# Supplementary material for: Comparative phosphoproteome analysis to identify candidate phosphoproteins involved in blue light-induced brown film formation in Lentinula edodes
Source: PeerJ. 2020 Dec 18;8:e9859. doi: 10.7717/peerj.9859 (PMC7751435; doi:10.7717/peerj.9859)
Supplement: Table S1 [file peerj-08-9859-s001.xlsx]

## Sheet: Site_quant
Table S1 The detail information of identified peptides pertinent to detected proteins.
ID	Identified peptide index number
Sequence	Identified peptide amino acid sequence
Protein accession	Protein accession number of database used for search
Protein description	Protein functional description
Charge	Carried charge of peptide
m/z	Mass-to-charge ratio of peptide
mass error [ppm]	Parts per million ratio of peptide mass error between the theory and practice
PEP	The maximal posterior error probability for peptides
Score	A simple rule to be used to judge whether a result is significant or not
Protein accession	Position	Amino acid	Protein description	Gene name	Localization probability	PEP	Score	Modified sequence	Charge	Mass error [ppm]	MS/MS Count	RED_1	RED_2	RED_3	blue_1	blue_2	blue_3	blue/RED Ratio	blue/RED P value
A0A1Q3DUG1	227	S	Transaldolase OS=Lentinula edodes OX=5353 GN=LENED_000019 PE=3 SV=1	LENED_000019	1	1.19492e-06	109.39	TIVMGAS(1)FR	2	-0.050193	3	1.243	1.197	1.201	0.821	0.834	0.778	0.668	7.8251e-05
A0A1Q3DUI1	334	S	Protein kinase OS=Lentinula edodes OX=5353 GN=LENED_000013 PE=4 SV=1	LENED_000013	1	9.95467e-33	163.18	DRDDS(1)DADEDINKPVS(1)K	5	0.4712	4	1.013	0.998	1.05	0.96	1.028	0.977	0.969	0.27646
A0A1Q3DUI1	339	S	Protein kinase OS=Lentinula edodes OX=5353 GN=LENED_000013 PE=4 SV=1	LENED_000013	0.999979	1.83067e-16	174.21	RS(1)NT(1)PVQS(0.473)T(0.389)S(0.128)NS(0.011)R	3	-0.35397	14	1.051	1.084	1.119	0.945	0.901	0.944	0.857	0.003038
A0A1Q3DUI1	36	S	Protein kinase OS=Lentinula edodes OX=5353 GN=LENED_000013 PE=4 SV=1	LENED_000013	0.964504	2.72392e-12	123.42	SAHIPS(0.965)T(0.035)EEVPSR	2	-0.37694	3	0.859	0.706	0.816	1.368	1.187	1.057	1.517	0.0119972
A0A1Q3DUI1	346	T	Protein kinase OS=Lentinula edodes OX=5353 GN=LENED_000013 PE=4 SV=1	LENED_000013	0.755153	7.40202e-30	218.63	SNTPVQS(0.242)T(0.755)S(0.003)NSR	2	-0.11041	2	0.999	1.121	0.904	1.08	0.981	0.941	0.993	0.9485
A0A1Q3DUI1	347	S	Protein kinase OS=Lentinula edodes OX=5353 GN=LENED_000013 PE=4 SV=1	LENED_000013	0.696331	3.89101e-05	83.229	SNT(0.002)PVQS(0.589)T(0.696)S(0.696)NS(0.016)R	2	0.20715	2	0.925	1.235	0.955	0.994	0.994	0.931	0.937	0.57808
A0A1Q3DUI1	323	S	Protein kinase OS=Lentinula edodes OX=5353 GN=LENED_000013 PE=4 SV=1	LENED_000013	1	1.47536e-46	217.94	DRDDS(1)DADEDINKPVS(1)K	5	0.4712	14	1.128	1.185	1.155	0.819	0.896	0.873	0.746	0.00063721
A0A1Q3DUI1	341	T	Protein kinase OS=Lentinula edodes OX=5353 GN=LENED_000013 PE=4 SV=1	LENED_000013	0.999936	3.38651e-46	239.19	RS(1)NT(1)PVQS(0.473)T(0.389)S(0.128)NS(0.011)R	3	-0.35397	21	1.105	1.083	1.148	0.921	0.902	0.893	0.814	0.00044343
A0A1Q3DUI1	356	T	Protein kinase OS=Lentinula edodes OX=5353 GN=LENED_000013 PE=4 SV=1	LENED_000013	0.999958	2.04384e-09	118.31	VS(0.057)S(0.944)QHT(1)FEDDLKR	3	-0.043721	5	0.975	0.925	0.964	1.083	1.098	0.973	1.101	0.082918
A0A1Q3DUI1	345	S	Protein kinase OS=Lentinula edodes OX=5353 GN=LENED_000013 PE=4 SV=1	LENED_000013	0.973651	2.67915e-19	193.41	RS(0.125)NT(0.875)PVQS(0.974)T(0.021)S(0.005)NSR	2	-0.95216	7	1.098	1.032	1.128	0.977	0.938	0.878	0.857	0.0193776
A0A1Q3DUI1	353	S	Protein kinase OS=Lentinula edodes OX=5353 GN=LENED_000013 PE=4 SV=1	LENED_000013	0.999962	5.29443e-38	233.14	VS(1)S(1)QHTFEDDLK	2	-0.70376	15	1.282	0.822	1.034	1.003	0.97	0.917	0.921	0.63758
A0A1Q3DUI1	349	S	Protein kinase OS=Lentinula edodes OX=5353 GN=LENED_000013 PE=4 SV=1	LENED_000013	0.9841	2.23972e-06	106.76	RS(0.013)NT(0.986)PVQS(0.002)T(0.002)S(0.013)NS(0.984)R	2	0.77991	3	1.086	1.032	1.065	0.968	0.923	0.961	0.896	0.0063617
A0A1Q3DUI1	352	S	Protein kinase OS=Lentinula edodes OX=5353 GN=LENED_000013 PE=4 SV=1	LENED_000013	0.999917	5.06021e-12	126.63	VS(1)S(0.974)QHT(0.027)FEDDLKR	3	0.40758	9	1.052	1.074	1.067	0.979	0.964	0.907	0.893	0.0090751
A0A1Q3DUI6	33	S	Ribosomal protein L4 OS=Lentinula edodes OX=5353 GN=LENED_000020 PE=4 SV=1	LENED_000020	1	4.59742e-07	118.88	NPLFEAS(1)PK	3	0.23834	6	1.097	1.09	1.072	0.923	0.942	0.916	0.853	0.000122903
A0A1Q3DUI6	207	S	Ribosomal protein L4 OS=Lentinula edodes OX=5353 GN=LENED_000020 PE=4 SV=1	LENED_000020	1	4.15775e-09	102.45	TAAVVALQEVKS(1)EDQR	3	-1.2372	1	1.095	1.201	1.03	0.819	0.839	1.041	0.811	0.073645
A0A1Q3DUI6	19	S	Ribosomal protein L4 OS=Lentinula edodes OX=5353 GN=LENED_000020 PE=4 SV=1	LENED_000020	1	0.00137106	76.156	KPAAAPFGS(1)K	3	-0.52112	2	1.215	1.051	1.077	0.874	0.928	0.896	0.807	0.0114831
A0A1Q3DUI6	263	S	Ribosomal protein L4 OS=Lentinula edodes OX=5353 GN=LENED_000020 PE=4 SV=1	LENED_000020	1	2.13171e-23	167.28	AAGQNANAAS(1)IGKL	3	-0.18928	3	0.907	0.947	0.846	1.029	1.211	1.05	1.219	0.032277
A0A1Q3DUJ1	75	S	Protein kinase OS=Lentinula edodes OX=5353 GN=LENED_000024 PE=4 SV=1	LENED_000024	1	0.00192844	75.739	QQAS(1)LKEK	2	0.41719	2	1.041	1.021	1.049	0.966	0.982	0.971	0.938	0.0024799
A0A1Q3DUJ9	1087	Y	Dna partial OS=Lentinula edodes OX=5353 GN=LENED_000066 PE=4 SV=1	LENED_000066	0.996866	0.00206234	66.267	NVPS(0.003)Y(0.997)RNPRR	3	3.889	1	0.84	1.848	0.715	0.774	0.856	0.989	0.77	0.59184
A0A1Q3DUK1	596	S	Dsb repair complex subunit OS=Lentinula edodes OX=5353 GN=LENED_000036 PE=4 SV=1	LENED_000036	1	1.71896e-09	96.848	RKPDDAS(1)NDGIDVAEIK	3	1.4279	3	1.004	1.265	1.11	0.789	0.965	0.912	0.789	0.058341
A0A1Q3DUL1	365	Y	Non-specific serine/threonine protein kinase OS=Lentinula edodes OX=5353 GN=LENED_000077 PE=4 SV=1	LENED_000077	0.499999	1.16121e-06	160.56	DMSY(0.5)Y(0.5)AELER	2	0.86962	1
A0A1Q3DUL1	392	S	Non-specific serine/threonine protein kinase OS=Lentinula edodes OX=5353 GN=LENED_000077 PE=4 SV=1	LENED_000077	0.620619	0.000203746	87.088	NAIS(0.001)PGALS(0.379)PS(0.621)GR	2	1.2677	1
A0A1Q3DUL1	366	Y	Non-specific serine/threonine protein kinase OS=Lentinula edodes OX=5353 GN=LENED_000077 PE=4 SV=1	LENED_000077	0.499999	1.16121e-06	160.56	DMSY(0.5)Y(0.5)AELER	2	0.86962	1
A0A1Q3DUL1	385	S	Non-specific serine/threonine protein kinase OS=Lentinula edodes OX=5353 GN=LENED_000077 PE=4 SV=1	LENED_000077	1	7.86921e-17	140.81	NAIS(1)PGALSPSGR	3	0.068619	4	0.897	0.911	0.902	1.052	1.087	1.141	1.21	0.00137625
A0A1Q3DUL1	390	S	Non-specific serine/threonine protein kinase OS=Lentinula edodes OX=5353 GN=LENED_000077 PE=4 SV=1	LENED_000077	0.996117	8.50251e-17	150.27	NAISPGALS(0.996)PS(0.004)GR	3	0.25529	4	0.91	0.92	0.951	1.12	1.075	1.035	1.161	0.0047844
A0A1Q3DUL2	147	S	Uncharacterized protein OS=Lentinula edodes OX=5353 GN=LENED_000046 PE=4 SV=1	LENED_000046	0.883376	2.2252e-38	156.88	QEQHS(0.117)S(0.883)EDGGSGTTTAETR	3	-0.047656	2	0.367			1.269	1.054	1.18	3.182
A0A1Q3DUL2	50	S	Uncharacterized protein OS=Lentinula edodes OX=5353 GN=LENED_000046 PE=4 SV=1	LENED_000046	0.328953	0.00772466	49.537	TVLGSS(0.002)GT(0.006)S(0.088)S(0.329)S(0.329)S(0.247)RPR	3	0.031198	0
A0A1Q3DUL2	51	S	Uncharacterized protein OS=Lentinula edodes OX=5353 GN=LENED_000046 PE=4 SV=1	LENED_000046	0.328953	0.00772466	49.537	TVLGSS(0.002)GT(0.006)S(0.088)S(0.329)S(0.329)S(0.247)RPR	3	0.031198	0
A0A1Q3DUL2	146	S	Uncharacterized protein OS=Lentinula edodes OX=5353 GN=LENED_000046 PE=4 SV=1	LENED_000046	0.753843	2.19442e-20	121.97	QEQHS(0.754)S(0.246)EDGGSGTTTAETR	3	0.48176	1				1.075	1	0.832
A0A1Q3DUL7	245	S	FAD NADP-binding domain-containing protein OS=Lentinula edodes OX=5353 GN=LENED_000069 PE=4 SV=1	LENED_000069	0.997185	0.00190002	91.549	RS(0.997)PDET(0.003)R	2	0.097146	1	0.311	0.334	0.228	1.778	1.544	1.655	5.701	0.000142969
A0A1Q3DUL7	329	S	FAD NADP-binding domain-containing protein OS=Lentinula edodes OX=5353 GN=LENED_000069 PE=4 SV=1	LENED_000069	1	0.0029588	74.611	LLCKS(1)PNLR	3	0.096718	1	0.352	0.322	0.289	1.618	1.65	1.621	5.077	0.00123957
A0A1Q3DUL8	210	T	Winged helix DNA-binding domain-containing partial OS=Lentinula edodes OX=5353 GN=LENED_000052 PE=4 SV=1	LENED_000052	1	7.16659e-05	107.34	RQET(1)IENVR	2	0.081581	2	0.886	1.089	1.019	1.053	0.981	1	1.013	0.81066
A0A1Q3DUL8	72	S	Winged helix DNA-binding domain-containing partial OS=Lentinula edodes OX=5353 GN=LENED_000052 PE=4 SV=1	LENED_000052	1	8.41351e-32	207.92	AHGHS(1)QQLFTNFPR	3	-0.60785	1	0.897	0.927	0.878	0.949	1.25	1.083	1.215	0.080896
A0A1Q3DUL8	342	S	Winged helix DNA-binding domain-containing partial OS=Lentinula edodes OX=5353 GN=LENED_000052 PE=4 SV=1	LENED_000052	0.612601	0.000419329	42.057	AES(0.193)T(0.193)DS(0.613)QNEDEAEPDPAS(0.001)PSAESQDSMSSR	3	0.051337	1		1.298			0.979	0.657	0.63
A0A1Q3DUL8	372	S	Winged helix DNA-binding domain-containing partial OS=Lentinula edodes OX=5353 GN=LENED_000052 PE=4 SV=1	LENED_000052	0.846891	0.000553421	81.904	S(0.153)S(0.847)PNITSTTFR	2	-2.4435	1
A0A1Q3DUM6	353	Y	CAMK CAMKL CHK1 protein kinase OS=Lentinula edodes OX=5353 GN=LENED_000017 PE=4 SV=1	LENED_000017	0.896111	0.000888147	90.05	RDS(0.104)FGSY(0.896)K	2	0.24689	1	0.803	0.909	0.868	1.131	1.206	1.075	1.322	0.004705
A0A1Q3DUM6	349	S	CAMK CAMKL CHK1 protein kinase OS=Lentinula edodes OX=5353 GN=LENED_000017 PE=4 SV=1	LENED_000017	1	5.15801e-07	169.65	RDS(1)FGSYK	3	0.496	6	0.79	0.741	0.762	1.2	1.272	1.196	1.6	6.3324e-05
A0A1Q3DUM6	335	T	CAMK CAMKL CHK1 protein kinase OS=Lentinula edodes OX=5353 GN=LENED_000017 PE=4 SV=1	LENED_000017	0.693284	0.00736855	76.416	AT(0.019)T(0.287)AT(0.693)IMR	2	0.52124	1	0.725	0.78	0.733	1.242	1.22	1.258	1.662	3.5761e-05
A0A1Q3DUM6	332	T	CAMK CAMKL CHK1 protein kinase OS=Lentinula edodes OX=5353 GN=LENED_000017 PE=4 SV=1	LENED_000017	0.988148	0.0053568	71.176	RAT(0.988)T(0.004)AT(0.008)IMR	2	0.27754	1	0.69	0.933	0.849	1.067	1.084	1.341	1.413	0.03968
A0A1Q3DUN8	145	T	Uncharacterized protein OS=Lentinula edodes OX=5353 GN=LENED_000006 PE=4 SV=1	LENED_000006	0.999302	7.35793e-12	129.01	S(0.001)ET(0.999)EDEEAAIMR	2	-0.28993	2	0.924	1.191	1.128	0.943	0.93	0.935	0.866	0.21554
A0A1Q3DUQ3	1724	T	P-type phospholipid transporter OS=Lentinula edodes OX=5353 GN=LENED_000120 PE=3 SV=1	LENED_000120	1	7.09331e-05	110.74	T(1)AT(1)LEDR	2	-0.40197	4	1.036	1.32	1.117	0.863	0.845	0.879	0.745	0.057365
A0A1Q3DUQ3	1890	S	P-type phospholipid transporter OS=Lentinula edodes OX=5353 GN=LENED_000120 PE=3 SV=1	LENED_000120	0.751762	1.31454e-17	110.17	KAPESATVT(0.002)S(0.008)IPS(0.034)EAS(0.752)PT(0.203)DAPT(0.002)ANSDWFPNR	4	0.29845	2	0.917	0.999	0.762	1.085	1.106	1.114	1.234	0.114363
A0A1Q3DUQ3	1887	S	P-type phospholipid transporter OS=Lentinula edodes OX=5353 GN=LENED_000120 PE=3 SV=1	LENED_000120	0.443558	1.31454e-17	110.17	KAPESATVTSIPS(0.444)EAS(0.444)PT(0.11)DAPT(0.003)ANSDWFPNR	3	0.23204	0
A0A1Q3DUQ3	15	S	P-type phospholipid transporter OS=Lentinula edodes OX=5353 GN=LENED_000120 PE=3 SV=1	LENED_000120	0.997555	5.63203e-36	187.57	HS(0.002)DS(0.998)DEEEDDNIDPELR	2	0.16672	2	0.766	0.73	0.697	1.232	1.282	1.242	1.713	5.7656e-05
A0A1Q3DUQ3	2386	S	P-type phospholipid transporter OS=Lentinula edodes OX=5353 GN=LENED_000120 PE=3 SV=1	LENED_000120	0.912665	0.00101732	77.74	T(0.022)LS(0.913)S(0.065)ATR	2	1.089	2	0.979	0.946	1.003	1.071	1.018	1.005	1.057	0.09968
A0A1Q3DUQ3	2367	S	P-type phospholipid transporter OS=Lentinula edodes OX=5353 GN=LENED_000120 PE=3 SV=1	LENED_000120	0.999754	0.00449797	81.565	QGS(1)PQNDSR	2	0.23669	2	1.138	0.954	0.924	0.927	1.178	0.895	0.995	0.93974
A0A1Q3DUQ3	37	S	P-type phospholipid transporter OS=Lentinula edodes OX=5353 GN=LENED_000120 PE=3 SV=1	LENED_000120	0.851566	0.00257779	67.136	T(0.065)AAS(0.852)ALEES(0.083)IR	2	0.42521	1
A0A1Q3DUQ3	1722	T	P-type phospholipid transporter OS=Lentinula edodes OX=5353 GN=LENED_000120 PE=3 SV=1	LENED_000120	1	0.00470174	87.568	T(1)AT(1)LEDR	2	-0.40197	2	1.235	1.278	1.08	0.917	0.721	0.835	0.688	0.012359
A0A1Q3DUQ3	2384	T	P-type phospholipid transporter OS=Lentinula edodes OX=5353 GN=LENED_000120 PE=3 SV=1	LENED_000120	0.996338	0.000861004	114.5	KKT(0.996)LS(0.003)S(0.001)ATR	3	-0.12374	3	0.897	0.983	1.001	1.079	1.027	1.032	1.089	0.08222
A0A1Q3DUQ4	137	S	Uncharacterized protein OS=Lentinula edodes OX=5353 GN=LENED_000114 PE=4 SV=1	LENED_000114	0.999381	0.0155563	48.899	SSVKPPS(0.001)RPNS(0.999)R	3	0.0060339	1	0.598	0.499	0.464	1.422	1.482	1.43	2.776	0.000179261
A0A1Q3DUQ4	103	S	Uncharacterized protein OS=Lentinula edodes OX=5353 GN=LENED_000114 PE=4 SV=1	LENED_000114	0.999744	0.022816	49.298	T(0.048)ADS(0.952)KPPS(1)K	3	0.61138	1	0.909	0.854	0.815	1.225	1.149	1.043	1.325	0.007642
A0A1Q3DUQ4	99	S	Uncharacterized protein OS=Lentinula edodes OX=5353 GN=LENED_000114 PE=4 SV=1	LENED_000114	0.952344	0.0166181	56.205	T(0.048)ADS(0.952)KPPS(1)K	3	0.61138	2	0.837	0.805	0.721	1.245	1.23	1.134	1.527	0.00135897
A0A1Q3DUQ4	75	T	Uncharacterized protein OS=Lentinula edodes OX=5353 GN=LENED_000114 PE=4 SV=1	LENED_000114	1	7.67574e-16	144.72	KAEDT(1)DAEDGAAK	4	0.10936	4	0.769	0.758	0.771	1.296	1.169	1.207	1.598	0.000115735
A0A1Q3DUQ4	111	S	Uncharacterized protein OS=Lentinula edodes OX=5353 GN=LENED_000114 PE=4 SV=1	LENED_000114	0.753899	0.00429293	77.062	AINKPS(0.246)S(0.754)K	3	-0.10978	1	0.61	0.674	0.575	1.36	1.336	1.369	2.187	0.0035596
A0A1Q3DUR5	141	S	Phosphate transporter OS=Lentinula edodes OX=5353 GN=LENED_000040 PE=4 SV=1	LENED_000040	0.497586	5.15236e-05	102.57	RLS(0.498)S(0.498)S(0.005)VNVNR	3	-0.30682	0
A0A1Q3DUR5	140	S	Phosphate transporter OS=Lentinula edodes OX=5353 GN=LENED_000040 PE=4 SV=1	LENED_000040	0.921691	5.15236e-05	102.57	RLS(0.922)S(0.039)S(0.039)VNVNR	2	-0.16463	1	0.794	0.87	0.867	1.191	1.219	1.055	1.369	0.0043621
A0A1Q3DUS0	1149	T	Uncharacterized protein OS=Lentinula edodes OX=5353 GN=LENED_000142 PE=4 SV=1	LENED_000142	0.654001	1.52041e-05	74.287	RT(0.462)S(0.538)VDEAS(0.963)T(0.383)GT(0.654)GAPGGR	2	0.54526	1	0.952	0.849	0.847	1.045	1.204	1.087	1.26	0.0156762
A0A1Q3DUS0	697	S	Uncharacterized protein OS=Lentinula edodes OX=5353 GN=LENED_000142 PE=4 SV=1	LENED_000142	0.851834	0.00523093	50.924	NKS(0.852)NT(0.148)AADAVPPPHLR	3	-2.7427	1	1.05	1.187	0.973	0.898	1.008	0.916	0.879	0.135878
A0A1Q3DUS0	612	S	Uncharacterized protein OS=Lentinula edodes OX=5353 GN=LENED_000142 PE=4 SV=1	LENED_000142	0.675046	2.39844e-05	74.364	LDEGGAFVPVT(0.003)GAGS(0.675)S(0.221)T(0.074)S(0.025)LPY(0.001)PDPR	3	-0.29448	1	1.035	1.097	0.814	0.848	1.134	1.06	1.033	0.80932
A0A1Q3DUS0	594	S	Uncharacterized protein OS=Lentinula edodes OX=5353 GN=LENED_000142 PE=4 SV=1	LENED_000142	1	0.000738491	95.822	LLLGS(1)QVR	2	-0.61156	1	0.779	0.759	0.809	1.178	1.27	1.174	1.543	0.000162137
A0A1Q3DUS0	632	S	Uncharacterized protein OS=Lentinula edodes OX=5353 GN=LENED_000142 PE=4 SV=1	LENED_000142	0.602899	2.21374e-06	87.748	Y(0.002)GPNHALES(0.603)S(0.395)NENDQDGLR	3	-0.63719	1	0.959	1.056	0.976	0.94	1.074	1.01	1.011	0.8413
A0A1Q3DUS0	1141	S	Uncharacterized protein OS=Lentinula edodes OX=5353 GN=LENED_000142 PE=4 SV=1	LENED_000142	0.980485	2.70968e-32	152.27	RT(0.02)S(0.98)VDEAS(0.726)T(0.256)GT(0.018)GAPGGR	2	0.37167	7	0.966	1.041	0.933	1.001	1.073	1	1.046	0.32126
A0A1Q3DUS0	1147	T	Uncharacterized protein OS=Lentinula edodes OX=5353 GN=LENED_000142 PE=4 SV=1	LENED_000142	0.766088	8.61825e-32	157.27	RT(0.451)S(0.549)VDEAS(0.975)T(0.766)GT(0.259)GAPGGR	3	0.36596	1	0.74	1.033	0.799	1.07	1.276	1.068	1.327	0.068043
A0A1Q3DUS0	481	S	Uncharacterized protein OS=Lentinula edodes OX=5353 GN=LENED_000142 PE=4 SV=1	LENED_000142	0.986267	0.000682416	49.662	LT(0.267)T(0.747)PDPS(0.986)LADWEPPAPEDSSR	3	-0.5402	1	1.093	0.993	1.539	0.7	1.103	0.672	0.683	0.133044
A0A1Q3DUS0	1146	S	Uncharacterized protein OS=Lentinula edodes OX=5353 GN=LENED_000142 PE=4 SV=1	LENED_000142	0.974789	2.70968e-32	157.27	RT(0.451)S(0.549)VDEAS(0.975)T(0.766)GT(0.259)GAPGGR	3	0.36596	5	0.976	1.034	0.905	0.988	1.072	1.031	1.06	0.25812
A0A1Q3DUS0	1140	T	Uncharacterized protein OS=Lentinula edodes OX=5353 GN=LENED_000142 PE=4 SV=1	LENED_000142	0.723671	1.57699e-39	200.19	RT(0.724)S(0.276)VDEASTGTGAPGGR	2	0.10458	4	0.992	0.999	0.957	0.996	1.124	0.951	1.042	0.49638
A0A1Q3DUS0	477	T	Uncharacterized protein OS=Lentinula edodes OX=5353 GN=LENED_000142 PE=4 SV=1	LENED_000142	0.792381	3.68248e-09	103.71	LT(0.195)T(0.792)PDPS(0.013)LADWEPPAPEDSSR	3	-0.58069	2	0.95	1.003	1.305	0.936	1.09	0.788	0.864	0.34414
A0A1Q3DUS2	23	T	Protein OS=Lentinula edodes OX=5353 GN=LENED_000072 PE=4 SV=1	LENED_000072	0.998581	1.4231e-07	59.614	HNNGGET(0.999)PDT(0.001)TGIPPEVR	3	3.8271	1
A0A1Q3DUS7	197	S	Osmosensor protein OS=Lentinula edodes OX=5353 GN=LENED_000132 PE=3 SV=1	LENED_000132	0.982684	3.37436e-14	114.92	MVS(0.001)GMGS(0.983)GT(0.016)LASPIDAATR	2	-0.59659	12	1.126	1.163	1.105	0.836	0.932	0.886	0.782	0.0020826
A0A1Q3DUS7	163	S	Osmosensor protein OS=Lentinula edodes OX=5353 GN=LENED_000132 PE=3 SV=1	LENED_000132	0.99999	7.44478e-94	210.56	AQS(1)VHNVTNGYGGYASGGGIGAHDVPYNGK	4	-1.4586	12	1.12	1.035	1.002	0.988	0.912	0.971	0.909	0.082798
A0A1Q3DUS7	168	T	Osmosensor protein OS=Lentinula edodes OX=5353 GN=LENED_000132 PE=3 SV=1	LENED_000132	0.910362	5.10633e-12	103.78	AQS(0.066)VHNVT(0.91)NGY(0.009)GGY(0.009)AS(0.001)GGGIGAHDVPY(0.005)NGK	3	-1.601	2	1.11	0.916	0.928	1.086	1.039	0.94	1.038	0.63172
A0A1Q3DUS7	202	S	Osmosensor protein OS=Lentinula edodes OX=5353 GN=LENED_000132 PE=3 SV=1	LENED_000132	0.998692	9.21108e-21	129.08	MVSGMGSGT(0.001)LAS(0.999)PIDAATR	2	-0.43185	6	1.101	1.052	1.014	0.969	0.86	1.029	0.902	0.144143
A0A1Q3DUS7	176	S	Osmosensor protein OS=Lentinula edodes OX=5353 GN=LENED_000132 PE=3 SV=1	LENED_000132	0.99802	7.15428e-07	91.789	AQS(0.999)VHNVT(0.001)NGYGGY(0.001)AS(0.998)GGGIGAHDVPYNGK	4	0.68566	1	1.025	1.061	1.001	0.902	0.941	1.084	0.948	0.38908
A0A1Q3DUS8	116	S	Uncharacterized protein OS=Lentinula edodes OX=5353 GN=LENED_000082 PE=4 SV=1	LENED_000082	1	1.76761e-05	93.424	KAS(1)VDGIIEAQR	3	-0.85169	3	0.764	0.716	0.701	1.245	1.258	1.265	1.728	3.5759e-05
A0A1Q3DUT5	386	Y	Clavaminate synthase-like protein OS=Lentinula edodes OX=5353 GN=LENED_000089 PE=3 SV=1	LENED_000089	0.858472	0.0037697	61.167	Y(0.858)GT(0.024)GS(0.117)MKPSSK	3	-0.79124	1	0.983	0.91	1.007	1.033	0.988	1.09	1.073	0.166956
A0A1Q3DUT5	394	S	Clavaminate synthase-like protein OS=Lentinula edodes OX=5353 GN=LENED_000089 PE=3 SV=1	LENED_000089	0.889638	5.47842e-12	119.8	YGTGSMKPS(0.89)S(0.11)KEEK	4	-1.0315	2	0.866	0.796	0.793	1.204	1.184	1.135	1.435	0.00042314
A0A1Q3DUT6	555	S	General substrate transporter OS=Lentinula edodes OX=5353 GN=LENED_000163 PE=3 SV=1	LENED_000163	1	1.00909e-09	119.45	RHEFEHPPS(1)VR	3	0.67699	4	0.74	0.76	0.735	1.255	1.21	1.257	1.665	2.9583e-06
A0A1Q3DUU2	99	S	60S acidic ribosomal protein P1 OS=Lentinula edodes OX=5353 GN=LENED_000146 PE=3 SV=1	LENED_000146	1	9.31681e-26	144.57	EEEKEES(1)DDDMGFGLFD	3	-0.5929	19	1.149	1.162	1.124	0.918	0.832	0.874	0.764	0.00084322
A0A1Q3DUU2	75	S	60S acidic ribosomal protein P1 OS=Lentinula edodes OX=5353 GN=LENED_000146 PE=3 SV=1	LENED_000146	1	2.4583e-15	103.75	DLLSNVGGGGGAPAAVAPS(1)AGGAGAAAAEAPK	3	-0.01566	2	1.063	1.036	1.036	0.842	0.999	1.039	0.919	0.3056
A0A1Q3DUU8	204	S	Uncharacterized protein OS=Lentinula edodes OX=5353 GN=LENED_000083 PE=4 SV=1	LENED_000083	0.810597	2.151e-14	119.8	HGT(0.012)PT(0.176)KS(0.811)DEIGLQNNHS(0.566)GDVQS(0.435)A	3	-0.12224	3	1.283	1.018	1.07	0.992	0.884	0.808	0.796	0.069662
A0A1Q3DUU8	219	S	Uncharacterized protein OS=Lentinula edodes OX=5353 GN=LENED_000083 PE=4 SV=1	LENED_000083	1	9.51578e-19	124.31	SDEIGLQNNHS(1)GDVQS(1)A	2	0.71229	2	1.152	1.199	1.019	0.873	0.942	0.859	0.793	0.0153553
A0A1Q3DUU8	214	S	Uncharacterized protein OS=Lentinula edodes OX=5353 GN=LENED_000083 PE=4 SV=1	LENED_000083	1	2.70211e-32	160.47	SDEIGLQNNHS(1)GDVQS(1)A	2	0.71229	10	1.12	1.1	0.961	1.003	0.924	0.924	0.896	0.123658
A0A1Q3DUV6	373	S	Serine threonine protein OS=Lentinula edodes OX=5353 GN=LENED_000168 PE=4 SV=1	LENED_000168	0.87826	1.61456e-07	125.29	RT(0.122)S(0.878)ISDMVQR	3	-0.28346	2	1.057	0.965	1.039	0.934	1.041	0.985	0.967	0.4662
A0A1Q3DUV6	182	S	Serine threonine protein OS=Lentinula edodes OX=5353 GN=LENED_000168 PE=4 SV=1	LENED_000168	0.955562	1.8394e-07	92.098	LT(0.02)ENWS(0.956)PVT(0.023)PS(0.002)APQQLK	3	-0.24825	2	0.972	1.081	0.867	1.028	0.959	1.096	1.056	0.48746
A0A1Q3DUV6	228	S	Serine threonine protein OS=Lentinula edodes OX=5353 GN=LENED_000168 PE=4 SV=1	LENED_000168	0.788383	0.000146943	76.161	QS(0.212)S(0.788)VHDLVDLWGGGGGGGDR	2	-1.815	3	1.093	0.944	1.056	1.045	1.025	0.876	0.952	0.52298
A0A1Q3DUV6	502	S	Serine threonine protein OS=Lentinula edodes OX=5353 GN=LENED_000168 PE=4 SV=1	LENED_000168	0.794799	0.000822639	65.197	S(0.795)GDIRS(0.433)PS(0.71)PERPY(0.063)QGVGK	3	-0.27842	1	0.911	0.842	0.908	1.036	1.252	1.043	1.252	0.030061
A0A1Q3DUV6	509	S	Serine threonine protein OS=Lentinula edodes OX=5353 GN=LENED_000168 PE=4 SV=1	LENED_000168	0.980461	2.46925e-16	135.72	S(0.017)PS(0.98)PERPY(0.002)QGVGK	2	-0.45895	4	0.984	0.965	1	1.03	0.965	1.07	1.039	0.30138
A0A1Q3DUV6	129	S	Serine threonine protein OS=Lentinula edodes OX=5353 GN=LENED_000168 PE=4 SV=1	LENED_000168	0.999814	0.00165625	130.63	RAS(1)YIEK	3	-0.18514	2	1.062	1.086	1.023	0.988	0.902	0.972	0.903	0.035522
A0A1Q3DUV6	227	S	Serine threonine protein OS=Lentinula edodes OX=5353 GN=LENED_000168 PE=4 SV=1	LENED_000168	0.5	0.000188625	60.419	QS(0.5)S(0.5)VHDLVDLWGGGGGGGDR	3	0.062292	1	0.97	1.031	1.175	1.256	0.824	0.823	0.914	0.5184
A0A1Q3DUV6	199	S	Serine threonine protein OS=Lentinula edodes OX=5353 GN=LENED_000168 PE=4 SV=1	LENED_000168	0.862311	0.0114471	46.558	ES(0.007)Y(0.067)T(0.038)S(0.1)S(0.862)S(0.924)ADEGPEDVT(0.001)R	2	0.50671	1	0.838	0.946	0.923	1.17	1.055	1.075	1.219	0.0152767
A0A1Q3DUV6	153	S	Serine threonine protein OS=Lentinula edodes OX=5353 GN=LENED_000168 PE=4 SV=1	LENED_000168	0.786156	1.06954e-20	128.71	SHIPIHQAVAVTPES(0.023)LPPES(0.786)PS(0.191)RR	4	-0.23285	4	0.93	1.093	0.911	0.915	1.052	1.098	1.045	0.60958
A0A1Q3DUV6	454	S	Serine threonine protein OS=Lentinula edodes OX=5353 GN=LENED_000168 PE=4 SV=1	LENED_000168	0.999421	0.00549485	57.567	AT(0.001)PRPS(0.999)PNKR	4	-0.035971	1	1.192	1.15	1.178	0.794	0.885	0.858	0.721	0.00063957
A0A1Q3DUV6	215	S	Serine threonine protein OS=Lentinula edodes OX=5353 GN=LENED_000168 PE=4 SV=1	LENED_000168	0.996928	0.0002945	89.301	S(0.003)INVS(0.997)PDTK	3	-0.57919	1	0.803	0.935	1.007	1.15	1.041	1.079	1.191	0.070042
A0A1Q3DUV6	200	S	Serine threonine protein OS=Lentinula edodes OX=5353 GN=LENED_000168 PE=4 SV=1	LENED_000168	0.923953	1.55604e-40	205.24	ES(0.007)Y(0.067)T(0.038)S(0.1)S(0.862)S(0.924)ADEGPEDVT(0.001)R	2	0.50671	2	0.974	0.974	1	0.96	1.172	0.94	1.042	0.65984
A0A1Q3DUV6	507	S	Serine threonine protein OS=Lentinula edodes OX=5353 GN=LENED_000168 PE=4 SV=1	LENED_000168	0.971677	7.97053e-10	118.16	S(0.024)GDIRS(0.972)PS(0.877)PERPY(0.126)QGVGK	4	1.0219	4	1.045	0.978	1.068	1.031	0.946	0.967	0.952	0.25818
A0A1Q3DUV6	477	S	Serine threonine protein OS=Lentinula edodes OX=5353 GN=LENED_000168 PE=4 SV=1	LENED_000168	0.981462	0.0351663	57.59	AHRIS(0.981)T(0.019)K	3	0.26121	1	1.037	0.969	0.882	1.067	1.047	1.008	1.081	0.184436
A0A1Q3DUV6	293	S	Serine threonine protein OS=Lentinula edodes OX=5353 GN=LENED_000168 PE=4 SV=1	LENED_000168	0.972788	3.24169e-24	180.03	S(0.027)IS(0.973)PQLVSSPSPSR	2	-0.12609	3	0.959	0.912	1.001	1.001	1.042	1.091	1.091	0.075544
A0A1Q3DUW1	697	S	Bar domain-containing protein OS=Lentinula edodes OX=5353 GN=LENED_000198 PE=4 SV=1	LENED_000198	0.881016	0.0344596	53.756	RPS(0.881)T(0.118)IS(0.001)R	3	-0.33332	1	1.075	1.096	1.021	1.058	0.894	0.9	0.893	0.122378
A0A1Q3DUW1	782	S	Bar domain-containing protein OS=Lentinula edodes OX=5353 GN=LENED_000198 PE=4 SV=1	LENED_000198	0.99086	1.1213e-19	195.58	RS(0.002)DS(0.991)S(0.007)GAPGDTDK	2	1.2378	4	1.109	1.062	1.109	0.934	0.941	0.891	0.843	0.00159525
A0A1Q3DUW1	836	S	Bar domain-containing protein OS=Lentinula edodes OX=5353 GN=LENED_000198 PE=4 SV=1	LENED_000198	1	8.07595e-14	113.02	GS(1)LDDVDWNPASAPMSSSLNK	3	-1.1281	4	1.048	0.881	0.954	1.018	1.047	1.056	1.083	0.186877
A0A1Q3DUW1	700	S	Bar domain-containing protein OS=Lentinula edodes OX=5353 GN=LENED_000198 PE=4 SV=1	LENED_000198	0.999952	0.00538095	78.516	RPSTIS(1)R	3	-0.19944	1	1.204	1.238	1.185	0.781	0.855	0.807	0.674	0.000178027
A0A1Q3DUW1	227	S	Bar domain-containing protein OS=Lentinula edodes OX=5353 GN=LENED_000198 PE=4 SV=1	LENED_000198	1	1.24748e-37	150.94	DDLLS(1)PIDDDDIGSEDR	3	0.53203	3	1.108	1.048	1.062	0.851	1.031	0.929	0.874	0.075823
A0A1Q3DUW1	773	S	Bar domain-containing protein OS=Lentinula edodes OX=5353 GN=LENED_000198 PE=4 SV=1	LENED_000198	0.558789	0.00908919	41.024	ADGT(0.022)T(0.022)GT(0.033)S(0.04)IS(0.877)RPS(0.452)S(0.559)RAS(0.995)R	3	-0.29204	1	1.154	1.04	1.223	0.85	0.845	0.94	0.771	0.011584
A0A1Q3DUW1	829	S	Bar domain-containing protein OS=Lentinula edodes OX=5353 GN=LENED_000198 PE=4 SV=1	LENED_000198	0.767572	6.78043e-07	89.721	DKEQFSTLDDS(0.168)S(0.768)GGAS(0.065)R	3	-0.4348	2	1.102	1.135	1.115	0.873	0.934	0.89	0.805	0.00056432
A0A1Q3DUW1	888	S	Bar domain-containing protein OS=Lentinula edodes OX=5353 GN=LENED_000198 PE=4 SV=1	LENED_000198	1	0.000999726	82.85	ILRPPS(1)LQGK	3	0.028345	1	1.19	1.253	0.99	0.746	0.942	0.91	0.757	0.052181
A0A1Q3DUW1	776	S	Bar domain-containing protein OS=Lentinula edodes OX=5353 GN=LENED_000198 PE=4 SV=1	LENED_000198	0.994671	0.00908919	41.024	ADGT(0.022)T(0.022)GT(0.033)S(0.04)IS(0.877)RPS(0.452)S(0.559)RAS(0.995)R	3	-0.29204	1	1.154	1.04	1.223	0.85	0.845	0.94	0.771	0.011584
A0A1Q3DUW1	1120	S	Bar domain-containing protein OS=Lentinula edodes OX=5353 GN=LENED_000198 PE=4 SV=1	LENED_000198	0.874695	0.00969185	69.338	KFT(0.125)GS(0.875)NR	3	0.27916	1	1.177	1.142	1.14	0.847	0.884	0.864	0.75	5.9112e-05
A0A1Q3DUW1	769	S	Bar domain-containing protein OS=Lentinula edodes OX=5353 GN=LENED_000198 PE=4 SV=1	LENED_000198	0.992764	1.51112e-11	114.99	ADGTTGTS(0.002)IS(0.993)RPS(0.004)S(0.001)R	3	-0.14208	4	1.142	1.195	1.251	0.803	0.814	0.864	0.691	0.00043983
A0A1Q3DUW1	780	S	Bar domain-containing protein OS=Lentinula edodes OX=5353 GN=LENED_000198 PE=4 SV=1	LENED_000198	0.996652	1.93663e-06	103.23	KRS(0.997)DS(0.003)S(0.001)GAPGDTDK	3	0.43306	2	0.97	1.155	1.283	0.9	1.004	0.767	0.784	0.097737
A0A1Q3DUW1	31	S	Bar domain-containing protein OS=Lentinula edodes OX=5353 GN=LENED_000198 PE=4 SV=1	LENED_000198	0.996191	0.00194856	65.374	VPSPY(0.004)RPPS(0.996)PMK	3	-1.2087	1	1.054	1.1	0.924	0.941	0.952	1.04	0.953	0.48956
A0A1Q3DUW1	698	T	Bar domain-containing protein OS=Lentinula edodes OX=5353 GN=LENED_000198 PE=4 SV=1	LENED_000198	0.493835	0.0344596	53.756	RPS(0.494)T(0.494)IS(0.012)R	3	0.22943	0
A0A1Q3DUX4	1007	S	Uncharacterized protein OS=Lentinula edodes OX=5353 GN=LENED_000193 PE=4 SV=1	LENED_000193	0.781507	7.38664e-05	100.22	KELS(0.782)LS(0.218)PVK	3	0.18231	1	0.982	0.928	0.936	1.033	1.013	1.108	1.108	0.034275
A0A1Q3DUX4	271	S	Uncharacterized protein OS=Lentinula edodes OX=5353 GN=LENED_000193 PE=4 SV=1	LENED_000193	0.497968	1.43641e-09	101.3	ENS(0.818)PS(0.092)S(0.093)VS(0.498)S(0.498)PKPET(0.001)AQK	3	0.27303	0
A0A1Q3DUX4	272	S	Uncharacterized protein OS=Lentinula edodes OX=5353 GN=LENED_000193 PE=4 SV=1	LENED_000193	0.910442	2.8888e-19	125.08	ENS(0.828)PS(0.172)S(0.007)VS(0.083)S(0.91)PKPETAQK	4	-0.052748	1	1.018	0.959	1.186	0.989	0.999	0.9	0.913	0.28562
A0A1Q3DUX4	827	S	Uncharacterized protein OS=Lentinula edodes OX=5353 GN=LENED_000193 PE=4 SV=1	LENED_000193	0.499799	5.5851e-60	164.46	LLLNHNVTPENERPS(0.5)S(0.5)PESNISDNTAIDYHHEEVPER	5	-0.45517	0
A0A1Q3DUX4	266	S	Uncharacterized protein OS=Lentinula edodes OX=5353 GN=LENED_000193 PE=4 SV=1	LENED_000193	0.851225	2.8888e-19	125.08	ENS(0.851)PS(0.148)S(0.001)VSSPKPETAQK	4	0.59938	3	0.966	0.951	1.076	1.006	1.087	0.944	1.015	0.81008
A0A1Q3DUX4	262	T	Uncharacterized protein OS=Lentinula edodes OX=5353 GN=LENED_000193 PE=4 SV=1	LENED_000193	0.857233	4.21615e-09	98.112	T(0.857)RENS(0.224)PS(0.902)S(0.017)VSSPKPETAQK	4	0.33168	1	0.968	0.892	0.899	1.083	1.144	1.017	1.176	0.0196018
A0A1Q3DUX4	268	S	Uncharacterized protein OS=Lentinula edodes OX=5353 GN=LENED_000193 PE=4 SV=1	LENED_000193	0.901731	3.24766e-32	158.37	T(0.857)RENS(0.224)PS(0.902)S(0.017)VSSPKPETAQK	4	0.33168	2	0.876	0.869	0.849	1.154	1.106	1.132	1.308	6.2419e-05
A0A1Q3DUX4	826	S	Uncharacterized protein OS=Lentinula edodes OX=5353 GN=LENED_000193 PE=4 SV=1	LENED_000193	0.499799	5.5851e-60	164.46	LLLNHNVTPENERPS(0.5)S(0.5)PESNISDNTAIDYHHEEVPER	5	-0.45517	0
A0A1Q3DUX4	93	S	Uncharacterized protein OS=Lentinula edodes OX=5353 GN=LENED_000193 PE=4 SV=1	LENED_000193	0.747827	2.19295e-50	162.07	LCSSGSSSSTYSVT(0.013)S(0.05)AS(0.188)S(0.748)PDGPAAQR	3	-0.78627	1	1.063	1.051	1.049	0.905	1.182	0.792	0.91	0.45542
A0A1Q3DUX6	567	S	Structural protein MDM1 OS=Lentinula edodes OX=5353 GN=LENED_000205 PE=4 SV=1	LENED_000205	0.997516	4.32775e-05	76.237	SNIEILMS(0.998)PVT(0.002)DASSDSER	3	0.03269	1	1.106	1.126	0.705	1.045	1.092	0.927	1.043	0.71894
A0A1Q3DUX6	630	S	Structural protein MDM1 OS=Lentinula edodes OX=5353 GN=LENED_000205 PE=4 SV=1	LENED_000205	1	6.11496e-05	107.55	VSMFLS(1)PR	2	0.21799	2	0.919	0.872	0.906	1.132	1.081	1.088	1.224	0.00068363
A0A1Q3DUX6	523	S	Structural protein MDM1 OS=Lentinula edodes OX=5353 GN=LENED_000205 PE=4 SV=1	LENED_000205	0.999095	4.04389e-07	117.2	S(0.001)GS(0.999)APGPFPK	2	0.69172	1	1.053	1.004	1.008	0.933	0.964	1.051	0.962	0.3598
A0A1Q3DUY2	586	S	Uncharacterized protein OS=Lentinula edodes OX=5353 GN=LENED_000219 PE=4 SV=1	LENED_000219	0.98466	0.0290516	60.892	WT(0.002)PPS(0.985)S(0.013)R	2	0.0044032	1	1.165	1.169	1.222	0.869	0.823	0.824	0.708	0.00012319
A0A1Q3DUZ1	112	S	Thioredoxin-domain-containing protein OS=Lentinula edodes OX=5353 GN=LENED_000230 PE=4 SV=1	LENED_000230	0.999889	3.30589e-15	128.45	HSSGAAGS(1)GAFSGK	3	0.33194	2	1.138	0.679	0.758	1.106	1.175	1.113	1.318	0.197119
A0A1Q3DUZ4	433	S	Uncharacterized protein OS=Lentinula edodes OX=5353 GN=LENED_000225 PE=4 SV=1	LENED_000225	0.321483	2.65154e-05	58.373	AIVNMIKPS(0.021)PS(0.071)S(0.248)PS(0.248)QS(0.321)S(0.091)NVDIDELK	4	0.081724	0
A0A1Q3DUZ4	316	S	Uncharacterized protein OS=Lentinula edodes OX=5353 GN=LENED_000225 PE=4 SV=1	LENED_000225	0.746378	0.00431413	80.787	RS(0.746)S(0.254)PNFR	3	-0.25423	1	0.909	0.957	1.022	1.101	0.942	1.086	1.083	0.26104
A0A1Q3DV01	308	S	Inorganic diphosphatase OS=Lentinula edodes OX=5353 GN=LENED_000233 PE=4 SV=1	LENED_000233	0.7228	6.82157e-21	122.63	RDDS(0.723)S(0.209)Y(0.048)LS(0.02)IPPASSKPPAPIEPSVSK	4	0.22553	1	0.959	1.182	0.891	0.864	1.169	0.946	0.983	0.88798
A0A1Q3DV01	256	S	Inorganic diphosphatase OS=Lentinula edodes OX=5353 GN=LENED_000233 PE=4 SV=1	LENED_000233	0.999995	2.29177e-14	120.33	IPDGKPENTFAFS(1)GEAK	4	0.84889	2	1.208	1.218	1.187	0.867	0.784	0.808	0.681	0.00023663
A0A1Q3DV03	165	S	Tbc1 domain family member 14 OS=Lentinula edodes OX=5353 GN=LENED_000237 PE=4 SV=1	LENED_000237	0.971421	1.09247e-11	111.77	S(0.002)T(0.007)S(0.007)T(0.006)AES(0.971)DHS(0.007)GHSTK	3	-0.071004	1	1.063	0.485	0.617	1.473	1.323	1.008	1.757	0.078401
A0A1Q3DV04	836	S	Zz type zinc finger domain-containing protein OS=Lentinula edodes OX=5353 GN=LENED_000171 PE=4 SV=1	LENED_000171	0.991669	0.00320319	59.248	IPS(0.992)HPS(0.008)SNISR	3	-0.074478	1	1.259	1.052	1.016	0.88	0.941	0.888	0.814	0.044522
A0A1Q3DV04	756	T	Zz type zinc finger domain-containing protein OS=Lentinula edodes OX=5353 GN=LENED_000171 PE=4 SV=1	LENED_000171	0.968305	1.04654e-20	138.03	PLVHES(0.034)IRT(0.968)PS(0.998)PLWK	4	-0.36927	4	1.082	0.816	0.921	1.056	0.953	1.163	1.125	0.29122
A0A1Q3DV04	468	S	Zz type zinc finger domain-containing protein OS=Lentinula edodes OX=5353 GN=LENED_000171 PE=4 SV=1	LENED_000171	0.999172	7.28733e-64	184.43	HNGS(0.999)PVQS(0.001)SQPVVHNAVCDLCESR	3	-0.22444	3	0.975	1.048	1.109	0.988	1.005	0.919	0.93	0.193698
A0A1Q3DV04	771	S	Zz type zinc finger domain-containing protein OS=Lentinula edodes OX=5353 GN=LENED_000171 PE=4 SV=1	LENED_000171	0.999923	2.35947e-08	98.062	S(1)PFVIPGEYMSESQR	3	-0.20378	3	0.99	1.012	0.963	0.982	0.973	1.087	1.026	0.556
A0A1Q3DV04	665	S	Zz type zinc finger domain-containing protein OS=Lentinula edodes OX=5353 GN=LENED_000171 PE=4 SV=1	LENED_000171	0.989888	1.00205e-06	92.623	NPAVGT(0.006)HGIPS(0.993)PEAQPPS(0.99)PFY(0.011)FR	3	0.56005	2	0.998	1.067	1	1.059	0.901	1.005	0.967	0.54166
A0A1Q3DV04	641	Y	Zz type zinc finger domain-containing protein OS=Lentinula edodes OX=5353 GN=LENED_000171 PE=4 SV=1	LENED_000171	0.556937	9.00855e-08	101.68	APS(0.443)PAGSY(0.557)GSGCLR	2	-0.32994	1	0.909	0.954	0.978	1.064	1.054	1.053	1.116	0.03668
A0A1Q3DV04	924	S	Zz type zinc finger domain-containing protein OS=Lentinula edodes OX=5353 GN=LENED_000171 PE=4 SV=1	LENED_000171	0.833517	3.25718e-08	115.07	PASSNS(0.159)LS(0.834)ES(0.007)ER	2	-0.30634	1	1.07	0.986	1.072	0.988	0.891	1.02	0.927	0.19334
A0A1Q3DV04	790	S	Zz type zinc finger domain-containing protein OS=Lentinula edodes OX=5353 GN=LENED_000171 PE=4 SV=1	LENED_000171	1	0.00172498	76.357	APARS(1)PS(1)PER	3	0.14171	2	0.925	1.134	0.962	0.958	1.009	1.029	0.992	0.94544
A0A1Q3DV04	640	S	Zz type zinc finger domain-containing protein OS=Lentinula edodes OX=5353 GN=LENED_000171 PE=4 SV=1	LENED_000171	0.98949	4.21624e-05	89.604	APS(1)PAGS(0.989)Y(0.001)GS(0.01)GCLR	2	-0.83598	1	0.839	1.103	1.194	1.046	0.831	1.035	0.929	0.6275
A0A1Q3DV04	636	S	Zz type zinc finger domain-containing protein OS=Lentinula edodes OX=5353 GN=LENED_000171 PE=4 SV=1	LENED_000171	0.999924	1.40552e-20	143.86	APS(1)PAGS(0.989)Y(0.001)GS(0.01)GCLR	2	-0.83598	3	1.051	1.016	1.104	0.941	0.973	0.951	0.904	0.0179011
A0A1Q3DV04	758	S	Zz type zinc finger domain-containing protein OS=Lentinula edodes OX=5353 GN=LENED_000171 PE=4 SV=1	LENED_000171	0.997818	1.04654e-20	138.03	PLVHES(0.034)IRT(0.968)PS(0.998)PLWK	4	-0.36927	3	1.247	0.619	0.886	0.992	0.985	1.238	1.168	0.42788
A0A1Q3DV04	681	S	Zz type zinc finger domain-containing protein OS=Lentinula edodes OX=5353 GN=LENED_000171 PE=4 SV=1	LENED_000171	0.940916	0.00409834	44.167	S(0.073)QT(0.881)PES(0.941)EVENT(0.073)S(0.033)LPAPAPVR	2	-0.30569	1	1.308	1.149	1.116	0.966	0.815	0.723	0.701	0.020722
A0A1Q3DV04	431	T	Zz type zinc finger domain-containing protein OS=Lentinula edodes OX=5353 GN=LENED_000171 PE=4 SV=1	LENED_000171	1	2.72517e-12	119.8	HT(1)PFHEFFEISEPGR	3	0.33452	1	0.94	1.184	1.123	0.927	1.048	0.833	0.865	0.20686
A0A1Q3DV04	103	S	Zz type zinc finger domain-containing protein OS=Lentinula edodes OX=5353 GN=LENED_000171 PE=4 SV=1	LENED_000171	0.481008	6.13333e-06	68.168	LPS(0.481)S(0.403)PHT(0.116)WQPQASNPQK	3	-0.066438	0
A0A1Q3DV04	536	T	Zz type zinc finger domain-containing protein OS=Lentinula edodes OX=5353 GN=LENED_000171 PE=4 SV=1	LENED_000171	1	0.00560082	86.898	RDQT(1)PVR	3	0.058783	3	0.892	1.016	1.096	0.945	1.033	1.042	1.005	0.9125
A0A1Q3DV04	623	S	Zz type zinc finger domain-containing protein OS=Lentinula edodes OX=5353 GN=LENED_000171 PE=4 SV=1	LENED_000171	0.764569	7.84901e-14	105.67	NNVGEFRPPANDIAT(0.078)S(0.078)AS(0.078)DRS(0.765)PIEAAPASLR	4	-0.71843	2	1.055	1.144	1.155	0.892	0.987	0.826	0.806	0.021302
A0A1Q3DV04	736	S	Zz type zinc finger domain-containing protein OS=Lentinula edodes OX=5353 GN=LENED_000171 PE=4 SV=1	LENED_000171	0.843163	1.62591e-16	135.72	T(0.157)S(0.843)PPITLPPIQSK	2	0.62756	6	1.008	1.016	0.942	1.02	1.005	1.023	1.028	0.32176
A0A1Q3DV04	678	T	Zz type zinc finger domain-containing protein OS=Lentinula edodes OX=5353 GN=LENED_000171 PE=4 SV=1	LENED_000171	0.881198	1.44906e-20	131.27	S(0.073)QT(0.881)PES(0.941)EVENT(0.073)S(0.033)LPAPAPVR	2	-0.30569	3	1.059	0.971	1.029	0.946	0.997	1.017	0.968	0.38308
A0A1Q3DV04	792	S	Zz type zinc finger domain-containing protein OS=Lentinula edodes OX=5353 GN=LENED_000171 PE=4 SV=1	LENED_000171	1	0.00288834	66.568	APARS(1)PS(1)PER	3	0.14171	1	0.975	1.099	0.885	0.938	1.076	1.033	1.03	0.69402
A0A1Q3DV04	735	T	Zz type zinc finger domain-containing protein OS=Lentinula edodes OX=5353 GN=LENED_000171 PE=4 SV=1	LENED_000171	0.499998	1.62591e-16	135.72	T(0.5)S(0.5)PPITLPPIQSK	3	0.20641	3	1.017	1.014	0.96	1.052	0.996	0.983	1.013	0.66174
A0A1Q3DV04	658	S	Zz type zinc finger domain-containing protein OS=Lentinula edodes OX=5353 GN=LENED_000171 PE=4 SV=1	LENED_000171	0.993268	1.00205e-06	92.623	NPAVGT(0.006)HGIPS(0.993)PEAQPPS(0.99)PFY(0.011)FR	3	0.56005	2	0.998	1.067	1	1.059	0.901	1.005	0.967	0.54166
A0A1Q3DV04	698	S	Zz type zinc finger domain-containing protein OS=Lentinula edodes OX=5353 GN=LENED_000171 PE=4 SV=1	LENED_000171	0.980989	0.00235089	83.182	NFS(0.981)PVPT(0.019)R	2	0.57613	1	1.156	0.989	1.163	0.88	0.908	0.946	0.826	0.029901
A0A1Q3DV05	421	S	Palmitoyltransferase PFA4 OS=Lentinula edodes OX=5353 GN=PFA4 PE=3 SV=1	PFA4	0.982045	3.51725e-09	97.69	YIPQIES(0.018)ES(0.982)DEDDIPLR	2	-0.26978	2	1.091	0.86	0.828	1.224	1.104	0.908	1.164	0.2831
A0A1Q3DV05	382	S	Palmitoyltransferase PFA4 OS=Lentinula edodes OX=5353 GN=PFA4 PE=3 SV=1	PFA4	1	9.38707e-17	136.88	RGS(1)EGYEFKPTDR	4	-0.24178	3	1.006	0.884	0.819	1.057	1.062	1.151	1.207	0.044498
A0A1Q3DV05	330	S	Palmitoyltransferase PFA4 OS=Lentinula edodes OX=5353 GN=PFA4 PE=3 SV=1	PFA4	0.999072	4.36041e-07	124.67	LREDS(0.999)VT(0.001)R	2	-0.15075	4	0.933	0.908	0.939	1.004	1.133	1.081	1.158	0.0166634
A0A1Q3DV09	172	T	DUF605-domain-containing protein OS=Lentinula edodes OX=5353 GN=LENED_000252 PE=4 SV=1	LENED_000252	0.788504	6.43043e-16	110.13	KPTPGAAGEQSSQPVLELS(0.001)EVLPT(0.789)PT(0.211)R	4	0.70357	1	0.831	1.123	1.186	0.791	0.953	1.138	0.918	0.6073
A0A1Q3DV09	217	S	DUF605-domain-containing protein OS=Lentinula edodes OX=5353 GN=LENED_000252 PE=4 SV=1	LENED_000252	0.5	6.81087e-14	117.04	S(0.5)S(0.5)PPPVLDELPPQQPFTPPR	3	-0.16426	8	0.921	1.046	1.027	1.038	1.015	0.982	1.014	0.74564
A0A1Q3DV09	218	S	DUF605-domain-containing protein OS=Lentinula edodes OX=5353 GN=LENED_000252 PE=4 SV=1	LENED_000252	0.5	6.81087e-14	117.04	S(0.5)S(0.5)PPPVLDELPPQQPFTPPR	3	-0.16426	8	0.921	1.046	1.027	1.038	1.015	0.982	1.014	0.74564
A0A1Q3DV13	503	S	Uncharacterized protein OS=Lentinula edodes OX=5353 GN=LENED_000246 PE=4 SV=1	LENED_000246	1	2.40714e-05	89.502	HGMS(1)PPPPPPPDMR	2	0.00023391	4	0.94	1.044	1.06	0.957	1.04	0.985	0.98	0.68288
A0A1Q3DV13	669	S	Uncharacterized protein OS=Lentinula edodes OX=5353 GN=LENED_000246 PE=4 SV=1	LENED_000246	0.999993	1.76077e-07	92.956	GS(1)FPQFEMVSVPLPLGPSAGPSAGPR	3	-0.48289	2	0.945	1.356	0.897	0.827	0.969	1.023	0.881	0.47988
A0A1Q3DV13	723	T	Uncharacterized protein OS=Lentinula edodes OX=5353 GN=LENED_000246 PE=4 SV=1	LENED_000246	1	2.09934e-16	184.37	RHT(1)FEPEDPATR	2	0.13636	2	0.963	0.924	1.132	1.166	0.883	0.98	1.003	0.99582
A0A1Q3DV13	200	T	Uncharacterized protein OS=Lentinula edodes OX=5353 GN=LENED_000246 PE=4 SV=1	LENED_000246	0.785573	0.000613588	58.98	AQDNDAS(0.139)S(0.716)T(0.786)AS(0.359)LIEEK	3	0.46766	1	1.001	0.977	1.108	0.976	1.041	0.935	0.957	0.42634
A0A1Q3DV13	18	S	Uncharacterized protein OS=Lentinula edodes OX=5353 GN=LENED_000246 PE=4 SV=1	LENED_000246	0.999913	4.61945e-41	211.64	RLS(1)FTDEPTWTLLAER	2	0.15442	3	0.955	0.965	0.822	1.041	1.082	1.121	1.183	0.038464
A0A1Q3DV13	93	S	Uncharacterized protein OS=Lentinula edodes OX=5353 GN=LENED_000246 PE=4 SV=1	LENED_000246	0.99156	4.38247e-20	137.45	DRS(0.992)S(0.026)PT(0.189)T(0.793)PPAPNFR	2	-0.36742	1	0.989	1.013	1.142	0.923	1.058	0.916	0.921	0.27288
A0A1Q3DV13	742	T	Uncharacterized protein OS=Lentinula edodes OX=5353 GN=LENED_000246 PE=4 SV=1	LENED_000246	0.999992	9.77287e-47	193.53	KLT(1)DMGFSEAAHPDLAAK	3	-0.30594	2	1.049	1.045	1.081	0.985	0.975	0.908	0.903	0.021138
A0A1Q3DV13	96	T	Uncharacterized protein OS=Lentinula edodes OX=5353 GN=LENED_000246 PE=4 SV=1	LENED_000246	0.848771	1.47392e-07	97.083	DRS(0.222)S(0.778)PT(0.849)T(0.151)PPAPNFR	3	-0.36	2	0.977	0.977	1.008	1.003	1.046	1.009	1.032	0.13006
A0A1Q3DV13	790	T	Uncharacterized protein OS=Lentinula edodes OX=5353 GN=LENED_000246 PE=4 SV=1	LENED_000246	0.951527	5.56472e-11	116.96	T(0.011)T(0.037)T(0.952)PAAVPGASGSR	2	0.29982	2	0.874	0.985	1.028	1.042	1.025	1.062	1.084	0.170939
A0A1Q3DV13	564	S	Uncharacterized protein OS=Lentinula edodes OX=5353 GN=LENED_000246 PE=4 SV=1	LENED_000246	1	0.000284228	103.69	APS(1)MDAER	2	-0.51069	4	0.876	0.901	0.909	1.139	1.116	1.061	1.235	0.0009158
A0A1Q3DV13	547	S	Uncharacterized protein OS=Lentinula edodes OX=5353 GN=LENED_000246 PE=4 SV=1	LENED_000246	0.992455	9.76722e-13	97.69	S(0.008)YS(0.992)GGMGYWWAPTSAPR	2	2.7776	1
A0A1Q3DV13	94	S	Uncharacterized protein OS=Lentinula edodes OX=5353 GN=LENED_000246 PE=4 SV=1	LENED_000246	0.777945	4.38247e-20	137.45	DRS(0.222)S(0.778)PT(0.849)T(0.151)PPAPNFR	3	-0.36	4	0.987	0.97	0.955	1.029	1.061	1.011	1.065	0.021022
A0A1Q3DV13	374	S	Uncharacterized protein OS=Lentinula edodes OX=5353 GN=LENED_000246 PE=4 SV=1	LENED_000246	0.900789	0.000560906	98.898	S(0.901)VT(0.099)EELSR	2	0.42916	1	0.902	0.92	0.839	1.135	1.1	1.096	1.252	0.00171641
A0A1Q3DV13	97	T	Uncharacterized protein OS=Lentinula edodes OX=5353 GN=LENED_000246 PE=4 SV=1	LENED_000246	0.9815	5.35862e-14	124.08	S(0.003)S(0.003)PT(0.012)T(0.981)PPAPNFR	3	0.28772	6	0.988	0.943	1.051	0.953	1.073	1.011	1.018	0.7168
A0A1Q3DV13	199	S	Uncharacterized protein OS=Lentinula edodes OX=5353 GN=LENED_000246 PE=4 SV=1	LENED_000246	0.860389	8.98225e-32	163.68	AQDNDAS(0.1)S(0.86)T(0.04)ASLIEEK	3	0.16284	6	1.021	0.992	1.057	0.978	0.984	0.995	0.963	0.122319
A0A1Q3DV13	202	S	Uncharacterized protein OS=Lentinula edodes OX=5353 GN=LENED_000246 PE=4 SV=1	LENED_000246	0.989969	8.98225e-32	163.68	AQDNDAS(0.014)S(0.804)T(0.192)AS(0.99)LIEEK	2	0.24468	4	0.987	0.967	1.08	0.949	0.984	1.053	0.984	0.7478
A0A1Q3DV13	545	S	Uncharacterized protein OS=Lentinula edodes OX=5353 GN=LENED_000246 PE=4 SV=1	LENED_000246	0.499247	2.13455e-05	71.309	S(0.499)Y(0.001)S(0.499)GGMGYWWAPTSAPR	3	-0.33284	0
A0A1Q3DV13	528	S	Uncharacterized protein OS=Lentinula edodes OX=5353 GN=LENED_000246 PE=4 SV=1	LENED_000246	1	1.26507e-13	111.09	GGPPPPFPPHVRPPS(1)PPDMHGR	5	0.18586	7	0.929	1.18	1.068	0.901	0.991	0.967	0.9	0.24736
A0A1Q3DV13	574	S	Uncharacterized protein OS=Lentinula edodes OX=5353 GN=LENED_000246 PE=4 SV=1	LENED_000246	0.999508	1.09229e-06	113.95	DRQS(1)ATELR	3	0.35079	2	0.901	0.947	0.906	1.102	1.115	1.034	1.18	0.0042195
A0A1Q3DV18	240	S	Phosphoprotein phosphatase OS=Lentinula edodes OX=5353 GN=LENED_000255 PE=4 SV=1	LENED_000255	0.596534	0.000965156	69.331	S(0.597)RS(0.405)LS(0.998)PQLLPR	3	-1.4067	1	0.906	0.969	0.946	1.286	0.986	0.941	1.139	0.29046
A0A1Q3DV18	244	S	Phosphoprotein phosphatase OS=Lentinula edodes OX=5353 GN=LENED_000255 PE=4 SV=1	LENED_000255	1	2.83339e-06	102.45	S(1)LS(1)PQLLPR	3	0.67774	4	1.049	0.83	0.915	1.18	1.06	0.98	1.152	0.172758
A0A1Q3DV18	242	S	Phosphoprotein phosphatase OS=Lentinula edodes OX=5353 GN=LENED_000255 PE=4 SV=1	LENED_000255	1	2.83339e-06	102.45	S(1)LS(1)PQLLPR	3	0.67774	3	1.068	0.811	0.911	1.166	1.07	0.984	1.154	0.190661
A0A1Q3DV18	537	S	Phosphoprotein phosphatase OS=Lentinula edodes OX=5353 GN=LENED_000255 PE=4 SV=1	LENED_000255	0.99998	0.000507661	83.652	AS(1)PPGLTGK	2	0.19796	3	0.955	1.004	1.03	0.974	1.078	0.983	1.015	0.7271
A0A1Q3DV23	56	S	Deoxycytidylate deaminase OS=Lentinula edodes OX=5353 GN=LENED_000258 PE=4 SV=1	LENED_000258	1	5.90757e-07	105.9	NVEKDHS(1)VNNAAK	4	0.15059	2	0.887	0.876	0.732	1.25	1.146	1.092	1.398	0.0101574
A0A1Q3DV24	17	S	Uncharacterized protein OS=Lentinula edodes OX=5353 GN=LENED_000241 PE=4 SV=1	LENED_000241	0.999491	2.00084e-15	124.2	LS(0.003)S(0.022)DS(0.975)EES(0.999)LSNFVTR	3	0.24097	6	0.885	0.896	0.839	1.207	1.142	1.031	1.29	0.0073777
A0A1Q3DV24	14	S	Uncharacterized protein OS=Lentinula edodes OX=5353 GN=LENED_000241 PE=4 SV=1	LENED_000241	0.984238	3.07634e-25	184.6	LS(0.003)S(0.013)DS(0.984)EESLSNFVTR	3	-0.24614	7	0.895	0.755	0.797	1.226	1.151	1.153	1.443	0.0024602
A0A1Q3DV34	6	S	p-loop containing nucleoside triphosphate hydrolase protein OS=Lentinula edodes OX=5353 GN=LENED_000015 PE=4 SV=1	LENED_000015	1	0.00164928	96.034	RIS(1)S(1)FAK	2	0.11324	3	1.048	1.047	1.059	0.977	0.946	0.958	0.913	0.00084175
A0A1Q3DV34	7	S	p-loop containing nucleoside triphosphate hydrolase protein OS=Lentinula edodes OX=5353 GN=LENED_000015 PE=4 SV=1	LENED_000015	1	0.0221725	53.756	RIS(1)S(1)FAK	2	0.11324	1	0.999	1.012	0.911	1.033	1.065	0.993	1.058	0.21652
A0A1Q3DV35	273	S	Uncharacterized protein OS=Lentinula edodes OX=5353 GN=LENED_000275 PE=4 SV=1	LENED_000275	0.936289	4.04486e-19	127.59	LPPVGILEIAS(0.936)AS(0.051)GS(0.012)R	3	-0.36833	1	1.474	0.988	1.02	1.188	0.461	0.927	0.74	0.31412
A0A1Q3DV35	295	S	Uncharacterized protein OS=Lentinula edodes OX=5353 GN=LENED_000275 PE=4 SV=1	LENED_000275	0.994929	0.000301961	93.325	GT(0.005)VS(0.995)GEETV	2	0.74617	1	0.962	1.429	0.995	0.753	0.883	1.008	0.781	0.193135
A0A1Q3DV35	287	S	Uncharacterized protein OS=Lentinula edodes OX=5353 GN=LENED_000275 PE=4 SV=1	LENED_000275	0.992337	1.59216e-10	131.08	FSSAPS(0.008)S(0.992)AVER	2	-0.44274	2	0.916	1.013	0.902	1.044	1.04	1.086	1.12	0.042618
A0A1Q3DV42	350	S	Eukaryotic integral membrane protein OS=Lentinula edodes OX=5353 GN=LENED_000278 PE=4 SV=1	LENED_000278	0.3317	3.19241e-20	122.84	S(0.332)S(0.332)S(0.332)IS(0.005)TITLGNGYVDGPLVMAK	3	-3.6336	0
A0A1Q3DV42	310	T	Eukaryotic integral membrane protein OS=Lentinula edodes OX=5353 GN=LENED_000278 PE=4 SV=1	LENED_000278	0.498894	2.14913e-33	180.8	T(0.499)S(0.499)S(0.002)DSESGDLGTTEASK	2	0.95844	0
A0A1Q3DV42	282	S	Eukaryotic integral membrane protein OS=Lentinula edodes OX=5353 GN=LENED_000278 PE=4 SV=1	LENED_000278	0.748124	4.58221e-12	85.412	LANTSSSTQST(0.006)APVS(0.748)AHT(0.225)PRPPPAVAS(0.022)PRPEK	5	-0.69807	1	0.753	1.148	1.002	1.099	1.076	0.957	1.079	0.53512
A0A1Q3DV42	314	S	Eukaryotic integral membrane protein OS=Lentinula edodes OX=5353 GN=LENED_000278 PE=4 SV=1	LENED_000278	0.999298	1.06269e-55	238.65	T(0.016)S(0.019)S(0.965)DS(0.999)ESGDLGTTEASK	2	0.17796	7	1.011	0.997	1.013	0.988	0.992	1.02	0.993	0.56322
A0A1Q3DV42	316	S	Eukaryotic integral membrane protein OS=Lentinula edodes OX=5353 GN=LENED_000278 PE=4 SV=1	LENED_000278	0.998507	1.39469e-32	161.59	T(0.154)S(0.154)S(0.687)DS(0.007)ES(0.999)GDLGTTEASK	3	-0.7256	4	1.03	1.084	1.046	0.958	0.923	0.992	0.909	0.020697
A0A1Q3DV42	294	S	Eukaryotic integral membrane protein OS=Lentinula edodes OX=5353 GN=LENED_000278 PE=4 SV=1	LENED_000278	0.957338	1.247e-19	111.52	LANTSSSTQSTAPVS(0.021)AHT(0.021)PRPPPAVAS(0.957)PRPEK	4	0.11888	1	1.4	0.835	0.956	0.993	0.943	0.896	0.887	0.57688
A0A1Q3DV42	349	S	Eukaryotic integral membrane protein OS=Lentinula edodes OX=5353 GN=LENED_000278 PE=4 SV=1	LENED_000278	0.3317	3.19241e-20	122.84	S(0.332)S(0.332)S(0.332)IS(0.005)TITLGNGYVDGPLVMAK	3	-3.6336	0
A0A1Q3DV42	312	S	Eukaryotic integral membrane protein OS=Lentinula edodes OX=5353 GN=LENED_000278 PE=4 SV=1	LENED_000278	0.96514	1.04388e-32	165.03	T(0.016)S(0.019)S(0.965)DS(0.999)ESGDLGTTEASK	2	0.17796	6	1.017	1.012	0.994	1.001	0.944	1.049	0.99	0.75362
A0A1Q3DV42	351	S	Eukaryotic integral membrane protein OS=Lentinula edodes OX=5353 GN=LENED_000278 PE=4 SV=1	LENED_000278	0.3317	3.19241e-20	122.84	S(0.332)S(0.332)S(0.332)IS(0.005)TITLGNGYVDGPLVMAK	3	-3.6336	0
A0A1Q3DV42	285	T	Eukaryotic integral membrane protein OS=Lentinula edodes OX=5353 GN=LENED_000278 PE=4 SV=1	LENED_000278	0.829422	2.19345e-26	130.88	LANTSSSTQST(0.001)APVS(0.055)AHT(0.829)PRPPPAVAS(0.115)PRPEK	5	0.039569	1	1.099	1.226	0.896	1.102	0.671	1.034	0.871	0.4474
A0A1Q3DV42	311	S	Eukaryotic integral membrane protein OS=Lentinula edodes OX=5353 GN=LENED_000278 PE=4 SV=1	LENED_000278	0.622843	2.14913e-33	180.8	T(0.414)S(0.623)S(0.963)DS(0.983)ES(0.017)GDLGTTEASK	3	-0.12023	2	0.993	1.019	1.004	1.014	0.952	1.039	0.996	0.88242
A0A1Q3DV49	32	S	Beta-flanking protein OS=Lentinula edodes OX=5353 GN=LENED_000293 PE=4 SV=1	LENED_000293	0.999989	1.13559e-42	160.88	T(0.017)GGS(0.983)EY(0.001)NS(1)PDNRPQGVSR	3	0.073846	5	1.235	1.297	1.221	0.786	0.724	0.816	0.62	0.00027749
A0A1Q3DV49	28	S	Beta-flanking protein OS=Lentinula edodes OX=5353 GN=LENED_000293 PE=4 SV=1	LENED_000293	0.982516	1.13559e-42	160.88	T(0.017)GGS(0.983)EY(0.001)NS(1)PDNRPQGVSR	3	0.073846	2	1.29	1.171	1.244	0.819	0.702	0.848	0.639	0.002236
A0A1Q3DV49	122	T	Beta-flanking protein OS=Lentinula edodes OX=5353 GN=LENED_000293 PE=4 SV=1	LENED_000293	0.947529	0.000704051	77.191	QFT(0.948)S(0.051)GS(0.001)GGGGSK	2	0.25912	1	1.15	1.151	1.296	0.795	0.803	0.876	0.688	0.00174346
A0A1Q3DV49	108	S	Beta-flanking protein OS=Lentinula edodes OX=5353 GN=LENED_000293 PE=4 SV=1	LENED_000293	0.993082	8.16139e-21	132.84	GNAGSLS(0.005)AGS(0.993)MGS(0.001)AAALQIFK	3	-0.33567	2	1.132	0.719	0.971	1.071	1.032	1.075	1.126	0.41698
A0A1Q3DV49	41	S	Beta-flanking protein OS=Lentinula edodes OX=5353 GN=LENED_000293 PE=4 SV=1	LENED_000293	0.999843	8.39528e-07	90.912	TGGSEYNSPDNRPQGVS(1)R	3	-3.5279	2	1.155	1.297	1.156	0.823	0.87	0.771	0.683	0.00184101
A0A1Q3DV49	125	S	Beta-flanking protein OS=Lentinula edodes OX=5353 GN=LENED_000293 PE=4 SV=1	LENED_000293	0.99205	2.63727e-05	90.561	QFT(0.002)S(0.006)GS(0.992)GGGGSK	3	0.30954	1	0.913	1.286	1.291	0.701	0.941	0.928	0.736	0.113497
A0A1Q3DV49	30	Y	Beta-flanking protein OS=Lentinula edodes OX=5353 GN=LENED_000293 PE=4 SV=1	LENED_000293	0.999292	3.99357e-42	169.85	TGGSEY(0.999)NSPDNRPQGVSR	3	-0.88807	2	1.151	1.267	1.136	0.781	0.88	0.844	0.705	0.0020423
A0A1Q3DV49	105	S	Beta-flanking protein OS=Lentinula edodes OX=5353 GN=LENED_000293 PE=4 SV=1	LENED_000293	0.848697	2.40103e-28	137.62	GNAGS(0.057)LS(0.849)AGS(0.094)MGSAAALQIFK	3	-0.081221	1	0.952	1.091	0.968	0.868	1.028	1.098	0.994	0.92152
A0A1Q3DV50	362	S	ATP-dependent RNA helicase DHX8 OS=Lentinula edodes OX=5353 GN=LENED_000177 PE=4 SV=1	LENED_000177	0.999998	0.000138554	118.28	TLELS(1)PVK	3	-0.11801	5	0.869	0.957	0.895	1.151	1.036	1.094	1.206	0.0109381
A0A1Q3DV50	298	T	ATP-dependent RNA helicase DHX8 OS=Lentinula edodes OX=5353 GN=LENED_000177 PE=4 SV=1	LENED_000177	0.5	0.0421624	60.342	RLT(0.5)S(0.5)PER	2	-0.84128	1	0.714	0.757	0.778	1.325	1.099	1.293	1.653	0.00144248
A0A1Q3DV50	144	S	ATP-dependent RNA helicase DHX8 OS=Lentinula edodes OX=5353 GN=LENED_000177 PE=4 SV=1	LENED_000177	0.870438	0.0317456	51.765	RT(0.13)PS(0.87)PVR	2	-0.63994	1	0.975	0.915	0.77	1.067	1.127	1.124	1.247	0.03616
A0A1Q3DV50	299	S	ATP-dependent RNA helicase DHX8 OS=Lentinula edodes OX=5353 GN=LENED_000177 PE=4 SV=1	LENED_000177	0.967229	6.73241e-07	113.07	LT(0.033)S(0.967)PERWEIK	3	-0.29893	3	0.857	0.887	0.836	1.184	1.14	1.087	1.322	0.00075743
A0A1Q3DV50	135	S	ATP-dependent RNA helicase DHX8 OS=Lentinula edodes OX=5353 GN=LENED_000177 PE=4 SV=1	LENED_000177	1	0.00235324	83.862	RDRS(1)PPPR	3	0.14924	4	0.858	0.834	0.926	1.05	1.116	1.198	1.285	0.0070836
A0A1Q3DV55	14	S	NAD-binding protein OS=Lentinula edodes OX=5353 GN=LENED_000165 PE=4 SV=1	LENED_000165	0.999946	9.6846e-14	127.53	TEHLLANLGVPYS(1)R	3	-0.11749	1	1.035	1.82	1.09	0.597	0.7	0.833	0.54	0.044261
A0A1Q3DV62	763	T	Elongation factor EF-2 OS=Lentinula edodes OX=5353 GN=LENED_000301 PE=4 SV=1	LENED_000301	0.999999	8.50364e-43	168.4	GQVFSEEQRPGT(1)PMFTVK	4	-0.12271	9	1.11	1.19	1.193	0.833	0.841	0.892	0.735	0.00063965
A0A1Q3DV62	34	T	Elongation factor EF-2 OS=Lentinula edodes OX=5353 GN=LENED_000301 PE=4 SV=1	LENED_000301	0.773063	0.00151128	83.877	S(0.226)T(0.773)LT(0.001)DSLVSK	2	0.25537	1
A0A1Q3DV62	468	T	Elongation factor EF-2 OS=Lentinula edodes OX=5353 GN=LENED_000301 PE=4 SV=1	LENED_000301	0.988389	4.99234e-15	128.67	NGT(0.988)LT(0.01)T(0.001)SETAHNMK	3	1.0809	2	1.086	0.964	1.172	1.02	0.927	0.886	0.879	0.14508
A0A1Q3DV62	48	S	Elongation factor EF-2 OS=Lentinula edodes OX=5353 GN=LENED_000301 PE=4 SV=1	LENED_000301	1	0.00358346	79.148	AGIIAS(1)AK	2	-0.20388	1	1.073	1.101	1.075	0.969	0.877	0.946	0.859	0.0081174
A0A1Q3DV64	743	S	Glycosyltransferase family 8 protein OS=Lentinula edodes OX=5353 GN=LENED_000284 PE=4 SV=1	LENED_000284	0.876457	1.23576e-10	149.09	S(0.876)S(0.119)LT(0.004)LQTGNSR	2	0.31232	2	0.983	1.029	1.133	1.029	0.965	0.911	0.924	0.22268
A0A1Q3DV64	1058	T	Glycosyltransferase family 8 protein OS=Lentinula edodes OX=5353 GN=LENED_000284 PE=4 SV=1	LENED_000284	0.541207	1.40761e-09	105.72	AAESHAS(0.001)GS(0.096)T(0.541)T(0.358)PPS(0.003)T(0.001)PPTHLK	4	0.25751	1	1.442	0.693	0.935	1.083	0.918	0.943	0.959	0.99612
A0A1Q3DV64	489	S	Glycosyltransferase family 8 protein OS=Lentinula edodes OX=5353 GN=LENED_000284 PE=4 SV=1	LENED_000284	0.945143	0.00109429	68.413	HQT(0.001)PPRPS(0.054)S(0.945)PPK	3	0.35238	1	1.196	0.757	0.877	1.21	1.18	0.803	1.128	0.55262
A0A1Q3DV64	1063	T	Glycosyltransferase family 8 protein OS=Lentinula edodes OX=5353 GN=LENED_000284 PE=4 SV=1	LENED_000284	0.747974	8.53632e-05	83.992	AAESHAS(0.003)GS(0.076)T(0.47)T(0.47)PPS(0.229)T(0.748)PPT(0.005)HLK	5	-0.071521	2	1.319	0.707	1.065	0.982	1.094	0.861	0.95	0.9094
A0A1Q3DV64	1059	T	Glycosyltransferase family 8 protein OS=Lentinula edodes OX=5353 GN=LENED_000284 PE=4 SV=1	LENED_000284	0.902237	4.84509e-20	125.31	AAESHASGS(0.002)T(0.044)T(0.902)PPS(0.043)T(0.009)PPTHLK	3	-0.34949	3	1.211	0.708	0.962	1.007	1.071	1.042	1.083	0.5777
A0A1Q3DV64	808	S	Glycosyltransferase family 8 protein OS=Lentinula edodes OX=5353 GN=LENED_000284 PE=4 SV=1	LENED_000284	0.302263	0.000498354	45.042	S(0.302)S(0.302)S(0.09)S(0.09)S(0.09)T(0.09)IT(0.034)PSNANVVATAGVNQR	3	-1.3028	0
A0A1Q3DV64	857	S	Glycosyltransferase family 8 protein OS=Lentinula edodes OX=5353 GN=LENED_000284 PE=4 SV=1	LENED_000284	0.773871	3.33319e-10	74.3	NTS(0.001)NDS(0.013)T(0.017)IT(0.193)S(0.774)PPS(0.062)S(0.057)AGPVS(0.88)PHEGQPIT(0.003)S(0.001)VASSR	4	0.37859	4	1.008	1.08	1.123	0.822	1.004	0.994	0.878	0.139798
A0A1Q3DV64	696	S	Glycosyltransferase family 8 protein OS=Lentinula edodes OX=5353 GN=LENED_000284 PE=4 SV=1	LENED_000284	0.901783	7.48418e-13	113.67	LADS(0.999)DNET(0.097)S(0.902)VS(0.002)GSSSR	2	0.23513	1	0.868	0.785	1.009	1.214	1.172	0.972	1.261	0.081103
A0A1Q3DV64	383	S	Glycosyltransferase family 8 protein OS=Lentinula edodes OX=5353 GN=LENED_000284 PE=4 SV=1	LENED_000284	0.497601	1.17114e-39	137.62	HLSIDTQPHQAS(0.001)S(0.004)LYGS(0.498)S(0.498)PR	3	0.56494	0
A0A1Q3DV64	798	S	Glycosyltransferase family 8 protein OS=Lentinula edodes OX=5353 GN=LENED_000284 PE=4 SV=1	LENED_000284	0.982469	1.76501e-13	118.23	ES(0.982)PT(0.017)T(0.001)VRPPAR	3	-0.48242	3	0.978	0.938	0.945	1.025	1.105	1.018	1.1	0.031361
A0A1Q3DV64	713	S	Glycosyltransferase family 8 protein OS=Lentinula edodes OX=5353 GN=LENED_000284 PE=4 SV=1	LENED_000284	0.989533	1.18965e-05	107.46	RGS(0.947)S(0.054)AS(0.99)Y(0.009)GVK	3	0.43638	5	0.966	0.991	1.021	0.992	1.042	1.008	1.021	0.37934
A0A1Q3DV64	809	S	Glycosyltransferase family 8 protein OS=Lentinula edodes OX=5353 GN=LENED_000284 PE=4 SV=1	LENED_000284	0.302263	0.000498354	45.042	S(0.302)S(0.302)S(0.09)S(0.09)S(0.09)T(0.09)IT(0.034)PSNANVVATAGVNQR	3	-1.3028	0
A0A1Q3DV64	710	S	Glycosyltransferase family 8 protein OS=Lentinula edodes OX=5353 GN=LENED_000284 PE=4 SV=1	LENED_000284	0.999909	1.18965e-05	107.46	RGS(1)S(1)ASYGVK	3	-0.95065	6	0.943	0.986	0.98	1.039	1.051	1.018	1.068	0.0168445
A0A1Q3DV64	488	S	Glycosyltransferase family 8 protein OS=Lentinula edodes OX=5353 GN=LENED_000284 PE=4 SV=1	LENED_000284	0.621049	2.89919e-06	100.43	HQTPPRPS(0.621)S(0.379)PPK	4	-0.28547	3	1.094	1.048	1.048	0.999	0.974	0.879	0.894	0.053
A0A1Q3DV64	1102	S	Glycosyltransferase family 8 protein OS=Lentinula edodes OX=5353 GN=LENED_000284 PE=4 SV=1	LENED_000284	0.996254	4.11421e-06	90.412	SLGTT(0.004)GS(0.996)PQK	2	2.233	3	1.01	1.055	0.06	1.267	1.203	1.299	1.774	0.35108
A0A1Q3DV64	714	Y	Glycosyltransferase family 8 protein OS=Lentinula edodes OX=5353 GN=LENED_000284 PE=4 SV=1	LENED_000284	0.908978	2.52388e-06	139.32	GS(0.081)S(0.009)ASY(0.909)GVK	2	0.12339	1	0.975	1.031	1.068	1.008	0.944	1.004	0.962	0.3162
A0A1Q3DV64	744	S	Glycosyltransferase family 8 protein OS=Lentinula edodes OX=5353 GN=LENED_000284 PE=4 SV=1	LENED_000284	0.902144	1.29631e-16	175.26	RS(0.093)S(0.902)LT(0.005)LQTGNSR	3	1.5831	3	1.034	0.933	1.013	0.955	1.028	1.048	1.017	0.7058
A0A1Q3DV64	483	T	Glycosyltransferase family 8 protein OS=Lentinula edodes OX=5353 GN=LENED_000284 PE=4 SV=1	LENED_000284	0.999671	0.00769944	53.453	HQT(1)PPRPS(0.573)S(0.428)PPK	3	-0.058944	2	1.134	1.187	1.123	0.908	0.838	0.868	0.759	0.00066241
A0A1Q3DV64	1062	S	Glycosyltransferase family 8 protein OS=Lentinula edodes OX=5353 GN=LENED_000284 PE=4 SV=1	LENED_000284	0.558484	4.84509e-20	125.31	AAESHAS(0.001)GS(0.023)T(0.165)T(0.808)PPS(0.558)T(0.446)PPTHLK	4	-0.54293	1	1.277	0.693	0.992	1.001	1.024	1.018	1.027	0.7763
A0A1Q3DV64	861	S	Glycosyltransferase family 8 protein OS=Lentinula edodes OX=5353 GN=LENED_000284 PE=4 SV=1	LENED_000284	0.676793	7.08351e-07	62.96	NTSNDS(0.013)T(0.045)IT(0.523)S(0.545)PPS(0.467)S(0.677)AGPVS(0.728)PHEGQPITSVASSR	4	0.62478	2	1.032	1.181	1.129	0.775	0.889	1.026	0.805	0.069537
A0A1Q3DV64	789	S	Glycosyltransferase family 8 protein OS=Lentinula edodes OX=5353 GN=LENED_000284 PE=4 SV=1	LENED_000284	1	1.42628e-07	122.1	VNPADPLS(1)PR	2	-0.34531	2	0.932	1.103	1.022	0.93	0.974	1.058	0.969	0.64504
A0A1Q3DV64	382	S	Glycosyltransferase family 8 protein OS=Lentinula edodes OX=5353 GN=LENED_000284 PE=4 SV=1	LENED_000284	0.621863	1.17114e-39	137.62	HLSIDTQPHQASSLY(0.001)GS(0.622)S(0.377)PR	4	0.8354	1	1.058	1.218	0.924	0.745	0.936	1.118	0.875	0.37638
A0A1Q3DV64	711	S	Glycosyltransferase family 8 protein OS=Lentinula edodes OX=5353 GN=LENED_000284 PE=4 SV=1	LENED_000284	0.999849	0.00306863	69.261	RGS(1)S(1)ASYGVK	3	-0.95065	2	0.833	0.93	0.945	1.142	1.138	1.024	1.22	0.020302
A0A1Q3DV64	691	S	Glycosyltransferase family 8 protein OS=Lentinula edodes OX=5353 GN=LENED_000284 PE=4 SV=1	LENED_000284	0.999963	9.78818e-103	290.57	LADS(1)DNETSVSGSSSR	3	0.1854	5	1.155	1.067	1.086	0.935	0.972	0.834	0.829	0.02168
A0A1Q3DV64	834	S	Glycosyltransferase family 8 protein OS=Lentinula edodes OX=5353 GN=LENED_000284 PE=4 SV=1	LENED_000284	0.999568	3.82074e-25	135.52	SFGS(1)PQGPNAPPLGPLR	2	0.3488	3	1.009	1.111	1.066	0.951	0.987	0.918	0.896	0.035316
A0A1Q3DV64	810	S	Glycosyltransferase family 8 protein OS=Lentinula edodes OX=5353 GN=LENED_000284 PE=4 SV=1	LENED_000284	0.462359	0.000145629	60.95	S(0.122)S(0.122)S(0.462)S(0.122)S(0.034)T(0.137)IT(0.001)PS(0.001)NANVVATAGVNQR	2	-0.26982	0
A0A1Q3DV64	678	S	Glycosyltransferase family 8 protein OS=Lentinula edodes OX=5353 GN=LENED_000284 PE=4 SV=1	LENED_000284	0.997642	1.27113e-09	103.84	DGDDEDNT(0.002)DS(0.998)DDDEPVVSR	3	0.52377	1	0.905	1.214	0.982	1.015	0.908	1.008	0.945	0.62624
A0A1Q3DV64	866	S	Glycosyltransferase family 8 protein OS=Lentinula edodes OX=5353 GN=LENED_000284 PE=4 SV=1	LENED_000284	0.991521	3.00311e-26	127.35	NTSNDSTITSPPS(0.004)S(0.004)AGPVS(0.992)PHEGQPITSVASSR	3	0.11824	7	0.991	1.039	1.049	0.922	1.063	0.963	0.957	0.38022
A0A1Q3DV70	421	T	Gcd10p-domain-containing protein OS=Lentinula edodes OX=5353 GN=LENED_000204 PE=4 SV=1	LENED_000204	0.999895	1.2792e-49	165	TDTEQTLDSSEAT(1)PPFLRPPS(1)P	3	-0.039496	2	0.899	1.224	1.002	0.964	0.974	0.97	0.931	0.55414
A0A1Q3DV70	429	S	Gcd10p-domain-containing protein OS=Lentinula edodes OX=5353 GN=LENED_000204 PE=4 SV=1	LENED_000204	1	1.2792e-49	165	TDTEQTLDSSEAT(1)PPFLRPPS(1)P	3	-0.039496	5	0.906	1.124	1.019	0.913	1.078	0.984	0.976	0.78448
A0A1Q3DV70	417	S	Gcd10p-domain-containing protein OS=Lentinula edodes OX=5353 GN=LENED_000204 PE=4 SV=1	LENED_000204	0.718872	0.000137543	57.144	T(0.001)DT(0.001)EQT(0.012)LDS(0.719)S(0.257)EAT(0.06)PPFLRPPS(0.95)P	3	2.1367	1	1.111	0.907	1.197	0.55	1.205	1.038	0.869	0.50262
A0A1Q3DV71	6	S	S-adenosyl-L-methionine-dependent methyltransferase OS=Lentinula edodes OX=5353 GN=LENED_000248 PE=4 SV=1	LENED_000248	0.594553	2.08242e-05	82.774	T(0.319)GS(0.595)IT(0.087)S(0.181)S(0.819)PPR	2	-0.98817	2	1.043	1.047	1.248	1.034	0.806	0.891	0.818	0.096339
A0A1Q3DV71	234	S	S-adenosyl-L-methionine-dependent methyltransferase OS=Lentinula edodes OX=5353 GN=LENED_000248 PE=4 SV=1	LENED_000248	0.690654	1.02988e-14	114.35	GS(0.978)IS(0.194)S(0.691)S(0.137)FES(0.001)TPLTPNHDHALLESLHK	4	-0.44356	1	0.904	0.843	0.658	1.297	1.152	1.119	1.484	0.0195643
A0A1Q3DV71	534	S	S-adenosyl-L-methionine-dependent methyltransferase OS=Lentinula edodes OX=5353 GN=LENED_000248 PE=4 SV=1	LENED_000248	0.999926	0.000197273	104.82	TAS(1)FEDHR	3	0.24671	3	0.987	0.991	0.933	1.08	1.037	0.99	1.067	0.110739
A0A1Q3DV71	220	S	S-adenosyl-L-methionine-dependent methyltransferase OS=Lentinula edodes OX=5353 GN=LENED_000248 PE=4 SV=1	LENED_000248	0.87485	0.0215005	43.383	RS(0.562)T(0.562)S(0.875)VHLPEGS(0.001)VR	3	0.49429	1	0.812	0.74	0.945	0.947	1.286	1.234	1.388	0.053205
A0A1Q3DV71	218	S	S-adenosyl-L-methionine-dependent methyltransferase OS=Lentinula edodes OX=5353 GN=LENED_000248 PE=4 SV=1	LENED_000248	0.562135	5.89739e-05	83.541	RS(0.562)T(0.562)S(0.875)VHLPEGS(0.001)VR	3	0.49429	1	0.812	0.74	0.945	0.947	1.286	1.234	1.388	0.053205
A0A1Q3DV71	15	S	S-adenosyl-L-methionine-dependent methyltransferase OS=Lentinula edodes OX=5353 GN=LENED_000248 PE=4 SV=1	LENED_000248	0.362948	0.00686659	51.359	S(0.363)S(0.363)T(0.296)NT(0.489)S(0.489)INTEGK	3	0.65223	0
A0A1Q3DV71	14	S	S-adenosyl-L-methionine-dependent methyltransferase OS=Lentinula edodes OX=5353 GN=LENED_000248 PE=4 SV=1	LENED_000248	0.362947	0.00686659	51.359	S(0.363)S(0.363)T(0.296)NT(0.489)S(0.489)INTEGK	3	0.65223	0
A0A1Q3DV71	231	S	S-adenosyl-L-methionine-dependent methyltransferase OS=Lentinula edodes OX=5353 GN=LENED_000248 PE=4 SV=1	LENED_000248	0.977681	1.02988e-14	114.35	GS(0.978)IS(0.194)S(0.691)S(0.137)FES(0.001)TPLTPNHDHALLESLHK	4	-0.44356	1	0.904	0.843	0.658	1.297	1.152	1.119	1.484	0.0195643
A0A1Q3DV71	18	T	S-adenosyl-L-methionine-dependent methyltransferase OS=Lentinula edodes OX=5353 GN=LENED_000248 PE=4 SV=1	LENED_000248	0.764864	9.69097e-12	127.3	SST(0.002)NT(0.765)S(0.233)INTEGK	2	0.13564	2	0.913	0.952	0.942	0.98	1.149	1.063	1.137	0.056484
A0A1Q3DV71	219	T	S-adenosyl-L-methionine-dependent methyltransferase OS=Lentinula edodes OX=5353 GN=LENED_000248 PE=4 SV=1	LENED_000248	0.640535	2.15988e-15	163.4	S(0.353)T(0.641)S(0.006)VHLPEGSVR	2	-1.1803	2	0.974	0.756	0.926	1.164	1.174	1.01	1.261	0.062077
A0A1Q3DV71	357	S	S-adenosyl-L-methionine-dependent methyltransferase OS=Lentinula edodes OX=5353 GN=LENED_000248 PE=4 SV=1	LENED_000248	0.999422	0.00073147	104.42	S(0.001)HPS(0.999)PPK	2	0.28243	2	0.944	0.936	0.934	1.048	1.049	1.091	1.133	0.00079832
A0A1Q3DV71	16	T	S-adenosyl-L-methionine-dependent methyltransferase OS=Lentinula edodes OX=5353 GN=LENED_000248 PE=4 SV=1	LENED_000248	0.590069	0.000178824	84.712	S(0.074)S(0.335)T(0.59)NT(0.124)S(0.875)INT(0.002)EGK	2	0.29235	1	1.003	0.937	1.045	1.106	0.981	0.961	1.021	0.73124
A0A1Q3DV71	10	S	S-adenosyl-L-methionine-dependent methyltransferase OS=Lentinula edodes OX=5353 GN=LENED_000248 PE=4 SV=1	LENED_000248	0.94595	1.87056e-09	112.5	TGSITS(0.054)S(0.946)PPR	3	0.32236	3	0.815	0.904	1.071	1.14	0.935	1.151	1.156	0.23206
A0A1Q3DV71	19	S	S-adenosyl-L-methionine-dependent methyltransferase OS=Lentinula edodes OX=5353 GN=LENED_000248 PE=4 SV=1	LENED_000248	0.874914	0.000178824	84.712	S(0.074)S(0.335)T(0.59)NT(0.124)S(0.875)INT(0.002)EGK	2	0.29235	1	1.003	0.937	1.045	1.106	0.981	0.961	1.021	0.73124
A0A1Q3DV76	67	S	Dna repair protein rad5 OS=Lentinula edodes OX=5353 GN=LENED_000310 PE=4 SV=1	LENED_000310	0.570442	1.41375e-77	229.69	GS(0.57)S(0.43)PDIHHEDIDEMDLDTIDIPR	3	0.17809	1	1.081	0.906	0.921	0.922	1.074	1.09	1.061	0.4842
A0A1Q3DV76	51	S	Dna repair protein rad5 OS=Lentinula edodes OX=5353 GN=LENED_000310 PE=4 SV=1	LENED_000310	0.929553	8.41663e-05	74.905	QLFLPT(0.07)DS(0.93)DDEEEDIPIIPQK	3	-0.20232	2	0.909	0.955	0.976	1.106	1.042	1.028	1.118	0.022143
A0A1Q3DV79	264	S	Distal-less homeobox 3 OS=Lentinula edodes OX=5353 GN=LENED_000329 PE=4 SV=1	LENED_000329	0.868235	8.93146e-07	109.96	S(0.118)LS(0.868)PVS(0.013)ASSR	2	-1.3008	1	0.866	0.91	0.906	1.146	1.06	1.109	1.236	0.00155831
A0A1Q3DV84	168	T	Uncharacterized protein OS=Lentinula edodes OX=5353 GN=LENED_000306 PE=4 SV=1	LENED_000306	0.999665	0.00018954	84.213	PLT(1)DEETQAITR	2	0.010428	2	0.994	0.889	0.858	1.134	1.213	0.922	1.193	0.141145
A0A1Q3DV85	187	S	Uncharacterized protein OS=Lentinula edodes OX=5353 GN=LENED_000251 PE=4 SV=1	LENED_000251	0.823732	1.22539e-106	231.5	AAS(0.824)S(0.149)T(0.027)AELLDLEHDEGVGVGDDEDEEQR	3	-0.44244	3	0.956	1.254	1.03	0.931	0.956	0.915	0.865	0.23246
A0A1Q3DV86	120	T	Uncharacterized protein OS=Lentinula edodes OX=5353 GN=LENED_000200 PE=4 SV=1	LENED_000200	0.873081	1.34473e-07	112.03	RY(0.127)T(0.873)APPEQWHK	4	0.46549	1	1.018	1.059	0.981	0.993	0.962	1.009	0.969	0.3026
A0A1Q3DV86	259	S	Uncharacterized protein OS=Lentinula edodes OX=5353 GN=LENED_000200 PE=4 SV=1	LENED_000200	0.999993	8.7082e-09	119.65	AAS(1)LGFSWPISK	2	0.70085	2	1.069	0.957	1.184	0.993	0.952	0.897	0.885	0.156182
A0A1Q3DV87	172	S	60s ribosomal protein l6 OS=Lentinula edodes OX=5353 GN=LENED_000333 PE=4 SV=1	LENED_000333	0.843652	3.44047e-36	192.94	LSEELNDAYFAKPS(0.156)S(0.844)K	4	0.40794	2	1.065	0.959	0.971	0.945	1.04	1.03	1.007	0.88638
A0A1Q3DV87	90	Y	60s ribosomal protein l6 OS=Lentinula edodes OX=5353 GN=LENED_000333 PE=4 SV=1	LENED_000333	0.905409	0.00080929	94.692	FY(0.905)S(0.095)AEDVR	2	-0.60138	1	1.128	1.124	1.078	0.857	0.943	0.909	0.814	0.0027567
A0A1Q3DV87	177	S	60s ribosomal protein l6 OS=Lentinula edodes OX=5353 GN=LENED_000333 PE=4 SV=1	LENED_000333	1	2.54745e-17	180.64	S(1)AEEEFFEEGKPK	2	-0.34236	6	1.193	1.054	1.151	0.855	0.887	0.907	0.78	0.0036439
A0A1Q3DV87	26	S	60s ribosomal protein l6 OS=Lentinula edodes OX=5353 GN=LENED_000333 PE=4 SV=1	LENED_000333	1	0.00131199	79.875	S(1)KELVPGVGR	3	-0.25005	1	1.235	1.013	1.062	1.01	0.907	0.824	0.828	0.087816
A0A1Q3DV87	62	T	60s ribosomal protein l6 OS=Lentinula edodes OX=5353 GN=LENED_000333 PE=4 SV=1	LENED_000333	0.999814	2.28434e-19	131.09	KSEKPAVEPT(1)PETVEK	4	0.27767	5	0.987	1.011	1.011	1	1.004	1.009	1.001	0.87722
A0A1Q3DV87	171	S	60s ribosomal protein l6 OS=Lentinula edodes OX=5353 GN=LENED_000333 PE=4 SV=1	LENED_000333	0.5	3.12502e-33	180.86	LSEELNDAYFAKPS(0.5)S(0.5)K	3	1.7272	1	1.063	0.943	0.961	0.965	1.064	1.015	1.026	0.60412
A0A1Q3DV94	159	T	Protein FAM86B1 OS=Lentinula edodes OX=5353 GN=LENED_000316 PE=4 SV=1	LENED_000316	0.912701	4.74436e-05	99.174	T(0.069)FT(0.913)LEES(0.019)R	2	-0.33143	1	1.138	1.293	1.175	0.752	0.873	0.833	0.682	0.0027796
A0A1Q3DV97	73	T	Uncharacterized protein OS=Lentinula edodes OX=5353 GN=LENED_000346 PE=4 SV=1	LENED_000346	0.97955	0.0132572	84.507	KAT(0.98)VET(0.02)HR	3	0.26114	1
A0A1Q3DV97	160	S	Uncharacterized protein OS=Lentinula edodes OX=5353 GN=LENED_000346 PE=4 SV=1	LENED_000346	0.57281	1.53446e-06	66.58	AIDDS(0.554)ES(0.45)EEPLS(0.573)EEY(0.423)AEVNNTSGATPGIR	3	1.8812	1	0.982	1.043	1.229	0.873	1.104	0.827	0.862	0.24244
A0A1Q3DV97	153	S	Uncharacterized protein OS=Lentinula edodes OX=5353 GN=LENED_000346 PE=4 SV=1	LENED_000346	0.553935	1.53446e-06	66.58	AIDDS(0.554)ES(0.45)EEPLS(0.573)EEY(0.423)AEVNNTSGATPGIR	3	1.8812	1	0.982	1.043	1.229	0.873	1.104	0.827	0.862	0.24244
A0A1Q3DV99	213	S	Uncharacterized protein OS=Lentinula edodes OX=5353 GN=LENED_000081 PE=4 SV=1	LENED_000081	0.939155	0.00893989	48.391	VNRVNS(0.061)GS(0.939)DEKN	3	-0.026189	1	1.032	1.251	1.162	0.883	0.858	0.876	0.76	0.04086
A0A1Q3DVA5	104	S	Pantothenate kinase OS=Lentinula edodes OX=5353 GN=LENED_000330 PE=4 SV=1	LENED_000330	0.324967	0.000236337	76.804	S(0.212)NS(0.726)PS(0.061)AELPT(0.056)S(0.056)S(0.215)S(0.165)PS(0.325)S(0.147)S(0.037)NIR	2	-0.41432	0
A0A1Q3DVA5	92	S	Pantothenate kinase OS=Lentinula edodes OX=5353 GN=LENED_000330 PE=4 SV=1	LENED_000330	0.725909	0.000145753	76.804	S(0.212)NS(0.726)PS(0.061)AELPT(0.056)S(0.056)S(0.215)S(0.165)PS(0.325)S(0.147)S(0.037)NIR	2	-0.41432	1	0.939	1.018	0.947	1.019	1.112	0.982	1.072	0.2002
A0A1Q3DVA5	87	T	Pantothenate kinase OS=Lentinula edodes OX=5353 GN=LENED_000330 PE=4 SV=1	LENED_000330	0.999755	0.000106669	89.471	GSSSTPEPFT(1)PR	2	-1.3805	1	0.925	0.992	0.895	1.021	1.074	1.092	1.133	0.0261
A0A1Q3DVA5	90	S	Pantothenate kinase OS=Lentinula edodes OX=5353 GN=LENED_000330 PE=4 SV=1	LENED_000330	0.402808	0.000145753	71.117	S(0.403)NS(0.403)PS(0.194)AELPT(0.003)S(0.023)S(0.215)S(0.654)PS(0.036)S(0.033)S(0.036)NIR	3	0.13003	0
A0A1Q3DVA5	70	S	Pantothenate kinase OS=Lentinula edodes OX=5353 GN=LENED_000330 PE=4 SV=1	LENED_000330	0.997909	2.58155e-23	169.06	SPEPPAS(0.998)PS(0.002)IAATR	3	0.70068	3	0.825	0.879	0.821	1.108	1.158	1.184	1.366	0.00044213
A0A1Q3DVA5	102	S	Pantothenate kinase OS=Lentinula edodes OX=5353 GN=LENED_000330 PE=4 SV=1	LENED_000330	0.653512	0.000145753	71.117	S(0.403)NS(0.403)PS(0.194)AELPT(0.003)S(0.023)S(0.215)S(0.654)PS(0.036)S(0.033)S(0.036)NIR	3	0.13003	1	1.123	0.981	1.13	0.935	0.942	0.93	0.868	0.094675
A0A1Q3DVA5	101	S	Pantothenate kinase OS=Lentinula edodes OX=5353 GN=LENED_000330 PE=4 SV=1	LENED_000330	0.402087	5.65491e-28	135.68	S(0.022)NS(0.112)PS(0.128)AELPT(0.145)S(0.136)S(0.402)S(0.054)PSSSNIR	2	0.62658	0
A0A1Q3DVA5	80	S	Pantothenate kinase OS=Lentinula edodes OX=5353 GN=LENED_000330 PE=4 SV=1	LENED_000330	0.843486	0.00583571	59.345	GS(0.094)S(0.843)S(0.284)T(0.768)PEPFT(0.01)PR	2	-0.72715	1
A0A1Q3DVA5	100	S	Pantothenate kinase OS=Lentinula edodes OX=5353 GN=LENED_000330 PE=4 SV=1	LENED_000330	0.424059	1.94914e-14	119.18	SNSPSAELPT(0.289)S(0.424)S(0.252)S(0.033)PS(0.001)SSNIR	3	0.0011213	0
A0A1Q3DVA5	82	T	Pantothenate kinase OS=Lentinula edodes OX=5353 GN=LENED_000330 PE=4 SV=1	LENED_000330	0.768009	0.00583571	59.345	GS(0.094)S(0.843)S(0.284)T(0.768)PEPFT(0.01)PR	2	-0.72715	1
A0A1Q3DVA9	414	T	Uncharacterized protein OS=Lentinula edodes OX=5353 GN=LENED_000220 PE=4 SV=1	LENED_000220	0.887937	0.00522985	53.21	FEPLS(0.984)PPT(0.128)GT(0.888)PR	3	0.78272	1	1.151	0.839	1.132	0.781	1.161	0.956	0.928	0.64156
A0A1Q3DVA9	399	S	Uncharacterized protein OS=Lentinula edodes OX=5353 GN=LENED_000220 PE=4 SV=1	LENED_000220	0.999948	0.000109196	79.86	NDTLVPS(1)PPAER	2	-0.48014	1
A0A1Q3DVA9	409	S	Uncharacterized protein OS=Lentinula edodes OX=5353 GN=LENED_000220 PE=4 SV=1	LENED_000220	0.984273	2.93919e-08	115.68	FEPLS(0.984)PPT(0.128)GT(0.888)PR	3	0.78272	5	0.957	0.887	0.916	1.007	1.158	1.07	1.172	0.0267
A0A1Q3DVA9	573	S	Uncharacterized protein OS=Lentinula edodes OX=5353 GN=LENED_000220 PE=4 SV=1	LENED_000220	0.785742	0.0491829	49.472	S(0.198)S(0.786)S(0.016)RAPPR	2	0.79956	1	0.843	0.882	0.952	1.111	1.159	1.057	1.243	0.0079756
A0A1Q3DVA9	674	T	Uncharacterized protein OS=Lentinula edodes OX=5353 GN=LENED_000220 PE=4 SV=1	LENED_000220	1	0.000177442	115.89	VCT(1)PENER	2	0.096517	1	0.825	0.989	0.789	1.04	1.215	1.122	1.297	0.033084
A0A1Q3DVB4	468	T	Mitochondrial intermediate peptidase OS=Lentinula edodes OX=5353 GN=LENED_000282 PE=3 SV=1	LENED_000282	0.999673	0.0161777	57.973	GKPGGAAHYT(1)VR	3	-0.46134	1	1.015	1.362	1.178	0.772	0.805	0.927	0.704	0.026835
A0A1Q3DVB5	55	S	Protein DOM34 homolog OS=Lentinula edodes OX=5353 GN=LENED_000367 PE=3 SV=1	LENED_000367	0.708058	4.70017e-05	99.834	T(0.001)SAT(0.221)GS(0.708)IDS(0.069)QR	2	0.22603	1	1.22	1.031	0.92	0.92	1.024	0.906	0.899	0.32534
A0A1Q3DVC1	765	T	RNA polymerase II subunit A C-terminal domain phosphatase OS=Lentinula edodes OX=5353 GN=LENED_000303 PE=4 SV=1	LENED_000303	0.986573	2.59385e-21	131.13	LRS(1)LT(0.987)PS(0.014)ETPGINGDADGLR	3	-0.46458	4	0.8	1.285	1.105	0.961	0.907	0.988	0.895	0.55118
A0A1Q3DVC1	763	S	RNA polymerase II subunit A C-terminal domain phosphatase OS=Lentinula edodes OX=5353 GN=LENED_000303 PE=4 SV=1	LENED_000303	0.999692	8.803e-38	148.19	LRS(1)LT(0.987)PS(0.014)ETPGINGDADGLR	3	-0.46458	3	1.031	1.063	1.084	0.903	1.005	0.948	0.899	0.034677
A0A1Q3DVC1	767	S	RNA polymerase II subunit A C-terminal domain phosphatase OS=Lentinula edodes OX=5353 GN=LENED_000303 PE=4 SV=1	LENED_000303	0.587316	8.803e-38	148.19	LRS(0.989)LT(0.382)PS(0.587)ET(0.041)PGINGDADGLR	3	-0.26758	1	1.039	0.975	1.053	0.911	1.013	1.028	0.963	0.43274
A0A1Q3DVC6	727	S	Leucine-rich repeat-containing protein 68-like OS=Lentinula edodes OX=5353 GN=LENED_000116 PE=4 SV=1	LENED_000116	0.542914	2.10989e-31	145.85	PS(0.543)S(0.457)PIHPVQASDASIAYEEHDVLIPTSDK	4	1.4451	1	1.075	0.866	1.193	0.967	0.928	1.008	0.926	0.52082
A0A1Q3DVC6	773	T	Leucine-rich repeat-containing protein 68-like OS=Lentinula edodes OX=5353 GN=LENED_000116 PE=4 SV=1	LENED_000116	0.629688	0.00429582	58.139	HEPVLS(0.37)PT(0.63)AVLLR	2	0.61417	1	1.046	0.992	0.923	0.964	1.073	1.012	1.03	0.5679
A0A1Q3DVC6	771	S	Leucine-rich repeat-containing protein 68-like OS=Lentinula edodes OX=5353 GN=LENED_000116 PE=4 SV=1	LENED_000116	0.999018	1.08172e-16	134.81	HEPVLS(0.999)PT(0.001)AVLLR	3	0.16985	1	1.014	1.184	0.921	1.096	0.978	0.849	0.937	0.56616
A0A1Q3DVE7	1591	S	RIM15 response regulator receiver protein OS=Lentinula edodes OX=5353 GN=LENED_000398 PE=4 SV=1	LENED_000398	0.56404	2.6938e-56	176.26	ILAT(0.006)GPPS(0.994)PATSTSS(0.001)IAS(0.564)S(0.339)PS(0.096)R	3	-0.12948	1	0.741	0.92	1.101	0.946	1.298	1.01	1.178	0.32598
A0A1Q3DVE7	155	S	RIM15 response regulator receiver protein OS=Lentinula edodes OX=5353 GN=LENED_000398 PE=4 SV=1	LENED_000398	0.977573	4.35018e-22	146.68	QPSSTSAS(0.021)MS(0.978)PNS(0.001)HR	3	-0.46851	2	1.159	0.595	0.949	1.153	1.117	1.025	1.219	0.30852
A0A1Q3DVE7	1581	S	RIM15 response regulator receiver protein OS=Lentinula edodes OX=5353 GN=LENED_000398 PE=4 SV=1	LENED_000398	0.999947	2.6938e-56	176.26	ILATGPPS(1)PATSTSSIASSPSR	3	-2.3147	2	0.927	0.921	1.047	0.911	1.084	1.114	1.074	0.4116
A0A1Q3DVE7	452	S	RIM15 response regulator receiver protein OS=Lentinula edodes OX=5353 GN=LENED_000398 PE=4 SV=1	LENED_000398	0.931849	2.07277e-05	92.633	S(0.058)AS(0.932)KS(0.011)HDNAESAR	3	0.39044	1	0.878	0.782	0.782	1.246	1.18	1.113	1.449	0.00182084
A0A1Q3DVE7	1636	S	RIM15 response regulator receiver protein OS=Lentinula edodes OX=5353 GN=LENED_000398 PE=4 SV=1	LENED_000398	1	0.00466035	99.815	RNS(1)MPSR	3	-0.31055	1
A0A1Q3DVE7	420	S	RIM15 response regulator receiver protein OS=Lentinula edodes OX=5353 GN=LENED_000398 PE=4 SV=1	LENED_000398	0.873715	0.00101667	84.188	LHRPT(0.126)S(0.874)HNR	3	-0.10869	3	0.907	0.966	1.05	1.035	1.026	1.036	1.06	0.29586
A0A1Q3DVE7	987	S	RIM15 response regulator receiver protein OS=Lentinula edodes OX=5353 GN=LENED_000398 PE=4 SV=1	LENED_000398	0.786967	1.76222e-05	105.19	KS(0.787)S(0.057)S(0.128)S(0.028)LLEPK	3	-2.119	1
A0A1Q3DVE7	419	T	RIM15 response regulator receiver protein OS=Lentinula edodes OX=5353 GN=LENED_000398 PE=4 SV=1	LENED_000398	0.5	0.0181839	55.314	LHRPT(0.5)S(0.5)HNR	4	-0.074569	1	0.914	0.912	1.161	0.97	0.977	1.09	1.017	0.81816
A0A1Q3DVE7	785	S	RIM15 response regulator receiver protein OS=Lentinula edodes OX=5353 GN=LENED_000398 PE=4 SV=1	LENED_000398	0.995341	0.000120685	116.75	LLS(0.995)PGS(0.005)ER	2	-0.26945	1	0.924	1.006	1.028	1.004	1.064	0.998	1.037	0.39608
A0A1Q3DVE7	708	T	RIM15 response regulator receiver protein OS=Lentinula edodes OX=5353 GN=LENED_000398 PE=4 SV=1	LENED_000398	0.996141	3.07669e-14	110.36	S(0.42)S(0.58)PAT(0.996)PPEY(0.003)R	2	0.20344	2	0.915	0.983	1.079	0.942	1.087	1.015	1.023	0.73592
A0A1Q3DVE7	1281	S	RIM15 response regulator receiver protein OS=Lentinula edodes OX=5353 GN=LENED_000398 PE=4 SV=1	LENED_000398	0.999991	4.87671e-21	124.76	AAES(1)PLQSFATELTTDLR	3	1.1035	1	1.165	1.449	0.789	1.097	0.757	0.796	0.779	0.33328
A0A1Q3DVE7	1592	S	RIM15 response regulator receiver protein OS=Lentinula edodes OX=5353 GN=LENED_000398 PE=4 SV=1	LENED_000398	0.263695	0.000369684	54.521	ILATGPPS(0.027)PAT(0.027)S(0.099)T(0.099)S(0.099)S(0.099)IAS(0.264)S(0.264)PS(0.021)R	2	0.11832	0
A0A1Q3DVE7	440	S	RIM15 response regulator receiver protein OS=Lentinula edodes OX=5353 GN=LENED_000398 PE=4 SV=1	LENED_000398	0.999997	3.65281e-74	241.25	TLSASTAHS(1)QEHLEHEGR	4	1.5471	1
A0A1Q3DVE7	712	Y	RIM15 response regulator receiver protein OS=Lentinula edodes OX=5353 GN=LENED_000398 PE=4 SV=1	LENED_000398	0.80297	0.000754713	53.304	DLILAMDRS(0.405)S(0.6)PAT(0.192)PPEY(0.803)R	3	-0.22564	2	0.875	1.084	1.225	0.864	0.999	0.996	0.898	0.41052
A0A1Q3DVE7	1584	T	RIM15 response regulator receiver protein OS=Lentinula edodes OX=5353 GN=LENED_000398 PE=4 SV=1	LENED_000398	0.683849	3.01115e-28	138.57	ILATGPPS(0.001)PAT(0.684)S(0.142)T(0.083)S(0.049)S(0.029)IAS(0.005)S(0.005)PS(0.001)R	3	-0.15783	1	0.856	1.09	1.359	0.825	0.849	1.073	0.831	0.32988
A0A1Q3DVE7	999	T	RIM15 response regulator receiver protein OS=Lentinula edodes OX=5353 GN=LENED_000398 PE=4 SV=1	LENED_000398	1	5.52108e-15	128.06	FIVT(1)PPAS(1)PQILAR	2	0.043247	5	0.891	0.998	0.928	1.108	0.942	1.138	1.132	0.14756
A0A1Q3DVE7	1563	S	RIM15 response regulator receiver protein OS=Lentinula edodes OX=5353 GN=LENED_000398 PE=4 SV=1	LENED_000398	0.983185	0.000391381	70.114	KPPS(0.983)VVT(0.015)T(0.002)MEPSSR	3	0.33378	1
A0A1Q3DVE7	1003	S	RIM15 response regulator receiver protein OS=Lentinula edodes OX=5353 GN=LENED_000398 PE=4 SV=1	LENED_000398	1	7.6148e-11	115.26	FIVT(1)PPAS(1)PQILAR	2	0.043247	3	0.907	1.004	0.907	1.091	0.908	1.181	1.128	0.2434
A0A1Q3DVE7	1310	T	RIM15 response regulator receiver protein OS=Lentinula edodes OX=5353 GN=LENED_000398 PE=4 SV=1	LENED_000398	0.999899	8.63106e-59	190.87	SHSHSQSNSNSTGGT(1)PPGEQK	3	-0.20596	2	1.925	0.304	0.734	1.397	1.024	0.638	1.032	0.68706
A0A1Q3DVE7	705	S	RIM15 response regulator receiver protein OS=Lentinula edodes OX=5353 GN=LENED_000398 PE=4 SV=1	LENED_000398	0.753932	3.07669e-14	183.08	DLILAMDRS(0.292)S(0.754)PAT(0.862)PPEY(0.092)R	3	-0.82136	5	0.937	0.98	0.997	0.967	1.071	1.059	1.063	0.181341
A0A1Q3DVE7	988	S	RIM15 response regulator receiver protein OS=Lentinula edodes OX=5353 GN=LENED_000398 PE=4 SV=1	LENED_000398	0.789715	5.51064e-07	112.62	KS(0.04)S(0.79)S(0.04)S(0.13)LLEPK	2	-0.7645	2	1.087	1.027	0.991	0.981	0.957	0.981	0.94	0.095782
A0A1Q3DVE8	202	S	Nop52-domain-containing protein OS=Lentinula edodes OX=5353 GN=LENED_000264 PE=4 SV=1	LENED_000264	0.987275	5.14949e-30	217.79	VT(0.013)S(0.987)EDENDGETR	2	-0.044192	3	0.725	0.883	0.889	1.169	1.195	1.13	1.399	0.0078157
A0A1Q3DVE9	553	S	Meiotically up-regulated 71 protein OS=Lentinula edodes OX=5353 GN=LENED_000375 PE=4 SV=1	LENED_000375	0.999756	3.13137e-33	174.78	AWIEEEDS(1)DYDSDEKK	4	0.32786	2	0.912	0.864	0.761	1.132	1.151	1.153	1.354	0.029698
A0A1Q3DVF0	23	S	Vacuolar protein sorting-associated protein 36 OS=Lentinula edodes OX=5353 GN=LENED_000404 PE=4 SV=1	LENED_000404	0.995079	4.56564e-21	133.61	S(0.995)APT(0.017)T(0.005)RPT(0.184)T(0.799)PGLNDDDIESK	3	0.63094	3	1.112	1.072	1.023	0.903	0.918	0.995	0.878	0.027617
A0A1Q3DVF0	31	T	Vacuolar protein sorting-associated protein 36 OS=Lentinula edodes OX=5353 GN=LENED_000404 PE=4 SV=1	LENED_000404	0.798822	4.56564e-21	133.61	S(0.995)APT(0.017)T(0.005)RPT(0.184)T(0.799)PGLNDDDIESK	3	0.63094	3	1.096	1.064	0.984	0.923	0.979	0.975	0.915	0.077762
A0A1Q3DVF1	214	S	Tho complex 7 OS=Lentinula edodes OX=5353 GN=LENED_000400 PE=4 SV=1	LENED_000400	0.970028	1.28142e-09	107.78	FHGGDPT(0.03)VS(0.97)GVPSHR	3	-1.0545	3	1.078	1.139	1.048	0.96	0.858	0.958	0.85	0.021418
A0A1Q3DVF1	218	S	Tho complex 7 OS=Lentinula edodes OX=5353 GN=LENED_000400 PE=4 SV=1	LENED_000400	0.999996	1.34811e-56	176.78	FHGGDPTVSGVPS(1)HR	2	0.1188	6	0.96	0.907	0.959	1.027	1.12	1.033	1.125	0.025102
A0A1Q3DVF1	222	T	Tho complex 7 OS=Lentinula edodes OX=5353 GN=LENED_000400 PE=4 SV=1	LENED_000400	0.952412	1.34811e-56	176.78	FHGGDPTVS(0.002)GVPS(0.998)HRGT(0.952)PT(0.047)FESR	3	-0.18299	4	1.027	0.951	0.973	1.013	1.066	0.987	1.039	0.29952
A0A1Q3DVF3	535	S	Pre-mrna cleavage factor cfi subunit OS=Lentinula edodes OX=5353 GN=LENED_000341 PE=4 SV=1	LENED_000341	0.999834	3.51084e-07	132.14	LSLS(1)PDPVTR	2	-0.20603	2	1.101	1.001	0.988	0.955	1.051	0.929	0.95	0.36488
A0A1Q3DVF6	155	T	DNA replication ATP-dependent helicase Dna2 OS=Lentinula edodes OX=5353 GN=LENED_000148 PE=4 SV=1	LENED_000148	0.975931	3.55747e-08	94.838	KES(1)NDMDVDT(0.976)PVES(0.024)RPK	3	-0.89719	3	0.908	0.832	0.875	1.063	1.107	1.193	1.286	0.0040182
A0A1Q3DVF6	131	S	DNA replication ATP-dependent helicase Dna2 OS=Lentinula edodes OX=5353 GN=LENED_000148 PE=4 SV=1	LENED_000148	1	0.0344701	53.751	KIS(1)PLPR	3	-0.15577	1	1.07	1.101	1.036	0.943	0.978	0.908	0.882	0.0105826
A0A1Q3DVF6	148	S	DNA replication ATP-dependent helicase Dna2 OS=Lentinula edodes OX=5353 GN=LENED_000148 PE=4 SV=1	LENED_000148	0.999997	1.63733e-11	112.57	KES(1)NDMDVDT(0.976)PVES(0.024)RPK	3	-0.89719	8	0.958	0.925	0.943	1.056	1.051	1.071	1.125	0.00053857
A0A1Q3DVF7	249	S	Dbl homology domain-containing protein OS=Lentinula edodes OX=5353 GN=LENED_000408 PE=4 SV=1	LENED_000408	0.935338	0.0025618	58.246	RNS(0.935)T(0.059)AT(0.006)IDDAVR	2	-1.0233	1	1.092	1.465	1.111	0.816	0.805	0.785	0.656	0.050005
A0A1Q3DVG0	50	S	Uncharacterized protein OS=Lentinula edodes OX=5353 GN=LENED_000415 PE=4 SV=1	LENED_000415	0.969817	9.27011e-13	80.693	TQLAAEES(0.001)QFIPEEDEDS(0.97)AEDEPVES(0.029)GDVEEATEADNR	4	1.2179	1	1.39	0.856	1.548	0.959	0.761	0.61	0.614	0.102324
A0A1Q3DVG2	34	S	Scf e3 ubiquitin ligase complex f-box protein grra OS=Lentinula edodes OX=5353 GN=LENED_000411 PE=4 SV=1	LENED_000411	0.999992	2.1781e-36	136.43	AFPSSIEPS(1)DENDEEER	3	-0.41203	3	0.908	0.97	0.99	0.818	1.308	1.006	1.092	0.63844
A0A1Q3DVG3	27	S	MFS general substrate transporter OS=Lentinula edodes OX=5353 GN=LENED_000351 PE=4 SV=1	LENED_000351	0.935265	1.48295e-14	112.13	RRES(0.935)DS(0.529)S(0.529)NVLHDEPQIPY(0.006)EQDTTMTR	3	-0.73045	4	0.815	0.887	0.891	1.099	1.202	1.097	1.31	0.0029593
A0A1Q3DVG3	30	S	MFS general substrate transporter OS=Lentinula edodes OX=5353 GN=LENED_000351 PE=4 SV=1	LENED_000351	0.687406	1.48295e-14	112.13	RRES(0.625)DS(0.687)S(0.687)NVLHDEPQIPYEQDTTMTR	4	-0.13975	4	0.815	0.887	0.891	1.099	1.202	1.097	1.31	0.0029593
A0A1Q3DVG3	500	S	MFS general substrate transporter OS=Lentinula edodes OX=5353 GN=LENED_000351 PE=4 SV=1	LENED_000351	0.970476	0.000644174	90.696	T(0.002)HS(0.97)T(0.028)PGLR	2	-0.64672	2	0.649	0.747	0.642	1.398	1.437	1.092	1.927	0.0028773
A0A1Q3DVG3	29	S	MFS general substrate transporter OS=Lentinula edodes OX=5353 GN=LENED_000351 PE=4 SV=1	LENED_000351	0.687406	1.48295e-14	112.13	RRES(0.625)DS(0.687)S(0.687)NVLHDEPQIPYEQDTTMTR	4	-0.13975	4	0.815	0.887	0.891	1.099	1.202	1.097	1.31	0.0029593
A0A1Q3DVG3	520	S	MFS general substrate transporter OS=Lentinula edodes OX=5353 GN=LENED_000351 PE=4 SV=1	LENED_000351	1	3.63104e-43	172.69	S(1)LEEFGNDANDESSPR	3	0.098014	6	0.815	0.82	0.845	1.177	1.196	1.13	1.413	6.4764e-05
A0A1Q3DVG6	476	T	Rim9 protein OS=Lentinula edodes OX=5353 GN=LENED_000158 PE=4 SV=1	LENED_000158	0.343453	2.24874e-06	66.58	T(0.343)T(0.343)S(0.308)PQQY(0.006)EDSPPMYDAGTGQVTGSWGK	4	-0.31333	0
A0A1Q3DVG6	344	S	Rim9 protein OS=Lentinula edodes OX=5353 GN=LENED_000158 PE=4 SV=1	LENED_000158	0.682809	1.22598e-41	172.37	IT(0.165)S(0.683)PS(0.117)NNS(0.035)QFLAPAFAHDR	2	0.09123	2	0.919	1.024	1.223	0.817	0.998	1.052	0.906	0.43642
A0A1Q3DVG6	477	T	Rim9 protein OS=Lentinula edodes OX=5353 GN=LENED_000158 PE=4 SV=1	LENED_000158	0.343453	2.24874e-06	66.58	T(0.343)T(0.343)S(0.308)PQQY(0.006)EDSPPMYDAGTGQVTGSWGK	4	-0.31333	0
A0A1Q3DVG6	346	S	Rim9 protein OS=Lentinula edodes OX=5353 GN=LENED_000158 PE=4 SV=1	LENED_000158	0.426407	5.64738e-44	174.85	IT(0.265)S(0.309)PS(0.426)NNSQFLAPAFAHDR	3	-0.28886	0
A0A1Q3DVG6	343	T	Rim9 protein OS=Lentinula edodes OX=5353 GN=LENED_000158 PE=4 SV=1	LENED_000158	0.441555	1.22598e-41	172.37	IT(0.442)S(0.442)PS(0.117)NNSQFLAPAFAHDR	3	-0.51785	0
A0A1Q3DVG7	266	T	Multidrug resistance protein OS=Lentinula edodes OX=5353 GN=LENED_000396 PE=4 SV=1	LENED_000396	0.999075	3.74921e-11	114.96	SVQEEST(0.001)LT(0.999)PEQLK	3	-0.2376	1	0.908	1.054	0.935	0.976	1.073	1.059	1.073	0.25876
A0A1Q3DVH1	11	S	RNI-like protein OS=Lentinula edodes OX=5353 GN=LENED_000420 PE=4 SV=1	LENED_000420	0.916385	4.81777e-10	101.89	IPS(0.003)T(0.013)T(0.065)S(0.916)LS(0.002)GDDDDEIHSK	3	1.0914	1	1.001	1.086	1.139	1.001	0.964	0.865	0.877	0.085235
A0A1Q3DVH1	13	S	RNI-like protein OS=Lentinula edodes OX=5353 GN=LENED_000420 PE=4 SV=1	LENED_000420	0.902552	3.50267e-05	69.27	IPS(0.003)T(0.003)T(0.008)S(0.084)LS(0.903)GDDDDEIHSK	3	-0.86011	1	1.287	1.217	1.25	0.683	0.832	0.804	0.618	0.00152492
A0A1Q3DVH2	18	S	Swr1-complex protein 4 OS=Lentinula edodes OX=5353 GN=LENED_000425 PE=4 SV=1	LENED_000425	0.828968	3.73782e-06	82.635	SILSLPAVS(0.171)S(0.829)PAAGPSQPK	3	-0.12794	1	1.036	0.535	1.182	0.957	1.162	1.129	1.18	0.43906
A0A1Q3DVH2	442	T	Swr1-complex protein 4 OS=Lentinula edodes OX=5353 GN=LENED_000425 PE=4 SV=1	LENED_000425	1	0.000105927	96.247	GDT(1)AEPEGENGR	2	-1.1425	2	1.071	1	0.97	1.028	0.996	0.96	0.981	0.62922
A0A1Q3DVH2	429	S	Swr1-complex protein 4 OS=Lentinula edodes OX=5353 GN=LENED_000425 PE=4 SV=1	LENED_000425	0.997237	5.86067e-15	119.38	EDGGDS(0.003)AS(0.997)VADAMEMDDR	2	-0.86158	2	0.909	1.173	0.838	0.988	0.937	1.151	1.053	0.64664
A0A1Q3DVH2	454	S	Swr1-complex protein 4 OS=Lentinula edodes OX=5353 GN=LENED_000425 PE=4 SV=1	LENED_000425	0.975317	0.00117746	92.112	S(0.01)QS(0.975)VLS(0.015)AR	2	-0.61701	1	1.006	0.895	0.99	1.017	1.064	1.04	1.08	0.116083
A0A1Q3DVH8	556	S	Cleavage and polyadenylation specificity factor subunit 2 OS=Lentinula edodes OX=5353 GN=LENED_000430 PE=3 SV=1	LENED_000430	1	1.00346e-43	165.48	KGDNS(1)DGNDWNHIDDEGLTK	4	0.025617	1	0.903	1.258	0.921	1.113	0.89	0.952	0.959	0.79736
A0A1Q3DVH8	638	S	Cleavage and polyadenylation specificity factor subunit 2 OS=Lentinula edodes OX=5353 GN=LENED_000430 PE=3 SV=1	LENED_000430	0.999946	1.79077e-05	82.609	ILEDEAES(1)DDIKDYR	3	-0.013142	1	0.946	0.865	0.907	1.032	1.312	0.941	1.209	0.1533
A0A1Q3DVI4	43	S	Cytochrome oxidase biogenesis protein (Oxa1 mitochondrial) OS=Lentinula edodes OX=5353 GN=LENED_000334 PE=3 SV=1	LENED_000334	0.758134	0.00587439	74.841	RS(0.758)S(0.233)T(0.008)TVR	2	-0.019213	1	0.651	0.659	0.695	1.314	1.237	1.381	1.961	5.8768e-05
A0A1Q3DVI7	228	S	Uncharacterized protein OS=Lentinula edodes OX=5353 GN=LENED_000383 PE=4 SV=1	LENED_000383	1	1.39458e-06	166.6	RVS(1)EEQEAR	3	-0.13574	2	0.492	0.578	0.536	1.411	1.448	1.44	2.677	3.5465e-05
A0A1Q3DVJ0	154	S	Uncharacterized protein OS=Lentinula edodes OX=5353 GN=LENED_000416 PE=4 SV=1	LENED_000416	0.982914	0.000773868	71.545	GLAKPQS(0.983)PIPS(0.017)R	3	-0.029215	1	0.848	1.023	1.081	1.035	1.091	0.955	1.044	0.6049
A0A1Q3DVJ0	263	S	Uncharacterized protein OS=Lentinula edodes OX=5353 GN=LENED_000416 PE=4 SV=1	LENED_000416	0.987405	0.00504553	64.313	KQS(0.987)WY(0.013)GPTTR	3	0.29484	1	0.69	0.909	0.835	1.189	1.199	1.16	1.458	0.042959
A0A1Q3DVJ1	98	S	Uncharacterized protein OS=Lentinula edodes OX=5353 GN=LENED_000438 PE=4 SV=1	LENED_000438	0.946556	0.000317999	57.845	AREDEGDS(0.994)S(0.947)S(0.338)KLS(0.709)DDEGES(0.012)R	3	0.062762	1	0.778	0.768	0.997	1.252	0.98	1.223	1.359	0.055795
A0A1Q3DVJ1	102	S	Uncharacterized protein OS=Lentinula edodes OX=5353 GN=LENED_000438 PE=4 SV=1	LENED_000438	0.999992	7.56766e-20	122.79	LS(1)DDEGESR	2	0.78969	5	0.846	0.76	0.845	1.23	1.155	1.145	1.44	0.000964
A0A1Q3DVJ1	97	S	Uncharacterized protein OS=Lentinula edodes OX=5353 GN=LENED_000438 PE=4 SV=1	LENED_000438	0.99425	0.000317999	57.845	AREDEGDS(0.994)S(0.947)S(0.338)KLS(0.709)DDEGES(0.012)R	3	0.062762	1	0.778	0.768	0.997	1.252	0.98	1.223	1.359	0.055795
A0A1Q3DVJ6	27	Y	Glutamine-tRNA ligase OS=Lentinula edodes OX=5353 GN=LENED_000427 PE=4 SV=1	LENED_000427	0.89764	0.00523241	63.091	KENS(0.097)T(0.005)FY(0.898)DK	3	1.246	1	1.021	0.936	0.961	0.964	1.09	1.034	1.058	0.271
A0A1Q3DVJ6	1308	S	Glutamine-tRNA ligase OS=Lentinula edodes OX=5353 GN=LENED_000427 PE=4 SV=1	LENED_000427	1	2.43541e-25	145.04	YT(0.021)PS(0.979)DKVES(1)VMDLEEK	3	-1.2346	2	1.073	1.04	1.149	0.97	0.949	0.871	0.855	0.023839
A0A1Q3DVJ6	1075	S	Glutamine-tRNA ligase OS=Lentinula edodes OX=5353 GN=LENED_000427 PE=4 SV=1	LENED_000427	0.999676	9.1732e-07	109.6	TIYIDS(1)EDFR	2	-0.60285	1	1.034	1.236	1.14	0.911	0.786	0.946	0.775	0.028958
A0A1Q3DVJ6	1300	Y	Glutamine-tRNA ligase OS=Lentinula edodes OX=5353 GN=LENED_000427 PE=4 SV=1	LENED_000427	0.806014	1.45619e-24	145.88	Y(0.806)TPSDKVES(0.194)VMDLEEK	3	-0.18899	1	1.048	1.066	1.151	1.019	0.942	0.837	0.857	0.070601
A0A1Q3DVJ6	1303	S	Glutamine-tRNA ligase OS=Lentinula edodes OX=5353 GN=LENED_000427 PE=4 SV=1	LENED_000427	0.978848	2.43541e-25	145.04	YT(0.021)PS(0.979)DKVES(1)VMDLEEK	3	-1.2346	4	1.116	1.098	1.108	0.929	0.902	0.896	0.821	8.0812e-05
A0A1Q3DVJ6	882	S	Glutamine-tRNA ligase OS=Lentinula edodes OX=5353 GN=LENED_000427 PE=4 SV=1	LENED_000427	1	0.000879924	86.898	VLDS(1)PHHR	3	0.0048878	1	1.066	1.15	0.982	0.843	0.851	1.117	0.879	0.2579
A0A1Q3DVJ6	1170	S	Glutamine-tRNA ligase OS=Lentinula edodes OX=5353 GN=LENED_000427 PE=4 SV=1	LENED_000427	1	3.15975e-05	105.66	SDNPPS(1)DFR	2	0.77516	1	1.064	1.174	1.02	0.881	1.003	0.895	0.853	0.052745
A0A1Q3DVJ6	451	S	Glutamine-tRNA ligase OS=Lentinula edodes OX=5353 GN=LENED_000427 PE=4 SV=1	LENED_000427	1	0.00120868	80.905	GDLPLS(1)PIAR	2	-0.20202	1	0.987	0.978	1.124	0.988	0.861	1.091	0.952	0.56014
A0A1Q3DVJ6	1869	S	Glutamine-tRNA ligase OS=Lentinula edodes OX=5353 GN=LENED_000427 PE=4 SV=1	LENED_000427	1	1.50166e-07	122.46	S(1)VFAALQNVK	2	0.95159	1
A0A1Q3DVK1	319	S	Vps52 sac2 family protein OS=Lentinula edodes OX=5353 GN=LENED_000393 PE=4 SV=1	LENED_000393	0.731541	2.78467e-20	143.46	SLLS(0.247)PS(0.732)T(0.021)LLS(1)PMER	2	0.12317	1	0.995	0.955	0.771	1.16	1.06	1.052	1.202	0.089861
A0A1Q3DVK1	333	S	Vps52 sac2 family protein OS=Lentinula edodes OX=5353 GN=LENED_000393 PE=4 SV=1	LENED_000393	0.832886	0.000172884	94.487	QS(0.998)NS(0.169)GS(0.833)DYDGR	2	-0.22696	1	1.057	0.759	0.854	1.117	0.99	1.201	1.239	0.12044
A0A1Q3DVK1	317	S	Vps52 sac2 family protein OS=Lentinula edodes OX=5353 GN=LENED_000393 PE=4 SV=1	LENED_000393	0.972714	6.94851e-08	97.902	S(0.01)LLS(0.973)PS(0.022)T(0.019)LLS(0.977)PMER	3	-0.601	2	1.432	0.784	0.906	1.166	0.785	0.95	0.929	0.8195
A0A1Q3DVK1	335	Y	Vps52 sac2 family protein OS=Lentinula edodes OX=5353 GN=LENED_000393 PE=4 SV=1	LENED_000393	0.881482	0.000465006	83.692	QS(0.109)NS(0.007)GS(0.003)DY(0.881)DGR	2	-0.087089	1	0.84	0.785	0.892	1.2	1.098	1.172	1.379	0.002103
A0A1Q3DVK1	323	S	Vps52 sac2 family protein OS=Lentinula edodes OX=5353 GN=LENED_000393 PE=4 SV=1	LENED_000393	0.999974	1.06105e-26	188.66	SLLS(0.247)PS(0.732)T(0.021)LLS(1)PMER	2	0.12317	4	1.007	0.974	0.909	1.058	1.033	1.027	1.079	0.071422
A0A1Q3DVK1	329	S	Vps52 sac2 family protein OS=Lentinula edodes OX=5353 GN=LENED_000393 PE=4 SV=1	LENED_000393	0.998396	0.000172884	94.487	QS(0.998)NS(0.169)GS(0.833)DYDGR	2	-0.22696	1	1.057	0.759	0.854	1.117	0.99	1.201	1.239	0.12044
A0A1Q3DVK1	331	S	Vps52 sac2 family protein OS=Lentinula edodes OX=5353 GN=LENED_000393 PE=4 SV=1	LENED_000393	0.616455	1.88727e-07	116.06	QS(0.001)NS(0.616)GS(0.382)DYDGR	2	-0.25142	1	0.81	0.922	1.091	1.066	1.122	1.014	1.134	0.21896
A0A1Q3DVK2	315	S	Protein OS=Lentinula edodes OX=5353 GN=LENED_000449 PE=4 SV=1	LENED_000449	0.735089	3.06573e-21	92.865	HDPDLFGVGADDEGDAS(0.735)DT(0.259)AT(0.006)LNGNR	3	0.76204	1
A0A1Q3DVK2	295	S	Protein OS=Lentinula edodes OX=5353 GN=LENED_000449 PE=4 SV=1	LENED_000449	0.999814	0.0019203	155.53	NRPSS(1)QER	2	-0.20754	2	0.852	0.862	0.828	1.154	1.106	1.176	1.352	0.000158561
A0A1Q3DVK2	422	T	Protein OS=Lentinula edodes OX=5353 GN=LENED_000449 PE=4 SV=1	LENED_000449	0.835747	1.51068e-07	107.5	PIT(0.836)PT(0.164)NTFPADSK	3	-1.5949	2	1.1	1.015	0.763	1	1.106	1.007	1.082	0.4829
A0A1Q3DVK5	173	S	Uncharacterized protein OS=Lentinula edodes OX=5353 GN=LENED_000455 PE=4 SV=1	LENED_000455	1	4.91674e-24	166.91	NTAPAAGEGNVDIS(1)R	3	-0.30211	2	1.024	0.939	1.059	1.006	1.092	0.912	0.996	0.93592
A0A1Q3DVL1	371	T	Uncharacterized protein OS=Lentinula edodes OX=5353 GN=LENED_000460 PE=4 SV=1	LENED_000460	0.458473	0.0454159	43.848	RY(0.003)S(0.95)AGT(0.458)S(0.205)T(0.205)S(0.156)S(0.024)GDR	2	0.44881	0
A0A1Q3DVL1	276	S	Uncharacterized protein OS=Lentinula edodes OX=5353 GN=LENED_000460 PE=4 SV=1	LENED_000460	0.998805	0.00164292	77.26	SAAS(0.999)PPPS(0.001)AR	2	-0.47072	4	1.038	0.944	0.971	0.998	1.068	0.996	1.037	0.37148
A0A1Q3DVL1	280	S	Uncharacterized protein OS=Lentinula edodes OX=5353 GN=LENED_000460 PE=4 SV=1	LENED_000460	0.999861	0.0250236	55.724	S(0.024)AAS(0.976)PPPS(1)AR	2	0.36761	1	1.046	1.054	1.27	1.002	0.985	0.728	0.806	0.141458
A0A1Q3DVL1	368	S	Uncharacterized protein OS=Lentinula edodes OX=5353 GN=LENED_000460 PE=4 SV=1	LENED_000460	0.999957	1.2042e-17	182.28	RYS(1)AGTSTSSGDR	3	-0.24704	3	0.905	0.802	0.854	1.196	1.144	1.09	1.339	0.0026557
A0A1Q3DVL1	267	T	Uncharacterized protein OS=Lentinula edodes OX=5353 GN=LENED_000460 PE=4 SV=1	LENED_000460	0.28424	6.11821e-07	53.97	LNGSAIGAGVVAPY(0.024)PLHHPT(0.284)T(0.284)S(0.284)PT(0.123)R	3	-0.89299	0
A0A1Q3DVL1	268	T	Uncharacterized protein OS=Lentinula edodes OX=5353 GN=LENED_000460 PE=4 SV=1	LENED_000460	0.50322	8.66531e-29	137.82	LNGSAIGAGVVAPYPLHHPT(0.152)T(0.503)S(0.325)PT(0.02)R	4	0.13627	1	1.084	1.04	1.23	1.218	0.893	0.637	0.819	0.29878
A0A1Q3DVL1	367	Y	Uncharacterized protein OS=Lentinula edodes OX=5353 GN=LENED_000460 PE=4 SV=1	LENED_000460	0.597268	6.32423e-06	100.18	Y(0.597)S(0.342)AGT(0.029)S(0.029)T(0.002)SSGDR	2	-0.79783	1	0.989	0.788	1.001	1.085	0.995	1.142	1.16	0.156544
A0A1Q3DVL1	205	S	Uncharacterized protein OS=Lentinula edodes OX=5353 GN=LENED_000460 PE=4 SV=1	LENED_000460	1	5.93848e-23	160.09	PAS(1)GAGNLGGR	2	-0.38996	3	1.037	1.069	0.982	0.968	0.905	1.056	0.949	0.3483
A0A1Q3DVL1	269	S	Uncharacterized protein OS=Lentinula edodes OX=5353 GN=LENED_000460 PE=4 SV=1	LENED_000460	0.28424	6.11821e-07	53.97	LNGSAIGAGVVAPY(0.024)PLHHPT(0.284)T(0.284)S(0.284)PT(0.123)R	3	-0.89299	0
A0A1Q3DVL9	612	T	Rho guanine nucleotide exchange factor gef2 OS=Lentinula edodes OX=5353 GN=LENED_000403 PE=4 SV=1	LENED_000403	0.752022	2.26047e-05	91.547	T(0.101)DKNS(0.897)RPS(0.218)T(0.752)PT(0.031)AR	3	0.10301	1	0.987	1.009	1.047	1.083	0.982	0.93	0.984	0.73122
A0A1Q3DVL9	962	S	Rho guanine nucleotide exchange factor gef2 OS=Lentinula edodes OX=5353 GN=LENED_000403 PE=4 SV=1	LENED_000403	0.768481	0.00632208	69.721	NS(0.087)LS(0.768)RT(0.145)PAR	3	0.055904	1	0.861	0.84	0.975	1.018	1.192	1.108	1.24	0.029457
A0A1Q3DVL9	608	S	Rho guanine nucleotide exchange factor gef2 OS=Lentinula edodes OX=5353 GN=LENED_000403 PE=4 SV=1	LENED_000403	0.991946	1.35641e-06	96.208	TDKNS(0.992)RPS(0.008)TPTAR	4	0.1613	4	1.046	0.977	1.005	1.063	1.002	0.938	0.992	0.83422
A0A1Q3DVL9	717	S	Rho guanine nucleotide exchange factor gef2 OS=Lentinula edodes OX=5353 GN=LENED_000403 PE=4 SV=1	LENED_000403	0.883624	8.93324e-11	110.1	SPGPS(0.116)S(0.884)DADDS(0.001)FSR	2	-2.3314	1	1.173	1.014	0.93	0.879	1.098	0.921	0.93	0.48906
A0A1Q3DVL9	712	S	Rho guanine nucleotide exchange factor gef2 OS=Lentinula edodes OX=5353 GN=LENED_000403 PE=4 SV=1	LENED_000403	0.999997	1.42905e-31	151.22	GRS(1)PGPSSDADDSFSR	3	0.56036	2	0.981	0.9	0.97	1.006	1.029	1.114	1.105	0.073215
A0A1Q3DVL9	844	S	Rho guanine nucleotide exchange factor gef2 OS=Lentinula edodes OX=5353 GN=LENED_000403 PE=4 SV=1	LENED_000403	0.5	0.0184166	41.399	HS(0.5)S(0.5)DRRPMGPR	4	-0.47594	1	0.972	1.271	0.774	0.897	1.065	1.021	0.989	0.96746
A0A1Q3DVL9	843	S	Rho guanine nucleotide exchange factor gef2 OS=Lentinula edodes OX=5353 GN=LENED_000403 PE=4 SV=1	LENED_000403	0.5	0.0184166	41.399	HS(0.5)S(0.5)DRRPMGPR	4	-0.47594	1	0.972	1.271	0.774	0.897	1.065	1.021	0.989	0.96746
A0A1Q3DVM2	571	T	Uncharacterized protein OS=Lentinula edodes OX=5353 GN=LENED_000477 PE=4 SV=1	LENED_000477	0.580669	3.77175e-17	111.79	S(0.419)T(0.581)AAAGAIYELP	2	-2.1732	1
A0A1Q3DVN1	233	S	Uncharacterized protein OS=Lentinula edodes OX=5353 GN=LENED_000399 PE=4 SV=1	LENED_000399	0.5	7.10709e-57	215.84	S(0.5)S(0.5)PPHNSVSLLDDEALAR	3	1.4717	1	1.253	0.738	0.955	1.059	0.941	1.058	1.038	0.72712
A0A1Q3DVN1	334	S	Uncharacterized protein OS=Lentinula edodes OX=5353 GN=LENED_000399 PE=4 SV=1	LENED_000399	0.818768	3.86867e-13	132.84	SDSS(0.003)AS(0.819)S(0.229)ES(0.949)LPAR	2	-0.52854	3	1.051	0.967	1.075	0.961	1.046	0.932	0.95	0.33864
A0A1Q3DVN1	190	S	Uncharacterized protein OS=Lentinula edodes OX=5353 GN=LENED_000399 PE=4 SV=1	LENED_000399	0.995908	1.12503e-07	63.869	PHAQS(0.996)LPS(0.004)PLRPSSESTR	3	1.0509	1
A0A1Q3DVN1	234	S	Uncharacterized protein OS=Lentinula edodes OX=5353 GN=LENED_000399 PE=4 SV=1	LENED_000399	0.5	7.10709e-57	215.84	S(0.5)S(0.5)PPHNSVSLLDDEALAR	3	1.4717	1	1.253	0.738	0.955	1.059	0.941	1.058	1.038	0.72712
A0A1Q3DVN1	68	S	Uncharacterized protein OS=Lentinula edodes OX=5353 GN=LENED_000399 PE=4 SV=1	LENED_000399	0.807325	0.000527563	99.34	S(0.807)Y(0.016)S(0.176)TGKPR	3	0.071057	1	1.202	1.161	1.129	0.828	0.818	0.913	0.733	0.00135798
A0A1Q3DVN1	218	S	Uncharacterized protein OS=Lentinula edodes OX=5353 GN=LENED_000399 PE=4 SV=1	LENED_000399	0.987288	1.18365e-06	124.07	S(0.013)KS(0.987)PEIEIR	2	-0.12952	2	1.067	1.066	1.085	0.897	0.937	0.98	0.874	0.006759
A0A1Q3DVN1	505	S	Uncharacterized protein OS=Lentinula edodes OX=5353 GN=LENED_000399 PE=4 SV=1	LENED_000399	0.428117	1.75611e-14	118.05	S(0.428)S(0.428)NPS(0.144)GDVESLPYSYSLMK	3	0.24258	0
A0A1Q3DVN1	331	S	Uncharacterized protein OS=Lentinula edodes OX=5353 GN=LENED_000399 PE=4 SV=1	LENED_000399	0.92261	1.69692e-07	107.63	S(0.066)DS(0.923)S(0.011)ASSESLPAR	2	0.22891	2	1.163	1.241	1.188	0.809	0.86	0.808	0.69	0.000184176
A0A1Q3DVN1	506	S	Uncharacterized protein OS=Lentinula edodes OX=5353 GN=LENED_000399 PE=4 SV=1	LENED_000399	0.428117	1.75611e-14	118.05	S(0.428)S(0.428)NPS(0.144)GDVESLPYSYSLMK	3	0.24258	0
A0A1Q3DVN1	337	S	Uncharacterized protein OS=Lentinula edodes OX=5353 GN=LENED_000399 PE=4 SV=1	LENED_000399	0.948729	2.28989e-06	103.13	SDSS(0.003)AS(0.819)S(0.229)ES(0.949)LPAR	2	-0.52854	1	0.961	0.773	1.05	1.193	1.077	0.972	1.165	0.22176
A0A1Q3DVN1	169	S	Uncharacterized protein OS=Lentinula edodes OX=5353 GN=LENED_000399 PE=4 SV=1	LENED_000399	0.949549	3.42908e-09	99.954	SHSLS(0.05)S(0.95)PGAGPSRPPIIPVHTR	4	-0.88218	1		0.761	1.162	1.086	1.023	1.004	1.079	0.72568
A0A1Q3DVN1	30	S	Uncharacterized protein OS=Lentinula edodes OX=5353 GN=LENED_000399 PE=4 SV=1	LENED_000399	0.741807	0.00976211	63.473	S(0.258)PPS(0.742)PLLPR	2	0.20984	1	1.081	1.11	0.792	0.891	0.91	1.195	1.004	0.96634
A0A1Q3DVN1	270	S	Uncharacterized protein OS=Lentinula edodes OX=5353 GN=LENED_000399 PE=4 SV=1	LENED_000399	0.999996	8.9514e-21	126.04	LS(1)GENLQPSVEDDEAFAR	2	0.25829	4	1.108	1.073	0.936	0.975	1.017	0.916	0.933	0.3222
A0A1Q3DVN6	42	S	Uncharacterized protein OS=Lentinula edodes OX=5353 GN=LENED_000495 PE=4 SV=1	LENED_000495	0.9896	0.0031499	90.64	CHY(0.01)S(0.99)PVR	2	0.48637	1	0.965	0.925	0.911	0.995	1.058	1.137	1.139	0.037964
A0A1Q3DVN6	41	Y	Uncharacterized protein OS=Lentinula edodes OX=5353 GN=LENED_000495 PE=4 SV=1	LENED_000495	0.998666	0.00357862	93.162	CHY(0.999)S(0.001)PVR	3	-0.33019	3	0.965	0.899	0.819	1.085	1.128	1.091	1.231	0.0127568
A0A1Q3DVN7	31	S	Uncharacterized protein OS=Lentinula edodes OX=5353 GN=LENED_000497 PE=4 SV=1	LENED_000497	1	2.09674e-06	97.352	KQS(1)NAVGEHGGSK	3	0.042828	1	1.071	0.612	0.847	1.07	1.25	1.119	1.359	0.121619
A0A1Q3DVP5	763	S	2-isopropylmalate synthase OS=Lentinula edodes OX=5353 GN=LENED_000507 PE=4 SV=1	LENED_000507	0.999998	0.00131326	64.82	SELIAAS(1)PI	2	1.4782	1
A0A1Q3DVQ6	542	T	Rsc complex protein OS=Lentinula edodes OX=5353 GN=LENED_000226 PE=4 SV=1	LENED_000226	0.999073	6.35686e-05	69.418	VSTPAPVLAT(0.999)PPPPS(1)PVIPSSHQIR	4	0.11723	2	1.326	0.839	1.305	0.876	0.805	0.91	0.747	0.152538
A0A1Q3DVQ6	547	S	Rsc complex protein OS=Lentinula edodes OX=5353 GN=LENED_000226 PE=4 SV=1	LENED_000226	0.99964	6.35686e-05	69.418	VSTPAPVLAT(0.999)PPPPS(1)PVIPSSHQIR	4	0.11723	2	1.326	0.839	1.305	0.876	0.805	0.91	0.747	0.152538
A0A1Q3DVR0	559	S	Alpha beta-hydrolase OS=Lentinula edodes OX=5353 GN=LENED_000429 PE=3 SV=1	LENED_000429	0.936936	6.24466e-06	83.404	AS(0.937)VDS(0.063)EALGEHMAK	3	-0.28538	1
A0A1Q3DVR0	1443	S	Alpha beta-hydrolase OS=Lentinula edodes OX=5353 GN=LENED_000429 PE=3 SV=1	LENED_000429	0.960425	3.9984e-38	148.9	LMDGSPSTTDDGFST(0.001)FFS(0.011)ET(0.027)GS(0.96)GK	3	0.12625	2	1.025	1.038	1.161	0.986	0.949	0.894	0.877	0.056217
A0A1Q3DVR0	949	S	Alpha beta-hydrolase OS=Lentinula edodes OX=5353 GN=LENED_000429 PE=3 SV=1	LENED_000429	0.656301	1.29736e-20	128.89	LPEGSVANDDGFSTFFS(0.017)ET(0.221)S(0.656)S(0.105)GK	3	-1.4328	1	1.029	1.132	0.97	0.878	1.1	0.916	0.924	0.37894
A0A1Q3DVR0	934	S	Alpha beta-hydrolase OS=Lentinula edodes OX=5353 GN=LENED_000429 PE=3 SV=1	LENED_000429	0.999955	2.25535e-20	124.82	LPEGS(1)VANDDGFSTFFSETSSGK	3	0.49282	1	1.109	0.979	1.114	0.989	0.968	0.889	0.889	0.093299
A0A1Q3DVR0	1426	S	Alpha beta-hydrolase OS=Lentinula edodes OX=5353 GN=LENED_000429 PE=3 SV=1	LENED_000429	0.989108	2.87643e-38	152.17	LMDGS(0.989)PS(0.011)TTDDGFSTFFSETGSGK	3	-0.45945	2	1.019	0.927	0.942	0.985	1.139	0.996	1.08	0.24016
A0A1Q3DVR0	1441	T	Alpha beta-hydrolase OS=Lentinula edodes OX=5353 GN=LENED_000429 PE=3 SV=1	LENED_000429	0.724243	9.75034e-73	193.09	LMDGSPSTTDDGFSTFFS(0.006)ET(0.724)GS(0.27)GK	3	-1.0432	1	1.388	0.928	0.939	0.978	0.899	0.894	0.851	0.3486
A0A1Q3DVR1	240	S	Uncharacterized protein OS=Lentinula edodes OX=5353 GN=LENED_000515 PE=4 SV=1	LENED_000515	0.950709	1.41781e-05	75.064	GQDIS(0.003)PS(0.047)S(0.951)PQDGVEVVK	3	0.52347	1	1.211	0.983	1.036	1.009	0.968	0.837	0.871	0.179999
A0A1Q3DVR7	23	S	MFS general substrate transporter OS=Lentinula edodes OX=5353 GN=LENED_000480 PE=4 SV=1	LENED_000480	0.805485	0.0045983	47.371	RLS(0.805)S(0.097)S(0.097)LPS(0.001)DAEMEGIAR	3	-0.92044	1	0.883	1.109	1.01	0.995	1.041	0.988	1.007	0.87554
A0A1Q3DVS6	1384	S	Dna-directed rna polymerase i subunit rpa1 OS=Lentinula edodes OX=5353 GN=LENED_000537 PE=4 SV=1	LENED_000537	1	2.29694e-46	192.1	NDDEES(1)EIGDGDADDEKR	3	0.21782	1	0.901	0.82	0.791	1.177	1.192	1.1	1.381	0.0021768
A0A1Q3DVS6	1232	T	Dna-directed rna polymerase i subunit rpa1 OS=Lentinula edodes OX=5353 GN=LENED_000537 PE=4 SV=1	LENED_000537	0.995203	0.0389392	43.958	EIVMT(0.995)AS(0.005)QK	3	1.9127	1	0.881	0.852	0.92	1.034	1.202	1.1	1.257	0.0097012
A0A1Q3DVS7	8	S	Deoxyribodipyrimidine photo-lyase OS=Lentinula edodes OX=5353 GN=LENED_000366 PE=4 SV=1	LENED_000366	0.940236	7.49964e-17	141.57	ARS(0.94)T(0.388)S(0.672)AGNELSEIAK	3	0.1741	3	0.408	0.296	0.305	1.503	1.732	1.603	4.795	0.000139446
A0A1Q3DVS7	9	T	Deoxyribodipyrimidine photo-lyase OS=Lentinula edodes OX=5353 GN=LENED_000366 PE=4 SV=1	LENED_000366	0.732298	7.49964e-17	141.57	S(0.634)T(0.732)S(0.634)AGNELSEIAK	3	0.054485	1	0.624	0.33	0.445	1.42	1.706	1.362	3.208	0.0037031
A0A1Q3DVS7	10	S	Deoxyribodipyrimidine photo-lyase OS=Lentinula edodes OX=5353 GN=LENED_000366 PE=4 SV=1	LENED_000366	0.971034	1.70613e-15	126.55	S(0.863)T(0.166)S(0.971)AGNELSEIAK	2	-0.2311	3	0.408	0.296	0.305	1.503	1.732	1.603	4.795	0.000139446
A0A1Q3DVS8	147	S	Uncharacterized protein OS=Lentinula edodes OX=5353 GN=LENED_000490 PE=4 SV=1	LENED_000490	0.199414	0.000233683	50.271	ES(0.001)STDS(0.001)QNS(0.199)T(0.199)T(0.199)S(0.199)S(0.199)NVVPPLTAHPFR	4	-0.59788	0
A0A1Q3DVS8	127	S	Uncharacterized protein OS=Lentinula edodes OX=5353 GN=LENED_000490 PE=4 SV=1	LENED_000490	0.997534	1.4934e-15	162.1	LTDS(0.998)PT(0.002)SPSFSR	2	0.10034	1	0.904	0.827	0.924	1.192	1.098	1.059	1.261	0.0088838
A0A1Q3DVS8	134	S	Uncharacterized protein OS=Lentinula edodes OX=5353 GN=LENED_000490 PE=4 SV=1	LENED_000490	0.979533	4.37517e-05	91.789	LTDSPTSPS(0.02)FS(0.98)R	2	0.45329	2	0.968	0.948	0.999	0.956	1.027	1.107	1.06	0.27582
A0A1Q3DVS8	138	S	Uncharacterized protein OS=Lentinula edodes OX=5353 GN=LENED_000490 PE=4 SV=1	LENED_000490	0.592503	2.93593e-05	72.469	ES(0.2)S(0.593)T(0.2)DS(0.008)QNSTTSSNVVPPLTAHPFR	3	-0.26015	1	0.891	1.095	1.05	1.101	0.903	0.997	0.988	0.90346
A0A1Q3DVS8	146	T	Uncharacterized protein OS=Lentinula edodes OX=5353 GN=LENED_000490 PE=4 SV=1	LENED_000490	0.320196	1.50869e-06	87.772	ES(0.003)S(0.01)T(0.043)DS(0.926)QNS(0.321)T(0.279)T(0.32)S(0.078)S(0.02)NVVPPLTAHPFR	3	0.16456	0
A0A1Q3DVS8	511	S	Uncharacterized protein OS=Lentinula edodes OX=5353 GN=LENED_000490 PE=4 SV=1	LENED_000490	0.874758	0.00261563	89.171	GS(0.875)S(0.125)PS(0.001)TFK	2	0.50075	1
A0A1Q3DVS8	137	S	Uncharacterized protein OS=Lentinula edodes OX=5353 GN=LENED_000490 PE=4 SV=1	LENED_000490	0.676834	3.64393e-25	116.93	LTDSPT(0.001)S(0.003)PS(0.014)FS(0.055)RES(0.677)S(0.192)T(0.055)DS(0.001)QNSTTSSNVVPPLTAHPFR	4	-0.81335	1	1.1	1.13	1.244	0.713	0.903	0.958	0.741	0.03494
A0A1Q3DVS8	145	T	Uncharacterized protein OS=Lentinula edodes OX=5353 GN=LENED_000490 PE=4 SV=1	LENED_000490	0.199414	0.000233683	50.271	ES(0.001)STDS(0.001)QNS(0.199)T(0.199)T(0.199)S(0.199)S(0.199)NVVPPLTAHPFR	4	-0.59788	0
A0A1Q3DVS8	352	S	Uncharacterized protein OS=Lentinula edodes OX=5353 GN=LENED_000490 PE=4 SV=1	LENED_000490	1	0.00143626	90.142	HAVS(1)LDER	2	-0.25953	1	0.922	0.895	1.036	0.983	1.123	1.052	1.107	0.158084
A0A1Q3DVS8	141	S	Uncharacterized protein OS=Lentinula edodes OX=5353 GN=LENED_000490 PE=4 SV=1	LENED_000490	0.926094	1.50869e-06	87.772	ES(0.003)S(0.01)T(0.043)DS(0.926)QNS(0.321)T(0.279)T(0.32)S(0.078)S(0.02)NVVPPLTAHPFR	3	0.16456	1	1.114	1.073	1.086	0.625	1.181	0.939	0.839	0.37844
A0A1Q3DVS8	144	S	Uncharacterized protein OS=Lentinula edodes OX=5353 GN=LENED_000490 PE=4 SV=1	LENED_000490	0.735396	2.48331e-05	75.436	ES(0.001)S(0.001)T(0.001)DS(0.01)QNS(0.735)T(0.173)T(0.217)S(0.396)S(0.466)NVVPPLTAHPFR	3	-0.10931	2	0.867	0.934	1.005	1.069	1.087	1.051	1.143	0.036441
A0A1Q3DVS8	117	T	Uncharacterized protein OS=Lentinula edodes OX=5353 GN=LENED_000490 PE=4 SV=1	LENED_000490	1	8.71467e-09	113.99	NAT(1)VLGDQK	3	-0.60681	2	0.746	0.726	0.713	1.286	1.214	1.269	1.725	1.76263e-05
A0A1Q3DVS8	500	S	Uncharacterized protein OS=Lentinula edodes OX=5353 GN=LENED_000490 PE=4 SV=1	LENED_000490	0.999999	1.47285e-05	74.776	NPPPPLNS(1)QDLCQDLSK	3	0.50833	1	1.189	1.057	0.907	0.777	1.055	1.015	0.903	0.44522
A0A1Q3DVS8	148	S	Uncharacterized protein OS=Lentinula edodes OX=5353 GN=LENED_000490 PE=4 SV=1	LENED_000490	0.466354	2.48331e-05	75.436	ES(0.001)S(0.001)T(0.001)DS(0.01)QNS(0.735)T(0.173)T(0.217)S(0.396)S(0.466)NVVPPLTAHPFR	3	-0.10931	0
A0A1Q3DVS8	616	S	Uncharacterized protein OS=Lentinula edodes OX=5353 GN=LENED_000490 PE=4 SV=1	LENED_000490	0.982418	0.00296885	74.751	DAS(0.005)T(0.013)IS(0.982)PPR	2	0.10736	1	0.997	0.792	0.853	1.154	1.186	1.015	1.27	0.043943
A0A1Q3DVT5	74	S	Uncharacterized protein OS=Lentinula edodes OX=5353 GN=LENED_000550 PE=4 SV=1	LENED_000550	0.901601	9.86404e-10	95.784	GGAGNIRS(0.963)PS(0.902)RDAGS(0.126)YS(0.009)HT(0.001)PVGPDPR	4	0.31598	2	1.05	1.054	0.998	1	0.999	0.93	0.944	0.12498
A0A1Q3DVT5	72	S	Uncharacterized protein OS=Lentinula edodes OX=5353 GN=LENED_000550 PE=4 SV=1	LENED_000550	0.962639	3.25151e-28	136.57	GGAGNIRS(0.963)PS(0.902)RDAGS(0.126)YS(0.009)HT(0.001)PVGPDPR	4	0.31598	2	1.081	0.87	0.816	1.115	1.09	1.024	1.167	0.143821
A0A1Q3DVT5	117	S	Uncharacterized protein OS=Lentinula edodes OX=5353 GN=LENED_000550 PE=4 SV=1	LENED_000550	1	0.0124094	58.63	GGLGNMS(1)R	2	0.20872	1	1.019	1.286	1.147	0.851	0.865	0.891	0.755	0.0156767
A0A1Q3DVT8	346	S	Uncharacterized protein OS=Lentinula edodes OX=5353 GN=LENED_000551 PE=4 SV=1	LENED_000551	0.999998	0.00157795	77.746	S(1)AAS(0.998)GES(0.002)LDGR	2	0.40566	1	0.834	1.025	0.954	0.996	1.046	1.144	1.133	0.157281
A0A1Q3DVT8	227	S	Uncharacterized protein OS=Lentinula edodes OX=5353 GN=LENED_000551 PE=4 SV=1	LENED_000551	1	2.47075e-28	136.57	LAADPPPS(1)PNLT(1)PEMSPITR	3	0.020896	5	0.967	0.965	0.937	0.907	1.1	1.116	1.089	0.35566
A0A1Q3DVT8	243	S	Uncharacterized protein OS=Lentinula edodes OX=5353 GN=LENED_000551 PE=4 SV=1	LENED_000551	0.297922	5.75872e-06	89.679	T(0.238)RPS(0.298)S(0.298)S(0.148)NS(0.013)S(0.005)ISPFAPEMTAR	3	-0.56566	0
A0A1Q3DVT8	231	T	Uncharacterized protein OS=Lentinula edodes OX=5353 GN=LENED_000551 PE=4 SV=1	LENED_000551	0.999829	5.96776e-14	116.2	LAADPPPS(1)PNLT(1)PEMSPITR	3	0.020896	1	0.764	1.124	1.139	0.965	0.868	1.164	0.99	0.99492
A0A1Q3DVT8	349	S	Uncharacterized protein OS=Lentinula edodes OX=5353 GN=LENED_000551 PE=4 SV=1	LENED_000551	0.998472	1.4774e-10	126.56	S(1)AAS(0.998)GES(0.002)LDGR	2	0.40566	5	0.859	0.814	0.848	1.202	1.112	1.15	1.374	0.00033684
A0A1Q3DVT8	244	S	Uncharacterized protein OS=Lentinula edodes OX=5353 GN=LENED_000551 PE=4 SV=1	LENED_000551	0.297922	5.75872e-06	89.679	T(0.238)RPS(0.298)S(0.298)S(0.148)NS(0.013)S(0.005)ISPFAPEMTAR	3	-0.56566	0
A0A1Q3DVT8	352	S	Uncharacterized protein OS=Lentinula edodes OX=5353 GN=LENED_000551 PE=4 SV=1	LENED_000551	1	3.36604e-07	116.06	S(0.004)AAS(0.996)GES(1)LDGR	2	-0.34787	3	0.904	0.839	0.82	1.225	1.084	1.117	1.337	0.0035552
A0A1Q3DVT8	404	S	Uncharacterized protein OS=Lentinula edodes OX=5353 GN=LENED_000551 PE=4 SV=1	LENED_000551	0.999846	2.58079e-19	190.1	VS(1)PTAPTSSASR	2	0.16611	2	0.788	0.821	0.868	1.171	1.211	1.127	1.417	0.00056139
A0A1Q3DVU1	116	S	Spermine spermidine synthase OS=Lentinula edodes OX=5353 GN=LENED_000546 PE=4 SV=1	LENED_000546	0.72901	7.77405e-08	96.673	VS(0.144)S(0.113)S(0.729)PS(0.014)LSMPPIWK	3	1.027	1	1.203	1.054	0.92	0.901	0.998	0.942	0.894	0.26754
A0A1Q3DVU4	16	S	SET domain-containing protein OS=Lentinula edodes OX=5353 GN=LENED_000270 PE=4 SV=1	LENED_000270	1	0.00115133	63.998	LGQLS(1)DVEDLAAER	2	1.3939	1
A0A1Q3DVW0	54	S	Rcc1 domain-containing protein OS=Lentinula edodes OX=5353 GN=LENED_000569 PE=4 SV=1	LENED_000569	1	4.54702e-05	87.388	RAAS(1)PERDPS(1)PPPK	3	0.28336	14	0.898	0.925	0.891	1.067	1.106	1.108	1.209	0.00034355
A0A1Q3DVW0	48	S	Rcc1 domain-containing protein OS=Lentinula edodes OX=5353 GN=LENED_000569 PE=4 SV=1	LENED_000569	1	3.59651e-05	85.203	RAAS(1)PERDPS(1)PPPK	3	0.28336	12	0.913	0.958	0.924	1.033	1.072	1.1	1.147	0.0041959
A0A1Q3DVW3	84	T	Uncharacterized protein OS=Lentinula edodes OX=5353 GN=LENED_000510 PE=4 SV=1	LENED_000510	0.63175	6.20162e-11	108.45	S(0.532)T(0.632)S(0.836)FPNESEIEAAK	3	-0.53614	2	1.263	1.345	1.248	0.738	0.753	0.742	0.579	2.1043e-05
A0A1Q3DVW3	90	S	Uncharacterized protein OS=Lentinula edodes OX=5353 GN=LENED_000510 PE=4 SV=1	LENED_000510	0.999326	0.00162185	51.495	S(0.349)T(0.349)S(0.302)FPNES(0.999)EIEAAK	3	1.1594	2	1.083	1.191	1.269	0.984	0.572	0.974	0.714	0.120016
A0A1Q3DVW3	85	S	Uncharacterized protein OS=Lentinula edodes OX=5353 GN=LENED_000510 PE=4 SV=1	LENED_000510	0.99611	7.38534e-93	280.43	ST(0.004)S(0.996)FPNESEIEAAK	2	-0.23192	13	1.261	1.278	1.298	0.726	0.75	0.774	0.586	1.61837e-05
A0A1Q3DVW3	70	S	Uncharacterized protein OS=Lentinula edodes OX=5353 GN=LENED_000510 PE=4 SV=1	LENED_000510	0.981021	1.16623e-24	218.79	S(0.981)S(0.019)VNDEISTPR	2	-0.0049525	1	1.242	1.294	1.254	0.756	0.797	0.742	0.606	3.7407e-05
A0A1Q3DVW3	64	S	Uncharacterized protein OS=Lentinula edodes OX=5353 GN=LENED_000510 PE=4 SV=1	LENED_000510	0.954976	9.83873e-05	68.046	LGEIENENELEY(0.011)DS(0.99)EGDS(0.955)AQMT(0.044)R	3	0.8707	2	1.006	1.188	1.27	0.913	0.803	0.895	0.754	0.024978
A0A1Q3DVW3	83	S	Uncharacterized protein OS=Lentinula edodes OX=5353 GN=LENED_000510 PE=4 SV=1	LENED_000510	0.867697	2.12573e-33	177.91	KRS(0.868)T(0.465)S(0.665)FPNES(0.002)EIEAAK	4	-0.07524	6	1.289	1.308	1.328	0.706	0.719	0.744	0.553	2.3158e-06
A0A1Q3DVW3	58	Y	Uncharacterized protein OS=Lentinula edodes OX=5353 GN=LENED_000510 PE=4 SV=1	LENED_000510	0.779406	5.07689e-06	78.354	LGEIENENELEY(0.779)DS(0.22)EGDSAQMTR	2	-0.44389	3	1.307	1.25	1.397	0.719	0.716	0.716	0.544	0.0028194
A0A1Q3DVW3	78	T	Uncharacterized protein OS=Lentinula edodes OX=5353 GN=LENED_000510 PE=4 SV=1	LENED_000510	0.994465	2.69434e-07	116.63	SSVNDEIS(0.006)T(0.994)PR	2	-0.20353	1	1.455	1.31	1.255	0.582	0.875	0.614	0.515	0.0074176
A0A1Q3DVW3	41	S	Uncharacterized protein OS=Lentinula edodes OX=5353 GN=LENED_000510 PE=4 SV=1	LENED_000510	1	0.000485734	80.96	KGGAGS(1)HNWGK	3	-0.38398	1	1.133	1.605	1.192	0.574	0.772	0.802	0.547	0.0164441
A0A1Q3DVW3	60	S	Uncharacterized protein OS=Lentinula edodes OX=5353 GN=LENED_000510 PE=4 SV=1	LENED_000510	0.998466	2.92594e-50	169.44	LGEIENENELEYDS(0.998)EGDS(0.002)AQMTR	3	-1.1719	15	1.141	1.239	1.293	0.775	0.828	0.803	0.655	0.00052032
A0A1Q3DVW4	1355	S	Glycoside hydrolase family 105 protein OS=Lentinula edodes OX=5353 GN=LENED_000583 PE=4 SV=1	LENED_000583	0.607018	4.11219e-06	86.449	S(0.393)IS(0.607)GENAIPGGNGVGSEAELIAR	3	0.53303	2	0.892	1.095	0.905	0.97	1.065	1.075	1.075	0.36074
A0A1Q3DVW4	1226	S	Glycoside hydrolase family 105 protein OS=Lentinula edodes OX=5353 GN=LENED_000583 PE=4 SV=1	LENED_000583	0.871151	1.16789e-07	91.592	AGASPAGPS(0.129)S(0.871)LPK	3	-0.023177	1
A0A1Q3DVW4	1256	S	Glycoside hydrolase family 105 protein OS=Lentinula edodes OX=5353 GN=LENED_000583 PE=4 SV=1	LENED_000583	0.433635	1.12339e-07	77.531	S(0.434)GT(0.434)NT(0.133)PAPPPPPPNLVLPAWEDTFHTPPR	3	-1.1915	0
A0A1Q3DVW4	569	Y	Glycoside hydrolase family 105 protein OS=Lentinula edodes OX=5353 GN=LENED_000583 PE=4 SV=1	LENED_000583	0.818303	1.0053e-09	78.736	KT(0.082)S(0.082)S(0.012)S(0.005)Y(0.818)VGSIDDEVPGPVR	3	1.8152	1
A0A1Q3DVW4	943	S	Glycoside hydrolase family 105 protein OS=Lentinula edodes OX=5353 GN=LENED_000583 PE=4 SV=1	LENED_000583	0.999929	0.000177469	71.309	VSDDGNGNRGS(1)IDDK	3	0.13738	1	0.907	0.982	0.984	1.101	1.087	0.963	1.097	0.144362
A0A1Q3DVW4	425	S	Glycoside hydrolase family 105 protein OS=Lentinula edodes OX=5353 GN=LENED_000583 PE=4 SV=1	LENED_000583	1	0.000128221	97.452	GSWLGS(1)FGR	2	-0.09238	1	1.042	1.107	1.178	0.921	0.852	0.952	0.819	0.0145412
A0A1Q3DVW4	1353	S	Glycoside hydrolase family 105 protein OS=Lentinula edodes OX=5353 GN=LENED_000583 PE=4 SV=1	LENED_000583	0.939922	4.83699e-13	74.516	S(0.94)IS(0.06)GENAIPGGNGVGSEAELIAR	2	-0.076841	2	0.95	0.975	1.115	0.961	1.131	0.907	0.987	0.86024
A0A1Q3DVW4	888	S	Glycoside hydrolase family 105 protein OS=Lentinula edodes OX=5353 GN=LENED_000583 PE=4 SV=1	LENED_000583	1	0.0053094	66.387	APS(1)IFS(1)LDVAR	2	0.79859	2	0.676	0.835	0.857	1.198	1.143	1.264	1.522	0.0061849
A0A1Q3DVW4	379	S	Glycoside hydrolase family 105 protein OS=Lentinula edodes OX=5353 GN=LENED_000583 PE=4 SV=1	LENED_000583	0.935054	5.14063e-10	71.398	GDINAGETTLIPS(0.002)S(0.002)S(0.002)MVDT(0.011)DQGVAFPS(0.047)PPS(0.935)PER	4	-0.70674	1	1.065	0.819	1.369	0.969	1.005	0.843	0.866	0.47268
A0A1Q3DVW4	1181	S	Glycoside hydrolase family 105 protein OS=Lentinula edodes OX=5353 GN=LENED_000583 PE=4 SV=1	LENED_000583	0.484791	8.75774e-07	82.034	AS(0.113)S(0.384)VS(0.485)T(0.011)T(0.008)QTSTSSVGTK	3	-2.7562	0
A0A1Q3DVW4	885	S	Glycoside hydrolase family 105 protein OS=Lentinula edodes OX=5353 GN=LENED_000583 PE=4 SV=1	LENED_000583	1	0.0053094	66.387	APS(1)IFS(1)LDVAR	2	0.79859	3	0.85	0.839	0.857	1.139	1.122	1.174	1.349	3.7102e-05
A0A1Q3DVW4	1258	T	Glycoside hydrolase family 105 protein OS=Lentinula edodes OX=5353 GN=LENED_000583 PE=4 SV=1	LENED_000583	0.433635	1.12339e-07	77.531	S(0.434)GT(0.434)NT(0.133)PAPPPPPPNLVLPAWEDTFHTPPR	3	-1.1915	0
A0A1Q3DVX0	466	S	DUF803-domain-containing protein OS=Lentinula edodes OX=5353 GN=LENED_000579 PE=4 SV=1	LENED_000579	0.999999	8.25655e-14	112.26	AGS(1)VHAEHLASNLSPGSLGR	3	1.1176	1	1.056	1.064	1.011	0.966	0.996	0.937	0.926	0.031577
A0A1Q3DVX0	450	S	DUF803-domain-containing protein OS=Lentinula edodes OX=5353 GN=LENED_000579 PE=4 SV=1	LENED_000579	0.999988	1.79763e-75	260.97	GFES(1)PRTEQPDDEIFDR	3	0.048174	1	0.867	0.767	0.943	1.181	1.235	1.012	1.33	0.028458
A0A1Q3DVX0	488	T	DUF803-domain-containing protein OS=Lentinula edodes OX=5353 GN=LENED_000579 PE=4 SV=1	LENED_000579	1	6.14247e-06	119.21	RAT(1)LVLPDR	3	-0.25245	1	0.828	0.776	0.856	1.046	1.204	1.251	1.423	0.0046839
A0A1Q3DVX0	78	S	DUF803-domain-containing protein OS=Lentinula edodes OX=5353 GN=LENED_000579 PE=4 SV=1	LENED_000579	0.816731	0.0064366	55.755	AVS(0.817)T(0.183)VDEGEEGR	2	-0.45204	1
A0A1Q3DVX0	79	T	DUF803-domain-containing protein OS=Lentinula edodes OX=5353 GN=LENED_000579 PE=4 SV=1	LENED_000579	0.942024	1.04705e-15	169.54	AVS(0.058)T(0.942)VDEGEEGR	2	0.60503	2	1.071	0.953	0.966	1.073	0.975	0.982	1.013	0.78958
A0A1Q3DVX0	574	S	DUF803-domain-containing protein OS=Lentinula edodes OX=5353 GN=LENED_000579 PE=4 SV=1	LENED_000579	0.986933	0.00332517	143.7	ES(0.013)S(0.987)LAER	2	-0.11183	1	0.828	0.957	0.875	1.227	1.073	1.048	1.259	0.023944
A0A1Q3DVY0	492	S	Glycoside hydrolase family 1 protein OS=Lentinula edodes OX=5353 GN=LENED_000506 PE=3 SV=1	LENED_000506	0.251183	4.53709e-06	84.741	GT(0.103)S(0.416)S(0.476)LS(0.251)ES(0.251)S(0.251)T(0.251)KVPGTPEAADAIK	3	-0.68559	0
A0A1Q3DVY0	489	S	Glycoside hydrolase family 1 protein OS=Lentinula edodes OX=5353 GN=LENED_000506 PE=3 SV=1	LENED_000506	0.839438	6.71722e-11	124.38	GT(0.017)S(0.839)S(0.144)LSESSTK	3	0.37325	1	0.717	0.727	0.699	1.169	1.364	1.268	1.774	0.00024107
A0A1Q3DVY0	495	S	Glycoside hydrolase family 1 protein OS=Lentinula edodes OX=5353 GN=LENED_000506 PE=3 SV=1	LENED_000506	0.251183	4.53709e-06	84.741	GT(0.103)S(0.416)S(0.476)LS(0.251)ES(0.251)S(0.251)T(0.251)KVPGTPEAADAIK	3	-0.68559	0
A0A1Q3DVY0	501	T	Glycoside hydrolase family 1 protein OS=Lentinula edodes OX=5353 GN=LENED_000506 PE=3 SV=1	LENED_000506	1	5.84337e-13	133.47	VPGT(1)PEAADAIK	2	0.18227	3	0.928	0.889	0.882	1.114	1.105	1.081	1.223	0.0003791
A0A1Q3DVY0	481	S	Glycoside hydrolase family 1 protein OS=Lentinula edodes OX=5353 GN=LENED_000506 PE=3 SV=1	LENED_000506	0.763332	3.98383e-09	107.65	EHQEES(0.028)S(0.132)S(0.054)PS(0.763)GIY(0.023)K	3	0.59836	1	0.95	0.795	0.634	1.193	1.353	1.041	1.508	0.03984
A0A1Q3DVY0	494	S	Glycoside hydrolase family 1 protein OS=Lentinula edodes OX=5353 GN=LENED_000506 PE=3 SV=1	LENED_000506	0.251183	4.53709e-06	84.741	GT(0.103)S(0.416)S(0.476)LS(0.251)ES(0.251)S(0.251)T(0.251)KVPGTPEAADAIK	3	-0.68559	0
A0A1Q3DVY0	496	T	Glycoside hydrolase family 1 protein OS=Lentinula edodes OX=5353 GN=LENED_000506 PE=3 SV=1	LENED_000506	0.31892	4.53709e-06	84.741	GT(0.278)S(0.278)S(0.297)LS(0.261)ES(0.276)S(0.297)T(0.319)KVPGT(0.994)PEAADAIK	4	0.67151	0
A0A1Q3DVY0	490	S	Glycoside hydrolase family 1 protein OS=Lentinula edodes OX=5353 GN=LENED_000506 PE=3 SV=1	LENED_000506	0.725417	1.48103e-10	150.11	GT(0.006)S(0.246)S(0.725)LS(0.023)ESSTK	2	0.0157	1	0.812	0.771	0.83	1.236	1.173	1.157	1.478	0.000196643
A0A1Q3DVY1	231	S	Proteasome subunit beta OS=Lentinula edodes OX=5353 GN=LENED_000589 PE=3 SV=1	LENED_000589	0.969951	3.13767e-09	101.6	KPLAALS(0.005)T(0.026)VS(0.97)DVAPMAVEV	3	0.33592	2	1.077	1.307	1.032	0.941	0.92	0.783	0.774	0.052198
A0A1Q3DVZ0	803	T	Uncharacterized protein OS=Lentinula edodes OX=5353 GN=LENED_000518 PE=4 SV=1	LENED_000518	0.987588	0.0316604	50.222	VT(0.012)GVET(0.988)DGDIK	2	0.34256	1	0.867	0.858	1.018	1.21	1.021	1.047	1.195	0.080202
A0A1Q3DVZ4	516	S	Isocitrate lyase OS=Lentinula edodes OX=5353 GN=LENED_000326 PE=3 SV=1	LENED_000326	0.640424	4.43123e-38	150.36	IISTVSSGSSSTSAVGKDS(0.64)T(0.158)ENS(0.201)F	3	-0.45633	1	1.05	1.219	0.877	0.918	0.878	1.067	0.91	0.4722
A0A1Q3DVZ4	28	S	Isocitrate lyase OS=Lentinula edodes OX=5353 GN=LENED_000326 PE=3 SV=1	LENED_000326	0.999998	2.06928e-05	71.651	QGS(1)LPVLPLPSTLLADK	3	-1.5224	1	1.127	1.392	1.009	0.548	0.737	1.193	0.702	0.181697
A0A1Q3DVZ4	520	S	Isocitrate lyase OS=Lentinula edodes OX=5353 GN=LENED_000326 PE=3 SV=1	LENED_000326	0.99999	0.00428384	84.743	DSTENS(1)F	2	-0.081752	1
A0A1Q3DVZ9	39	S	Uncharacterized protein OS=Lentinula edodes OX=5353 GN=LENED_000621 PE=4 SV=1	LENED_000621	0.748672	0.00220675	53.504	LDSLVPT(0.005)FPIS(0.749)PS(0.246)R	3	0.06854	1	0.99	0.819	1.351	1.106	1.004	0.808	0.923	0.72002
A0A1Q3DW04	223	S	Xylitol dehydrogenase OS=Lentinula edodes OX=5353 GN=LENED_000340 PE=3 SV=1	LENED_000340	0.994704	7.46994e-14	115.01	SY(0.001)VGAEPY(0.004)RPLS(0.995)PNKDEAK	4	-0.071722	3	0.959	0.937	1.018	1.04	1.069	0.998	1.066	0.112721
A0A1Q3DW08	463	S	Ammonium transporter OS=Lentinula edodes OX=5353 GN=LENED_000451 PE=3 SV=1	LENED_000451	1	0.000126875	99.055	RES(1)DPES(1)LMK	3	-0.45135	1	0.795	1.03	0.701	1.196	1.051	1.201	1.365	0.056742
A0A1Q3DW08	459	S	Ammonium transporter OS=Lentinula edodes OX=5353 GN=LENED_000451 PE=3 SV=1	LENED_000451	1	0.000126875	99.055	RES(1)DPES(1)LMK	3	-0.45135	2	0.84	0.929	0.743	1.169	1.134	1.159	1.378	0.038038
A0A1Q3DW11	323	S	Uncharacterized protein OS=Lentinula edodes OX=5353 GN=LENED_000538 PE=4 SV=1	LENED_000538	0.998361	2.48552e-10	166.23	T(0.002)GS(0.998)PHPSNSAR	2	0.17942	3	1.359	0.625	0.943	1.095	1.038	0.948	1.053	0.68728
A0A1Q3DW13	105	S	Proteasome subunit alpha type OS=Lentinula edodes OX=5353 GN=LENED_000587 PE=3 SV=1	LENED_000587	0.98837	0.000149935	95.183	DS(0.012)FRS(0.988)PAPVK	3	0.28386	3	1.111	1.126	1.093	0.957	0.909	0.858	0.818	0.0034993
A0A1Q3DW18	58	S	Phospholipid:diacylglycerol acyltransferase OS=Lentinula edodes OX=5353 GN=LENED_000639 PE=4 SV=1	LENED_000639	0.996515	7.60086e-08	120.87	KHS(0.997)LQT(0.003)EVNK	3	-0.076695	3	1.153	1.167	1.085	0.948	0.842	0.861	0.779	0.0042161
A0A1Q3DW21	124	S	Uncharacterized protein OS=Lentinula edodes OX=5353 GN=LENED_000549 PE=4 SV=1	LENED_000549	0.963357	1.65252e-14	117.62	HS(0.023)HS(0.963)ADNS(0.014)YHNQHQSHAPR	5	0.13111	3	1.671	0.27	0.768	1.113	1.1	1.042	1.202	0.49742
A0A1Q3DW21	88	Y	Uncharacterized protein OS=Lentinula edodes OX=5353 GN=LENED_000549 PE=4 SV=1	LENED_000549	0.640327	0.0171353	54.276	HY(0.64)S(0.36)NPPDVDR	2	0.59618	1	0.917	1.042	1.026	0.998	1.042	1	1.018	0.66878
A0A1Q3DW21	89	S	Uncharacterized protein OS=Lentinula edodes OX=5353 GN=LENED_000549 PE=4 SV=1	LENED_000549	0.999711	0.000552205	81.239	HYS(1)NPPDVDR	3	0.36841	2	1.021	0.893	0.859	1.005	1.177	1.037	1.161	0.103637
A0A1Q3DW21	160	T	Uncharacterized protein OS=Lentinula edodes OX=5353 GN=LENED_000549 PE=4 SV=1	LENED_000549	0.973263	1.78996e-06	98.552	PAT(0.973)PIQY(0.027)DPQQHR	3	0.153	1	0.792	1.054	0.957	1.117	0.935	1.152	1.143	0.268
A0A1Q3DW21	76	S	Uncharacterized protein OS=Lentinula edodes OX=5353 GN=LENED_000549 PE=4 SV=1	LENED_000549	0.993909	0.00200415	85.821	T(0.006)IS(0.994)AEEPR	2	0.6861	1	0.76	0.849	0.758	1.209	1.144	1.244	1.52	0.00072079
A0A1Q3DW24	371	S	Glycosyltransferase family 32 protein OS=Lentinula edodes OX=5353 GN=LENED_000360 PE=4 SV=1	LENED_000360	0.821842	2.5059e-05	78.584	LPFEMRPVS(0.822)PAS(0.126)T(0.05)ES(0.001)S(0.001)FAGDQLAGR	3	1.4714	1	1.059	1	1.021	0.889	1.045	1.004	0.954	0.39238
A0A1Q3DW24	351	S	Glycosyltransferase family 32 protein OS=Lentinula edodes OX=5353 GN=LENED_000360 PE=4 SV=1	LENED_000360	0.520794	0.000191087	43.103	S(0.018)EAS(0.019)S(0.042)QS(0.264)DS(0.671)NPT(0.3)S(0.521)PT(0.07)Y(0.048)T(0.012)DGY(0.036)DDER	3	1.3501	1
A0A1Q3DW24	347	S	Glycosyltransferase family 32 protein OS=Lentinula edodes OX=5353 GN=LENED_000360 PE=4 SV=1	LENED_000360	0.67072	0.000191087	43.103	S(0.018)EAS(0.019)S(0.042)QS(0.264)DS(0.671)NPT(0.3)S(0.521)PT(0.07)Y(0.048)T(0.012)DGY(0.036)DDER	3	1.3501	1
A0A1Q3DW24	513	S	Glycosyltransferase family 32 protein OS=Lentinula edodes OX=5353 GN=LENED_000360 PE=4 SV=1	LENED_000360	0.984688	1.6939e-06	105.03	RPSSASASSS(0.015)S(0.985)L	2	-0.02809	1	1.091	1.015	0.986	0.94	0.994	0.992	0.946	0.195904
A0A1Q3DW25	345	S	Serine threonine-protein kinase OS=Lentinula edodes OX=5353 GN=LENED_000574 PE=4 SV=1	LENED_000574	0.998151	0.0383422	51.286	S(0.998)PGIAT(0.002)LK	2	0.049663	1	1.006	1.021	1.002	1.027	0.914	1.05	0.987	0.77132
A0A1Q3DW25	452	S	Serine threonine-protein kinase OS=Lentinula edodes OX=5353 GN=LENED_000574 PE=4 SV=1	LENED_000574	0.901116	2.84437e-08	120.53	GAVGFS(0.099)S(0.901)PLAK	3	-0.056056	2	1.691	1.548	1.346	0.481	0.46	0.596	0.335	0.00045949
A0A1Q3DW25	471	S	Serine threonine-protein kinase OS=Lentinula edodes OX=5353 GN=LENED_000574 PE=4 SV=1	LENED_000574	1	1.38767e-14	111.6	AATPTVQEPPLDPGS(1)PMR	3	0.1292	7	1.103	1.337	1.119	0.798	0.83	0.872	0.702	0.0064034
A0A1Q3DW25	44	S	Serine threonine-protein kinase OS=Lentinula edodes OX=5353 GN=LENED_000574 PE=4 SV=1	LENED_000574	1	8.88199e-07	93.407	NQPINQS(1)PNPPEQDQQPANR	2	0.021668	3	1.088	1.005	1.29	0.813	1.041	0.826	0.792	0.097598
A0A1Q3DW25	31	S	Serine threonine-protein kinase OS=Lentinula edodes OX=5353 GN=LENED_000574 PE=4 SV=1	LENED_000574	0.716651	0.000145047	79.346	DES(0.283)HPS(0.717)DQAPTR	3	1.7979	1	1.381	1.216	1.188	0.847	0.765	0.69	0.608	0.0027187
A0A1Q3DW27	33	S	Uncharacterized protein OS=Lentinula edodes OX=5353 GN=LENED_000473 PE=4 SV=1	LENED_000473	0.993074	2.8702e-33	181.34	SESY(0.001)RPIS(0.001)Y(0.001)S(0.993)PS(0.003)S(0.001)IQK	3	0.22425	2	0.877	0.714	0.81	1.155	1.246	1.166	1.486	0.0034626
A0A1Q3DW39	6	T	THP2 domain protein OS=Lentinula edodes OX=5353 GN=LENED_000655 PE=4 SV=1	LENED_000655	0.623854	0.0065351	77.185	NT(0.624)S(0.376)RNPPPLK	3	0.25381	1	1.3	1.461	1.338	0.643	0.713	0.656	0.491	0.000116798
A0A1Q3DW39	87	S	THP2 domain protein OS=Lentinula edodes OX=5353 GN=LENED_000655 PE=4 SV=1	LENED_000655	0.984896	0.0219111	50.722	EGIS(0.985)NS(0.133)VS(0.882)EELR	2	2.0084	1	1.028	1.133	1.091	0.798	0.914	1.059	0.852	0.12742
A0A1Q3DW39	7	S	THP2 domain protein OS=Lentinula edodes OX=5353 GN=LENED_000655 PE=4 SV=1	LENED_000655	0.953284	0.00839942	63.185	NT(0.047)S(0.953)RNPPPLK	2	0.40075	2	1.233	1.289	1.257	0.791	0.781	0.739	0.612	3.8184e-05
A0A1Q3DW39	19	T	THP2 domain protein OS=Lentinula edodes OX=5353 GN=LENED_000655 PE=4 SV=1	LENED_000655	0.933633	3.30031e-11	112.82	IDPT(0.031)T(0.934)PPAS(0.035)NPLPPK	2	0.15297	6	1.265	1.406	1.363	0.677	0.694	0.703	0.514	3.8507e-05
A0A1Q3DW39	91	S	THP2 domain protein OS=Lentinula edodes OX=5353 GN=LENED_000655 PE=4 SV=1	LENED_000655	0.882403	0.0219111	50.722	EGIS(0.985)NS(0.133)VS(0.882)EELR	2	2.0084	1	1.028	1.133	1.091	0.798	0.914	1.059	0.852	0.12742
A0A1Q3DW39	220	T	THP2 domain protein OS=Lentinula edodes OX=5353 GN=LENED_000655 PE=4 SV=1	LENED_000655	0.831747	0.00311006	71.531	VVPKPPT(0.068)T(0.832)T(0.068)T(0.032)GK	3	0.29282	1	1.193	1.302	1.25	0.783	0.778	0.778	0.625	0.0028976
A0A1Q3DW39	187	S	THP2 domain protein OS=Lentinula edodes OX=5353 GN=LENED_000655 PE=4 SV=1	LENED_000655	0.973321	5.16182e-13	133.78	S(0.001)QS(0.973)T(0.026)DKQPVITR	2	0.36711	2	1.201	1.395	1.341	0.719	0.666	0.777	0.549	0.00068382
A0A1Q3DW40	30	S	Metal homeostatis protein bsd2 OS=Lentinula edodes OX=5353 GN=LENED_000381 PE=4 SV=1	LENED_000381	0.997087	1.01046e-09	93.492	ANQDAQYEMEAAFDDDS(0.997)DDEEVS(0.002)ES(0.001)HPLTR	4	-0.57063	2	1.014	0.872	1.053	1.075	0.885	1.117	1.047	0.65784
A0A1Q3DW42	74	S	Vacuolar protein sorting-associated protein vps17 OS=Lentinula edodes OX=5353 GN=LENED_000570 PE=4 SV=1	LENED_000570	0.998892	1.97309e-13	113.71	EPQIYGQPES(0.001)GLIS(0.999)PR	3	-0.93148	2	0.988	1.096	0.932	1.035	0.989	0.982	0.997	0.9801
A0A1Q3DW42	84	S	Vacuolar protein sorting-associated protein vps17 OS=Lentinula edodes OX=5353 GN=LENED_000570 PE=4 SV=1	LENED_000570	0.97087	2.63294e-12	96.708	DT(0.002)VGS(0.998)NGS(0.971)T(0.03)YEKPEPYLR	3	1.1494	1
A0A1Q3DW42	571	S	Vacuolar protein sorting-associated protein vps17 OS=Lentinula edodes OX=5353 GN=LENED_000570 PE=4 SV=1	LENED_000570	0.999801	6.13181e-14	109.91	QPLPTQS(1)PGAGPSTPTIER	3	-0.20075	1	1.073	0.962	0.985	0.959	1.312	0.742	0.998	0.87386
A0A1Q3DW42	489	T	Vacuolar protein sorting-associated protein vps17 OS=Lentinula edodes OX=5353 GN=LENED_000570 PE=4 SV=1	LENED_000570	1	0.00349573	84.479	QET(1)PPPPR	3	0.095044	3	0.891	1.004	0.966	1.119	0.952	1.083	1.102	0.187099
A0A1Q3DW42	58	Y	Vacuolar protein sorting-associated protein vps17 OS=Lentinula edodes OX=5353 GN=LENED_000570 PE=4 SV=1	LENED_000570	0.891054	1.95935e-06	90.363	RAS(0.761)T(0.241)PVPPLT(0.102)PDKGPT(0.005)PGIY(0.891)GK	4	1.0892	1	0.948	0.931	0.915	1.136	0.934	1.138	1.148	0.180718
A0A1Q3DW42	622	S	Vacuolar protein sorting-associated protein vps17 OS=Lentinula edodes OX=5353 GN=LENED_000570 PE=4 SV=1	LENED_000570	0.449054	2.63368e-20	124.86	SMFVNNSSPLVPPS(0.005)PS(0.449)S(0.449)PT(0.097)FNR	3	-0.3054	0
A0A1Q3DW42	41	S	Vacuolar protein sorting-associated protein vps17 OS=Lentinula edodes OX=5353 GN=LENED_000570 PE=4 SV=1	LENED_000570	0.999995	1.19975e-06	97.46	RAS(1)T(1)PVPPLTPDK	3	0.31181	4	0.882	0.87	0.87	1.115	1.12	1.13	1.283	1.0148e-06
A0A1Q3DW42	81	S	Vacuolar protein sorting-associated protein vps17 OS=Lentinula edodes OX=5353 GN=LENED_000570 PE=4 SV=1	LENED_000570	0.997658	2.63294e-12	96.708	DT(0.002)VGS(0.998)NGS(0.971)T(0.03)YEKPEPYLR	3	1.1494	1
A0A1Q3DW42	42	T	Vacuolar protein sorting-associated protein vps17 OS=Lentinula edodes OX=5353 GN=LENED_000570 PE=4 SV=1	LENED_000570	0.999989	1.19975e-06	97.46	RAS(1)T(1)PVPPLTPDK	3	0.31181	3	0.861	0.884	0.882	1.075	1.167	1.118	1.279	0.00061887
A0A1Q3DW42	623	S	Vacuolar protein sorting-associated protein vps17 OS=Lentinula edodes OX=5353 GN=LENED_000570 PE=4 SV=1	LENED_000570	0.449054	2.63368e-20	124.86	SMFVNNSSPLVPPS(0.005)PS(0.449)S(0.449)PT(0.097)FNR	3	-0.3054	0
A0A1Q3DW42	214	T	Vacuolar protein sorting-associated protein vps17 OS=Lentinula edodes OX=5353 GN=LENED_000570 PE=4 SV=1	LENED_000570	0.951263	4.86503e-08	112.45	T(0.951)S(0.049)SGFGLMR	2	-0.33747	1
A0A1Q3DW44	53	S	E set domain-containing protein OS=Lentinula edodes OX=5353 GN=LENED_000596 PE=4 SV=1	LENED_000596	0.998681	1.4836e-45	215.62	SLGLT(0.003)AAS(0.999)S(0.998)ENASGPK	3	0.4313	7	1.111	1.133	1.164	0.883	0.842	0.92	0.776	0.00093536
A0A1Q3DW44	28	S	E set domain-containing protein OS=Lentinula edodes OX=5353 GN=LENED_000596 PE=4 SV=1	LENED_000596	0.997306	0.0062606	83.168	S(0.002)PS(0.997)EYAK	3	0.92249	1
A0A1Q3DW44	46	S	E set domain-containing protein OS=Lentinula edodes OX=5353 GN=LENED_000596 PE=4 SV=1	LENED_000596	0.979987	1.88808e-33	183.24	S(0.98)LGLT(0.02)AASSENASGPK	2	-0.055034	1	1.056	0.92	1.071	0.978	1.028	0.973	0.978	0.71032
A0A1Q3DW44	30	Y	E set domain-containing protein OS=Lentinula edodes OX=5353 GN=LENED_000596 PE=4 SV=1	LENED_000596	0.970773	0.000354754	112.11	S(0.002)PS(0.028)EY(0.971)AK	2	-0.49085	2	1.109	1.133	1.207	0.9	0.972	0.753	0.761	0.025241
A0A1Q3DW44	26	S	E set domain-containing protein OS=Lentinula edodes OX=5353 GN=LENED_000596 PE=4 SV=1	LENED_000596	0.77195	1.04969e-21	129.63	SADDNDHEDLKPSSTPGYNPS(0.02)PAKS(0.772)PS(0.206)EY(0.002)AK	5	-0.088986	2	1.002	1.115	0.999	0.934	0.978	0.997	0.934	0.173501
A0A1Q3DW44	54	S	E set domain-containing protein OS=Lentinula edodes OX=5353 GN=LENED_000596 PE=4 SV=1	LENED_000596	0.998141	2.6572e-25	143.99	SLGLT(0.003)AAS(0.999)S(0.998)ENASGPK	3	0.4313	5	1.093	1.106	1.108	0.889	0.943	0.906	0.828	0.00045711
A0A1Q3DW46	503	S	Cellular morphogenesis-related protein OS=Lentinula edodes OX=5353 GN=LENED_000392 PE=4 SV=1	LENED_000392	0.671727	0.000152996	70.783	TAVERPS(0.672)T(0.326)YDAT(0.002)LR	3	0.5194	1
A0A1Q3DW46	156	S	Cellular morphogenesis-related protein OS=Lentinula edodes OX=5353 GN=LENED_000392 PE=4 SV=1	LENED_000392	1	2.06755e-05	77.509	AS(0.99)LS(0.799)S(0.21)DPDVKHDDHS(1)EHRR	4	-0.07386	2	0.868	1.015	0.953	1.144	1.021	1.019	1.123	0.121802
A0A1Q3DW46	558	S	Cellular morphogenesis-related protein OS=Lentinula edodes OX=5353 GN=LENED_000392 PE=4 SV=1	LENED_000392	0.967582	0.000328341	92.65	S(0.028)S(0.005)MS(0.968)NPNLAR	2	2.1215	1	0.822	1.093	0.822	1.054	1.052	1.145	1.188	0.14218
A0A1Q3DW46	146	S	Cellular morphogenesis-related protein OS=Lentinula edodes OX=5353 GN=LENED_000392 PE=4 SV=1	LENED_000392	0.944456	1.07422e-37	174.47	ASLS(0.056)S(0.944)DPDVK	2	0.89948	7	0.985	0.996	0.959	1.066	1.001	1.012	1.047	0.109857
A0A1Q3DW46	143	S	Cellular morphogenesis-related protein OS=Lentinula edodes OX=5353 GN=LENED_000392 PE=4 SV=1	LENED_000392	0.998293	1.5399e-07	174.47	AS(0.998)LS(0.727)S(0.275)DPDVK	3	-0.014174	7	0.963	1.024	0.957	1.019	1.024	1.027	1.043	0.190237
A0A1Q3DW46	145	S	Cellular morphogenesis-related protein OS=Lentinula edodes OX=5353 GN=LENED_000392 PE=4 SV=1	LENED_000392	0.91915	1.07422e-37	149.64	AS(0.154)LS(0.919)S(0.926)DPDVKHDDHSEHR	4	0.70985	7	1.029	0.976	0.98	1.048	1.015	0.975	1.018	0.55212
A0A1Q3DW46	296	S	Cellular morphogenesis-related protein OS=Lentinula edodes OX=5353 GN=LENED_000392 PE=4 SV=1	LENED_000392	0.952782	0.00557124	54.276	IFGDMS(0.047)S(0.953)QHDR	3	0.0093216	1
A0A1Q3DW46	556	S	Cellular morphogenesis-related protein OS=Lentinula edodes OX=5353 GN=LENED_000392 PE=4 SV=1	LENED_000392	0.441842	0.0281669	50.222	S(0.116)S(0.442)MS(0.442)NPNLAR	2	3.5754	0
A0A1Q3DW46	140	S	Cellular morphogenesis-related protein OS=Lentinula edodes OX=5353 GN=LENED_000392 PE=4 SV=1	LENED_000392	1	0.000141778	82.417	HERPQS(1)K	3	0.13219	3	1.036	1.047	1.069	0.949	0.976	0.957	0.914	0.00195778
A0A1Q3DW46	515	S	Cellular morphogenesis-related protein OS=Lentinula edodes OX=5353 GN=LENED_000392 PE=4 SV=1	LENED_000392	1	0.00690901	66.393	GDGVS(1)PLLK	2	0.065898	1	0.928	0.9	0.907	1.008	1.038	1.202	1.188	0.037645
A0A1Q3DW54	426	T	Cytochrome P450 OS=Lentinula edodes OX=5353 GN=LENED_000674 PE=3 SV=1	LENED_000674	1	0.0105896	41.485	T(1)KNEGHNT(1)FGFGRR	3	4.4443	1	1.441	1.074	1.281	0.869	0.758	0.67	0.605	0.0116627
A0A1Q3DW54	433	T	Cytochrome P450 OS=Lentinula edodes OX=5353 GN=LENED_000674 PE=3 SV=1	LENED_000674	1	0.0105896	41.485	T(1)KNEGHNT(1)FGFGRR	3	4.4443	1	1.441	1.074	1.281	0.869	0.758	0.67	0.605	0.0116627
A0A1Q3DW59	369	S	Gtp binding protein OS=Lentinula edodes OX=5353 GN=LENED_000641 PE=4 SV=1	LENED_000641	0.973371	0.00042765	131.45	FS(0.027)S(0.973)PPLGR	2	-0.15711	2	0.98	1.015	1.078	0.988	1.038	0.938	0.965	0.42068
A0A1Q3DW59	974	S	Gtp binding protein OS=Lentinula edodes OX=5353 GN=LENED_000641 PE=4 SV=1	LENED_000641	0.49936	1.44805e-16	142.91	S(0.001)MS(0.499)T(0.499)GDAEDLGAK	2	0.39796	0
A0A1Q3DW59	1205	S	Gtp binding protein OS=Lentinula edodes OX=5353 GN=LENED_000641 PE=4 SV=1	LENED_000641	0.716995	0.00219476	76.282	SFFHS(0.283)S(0.717)PK	3	-0.13638	1	1.21	0.9	0.914	1.035	1.08	0.882	0.991	0.97914
A0A1Q3DW59	154	S	Gtp binding protein OS=Lentinula edodes OX=5353 GN=LENED_000641 PE=4 SV=1	LENED_000641	0.999794	0.00708079	50.867	KAS(1)PPAVPPPPSR	3	2.1536	1	1.007	1.052	1.06	0.965	0.923	1.022	0.933	0.105299
A0A1Q3DW59	975	T	Gtp binding protein OS=Lentinula edodes OX=5353 GN=LENED_000641 PE=4 SV=1	LENED_000641	0.49936	1.44805e-16	142.91	S(0.001)MS(0.499)T(0.499)GDAEDLGAK	2	0.39796	0
A0A1Q3DW59	169	S	Gtp binding protein OS=Lentinula edodes OX=5353 GN=LENED_000641 PE=4 SV=1	LENED_000641	0.53546	0.000672709	60.621	IPT(0.003)HS(0.535)GAS(0.461)PVRPSLVTK	3	-0.37738	1	1.081	1.09	0.87	1.055	0.889	1.027	0.977	0.83066
A0A1Q3DW59	1071	S	Gtp binding protein OS=Lentinula edodes OX=5353 GN=LENED_000641 PE=4 SV=1	LENED_000641	0.999932	0.0032535	67.102	RPS(1)DMNEYAK	3	-0.83099	1
A0A1Q3DW59	972	S	Gtp binding protein OS=Lentinula edodes OX=5353 GN=LENED_000641 PE=4 SV=1	LENED_000641	0.544554	2.71362e-13	132.08	S(0.545)MS(0.398)T(0.058)GDAEDLGAK	3	0.3168	1	1.05	1.117	1.11	0.983	0.942	0.854	0.848	0.022596
A0A1Q3DW59	290	S	Gtp binding protein OS=Lentinula edodes OX=5353 GN=LENED_000641 PE=4 SV=1	LENED_000641	0.497143	0.0412443	55.064	QT(0.108)S(0.497)T(0.395)PPR	2	0.096024	0
A0A1Q3DW60	588	S	Cytochrome p450 OS=Lentinula edodes OX=5353 GN=LENED_000619 PE=4 SV=1	LENED_000619	1	1.04206e-06	117.45	S(1)VPVFPSFR	2	0.263	1	0.893	0.854	0.773	1.193	1.136	1.13	1.373	0.0022972
A0A1Q3DW60	1290	S	Cytochrome p450 OS=Lentinula edodes OX=5353 GN=LENED_000619 PE=4 SV=1	LENED_000619	0.94904	0.000175396	63.398	S(0.035)PAAPGIKPGS(0.949)APS(0.082)S(0.674)PT(0.26)K	3	0.20672	3	0.734	1.013	1.032	1.097	1.114	1.032	1.167	0.21678
A0A1Q3DW60	543	S	Cytochrome p450 OS=Lentinula edodes OX=5353 GN=LENED_000619 PE=4 SV=1	LENED_000619	0.991711	7.31293e-11	129.34	HLS(0.992)DS(0.008)ILIVAK	3	-0.11784	2	0.992	0.854	0.844	1.004	1.188	1.099	1.223	0.046965
A0A1Q3DW60	917	S	Cytochrome p450 OS=Lentinula edodes OX=5353 GN=LENED_000619 PE=4 SV=1	LENED_000619	1	1.03949e-07	95.195	NS(1)PS(1)PLEFGALPPK	3	0.36212	1	0.988	1.053	0.79	1.076	1.166	0.933	1.122	0.33962
A0A1Q3DW60	617	S	Cytochrome p450 OS=Lentinula edodes OX=5353 GN=LENED_000619 PE=4 SV=1	LENED_000619	1	2.33654e-05	108.98	RPPS(1)WEPK	3	-0.24503	1	0.976	0.89	0.975	1.056	1.063	1.049	1.115	0.070476
A0A1Q3DW60	1294	S	Cytochrome p450 OS=Lentinula edodes OX=5353 GN=LENED_000619 PE=4 SV=1	LENED_000619	0.673661	0.0015609	51.473	S(0.035)PAAPGIKPGS(0.949)APS(0.082)S(0.674)PT(0.26)K	3	0.20672	1
A0A1Q3DW60	575	S	Cytochrome p450 OS=Lentinula edodes OX=5353 GN=LENED_000619 PE=4 SV=1	LENED_000619	1	0.000294924	86.498	RQS(1)PAVLPPQK	3	-0.13349	4	0.9	0.887	0.909	1.124	1.077	1.101	1.225	0.000140735
A0A1Q3DW60	609	S	Cytochrome p450 OS=Lentinula edodes OX=5353 GN=LENED_000619 PE=4 SV=1	LENED_000619	0.980167	8.11015e-32	158.02	DFPVININDIPT(0.013)S(0.98)PT(0.007)R	2	-0.088359	3	0.873	1.02	0.923	1.117	1.047	1.034	1.136	0.066575
A0A1Q3DW60	1051	S	Cytochrome p450 OS=Lentinula edodes OX=5353 GN=LENED_000619 PE=4 SV=1	LENED_000619	0.742383	0.0326781	48.467	S(0.742)S(0.104)PS(0.152)LEINS(0.001)R	2	-0.035867	1	0.891	0.96	0.886	1.051	1.167	1.043	1.191	0.0172408
A0A1Q3DW60	1731	S	Cytochrome p450 OS=Lentinula edodes OX=5353 GN=LENED_000619 PE=4 SV=1	LENED_000619	0.96718	0.00832736	72.243	RQS(0.967)Y(0.033)IPK	3	0.065802	1	0.881	0.62	0.76	1.263	1.246	1.191	1.636	0.008279
A0A1Q3DW60	486	S	Cytochrome p450 OS=Lentinula edodes OX=5353 GN=LENED_000619 PE=4 SV=1	LENED_000619	1	3.8506e-24	168.69	VEDS(1)AEEDEMNLSPK	3	-0.62578	2	0.999	0.867	0.945	1.157	0.989	1.053	1.138	0.104002
A0A1Q3DW60	969	S	Cytochrome p450 OS=Lentinula edodes OX=5353 GN=LENED_000619 PE=4 SV=1	LENED_000619	1	1.73075e-20	138.05	NDS(1)LPAIDTNVVPR	3	0.31059	2	0.942	0.98	0.956	0.995	1.078	1.056	1.087	0.035478
A0A1Q3DW60	930	S	Cytochrome p450 OS=Lentinula edodes OX=5353 GN=LENED_000619 PE=4 SV=1	LENED_000619	0.913438	2.64413e-20	220.29	S(0.081)S(0.005)S(0.913)PDIEER	2	-0.043126	1	0.783	1	1.039	1.125	0.956	1.115	1.133	0.27824
A0A1Q3DW60	1503	S	Cytochrome p450 OS=Lentinula edodes OX=5353 GN=LENED_000619 PE=4 SV=1	LENED_000619	0.999339	8.81265e-14	111.65	GGGYVHQDNDVEMS(0.999)DGEATK	3	-0.40814	1	0.841	0.911	0.95	1.149	1.085	1.072	1.224	0.0082641
A0A1Q3DW60	915	S	Cytochrome p450 OS=Lentinula edodes OX=5353 GN=LENED_000619 PE=4 SV=1	LENED_000619	1	2.933e-08	103.88	NS(1)PS(1)PLEFGALPPK	3	0.36212	2	1.009	0.964	0.854	1.09	1.069	1.018	1.124	0.091717
A0A1Q3DW60	1212	S	Cytochrome p450 OS=Lentinula edodes OX=5353 GN=LENED_000619 PE=4 SV=1	LENED_000619	0.999532	0.0474811	47.971	NSIRFS(1)PK	3	0.19602	1	1.085	0.965	1.001	0.927	0.964	1.067	0.97	0.5931
A0A1Q3DW61	11	S	Gliotoxin biosynthesis protein OS=Lentinula edodes OX=5353 GN=LENED_000679 PE=4 SV=1	LENED_000679	0.975734	5.95047e-05	90.712	ASGIQVLNPS(0.976)S(0.024)PDLASPTEPR	3	0.25564	2	1.099	1.531	1.079	0.823	0.721	0.821	0.638	0.022758
A0A1Q3DW61	43	T	Gliotoxin biosynthesis protein OS=Lentinula edodes OX=5353 GN=LENED_000679 PE=4 SV=1	LENED_000679	0.990587	0.00430882	81.565	NIT(0.991)PIDT(0.009)K	2	1.0832	1
A0A1Q3DW63	6	S	Uncharacterized protein OS=Lentinula edodes OX=5353 GN=LENED_000684 PE=4 SV=1	LENED_000684	0.999332	0.00814614	76.572	S(0.001)HS(0.999)ALDR	2	-0.18344	1	1.071	0.947	1.076	0.931	1.001	0.998	0.947	0.32958
A0A1Q3DW63	545	T	Uncharacterized protein OS=Lentinula edodes OX=5353 GN=LENED_000684 PE=4 SV=1	LENED_000684	1	7.13328e-06	145.81	RLT(1)GGNAAK	3	-0.15988	3	0.991	0.952	0.999	0.985	1.05	1.035	1.044	0.157357
A0A1Q3DW63	566	S	Uncharacterized protein OS=Lentinula edodes OX=5353 GN=LENED_000684 PE=4 SV=1	LENED_000684	0.940017	1.13737e-20	130.83	LGLMGLGPNDSEFDS(0.94)DT(0.03)S(0.03)NAK	3	0.024257	2	0.915	1.18	0.959	0.921	0.909	1.126	0.968	0.77942
A0A1Q3DW69	304	T	Protein OS=Lentinula edodes OX=5353 GN=LENED_000681 PE=4 SV=1	LENED_000681	1	1.64981e-05	91.131	T(1)RPGAGMS(1)DFDLHK	3	-0.76208	4	1.224	1.031	1.053	0.927	0.837	0.963	0.824	0.04842
A0A1Q3DW69	276	S	Protein OS=Lentinula edodes OX=5353 GN=LENED_000681 PE=4 SV=1	LENED_000681	0.999544	0.000115218	75.533	DTEVDVPS(1)KLEFITR	3	0.52214	1	1.025	1.025	0.925	1.117	0.987	0.948	1.026	0.70708
A0A1Q3DW69	267	S	Protein OS=Lentinula edodes OX=5353 GN=LENED_000681 PE=4 SV=1	LENED_000681	0.987477	6.38483e-28	134.91	VGLGLT(0.001)AGQQS(0.987)RDT(0.011)EVDVPSK	4	0.064683	3	0.952	1.046	1.136	0.974	0.917	1.012	0.926	0.27064
A0A1Q3DW69	322	S	Protein OS=Lentinula edodes OX=5353 GN=LENED_000681 PE=4 SV=1	LENED_000681	0.843915	9.1934e-14	116.74	TRPGAGMSDFDLHKVEES(0.156)S(0.844)V	3	-0.35907	3	1.144	1.005	1.046	1.005	0.951	0.891	0.891	0.090261
A0A1Q3DW69	299	S	Protein OS=Lentinula edodes OX=5353 GN=LENED_000681 PE=4 SV=1	LENED_000681	0.830849	4.04977e-51	161.04	LGASTNDDS(0.001)EIT(0.999)DS(0.831)T(0.17)HVR	3	-0.17721	2	0.932	1.072	1.026	0.916	0.999	1.07	0.985	0.8147
A0A1Q3DW69	294	S	Protein OS=Lentinula edodes OX=5353 GN=LENED_000681 PE=4 SV=1	LENED_000681	0.999764	9.5787e-10	95.624	LGASTNDDS(1)EITDSTHVR	3	0.94616	1	0.799	1.831	1.002	0.719	0.798	0.91	0.668	0.25114
A0A1Q3DW69	321	S	Protein OS=Lentinula edodes OX=5353 GN=LENED_000681 PE=4 SV=1	LENED_000681	0.8247	4.51327e-06	87.511	TRPGAGMSDFDLHKVEES(0.825)S(0.175)V	3	-0.66944	1	1.063	0.903	0.998	1.025	0.963	1.061	1.029	0.61964
A0A1Q3DW69	311	S	Protein OS=Lentinula edodes OX=5353 GN=LENED_000681 PE=4 SV=1	LENED_000681	1	5.82775e-15	123.54	T(1)RPGAGMS(1)DFDLHK	3	-0.76208	9	1.007	1.039	1.038	0.988	0.955	1.001	0.955	0.055321
A0A1Q3DW69	270	T	Protein OS=Lentinula edodes OX=5353 GN=LENED_000681 PE=4 SV=1	LENED_000681	0.999999	9.15961e-06	154.28	DT(1)EVDVPSK	3	-0.30035	3	1.069	1.09	1.099	0.879	0.924	0.975	0.853	0.0066831
A0A1Q3DW69	297	T	Protein OS=Lentinula edodes OX=5353 GN=LENED_000681 PE=4 SV=1	LENED_000681	0.998984	4.04977e-51	161.04	LGASTNDDS(0.001)EIT(0.999)DS(0.831)T(0.17)HVR	3	-0.17721	1
A0A1Q3DW69	290	T	Protein OS=Lentinula edodes OX=5353 GN=LENED_000681 PE=4 SV=1	LENED_000681	0.864165	3.54659e-38	157.7	LGAS(0.136)T(0.864)NDDSEITDSTHVR	3	1.63	1	1.081	1.121	0.875	1.049	0.921	0.972	0.956	0.6623
A0A1Q3DW72	952	S	Inositol polyphosphate phosphatase OS=Lentinula edodes OX=5353 GN=LENED_000526 PE=4 SV=1	LENED_000526	1	0.000144276	94.767	KHPS(1)PPPIF	2	0.8058	3	0.986	1.108	1.1	0.888	1.024	0.932	0.89	0.10768
A0A1Q3DW84	418	S	Kinase OS=Lentinula edodes OX=5353 GN=LENED_000695 PE=3 SV=1	LENED_000695	1	0.00268077	83.877	S(1)RS(1)LDERPHR	2	0.020579	3	0.68	0.712	0.821	1.21	1.282	1.256	1.694	0.00086076
A0A1Q3DW84	416	S	Kinase OS=Lentinula edodes OX=5353 GN=LENED_000695 PE=3 SV=1	LENED_000695	1	0.00271652	83.877	S(1)RS(1)LDERPHR	2	0.020579	3	0.773	0.721	0.806	1.203	1.276	1.188	1.594	0.00028308
A0A1Q3DW85	349	S	Calcium proton exchanger OS=Lentinula edodes OX=5353 GN=LENED_000697 PE=3 SV=1	LENED_000697	1	8.99519e-21	142.58	SSVDHAHLNAS(1)AER	3	-2.4577	2	1.242	0.741	1.003	1.197	0.95	0.9	1.02	0.85248
A0A1Q3DW85	100	T	Calcium proton exchanger OS=Lentinula edodes OX=5353 GN=LENED_000697 PE=3 SV=1	LENED_000697	0.964106	6.87089e-18	113.25	AGT(0.964)FS(0.033)S(0.003)LLTPSK	3	0.057479	1
A0A1Q3DW93	685	S	SH3 domain-containing protein OS=Lentinula edodes OX=5353 GN=LENED_000707 PE=4 SV=1	LENED_000707	1	3.5435e-36	192.1	S(1)PS(1)PNPLGISLDANNAR	3	-0.54335	11	0.886	0.865	0.932	1.068	1.091	1.15	1.233	0.0025196
A0A1Q3DW93	646	S	SH3 domain-containing protein OS=Lentinula edodes OX=5353 GN=LENED_000707 PE=4 SV=1	LENED_000707	0.999794	1.99077e-06	149.58	SNS(1)PQPMSR	2	-0.28138	5	1.016	0.954	1.005	0.963	1.039	1.037	1.022	0.54276
A0A1Q3DW93	11	S	SH3 domain-containing protein OS=Lentinula edodes OX=5353 GN=LENED_000707 PE=4 SV=1	LENED_000707	0.94153	2.3184e-05	105.19	RQPS(0.814)T(0.051)T(0.185)S(0.942)LS(0.009)K	2	-0.34166	2	0.972	0.963	0.886	1.052	1.02	1.104	1.126	0.033559
A0A1Q3DW93	571	S	SH3 domain-containing protein OS=Lentinula edodes OX=5353 GN=LENED_000707 PE=4 SV=1	LENED_000707	1	7.48573e-73	187.79	KPVS(1)PGAEILDGILTDYHQSLPGER	4	0.80651	1	1.482	0.622	0.807	0.965	1.078	1.025	1.054	0.68888
A0A1Q3DW93	659	S	SH3 domain-containing protein OS=Lentinula edodes OX=5353 GN=LENED_000707 PE=4 SV=1	LENED_000707	0.963293	0.000177132	55.022	S(0.345)T(0.345)S(0.345)PAPS(0.963)PGQFMS(0.001)PPPGSTIMR	3	-0.32056	1	0.617	0.956	1.002	1.14	1.283	1.017	1.336	0.141615
A0A1Q3DW93	511	S	SH3 domain-containing protein OS=Lentinula edodes OX=5353 GN=LENED_000707 PE=4 SV=1	LENED_000707	0.999249	7.63826e-25	140.63	GQQNTEGSSSGT(0.001)PS(0.999)RK	3	0.32008	9	0.98	0.998	0.979	1.003	1.03	1.026	1.034	0.030883
A0A1Q3DW93	665	S	SH3 domain-containing protein OS=Lentinula edodes OX=5353 GN=LENED_000707 PE=4 SV=1	LENED_000707	0.992215	3.9792e-05	78.757	S(0.238)T(0.238)S(0.519)PAPS(0.006)PGQFMS(0.992)PPPGS(0.004)T(0.004)IMR	3	0.11473	1	1.163	1.055	0.969	0.867	1.127	0.848	0.892	0.31746
A0A1Q3DW93	433	S	SH3 domain-containing protein OS=Lentinula edodes OX=5353 GN=LENED_000707 PE=4 SV=1	LENED_000707	0.993338	0.00468727	82.645	VGGS(0.993)AY(0.007)K	2	0.53787	1	1.001	1.098	1	0.984	0.984	0.962	0.945	0.158838
A0A1Q3DW93	683	S	SH3 domain-containing protein OS=Lentinula edodes OX=5353 GN=LENED_000707 PE=4 SV=1	LENED_000707	1	6.29463e-47	222.39	S(1)PS(1)PNPLGISLDANNAR	3	-0.54335	10	0.958	1.018	1.094	1.026	0.942	0.997	0.966	0.50006
A0A1Q3DW93	654	T	SH3 domain-containing protein OS=Lentinula edodes OX=5353 GN=LENED_000707 PE=4 SV=1	LENED_000707	0.35546	1.92752e-28	138.54	S(0.355)T(0.355)S(0.288)PAPS(0.002)PGQFMSPPPGSTIMR	3	-0.30762	0
A0A1Q3DW93	653	S	SH3 domain-containing protein OS=Lentinula edodes OX=5353 GN=LENED_000707 PE=4 SV=1	LENED_000707	0.35546	1.92752e-28	138.54	S(0.355)T(0.355)S(0.288)PAPS(0.002)PGQFMSPPPGSTIMR	3	-0.30762	0
A0A1Q3DW93	631	S	SH3 domain-containing protein OS=Lentinula edodes OX=5353 GN=LENED_000707 PE=4 SV=1	LENED_000707	1	4.9334e-14	111.81	NLDRPPS(1)VGHAGIGAHGS(1)R	5	-0.19712	5	1.191	0.852	0.991	0.963	1.008	1.007	0.982	0.932
A0A1Q3DW93	547	S	SH3 domain-containing protein OS=Lentinula edodes OX=5353 GN=LENED_000707 PE=4 SV=1	LENED_000707	0.76317	1.13136e-12	87.592	NSAEMIVGQHPS(0.263)LS(0.763)RPAS(0.974)PNPNPSAPTAAFMVPK	5	0.40489	1	1.269	0.774	0.837	1.106	1.04	0.975	1.084	0.5474
A0A1Q3DW93	9	T	SH3 domain-containing protein OS=Lentinula edodes OX=5353 GN=LENED_000707 PE=4 SV=1	LENED_000707	0.629849	0.000218913	96.745	QPS(0.344)T(0.63)T(0.021)S(0.004)LS(0.001)K	2	0.41421	1	1.211	1.112	1.213	0.874	0.841	0.818	0.716	0.000643
A0A1Q3DW93	509	T	SH3 domain-containing protein OS=Lentinula edodes OX=5353 GN=LENED_000707 PE=4 SV=1	LENED_000707	0.97991	1.58325e-24	179.87	GQQNTEGSSS(0.002)GT(0.98)PS(0.018)R	2	-0.036496	3	1.099	1.04	1.136	0.949	0.939	0.887	0.847	0.0075964
A0A1Q3DW93	655	S	SH3 domain-containing protein OS=Lentinula edodes OX=5353 GN=LENED_000707 PE=4 SV=1	LENED_000707	0.666182	3.9792e-05	79.382	S(0.141)T(0.141)S(0.666)PAPS(0.052)PGQFMS(0.001)PPPGSTIMR	2	-0.31917	4	0.979	0.962	1.063	0.96	1.091	0.969	1.005	0.93372
A0A1Q3DW93	451	Y	SH3 domain-containing protein OS=Lentinula edodes OX=5353 GN=LENED_000707 PE=4 SV=1	LENED_000707	0.99782	2.60199e-07	132.14	QGS(0.002)MGY(0.998)NAPR	2	0.18385	2	1.122	0.938	1.119	0.9	1.018	0.937	0.898	0.20394
A0A1Q3DW93	651	S	SH3 domain-containing protein OS=Lentinula edodes OX=5353 GN=LENED_000707 PE=4 SV=1	LENED_000707	1	1.21186e-06	113.54	SNSPQPMS(1)R	2	-0.30153	5	1.016	1.092	1.075	0.951	0.936	0.967	0.897	0.0103378
A0A1Q3DW93	20	S	SH3 domain-containing protein OS=Lentinula edodes OX=5353 GN=LENED_000707 PE=4 SV=1	LENED_000707	1	1.61176e-06	125.36	AGS(1)PANIGR	2	-0.14853	2	0.973	1.124	1.027	0.972	0.958	0.977	0.931	0.2401
A0A1Q3DW93	604	S	SH3 domain-containing protein OS=Lentinula edodes OX=5353 GN=LENED_000707 PE=4 SV=1	LENED_000707	0.999984	2.43995e-44	183.65	S(1)RPGS(1)YAASNGFNEQQQQR	3	-0.2012	5	1.12	0.972	0.95	0.985	1.083	0.911	0.979	0.78694
A0A1Q3DW93	8	S	SH3 domain-containing protein OS=Lentinula edodes OX=5353 GN=LENED_000707 PE=4 SV=1	LENED_000707	0.916877	4.78522e-05	99.069	RQPS(0.917)T(0.126)T(0.564)S(0.368)LS(0.025)K	2	0.5765	4	0.985	1.003	0.944	1.018	1.025	1.035	1.05	0.058257
A0A1Q3DW93	545	S	SH3 domain-containing protein OS=Lentinula edodes OX=5353 GN=LENED_000707 PE=4 SV=1	LENED_000707	0.573106	0.000369078	63.869	NSAEMIVGQHPS(0.573)LS(0.427)R	3	1.88	1	0.969	0.718	0.854	0.897	1.389	1.134	1.346	0.132819
A0A1Q3DW93	608	S	SH3 domain-containing protein OS=Lentinula edodes OX=5353 GN=LENED_000707 PE=4 SV=1	LENED_000707	0.999828	2.43995e-44	183.65	S(1)RPGS(1)YAASNGFNEQQQQR	3	-0.2012	4	1.013	0.981	1.059	0.984	1.088	0.908	0.976	0.66578
A0A1Q3DW93	551	S	SH3 domain-containing protein OS=Lentinula edodes OX=5353 GN=LENED_000707 PE=4 SV=1	LENED_000707	0.995219	1.13136e-12	87.592	PAS(0.995)PNPNPS(0.005)APTAAFMVPK	4	-0.11674	8	1.077	0.952	1.098	0.919	0.923	1.052	0.925	0.28598
A0A1Q3DW93	642	S	SH3 domain-containing protein OS=Lentinula edodes OX=5353 GN=LENED_000707 PE=4 SV=1	LENED_000707	1	9.1716e-08	94.927	NLDRPPS(1)VGHAGIGAHGS(1)R	5	-0.19712	5	0.957	1.027	1.003	1.104	1.042	0.904	1.021	0.79096
A0A1Q3DW93	10	T	SH3 domain-containing protein OS=Lentinula edodes OX=5353 GN=LENED_000707 PE=4 SV=1	LENED_000707	0.902039	4.78522e-05	104.17	RQPS(0.774)T(0.223)T(0.902)S(0.101)LSK	3	-1.0388	2	1.002	1.068	0.981	0.992	1.057	0.929	0.976	0.61016
A0A1Q3DW93	507	S	SH3 domain-containing protein OS=Lentinula edodes OX=5353 GN=LENED_000707 PE=4 SV=1	LENED_000707	0.975557	7.72958e-19	129.2	GQQNTEGS(0.003)S(0.021)S(0.976)GT(0.034)PS(0.967)RK	3	-0.10682	3	1.05	0.979	0.949	1.005	1.028	1.003	1.019	0.55074
A0A1Q3DWA6	30	S	Small heat shock protein OS=Lentinula edodes OX=5353 GN=LENED_000557 PE=3 SV=1	LENED_000557	0.999986	2.62199e-20	125.54	GGQS(1)QGQSQALTQNSDTTQR	3	0.61119	1	1.14	1.223	1.03	0.831	0.855	0.956	0.779	0.0191046
A0A1Q3DWA8	219	S	Uncharacterized protein OS=Lentinula edodes OX=5353 GN=LENED_000648 PE=4 SV=1	LENED_000648	0.954921	0.000518508	79.986	ES(0.002)MS(0.043)S(0.955)LK	2	-0.66308	2	1.068	0.808	0.955	1.016	1.128	1.027	1.12	0.24654
A0A1Q3DWA8	250	S	Uncharacterized protein OS=Lentinula edodes OX=5353 GN=LENED_000648 PE=4 SV=1	LENED_000648	0.999913	0.000173681	81.632	RKS(1)GQPLTQSTT	3	0.76471	2	1.132	1.059	0.839	0.994	1.015	0.97	0.983	0.92988
A0A1Q3DWA8	216	S	Uncharacterized protein OS=Lentinula edodes OX=5353 GN=LENED_000648 PE=4 SV=1	LENED_000648	0.997929	1.87879e-07	109.83	LHS(0.001)KES(0.998)MS(0.001)SLK	3	0.50785	4	1.065	0.974	0.993	1.042	0.981	0.969	0.987	0.7298
A0A1Q3DWA8	62	S	Uncharacterized protein OS=Lentinula edodes OX=5353 GN=LENED_000648 PE=4 SV=1	LENED_000648	0.999892	7.08182e-05	107.03	RGS(1)VSITR	3	0.30192	1	0.906	0.709	1.016	1.073	1.183	1.109	1.279	0.080143
A0A1Q3DWB2	1009	S	Cytochrome p450 OS=Lentinula edodes OX=5353 GN=LENED_000726 PE=4 SV=1	LENED_000726	1	7.62936e-05	114.86	KQS(1)VEILR	2	0.48497	4	1.155	1.289	1.195	0.83	0.789	0.815	0.669	0.00035758
A0A1Q3DWB3	46	S	WD40 repeat-like protein OS=Lentinula edodes OX=5353 GN=LENED_000728 PE=4 SV=1	LENED_000728	0.999297	2.04063e-06	88.329	PTTSSDSSGGPDS(0.999)PVDAPR	3	0.038367	2	0.878	0.829	0.778	1.203	1.16	1.131	1.406	0.00095933
A0A1Q3DWB3	151	S	WD40 repeat-like protein OS=Lentinula edodes OX=5353 GN=LENED_000728 PE=4 SV=1	LENED_000728	0.9866	2.71226e-06	138.22	LFAYS(0.013)S(0.987)PSR	2	0.40046	1	0.908	0.957	0.973	1.029	0.973	1.159	1.114	0.130675
A0A1Q3DWC0	170	S	Fad fmn-containing dehydrogenase OS=Lentinula edodes OX=5353 GN=LENED_000745 PE=4 SV=1	LENED_000745	0.604059	0.00730572	78.136	S(0.604)DS(0.396)PPPNVR	2	0.0022873	1
A0A1Q3DWC0	172	S	Fad fmn-containing dehydrogenase OS=Lentinula edodes OX=5353 GN=LENED_000745 PE=4 SV=1	LENED_000745	0.976499	2.29899e-06	142.89	S(0.024)DS(0.976)PPPNVR	2	-0.80123	3	0.686	0.514	0.545	1.384	1.461	1.326	2.39	0.00068225
A0A1Q3DWC0	184	S	Fad fmn-containing dehydrogenase OS=Lentinula edodes OX=5353 GN=LENED_000745 PE=4 SV=1	LENED_000745	0.702552	5.005e-05	73.435	LNKS(0.703)T(0.293)EGS(0.004)HDNISDTNIR	3	-0.52209	1	0.915	0.846	0.713	1.078	1.08	1.316	1.404	0.026362
A0A1Q3DWC4	328	T	Uncharacterized protein OS=Lentinula edodes OX=5353 GN=LENED_000478 PE=4 SV=1	LENED_000478	0.786182	5.14858e-16	169.17	AMT(0.786)S(0.213)PTEEGPHR	3	0.32437	2	1.087	0.607	0.646	1.258	1.068	1.278	1.54	0.074258
A0A1Q3DWC4	340	T	Uncharacterized protein OS=Lentinula edodes OX=5353 GN=LENED_000478 PE=4 SV=1	LENED_000478	1	3.06095e-05	102.52	KET(1)FNS(1)NAR	3	-0.75068	2	0.785	0.741	0.753	1.216	1.28	1.186	1.616	7.5442e-05
A0A1Q3DWC4	311	S	Uncharacterized protein OS=Lentinula edodes OX=5353 GN=LENED_000478 PE=4 SV=1	LENED_000478	0.747414	5.63879e-07	71.098	LSHHGHS(0.006)DS(0.022)KEET(0.225)S(0.747)ADDDDDPMYSQIQR	5	0.057017	1	1.067	0.973	0.974	1.066	0.994	0.952	0.999	0.98648
A0A1Q3DWC4	343	S	Uncharacterized protein OS=Lentinula edodes OX=5353 GN=LENED_000478 PE=4 SV=1	LENED_000478	1	3.06095e-05	102.52	KET(1)FNS(1)NAR	3	-0.75068	1	0.87	0.694	0.818	1.117	1.332	1.136	1.505	0.0094819
A0A1Q3DWC5	1156	T	Peptide hydrolase OS=Lentinula edodes OX=5353 GN=LENED_000741 PE=3 SV=1	LENED_000741	0.965265	0.0026667	48.118	DDTDVAEQEQEET(0.035)EVNERT(0.965)PLVGR	3	0.010239	1	0.912	0.811	1.232	0.963	0.854	1.243	1.036	0.82934
A0A1Q3DWC6	213	S	WD40 repeat-like protein OS=Lentinula edodes OX=5353 GN=LENED_000578 PE=4 SV=1	LENED_000578	0.746295	4.07731e-16	148.18	VS(0.029)T(0.224)S(0.746)LPS(0.001)LVCER	2	0.57086	1	1.069	1.101	1.182	0.885	0.851	0.959	0.804	0.0090413
A0A1Q3DWC6	211	S	WD40 repeat-like protein OS=Lentinula edodes OX=5353 GN=LENED_000578 PE=4 SV=1	LENED_000578	0.977394	1.9988e-20	142.26	QKVS(0.977)T(0.022)S(0.001)LPSLVCER	3	0.017474	1	1.081	1.032	1.036	1	0.966	0.921	0.917	0.036119
A0A1Q3DWC8	271	S	Uncharacterized protein OS=Lentinula edodes OX=5353 GN=LENED_000713 PE=4 SV=1	LENED_000713	0.98247	0.000146947	113.46	TCSPS(0.017)S(0.982)IR	2	0.00066373	3	1.089	1.166	1.117	0.878	0.87	0.928	0.794	0.00123571
A0A1Q3DWC8	63	S	Uncharacterized protein OS=Lentinula edodes OX=5353 GN=LENED_000713 PE=4 SV=1	LENED_000713	0.525478	2.63015e-30	146.94	GAMTPLESSPLSDYDCVLLS(0.177)S(0.525)PS(0.12)S(0.177)AR	3	-0.32032	2	1.164	1.029	1.293	0.964	0.866	0.767	0.745	0.0344
A0A1Q3DWC8	276	S	Uncharacterized protein OS=Lentinula edodes OX=5353 GN=LENED_000713 PE=4 SV=1	LENED_000713	1	1.30263e-12	129.15	AWS(1)PPPFGNNVPR	3	-0.18365	4	1.104	1.206	1.159	0.846	0.89	0.854	0.747	0.00061971
A0A1Q3DWC8	328	T	Uncharacterized protein OS=Lentinula edodes OX=5353 GN=LENED_000713 PE=4 SV=1	LENED_000713	0.988075	1.28881e-20	131.42	IAPFSNLPAVFT(0.991)PS(0.008)S(0.013)APELT(0.988)PR	3	-2.922	2	1.188	0.457	1.466	1.098			1.059
A0A1Q3DWC8	234	S	Uncharacterized protein OS=Lentinula edodes OX=5353 GN=LENED_000713 PE=4 SV=1	LENED_000713	0.972228	0.000267553	91.313	LPT(0.001)S(0.001)ILAVRS(0.972)PS(0.936)PVY(0.089)T(0.001)R	3	0.11835	2	1.102	1.11	1.033	0.903	0.939	0.946	0.859	0.0049788
A0A1Q3DWC8	239	Y	Uncharacterized protein OS=Lentinula edodes OX=5353 GN=LENED_000713 PE=4 SV=1	LENED_000713	0.836153	0.00871301	91.313	S(0.931)PS(0.232)PVY(0.836)TR	2	-1.5945	1	1.166	1.025	1.056	0.881	0.955	0.948	0.857	0.030621
A0A1Q3DWC8	102	S	Uncharacterized protein OS=Lentinula edodes OX=5353 GN=LENED_000713 PE=4 SV=1	LENED_000713	0.498521	7.27418e-15	116.04	STTIYQPLT(0.003)AIRPS(0.499)S(0.499)GHR	4	-0.12414	0
A0A1Q3DWC8	107	S	Uncharacterized protein OS=Lentinula edodes OX=5353 GN=LENED_000713 PE=4 SV=1	LENED_000713	0.963369	5.78827e-21	136.88	S(0.963)S(0.036)DSNPESLLEDVER	2	-0.8171	1	1.227	1.112	1.264	0.721	0.917	0.824	0.683	0.0084956
A0A1Q3DWC8	77	S	Uncharacterized protein OS=Lentinula edodes OX=5353 GN=LENED_000713 PE=4 SV=1	LENED_000713	0.869202	0.00562459	60.47	T(0.073)PS(0.869)PS(0.049)AES(0.008)QR	2	0.2423	3	1.324	1.154	1.186	0.828	0.892	0.694	0.659	0.007899
A0A1Q3DWC8	320	T	Uncharacterized protein OS=Lentinula edodes OX=5353 GN=LENED_000713 PE=4 SV=1	LENED_000713	0.998663	5.40115e-21	133.15	IAPFSNLPAVFT(0.999)PS(0.001)SAPELTPR	3	-0.43391	2
A0A1Q3DWC8	186	T	Uncharacterized protein OS=Lentinula edodes OX=5353 GN=LENED_000713 PE=4 SV=1	LENED_000713	0.819187	2.18099e-10	121.95	LS(0.175)T(0.819)PQS(0.004)LY(0.002)ESR	2	-0.47002	1	1.095	1.099	0.979	0.948	0.996	0.914	0.901	0.084219
A0A1Q3DWC8	110	S	Uncharacterized protein OS=Lentinula edodes OX=5353 GN=LENED_000713 PE=4 SV=1	LENED_000713	0.967081	1.47471e-12	120.71	S(0.016)S(0.016)DS(0.967)NPESLLEDVER	2	-0.042448	3	1.234	1.103	1.028	0.81	0.882	0.97	0.791	0.034617
A0A1Q3DWC8	75	T	Uncharacterized protein OS=Lentinula edodes OX=5353 GN=LENED_000713 PE=4 SV=1	LENED_000713	0.995058	0.00562459	52.185	T(0.995)PS(0.783)PS(0.215)AES(0.007)QRPIDR	3	-0.20563	2	1.303	1.254	1.166	0.855	0.793	0.712	0.634	0.00182494
A0A1Q3DWC8	291	T	Uncharacterized protein OS=Lentinula edodes OX=5353 GN=LENED_000713 PE=4 SV=1	LENED_000713	0.565684	2.42503e-05	72.568	PFVY(0.475)T(0.566)PIPPS(0.951)PS(0.008)QS(0.001)FMR	3	-0.11568	2	0.966	0.703	0.908	1.265	1.035	1.119	1.327	0.063815
A0A1Q3DWC8	185	S	Uncharacterized protein OS=Lentinula edodes OX=5353 GN=LENED_000713 PE=4 SV=1	LENED_000713	0.851396	1.41645e-10	124.16	LS(0.851)T(0.148)PQSLYESR	2	-0.3298	1	1.101	1.399	1.265	0.893	0.804	0.646	0.622	0.0154033
A0A1Q3DWC8	248	S	Uncharacterized protein OS=Lentinula edodes OX=5353 GN=LENED_000713 PE=4 SV=1	LENED_000713	1	6.7149e-06	80.355	S(1)QS(1)PPPVIPVLSNIPSTR	3	0.15254	3	1.349	1.048	1.026	0.832	0.82	0.955	0.762	0.056603
A0A1Q3DWC8	250	S	Uncharacterized protein OS=Lentinula edodes OX=5353 GN=LENED_000713 PE=4 SV=1	LENED_000713	1	1.35032e-09	99.838	S(1)QS(1)PPPVIPVLSNIPSTR	3	0.15254	3	1.2	1.074	1.124	0.925	0.792	0.933	0.78	0.0158043
A0A1Q3DWC8	236	S	Uncharacterized protein OS=Lentinula edodes OX=5353 GN=LENED_000713 PE=4 SV=1	LENED_000713	0.974082	0.000109919	115.82	S(0.019)PS(0.974)PVY(0.007)TR	2	0.30158	2	1.165	1.241	1.173	0.859	0.809	0.823	0.696	0.000176777
A0A1Q3DWC8	108	S	Uncharacterized protein OS=Lentinula edodes OX=5353 GN=LENED_000713 PE=4 SV=1	LENED_000713	0.495099	5.78827e-21	136.88	S(0.495)S(0.495)DS(0.01)NPESLLEDVER	3	0.012444	0
A0A1Q3DWC8	114	S	Uncharacterized protein OS=Lentinula edodes OX=5353 GN=LENED_000713 PE=4 SV=1	LENED_000713	0.999945	4.07998e-09	107.78	S(0.05)S(0.331)DS(0.619)NPES(1)LLEDVER	2	-0.76726	2	1.04	1.087	0.915	0.871	0.925	1.157	0.971	0.74774
A0A1Q3DWC8	103	S	Uncharacterized protein OS=Lentinula edodes OX=5353 GN=LENED_000713 PE=4 SV=1	LENED_000713	0.498521	7.27418e-15	116.04	STTIYQPLT(0.003)AIRPS(0.499)S(0.499)GHR	4	-0.12414	0
A0A1Q3DWC8	296	S	Uncharacterized protein OS=Lentinula edodes OX=5353 GN=LENED_000713 PE=4 SV=1	LENED_000713	0.9507	2.42503e-05	72.568	PFVY(0.475)T(0.566)PIPPS(0.951)PS(0.008)QS(0.001)FMR	3	-0.11568	5	0.944	0.937	1.262	0.989	0.866	1.047	0.923	0.55352
A0A1Q3DWC8	270	S	Uncharacterized protein OS=Lentinula edodes OX=5353 GN=LENED_000713 PE=4 SV=1	LENED_000713	0.727428	0.000146947	113.46	T(0.019)CS(0.32)PS(0.727)S(0.934)IR	2	-0.71736	2	1.098	1.175	1.09	0.861	0.868	0.949	0.796	0.0043765
A0A1Q3DWD6	196	S	Streptomycin biosynthesis protein OS=Lentinula edodes OX=5353 GN=LENED_000590 PE=4 SV=1	LENED_000590	0.945307	0.00296548	66.92	ES(0.023)S(0.945)FALMT(0.032)K	2	-0.11975	1	0.83	0.802	0.837	1.184	1.133	1.189	1.42	6.2444e-05
A0A1Q3DWD9	209	S	Uncharacterized protein OS=Lentinula edodes OX=5353 GN=LENED_000759 PE=4 SV=1	LENED_000759	1	4.33348e-19	127.1	NLLESSLFVIQAAS(1)PR	3	-0.052187	2	0.872	1.115	1.363	1.086	0.91	0.754	0.821	0.31368
A0A1Q3DWE2	39	S	Uncharacterized protein OS=Lentinula edodes OX=5353 GN=LENED_000692 PE=4 SV=1	LENED_000692	0.798089	0.000332427	92.943	VS(0.93)PS(0.268)S(0.798)PS(0.003)S(0.001)R	2	-0.46342	2	1.062	1.137	1.258	0.877	0.856	0.878	0.755	0.0050613
A0A1Q3DWE2	36	S	Uncharacterized protein OS=Lentinula edodes OX=5353 GN=LENED_000692 PE=4 SV=1	LENED_000692	0.929506	0.0150517	64.827	VS(0.93)PS(0.268)S(0.798)PS(0.003)S(0.001)R	2	-0.46342	1	0.788	1.208	1.183	0.979	0.91	0.983	0.903	0.58498
A0A1Q3DWE2	316	S	Uncharacterized protein OS=Lentinula edodes OX=5353 GN=LENED_000692 PE=4 SV=1	LENED_000692	0.721534	9.18888e-74	196.7	AS(0.119)S(0.722)T(0.16)PPTPTAGATGVSGQIQCSGVTK	3	-0.21575	2	1.048	1.125	1.2	0.952	0.878	0.864	0.799	0.0104416
A0A1Q3DWE2	42	S	Uncharacterized protein OS=Lentinula edodes OX=5353 GN=LENED_000692 PE=4 SV=1	LENED_000692	0.877574	4.08099e-09	107.06	VSPS(0.004)S(0.019)PS(0.1)S(0.878)RS(0.999)PS(0.978)PT(0.022)K	3	0.14895	1	1.193	1.058	1.24	0.866	0.896	0.816	0.738	0.0054001
A0A1Q3DWE2	362	S	Uncharacterized protein OS=Lentinula edodes OX=5353 GN=LENED_000692 PE=4 SV=1	LENED_000692	0.947272	7.77842e-14	113.33	GGPALVNVWGT(0.005)NS(0.947)PT(0.036)S(0.011)GDVER	3	0.39363	1	1.155	0.912	0.981	0.989	1.036	0.947	0.975	0.79216
A0A1Q3DWE2	294	T	Uncharacterized protein OS=Lentinula edodes OX=5353 GN=LENED_000692 PE=4 SV=1	LENED_000692	0.384199	3.43516e-16	107.75	PLPSSPSGAPPLPS(0.274)S(0.274)PT(0.068)RPVLNT(0.384)QFNSPSAGLK	5	0.11568	0
A0A1Q3DWE2	46	S	Uncharacterized protein OS=Lentinula edodes OX=5353 GN=LENED_000692 PE=4 SV=1	LENED_000692	0.978257	4.08099e-09	107.06	VSPS(0.004)S(0.019)PS(0.1)S(0.878)RS(0.999)PS(0.978)PT(0.022)K	3	0.14895	1	1.193	1.058	1.24	0.866	0.896	0.816	0.738	0.0054001
A0A1Q3DWE2	44	S	Uncharacterized protein OS=Lentinula edodes OX=5353 GN=LENED_000692 PE=4 SV=1	LENED_000692	0.998965	4.08099e-09	107.06	VSPS(0.004)S(0.019)PS(0.1)S(0.878)RS(0.999)PS(0.978)PT(0.022)K	3	0.14895	1	1.193	1.058	1.24	0.866	0.896	0.816	0.738	0.0054001
A0A1Q3DWE5	440	T	Laccase OS=Lentinula edodes OX=5353 GN=LENED_000499 PE=3 SV=1	LENED_000499	0.905353	0.0301481	42.257	S(0.001)AGS(0.034)T(0.034)T(0.905)Y(0.012)NY(0.012)VNPVR	2	1.0083	1	1.049	0.874	1.002	1.002	1.011	1.07	1.054	0.39958
A0A1Q3DWE7	439	S	Cysteine dioxygenase OS=Lentinula edodes OX=5353 GN=LENED_000601 PE=4 SV=1	LENED_000601	0.951703	0.0450959	44.543	KPPS(0.952)PS(0.048)HR	3	-0.31504	1	1.05	1.157	1.143	0.94	0.763	0.995	0.805	0.061876
A0A1Q3DWE8	564	S	MFS general substrate transporter OS=Lentinula edodes OX=5353 GN=LENED_000678 PE=4 SV=1	LENED_000678	0.999686	0.000815284	86.898	AAEAES(1)DSV	2	-0.12565	2	0.835	0.949	0.923	1.053	1.162	1.077	1.216	0.0160355
A0A1Q3DWE8	11	S	MFS general substrate transporter OS=Lentinula edodes OX=5353 GN=LENED_000678 PE=4 SV=1	LENED_000678	0.571223	8.96478e-38	153.56	AVPTSTGQVS(0.571)S(0.349)T(0.071)S(0.009)DADSTK	2	-0.79003	1	0.722	0.959	0.999	1.129	1.154	1.052	1.244	0.097624
A0A1Q3DWE8	18	S	MFS general substrate transporter OS=Lentinula edodes OX=5353 GN=LENED_000678 PE=4 SV=1	LENED_000678	0.380861	3.15529e-06	86.248	AVPTSTGQVS(0.019)S(0.193)T(0.482)S(0.788)DADS(0.381)T(0.138)K	3	0.24952	0
A0A1Q3DWE8	566	S	MFS general substrate transporter OS=Lentinula edodes OX=5353 GN=LENED_000678 PE=4 SV=1	LENED_000678	0.999979	2.00596e-07	130.36	KAAEAESDS(1)V	2	-0.33299	13	0.799	0.935	0.789	1.191	1.099	1.168	1.371	0.0060172
A0A1Q3DWE8	13	T	MFS general substrate transporter OS=Lentinula edodes OX=5353 GN=LENED_000678 PE=4 SV=1	LENED_000678	0.61618	1.08172e-20	130.49	AVPTSTGQVSS(0.004)T(0.616)S(0.379)DADSTK	3	1.0113	1	0.864	1.244	0.83	1.127	0.891	1.058	1.047	0.7115
A0A1Q3DWE8	12	S	MFS general substrate transporter OS=Lentinula edodes OX=5353 GN=LENED_000678 PE=4 SV=1	LENED_000678	0.663839	6.57064e-38	149.71	AVPTSTGQVS(0.017)S(0.664)T(0.091)S(0.227)DADS(0.001)TK	3	-1.3463	1	0.852	0.931	0.92	1.292	0.886	1.13	1.224	0.169064
A0A1Q3DWE8	14	S	MFS general substrate transporter OS=Lentinula edodes OX=5353 GN=LENED_000678 PE=4 SV=1	LENED_000678	0.78835	3.15529e-06	86.248	AVPTSTGQVS(0.019)S(0.193)T(0.482)S(0.788)DADS(0.381)T(0.138)K	3	0.24952	1	0.946	0.871	1.013	1.127	1.091	0.975	1.128	0.123061
A0A1Q3DWF4	109	S	Rho guanyl nucleotide exchange OS=Lentinula edodes OX=5353 GN=LENED_000744 PE=4 SV=1	LENED_000744	0.786511	1.06224e-13	113.13	S(0.787)FPS(0.213)LNGLVDGFPDDAELSK	3	-0.87089	1	0.643	0.836	1.065	1.053	1.357	1.052	1.361	0.12884
A0A1Q3DWF4	750	S	Rho guanyl nucleotide exchange OS=Lentinula edodes OX=5353 GN=LENED_000744 PE=4 SV=1	LENED_000744	0.5	0.00495762	52.247	S(0.5)RES(0.5)NENLK	3	0.19208	1
A0A1Q3DWF4	224	S	Rho guanyl nucleotide exchange OS=Lentinula edodes OX=5353 GN=LENED_000744 PE=4 SV=1	LENED_000744	0.436735	0.000288169	42.885	T(0.124)MS(0.124)IAS(0.437)DS(0.148)S(0.148)AGS(0.018)FNAPMSTEDAK	3	2.8677	0
A0A1Q3DWF4	753	S	Rho guanyl nucleotide exchange OS=Lentinula edodes OX=5353 GN=LENED_000744 PE=4 SV=1	LENED_000744	0.998386	1.14728e-06	122.55	S(0.002)RES(0.998)NENLK	2	-0.15065	3	0.981	0.974	0.959	1.047	1.041	1.014	1.065	0.0063351
A0A1Q3DWF5	337	S	Chitin deacetylase OS=Lentinula edodes OX=5353 GN=LENED_000787 PE=4 SV=1	LENED_000787	0.862006	7.83569e-06	57.088	VQQMLVEGIGCS(0.029)T(0.029)QHS(0.081)DGEEGRRS(0.862)VEGK	5	-0.47588	1
A0A1Q3DWF5	193	T	Chitin deacetylase OS=Lentinula edodes OX=5353 GN=LENED_000787 PE=4 SV=1	LENED_000787	0.999777	9.81125e-22	133.16	SPSPSILT(1)PDSPAIEFIR	3	0.52727	2	1.155	1.116	1.276	0.733	0.911	0.871	0.709	0.0110608
A0A1Q3DWF9	22	S	Amino acid permease-like protein OS=Lentinula edodes OX=5353 GN=LENED_000778 PE=4 SV=1	LENED_000778	0.835373	6.0462e-64	210.32	LDAES(0.993)GS(0.835)T(0.172)GPIGDDEQVFEEER	3	-0.059049	2	1.062	0.879	0.914	0.946	1.073	1.115	1.098	0.28342
A0A1Q3DWF9	23	T	Amino acid permease-like protein OS=Lentinula edodes OX=5353 GN=LENED_000778 PE=4 SV=1	LENED_000778	0.62942	6.0462e-64	210.32	LDAES(0.008)GS(0.363)T(0.629)GPIGDDEQVFEEER	2	-0.52928	1	0.807	0.714	0.738	1.261	1.269	1.175	1.64	0.00035888
A0A1Q3DWF9	20	S	Amino acid permease-like protein OS=Lentinula edodes OX=5353 GN=LENED_000778 PE=4 SV=1	LENED_000778	0.992946	3.13691e-20	124.82	LDAES(0.993)GS(0.835)T(0.172)GPIGDDEQVFEEER	3	-0.059049	2	1.062	0.879	0.914	0.946	1.073	1.115	1.098	0.28342
A0A1Q3DWG7	124	S	Uncharacterized protein OS=Lentinula edodes OX=5353 GN=LENED_000521 PE=4 SV=1	LENED_000521	0.98051	5.27722e-07	115.37	S(0.999)GES(0.981)VES(0.02)AS(0.001)R	2	0.4777	2	0.981	1.045	1.085	0.977	1.029	0.922	0.941	0.23264
A0A1Q3DWG7	81	S	Uncharacterized protein OS=Lentinula edodes OX=5353 GN=LENED_000521 PE=4 SV=1	LENED_000521	1	6.4106e-05	118.03	HGS(1)FDFER	3	-0.17935	1	1.114	1.235	1.108	0.95	0.873	0.787	0.755	0.0120808
A0A1Q3DWG7	190	S	Uncharacterized protein OS=Lentinula edodes OX=5353 GN=LENED_000521 PE=4 SV=1	LENED_000521	0.98306	0.0008237	94.804	GLS(0.003)S(0.014)S(0.983)LGR	2	-0.21566	1	1.15	1.048	1.211	0.895	0.908	0.849	0.778	0.0060174
A0A1Q3DWG7	121	S	Uncharacterized protein OS=Lentinula edodes OX=5353 GN=LENED_000521 PE=4 SV=1	LENED_000521	0.9993	0.0366234	53.193	S(0.999)GES(0.981)VES(0.02)AS(0.001)R	2	0.4777	1	0.721	1.069	1.067	1.023	1.155	0.992	1.11	0.4432
A0A1Q3DWH1	772	S	Other camkk elm protein kinase OS=Lentinula edodes OX=5353 GN=LENED_000807 PE=4 SV=1	LENED_000807	0.955639	6.59572e-07	113.42	GPVT(0.044)S(0.956)EPNMR	2	-0.50488	2	0.962	0.926	0.969	1.066	0.995	1.09	1.103	0.034277
A0A1Q3DWH1	957	S	Other camkk elm protein kinase OS=Lentinula edodes OX=5353 GN=LENED_000807 PE=4 SV=1	LENED_000807	1	4.00786e-07	110.14	HIPS(1)WNQEGGR	2	0.022597	2	0.869	0.884	0.893	1.11	1.078	1.155	1.263	0.00040462
A0A1Q3DWH1	168	S	Other camkk elm protein kinase OS=Lentinula edodes OX=5353 GN=LENED_000807 PE=4 SV=1	LENED_000807	0.980631	2.92303e-07	143.55	S(0.981)T(0.019)PTVVDGIR	2	-0.5943	2	1.11	1.066	0.899	1.031	0.92	0.99	0.956	0.59804
A0A1Q3DWH1	922	S	Other camkk elm protein kinase OS=Lentinula edodes OX=5353 GN=LENED_000807 PE=4 SV=1	LENED_000807	1	2.94992e-07	148.13	FFVDS(1)DEDAR	2	0.55501	3	1.094	1.057	1.192	0.88	0.942	0.889	0.811	0.007376
A0A1Q3DWH1	560	T	Other camkk elm protein kinase OS=Lentinula edodes OX=5353 GN=LENED_000807 PE=4 SV=1	LENED_000807	0.285881	0.000391839	44.683	MTSPNDS(0.002)T(0.006)CPS(0.025)T(0.226)PT(0.226)GIT(0.286)S(0.101)S(0.127)PPVPFK	4	2.673	0
A0A1Q3DWH1	851	T	Other camkk elm protein kinase OS=Lentinula edodes OX=5353 GN=LENED_000807 PE=4 SV=1	LENED_000807	1	0.0280178	54.281	ELGLEDAERT(1)PR	3	0.77517	1
A0A1Q3DWH1	178	T	Other camkk elm protein kinase OS=Lentinula edodes OX=5353 GN=LENED_000807 PE=4 SV=1	LENED_000807	1	1.30853e-31	158.33	T(1)AEQEIR	2	-0.31947	4	1.017	1.036	1.002	1.027	0.972	0.975	0.973	0.25276
A0A1Q3DWH1	885	S	Other camkk elm protein kinase OS=Lentinula edodes OX=5353 GN=LENED_000807 PE=4 SV=1	LENED_000807	0.999707	1.12885e-10	142.77	SPVS(1)PSSIRPR	3	0.51333	2	1.05	1.041	1.122	0.978	0.963	0.894	0.882	0.026319
A0A1Q3DWH1	658	S	Other camkk elm protein kinase OS=Lentinula edodes OX=5353 GN=LENED_000807 PE=4 SV=1	LENED_000807	1	0.0439387	40.475	ERDAAMS(1)AVK	2	4.3971	1	0.991	0.878	0.985	1.05	1.11	0.999	1.107	0.109418
A0A1Q3DWI9	159	S	Glutaredoxin OS=Lentinula edodes OX=5353 GN=LENED_000815 PE=4 SV=1	LENED_000815	1	0.00744095	77.732	GS(1)PDAPR	2	-0.0018396	1	0.837	1.002	0.888	1.025	0.982	1.248	1.194	0.127484
A0A1Q3DWI9	172	T	Glutaredoxin OS=Lentinula edodes OX=5353 GN=LENED_000815 PE=4 SV=1	LENED_000815	1	0.0197579	90.15	RMT(1)GLLR	3	0.52126	4	1.041	1.123	1.05	0.899	0.991	0.932	0.878	0.02482
A0A1Q3DWJ1	397	T	Uncharacterized protein OS=Lentinula edodes OX=5353 GN=LENED_000817 PE=4 SV=1	LENED_000817	1	0.0314187	53.557	LDT(1)EEVLAGK	2	-0.7692	1	0.96	0.812	0.939	1.226	1.097	0.983	1.219	0.075536
A0A1Q3DWJ1	428	S	Uncharacterized protein OS=Lentinula edodes OX=5353 GN=LENED_000817 PE=4 SV=1	LENED_000817	0.952106	2.64983e-22	124.9	SEDSLPLSSSSSSAILSSS(0.001)S(0.014)S(0.033)LPS(0.952)PPR	3	0.48158	2	1.004	1.143	1.076	1.052	0.981	0.804	0.88	0.21
A0A1Q3DWJ1	157	S	Uncharacterized protein OS=Lentinula edodes OX=5353 GN=LENED_000817 PE=4 SV=1	LENED_000817	0.778475	0.000112681	71.143	S(0.203)HS(0.778)AGS(0.019)ISSPLSPK	3	2.0258	1
A0A1Q3DWJ2	92	T	Calcium-transporting ATPase OS=Lentinula edodes OX=5353 GN=LENED_000743 PE=3 SV=1	LENED_000743	1	0.00447641	74.649	LENGRET(1)PAPR	3	1.0965	1	1.041	1.046	0.927	0.992	1.069	0.943	0.997	0.95652
A0A1Q3DWJ2	721	S	Calcium-transporting ATPase OS=Lentinula edodes OX=5353 GN=LENED_000743 PE=3 SV=1	LENED_000743	1	5.84635e-07	123.01	HGHGGS(1)VDR	2	0.30324	2	1.047	0.986	1.049	1.049	0.901	0.999	0.957	0.40584
A0A1Q3DWJ2	644	S	Calcium-transporting ATPase OS=Lentinula edodes OX=5353 GN=LENED_000743 PE=3 SV=1	LENED_000743	0.955135	0.000354057	128.51	S(0.045)GS(0.955)PAMSR	2	-0.19199	4	1.017	0.936	0.896	1.039	1.067	1.048	1.107	0.053336
A0A1Q3DWJ2	57	S	Calcium-transporting ATPase OS=Lentinula edodes OX=5353 GN=LENED_000743 PE=3 SV=1	LENED_000743	0.999805	5.30241e-06	106.3	HQVENSLAS(1)PR	3	-0.51096	1	0.884	1.095	0.802	0.852	1.157	1.18	1.147	0.38992
A0A1Q3DWJ2	736	S	Calcium-transporting ATPase OS=Lentinula edodes OX=5353 GN=LENED_000743 PE=3 SV=1	LENED_000743	0.407951	9.87485e-29	135.98	T(0.408)GS(0.408)VAT(0.184)ALSPSTYCLTGK	3	-0.75987	0
A0A1Q3DWJ2	739	T	Calcium-transporting ATPase OS=Lentinula edodes OX=5353 GN=LENED_000743 PE=3 SV=1	LENED_000743	0.979014	2.5771e-42	162.65	T(0.003)GS(0.017)VAT(0.979)ALSPSTY(0.001)CLTGK	2	-1.1145	1	0.77	1.015	0.998	1.029	1.065	1.127	1.157	0.17576
A0A1Q3DWJ2	734	T	Calcium-transporting ATPase OS=Lentinula edodes OX=5353 GN=LENED_000743 PE=3 SV=1	LENED_000743	0.407951	9.87485e-29	135.98	T(0.408)GS(0.408)VAT(0.184)ALSPSTYCLTGK	3	-0.75987	0
A0A1Q3DWJ6	123	S	Uncharacterized protein OS=Lentinula edodes OX=5353 GN=LENED_000729 PE=4 SV=1	LENED_000729	0.999248	1.27702e-20	127.16	TDPHDLFNDDMPVEY(0.001)AS(0.999)PK	3	1.1342	3	1.074	1	0.976	1.025	0.971	0.976	0.974	0.4909
A0A1Q3DWJ6	130	T	Uncharacterized protein OS=Lentinula edodes OX=5353 GN=LENED_000729 PE=4 SV=1	LENED_000729	0.499946	0.00259647	53.453	KT(0.5)T(0.5)KPQETPNTILR	4	0.16409	1	1.052	1.146	1.259	0.821	0.836	0.945	0.753	0.0141562
A0A1Q3DWJ6	156	T	Uncharacterized protein OS=Lentinula edodes OX=5353 GN=LENED_000729 PE=4 SV=1	LENED_000729	1	4.95952e-50	167.51	HVHNVDADEDEVPAT(1)PQPAGS(1)K	3	1.2078	4	0.916	0.927	0.923	1.049	1.074	1.109	1.168	0.00070317
A0A1Q3DWJ6	129	T	Uncharacterized protein OS=Lentinula edodes OX=5353 GN=LENED_000729 PE=4 SV=1	LENED_000729	0.499946	0.00259647	53.453	KT(0.5)T(0.5)KPQETPNTILR	4	0.16409	1	1.052	1.146	1.259	0.821	0.836	0.945	0.753	0.0141562
A0A1Q3DWJ6	188	S	Uncharacterized protein OS=Lentinula edodes OX=5353 GN=LENED_000729 PE=4 SV=1	LENED_000729	0.818794	3.19073e-23	167.63	S(0.181)S(0.819)QEEGNTLGESSK	2	-0.65171	3	0.99	0.988	1.043	1	1.008	0.996	0.994	0.7824
A0A1Q3DWJ6	135	T	Uncharacterized protein OS=Lentinula edodes OX=5353 GN=LENED_000729 PE=4 SV=1	LENED_000729	0.99776	1.02799e-11	123.92	TTKPQET(0.998)PNT(0.002)ILR	3	-1.6478	2	0.959	1.048	0.932	0.994	0.984	1.09	1.044	0.4198
A0A1Q3DWJ6	174	S	Uncharacterized protein OS=Lentinula edodes OX=5353 GN=LENED_000729 PE=4 SV=1	LENED_000729	0.970697	7.27187e-27	192.16	GS(0.971)S(0.029)SEWEELALQSK	2	2.0838	3	0.856	0.766	0.894	1.197	1.133	1.142	1.38	0.0027388
A0A1Q3DWJ6	162	S	Uncharacterized protein OS=Lentinula edodes OX=5353 GN=LENED_000729 PE=4 SV=1	LENED_000729	1	9.85113e-14	111.98	HVHNVDADEDEVPAT(1)PQPAGS(1)K	3	1.2078	2	1.029	1.253	0.997	0.956	0.807	0.993	0.841	0.146079
A0A1Q3DWJ6	66	S	Uncharacterized protein OS=Lentinula edodes OX=5353 GN=LENED_000729 PE=4 SV=1	LENED_000729	0.997668	0.00586435	65.895	APT(0.001)S(0.001)NRS(0.998)EER	2	-2.4598	1
A0A1Q3DWJ6	187	S	Uncharacterized protein OS=Lentinula edodes OX=5353 GN=LENED_000729 PE=4 SV=1	LENED_000729	0.969694	2.29327e-09	107.91	S(0.97)S(0.03)QEEGNTLGESSK	2	-0.67071	3	0.951	0.991	1.033	1.044	1	1.006	1.025	0.40852
A0A1Q3DWJ9	246	S	Paired amphipathic helix protein pst1 OS=Lentinula edodes OX=5353 GN=LENED_000656 PE=4 SV=1	LENED_000656	1	0.0023331	91.318	ILPPS(1)RR	3	-0.074988	2	0.751	0.661	0.788	1.21	1.312	1.234	1.707	0.00074392
A0A1Q3DWJ9	984	S	Paired amphipathic helix protein pst1 OS=Lentinula edodes OX=5353 GN=LENED_000656 PE=4 SV=1	LENED_000656	0.772418	5.53143e-06	56.313	QS(0.04)S(0.034)S(0.034)GS(0.093)Y(0.012)S(0.772)PVHY(0.013)QPIS(0.001)TY(0.001)DTTSSIISNLR	3	0.6467	1	1.206	0.952	0.892	1.102	0.883	0.983	0.973	0.84856
A0A1Q3DWJ9	49	S	Paired amphipathic helix protein pst1 OS=Lentinula edodes OX=5353 GN=LENED_000656 PE=4 SV=1	LENED_000656	0.99306	6.72523e-15	120.63	ISDPAPPVPS(0.993)PS(0.007)IQTDELPQK	3	-0.4211	2	1.037	0.963	0.99	1.059	0.964	1.008	1.014	0.71994
A0A1Q3DWJ9	198	T	Paired amphipathic helix protein pst1 OS=Lentinula edodes OX=5353 GN=LENED_000656 PE=4 SV=1	LENED_000656	0.49854	1.46646e-24	135.21	IECSSDANHIT(0.424)VT(0.499)T(0.077)PR	3	-1.1382	0
A0A1Q3DWJ9	250	T	Paired amphipathic helix protein pst1 OS=Lentinula edodes OX=5353 GN=LENED_000656 PE=4 SV=1	LENED_000656	0.998305	5.26329e-62	173.95	GT(0.998)PDIS(0.002)LLQAPQAMEPAVAYVQK	3	0.71253	6	0.841	0.817	0.864	1.138	1.152	1.169	1.372	6.0333e-05
A0A1Q3DWJ9	909	S	Paired amphipathic helix protein pst1 OS=Lentinula edodes OX=5353 GN=LENED_000656 PE=4 SV=1	LENED_000656	0.999903	9.56486e-31	220.72	GGVTLQAS(1)PSVSR	2	0.19933	2	0.74	0.83	0.706	1.176	1.2	1.296	1.613	0.00105521
A0A1Q3DWJ9	226	S	Paired amphipathic helix protein pst1 OS=Lentinula edodes OX=5353 GN=LENED_000656 PE=4 SV=1	LENED_000656	1	1.46193e-28	136.96	PFHWSDEPEPHS(1)PIPHPPK	4	-0.14131	2	0.933	0.933	0.972	1.109	0.979	1.084	1.118	0.053901
A0A1Q3DWK1	897	T	RCC2 like protein OS=Lentinula edodes OX=5353 GN=LENED_000834 PE=4 SV=1	LENED_000834	1	0.00197143	93.178	VAT(1)PIHK	2	-0.18688	2	0.979	1.072	1.052	0.986	0.969	0.974	0.944	0.112776
A0A1Q3DWK1	893	S	RCC2 like protein OS=Lentinula edodes OX=5353 GN=LENED_000834 PE=4 SV=1	LENED_000834	1	0.000431014	77.324	PSTAVVPVAVS(1)R	2	0.22642	2	1.076	1.133	1.195	0.859	0.87	0.921	0.778	0.0025244
A0A1Q3DWK9	42	S	Actin 1 OS=Lentinula edodes OX=5353 GN=LENED_000851 PE=3 SV=1	LENED_000851	1	1.57297e-05	102.31	QQS(1)IMIGMGSK	3	0.039366	3	0.993	1.066	1.038	0.929	1.059	0.944	0.947	0.29134
A0A1Q3DWL0	287	T	Galactose mutarotase-like protein OS=Lentinula edodes OX=5353 GN=LENED_000837 PE=4 SV=1	LENED_000837	0.99864	4.22039e-05	87.519	LGYDDYYAFT(0.999)PQK	3	0.44541	1	1.035	1.193	1.124	0.855	0.98	0.865	0.805	0.022617
A0A1Q3DWL2	805	T	DUF221-domain-containing protein OS=Lentinula edodes OX=5353 GN=LENED_000846 PE=4 SV=1	LENED_000846	0.589606	0.00174706	81.904	S(0.002)ET(0.59)LPT(0.409)NVNK	2	1.3591	1	1.152	1.081	1.133	0.921	0.857	0.907	0.798	0.00146198
A0A1Q3DWL3	32	S	Uncharacterized protein OS=Lentinula edodes OX=5353 GN=LENED_000811 PE=4 SV=1	LENED_000811	0.999996	5.45612e-07	111.5	PNAHSPPS(1)R	3	0.080822	2	0.981	0.796	0.859	1.138	1.043	1.167	1.27	0.025876
A0A1Q3DWL3	538	S	Uncharacterized protein OS=Lentinula edodes OX=5353 GN=LENED_000811 PE=4 SV=1	LENED_000811	0.962601	1.1125e-16	114.58	GAES(0.963)PMS(0.026)S(0.011)AETSEGSPCLSLSDAPVSPDSR	3	1.2436	1	0.963	1.227	0.848	0.952	0.861	1.147	0.974	0.88444
A0A1Q3DWL4	1034	S	tRNA (guanine-N(7)-)-methyltransferase non-catalytic subunit TRM82 OS=Lentinula edodes OX=5353 GN=TRM82 PE=3 SV=1	TRM82	0.630476	2.60933e-14	118.98	RPLPPQPSVSTSFATLVPPT(0.369)S(0.63)PR	3	0.064191	1	1.017	0.976	0.889	0.991	0.859	1.252	1.076	0.61856
A0A1Q3DWL4	486	S	tRNA (guanine-N(7)-)-methyltransferase non-catalytic subunit TRM82 OS=Lentinula edodes OX=5353 GN=TRM82 PE=3 SV=1	TRM82	0.991702	5.79109e-14	110.17	NTGEY(0.001)DDDEDGS(0.992)GET(0.008)APPATGIPK	3	0.43337	2	1.111	1.187	1.051	0.894	0.984	0.823	0.807	0.025696
A0A1Q3DWL4	326	T	tRNA (guanine-N(7)-)-methyltransferase non-catalytic subunit TRM82 OS=Lentinula edodes OX=5353 GN=TRM82 PE=3 SV=1	TRM82	0.948101	3.71118e-14	118.63	EGT(0.948)ES(0.111)RDS(0.941)VPPDGEEQTVVAVQK	3	-1.2626	1	0.839	1.081	0.964	0.98	1.07	1.074	1.083	0.3464
A0A1Q3DWL4	749	S	tRNA (guanine-N(7)-)-methyltransferase non-catalytic subunit TRM82 OS=Lentinula edodes OX=5353 GN=TRM82 PE=3 SV=1	TRM82	0.98538	6.00654e-05	117.3	VS(0.015)S(0.985)PLHGR	3	0.14819	3	1.012	0.818	0.941	1.083	1.091	1.057	1.166	0.130423
A0A1Q3DWL4	731	S	tRNA (guanine-N(7)-)-methyltransferase non-catalytic subunit TRM82 OS=Lentinula edodes OX=5353 GN=TRM82 PE=3 SV=1	TRM82	0.806904	9.6275e-13	109.72	DLDDDS(0.044)AT(0.342)VS(0.807)S(0.807)RDNGR	3	-1.3364	4	0.862	1.056	1.03	0.923	1.171	0.978	1.042	0.6985
A0A1Q3DWL4	331	S	tRNA (guanine-N(7)-)-methyltransferase non-catalytic subunit TRM82 OS=Lentinula edodes OX=5353 GN=TRM82 PE=3 SV=1	TRM82	0.940705	1.33986e-13	111.89	EGT(0.948)ES(0.111)RDS(0.941)VPPDGEEQTVVAVQK	3	-1.2626	2	0.93	1.029	1.03	0.968	1.038	1.025	1.014	0.73382
A0A1Q3DWL4	728	T	tRNA (guanine-N(7)-)-methyltransferase non-catalytic subunit TRM82 OS=Lentinula edodes OX=5353 GN=TRM82 PE=3 SV=1	TRM82	0.972565	0.00747382	55.755	DLDDDS(0.019)AT(0.973)VS(0.504)S(0.504)RDNGR	3	-0.55901	2	0.735	0.781	0.963	1.051	1.115	1.325	1.408	0.032702
A0A1Q3DWL4	730	S	tRNA (guanine-N(7)-)-methyltransferase non-catalytic subunit TRM82 OS=Lentinula edodes OX=5353 GN=TRM82 PE=3 SV=1	TRM82	0.806904	9.6275e-13	109.72	DLDDDS(0.044)AT(0.342)VS(0.807)S(0.807)RDNGR	3	-1.3364	3	0.884	0.986	1.002	0.974	1.068	1.093	1.092	0.171242
A0A1Q3DWL4	1033	T	tRNA (guanine-N(7)-)-methyltransferase non-catalytic subunit TRM82 OS=Lentinula edodes OX=5353 GN=TRM82 PE=3 SV=1	TRM82	0.499875	6.09592e-05	55.406	RRPLPPQPSVSTSFATLVPPT(0.5)S(0.5)PR	4	0.35914	0
A0A1Q3DWM4	181	S	Uncharacterized protein OS=Lentinula edodes OX=5353 GN=LENED_000775 PE=4 SV=1	LENED_000775	0.846645	3.59369e-23	153.72	PSLPSYGS(0.847)S(0.153)DPYGR	2	0.10225	1	0.953	0.814	0.864	1.009	1.135	1.197	1.27	0.025039
A0A1Q3DWM4	21	S	Uncharacterized protein OS=Lentinula edodes OX=5353 GN=LENED_000775 PE=4 SV=1	LENED_000775	0.924672	3.16002e-06	57.339	NS(0.216)QS(0.797)PS(0.925)DDGS(0.042)NY(0.017)Y(0.004)QGDAVK	3	-0.70417	2	0.903	1.006	0.912	0.953	1.043	1.174	1.124	0.175915
A0A1Q3DWM4	289	S	Uncharacterized protein OS=Lentinula edodes OX=5353 GN=LENED_000775 PE=4 SV=1	LENED_000775	0.363114	6.3328e-06	89.566	S(0.363)S(0.363)S(0.273)AGSNSMWPGTER	3	-0.95766	0
A0A1Q3DWM4	206	S	Uncharacterized protein OS=Lentinula edodes OX=5353 GN=LENED_000775 PE=4 SV=1	LENED_000775	0.999499	0.000283494	64.282	HPY(0.001)LNADRPNHHHHS(0.999)MS(0.999)PPLNHNAPLPS(1)PR	5	0.18353	3	0.952	1.122	0.934	1.003	1.007	1	1.001	0.95018
A0A1Q3DWM4	208	S	Uncharacterized protein OS=Lentinula edodes OX=5353 GN=LENED_000775 PE=4 SV=1	LENED_000775	0.999348	0.000283494	64.282	HPY(0.001)LNADRPNHHHHS(0.999)MS(0.999)PPLNHNAPLPS(1)PR	5	0.18353	3	0.952	1.122	0.934	1.003	1.007	1	1.001	0.95018
A0A1Q3DWM4	294	S	Uncharacterized protein OS=Lentinula edodes OX=5353 GN=LENED_000775 PE=4 SV=1	LENED_000775	0.97554	4.58273e-08	103.01	S(0.019)S(0.107)S(0.875)AGS(0.976)NS(0.023)MWPGT(0.001)ER	2	0.33433	2	0.946	0.97	1.119	0.95	0.905	1.129	0.983	0.8364
A0A1Q3DWM4	219	S	Uncharacterized protein OS=Lentinula edodes OX=5353 GN=LENED_000775 PE=4 SV=1	LENED_000775	0.999995	0.000563111	64.282	HPY(0.005)LNADRPNHHHHS(0.999)MS(0.996)PPLNHNAPLPS(1)PR	5	0.29156	2	0.998	1.019	0.983	1.079	1.013	0.939	1.01	0.84282
A0A1Q3DWM4	290	S	Uncharacterized protein OS=Lentinula edodes OX=5353 GN=LENED_000775 PE=4 SV=1	LENED_000775	0.363114	6.3328e-06	89.566	S(0.363)S(0.363)S(0.273)AGSNSMWPGTER	3	-0.95766	0
A0A1Q3DWM4	149	T	Uncharacterized protein OS=Lentinula edodes OX=5353 GN=LENED_000775 PE=4 SV=1	LENED_000775	1	3.12444e-111	253.21	TDTGVHSVDGPGT(1)PDAIHDDGLPR	3	0.42559	6	0.948	0.984	0.895	1.069	1.082	1.028	1.125	0.020316
A0A1Q3DWM4	27	Y	Uncharacterized protein OS=Lentinula edodes OX=5353 GN=LENED_000775 PE=4 SV=1	LENED_000775	0.377818	4.46661e-05	49.318	NS(0.188)QS(0.759)PS(0.156)DDGS(0.185)NY(0.378)Y(0.334)QGDAVK	2	-0.50201	0
A0A1Q3DWM4	291	S	Uncharacterized protein OS=Lentinula edodes OX=5353 GN=LENED_000775 PE=4 SV=1	LENED_000775	0.874784	6.71804e-25	176.85	S(0.019)S(0.107)S(0.875)AGS(0.976)NS(0.023)MWPGT(0.001)ER	2	0.33433	3	1.076	1.007	1.082	0.938	0.988	0.942	0.906	0.025944
A0A1Q3DWM4	408	S	Uncharacterized protein OS=Lentinula edodes OX=5353 GN=LENED_000775 PE=4 SV=1	LENED_000775	0.988184	1.98169e-28	138.49	S(0.012)YAPS(0.988)PPPLGGASFAQSASR	3	0.2054	5	1.047	1.072	0.982	0.923	1.065	0.935	0.943	0.31442
A0A1Q3DWM4	137	T	Uncharacterized protein OS=Lentinula edodes OX=5353 GN=LENED_000775 PE=4 SV=1	LENED_000775	0.918087	3.67318e-51	171.79	RKT(0.918)DT(0.081)GVHS(0.001)VDGPGT(1)PDAIHDDGLPR	5	0.080719	3	0.766	0.817	0.77	1.245	1.169	1.203	1.537	9.9153e-05
A0A1Q3DWM4	19	S	Uncharacterized protein OS=Lentinula edodes OX=5353 GN=LENED_000775 PE=4 SV=1	LENED_000775	0.891899	3.16002e-06	57.339	NS(0.211)QS(0.892)PS(0.889)DDGS(0.006)NY(0.001)YQGDAVK	3	0.087736	3	0.903	1.006	0.912	0.953	1.043	1.174	1.124	0.175915
A0A1Q3DWM4	284	S	Uncharacterized protein OS=Lentinula edodes OX=5353 GN=LENED_000775 PE=4 SV=1	LENED_000775	0.979877	0.00942738	74.464	LDS(0.98)S(0.02)HGR	2	0.83673	2	0.969	0.865	0.884	1.042	1.124	1.106	1.204	0.0111408
A0A1Q3DWM4	5	Y	Uncharacterized protein OS=Lentinula edodes OX=5353 GN=LENED_000775 PE=4 SV=1	LENED_000775	0.88234	3.62892e-08	102.03	T(0.002)S(0.002)QY(0.882)S(0.113)PIDAPGAAR	2	0.81283	1	0.737	1.41	0.974	0.868	0.913	1.117	0.929	0.83666
A0A1Q3DWM8	976	S	Ubiquinone biosynthesis protein COQ4, mitochondrial OS=Lentinula edodes OX=5353 GN=COQ4 PE=3 SV=1	COQ4	0.333254	4.74334e-06	80.596	S(0.333)S(0.333)S(0.333)PGPSLSPPPSNNR	3	-0.72542	0
A0A1Q3DWM8	975	S	Ubiquinone biosynthesis protein COQ4, mitochondrial OS=Lentinula edodes OX=5353 GN=COQ4 PE=3 SV=1	COQ4	0.333254	4.74334e-06	80.596	S(0.333)S(0.333)S(0.333)PGPSLSPPPSNNR	3	-0.72542	0
A0A1Q3DWM8	974	S	Ubiquinone biosynthesis protein COQ4, mitochondrial OS=Lentinula edodes OX=5353 GN=COQ4 PE=3 SV=1	COQ4	0.333254	4.74334e-06	80.596	S(0.333)S(0.333)S(0.333)PGPSLSPPPSNNR	3	-0.72542	0
A0A1Q3DWN0	385	S	Nucleoporin nup82 OS=Lentinula edodes OX=5353 GN=LENED_000585 PE=4 SV=1	LENED_000585	1	5.84614e-19	124.2	ITSFSLNPRPES(1)PLPK	3	-0.7463	2	0.871	0.847	0.831	1.116	1.216	1.1	1.346	0.00096285
A0A1Q3DWN0	390	S	Nucleoporin nup82 OS=Lentinula edodes OX=5353 GN=LENED_000585 PE=4 SV=1	LENED_000585	1	4.03797e-16	163	S(1)PADNNLVQSTSR	3	0.55041	2	0.992	0.899	0.969	1.032	1.085	1.032	1.101	0.046682
A0A1Q3DWN3	1408	T	Growth arrest-specific 2-like OS=Lentinula edodes OX=5353 GN=LENED_000868 PE=4 SV=1	LENED_000868	0.999914	0.000417109	76.301	EQNTPPGPPRT(1)PEPR	3	-0.50031	1	0.848	0.814	0.981	1.091	0.985	1.267	1.265	0.065516
A0A1Q3DWN3	1401	T	Growth arrest-specific 2-like OS=Lentinula edodes OX=5353 GN=LENED_000868 PE=4 SV=1	LENED_000868	1	0.00727625	66.708	EQNT(1)PPGPPR	2	-0.48789	1	0.97	1.191	1.161	0.818	1.006	0.905	0.821	0.089676
A0A1Q3DWN5	206	T	Fe-S cluster assembly protein DRE2 OS=Lentinula edodes OX=5353 GN=DRE2 PE=3 SV=1	DRE2	0.983681	1.09181e-06	93.92	ARPVPTCEPVNPS(0.016)T(0.984)PR	3	-0.18885	1	1.038	1.033	0.99	0.833	0.947	1.158	0.96	0.65728
A0A1Q3DWN8	272	S	Uncharacterized protein OS=Lentinula edodes OX=5353 GN=LENED_000595 PE=4 SV=1	LENED_000595	1	7.73991e-11	132.9	LLVQQPLHPS(1)R	3	0.23185	1	1.014	1.068	1.328	0.73	0.787	1.114	0.772	0.154978
A0A1Q3DWN8	53	S	Uncharacterized protein OS=Lentinula edodes OX=5353 GN=LENED_000595 PE=4 SV=1	LENED_000595	1	7.41563e-11	135.14	AHS(1)VALEASER	3	-0.46727	3	1.059	0.903	0.983	1.005	1.054	1.008	1.041	0.43104
A0A1Q3DWN8	277	T	Uncharacterized protein OS=Lentinula edodes OX=5353 GN=LENED_000595 PE=4 SV=1	LENED_000595	0.978913	1.98947e-10	73.176	QQLT(0.979)PLS(0.021)MAASMEPVAGPS(0.015)HGGLVS(0.158)PQS(0.827)PVCIGMR	4	-0.10459	1	1.23	0.697	1.162	0.991	0.979	0.973	0.953	0.92996
A0A1Q3DWN8	301	S	Uncharacterized protein OS=Lentinula edodes OX=5353 GN=LENED_000595 PE=4 SV=1	LENED_000595	0.826818	1.98947e-10	73.176	QQLT(0.979)PLS(0.021)MAASMEPVAGPS(0.015)HGGLVS(0.158)PQS(0.827)PVCIGMR	4	-0.10459	1	1.23	0.697	1.162	0.991	0.979	0.973	0.953	0.92996
A0A1Q3DWP0	74	S	Ny-ren-24 antigen OS=Lentinula edodes OX=5353 GN=LENED_000877 PE=4 SV=1	LENED_000877	1	0.0451313	49.483	DRS(1)FS(1)RDR	2	-0.47893	1	0.734	0.83	0.706	1.27	1.214	1.209	1.627	0.00067739
A0A1Q3DWP0	443	S	Ny-ren-24 antigen OS=Lentinula edodes OX=5353 GN=LENED_000877 PE=4 SV=1	LENED_000877	0.51286	0.00261077	61.409	S(0.513)MS(0.421)PT(0.066)LIDITK	2	-0.51183	1	0.9	0.847	0.924	1.122	1.058	1.143	1.244	0.0032596
A0A1Q3DWP0	9	S	Ny-ren-24 antigen OS=Lentinula edodes OX=5353 GN=LENED_000877 PE=4 SV=1	LENED_000877	0.484875	0.0173224	49.149	HS(0.485)S(0.485)HS(0.121)IS(0.91)PHR	3	-0.88983	0
A0A1Q3DWP0	12	S	Ny-ren-24 antigen OS=Lentinula edodes OX=5353 GN=LENED_000877 PE=4 SV=1	LENED_000877	0.927234	1.48899e-07	119.25	HS(0.036)S(0.037)HS(0.927)IS(1)PHR	3	-0.60089	3	0.627	0.58	0.636	1.652	1.193	1.268	2.232	0.00158099
A0A1Q3DWP0	14	S	Ny-ren-24 antigen OS=Lentinula edodes OX=5353 GN=LENED_000877 PE=4 SV=1	LENED_000877	0.999825	1.48899e-07	119.25	HS(0.036)S(0.037)HS(0.927)IS(1)PHR	3	-0.60089	4	0.637	0.663	0.672	1.571	1.189	1.233	2.025	0.00142127
A0A1Q3DWP0	445	S	Ny-ren-24 antigen OS=Lentinula edodes OX=5353 GN=LENED_000877 PE=4 SV=1	LENED_000877	0.982157	1.43423e-10	158.86	S(0.003)MS(0.982)PT(0.015)LIDITK	2	-0.075843	3	0.932	0.837	0.778	1.204	1.139	1.095	1.35	0.0069961
A0A1Q3DWP0	72	S	Ny-ren-24 antigen OS=Lentinula edodes OX=5353 GN=LENED_000877 PE=4 SV=1	LENED_000877	1	0.0451313	49.483	DRS(1)FS(1)RDR	2	-0.47893	1	0.734	0.83	0.706	1.27	1.214	1.209	1.627	0.00067739
A0A1Q3DWP0	10	S	Ny-ren-24 antigen OS=Lentinula edodes OX=5353 GN=LENED_000877 PE=4 SV=1	LENED_000877	0.917948	0.0173224	54.898	HS(0.499)S(0.918)HS(0.584)IS(1)PHR	2	-0.030891	1	0.719	0.747	0.878	1.666	0.918	1.09	1.567	0.088036
A0A1Q3DWP4	162	S	Uncharacterized protein OS=Lentinula edodes OX=5353 GN=LENED_000893 PE=4 SV=1	LENED_000893	0.738466	2.49189e-05	77.53	S(0.163)NS(0.738)S(0.053)VGS(0.017)T(0.025)S(0.003)GSDSPAR	2	0.63722	2	1.107	0.921	0.897	0.938	1.026	1.102	1.048	0.57474
A0A1Q3DWP6	172	S	Uncharacterized protein OS=Lentinula edodes OX=5353 GN=LENED_000881 PE=4 SV=1	LENED_000881	1	1.38848e-12	120.11	SAFTPIFEDDS(1)PEFR	3	-0.20498	2	1.118	0.906	1.014	1.105	0.883	1	0.984	0.85676
A0A1Q3DWQ9	229	S	Asparaginyl-trna synthetase OS=Lentinula edodes OX=5353 GN=LENED_000618 PE=4 SV=1	LENED_000618	0.997309	0.000128772	97.203	T(0.003)NPS(0.997)IQADLR	2	-0.0042799	1	0.908	0.973	0.995	1.043	1.109	0.991	1.093	0.106498
A0A1Q3DWQ9	55	S	Asparaginyl-trna synthetase OS=Lentinula edodes OX=5353 GN=LENED_000618 PE=4 SV=1	LENED_000618	0.95746	0.000700005	52.72	DANTSY(0.008)DEPT(0.034)QS(0.957)AIK	3	-1.1109	1
A0A1Q3DWR5	793	T	Cyclin-dependent protein kinase inhibitor OS=Lentinula edodes OX=5353 GN=LENED_000909 PE=4 SV=1	LENED_000909	0.222829	3.44418e-07	68.461	SY(0.007)LIGS(0.001)AQT(0.223)S(0.173)PS(0.173)S(0.173)QS(0.173)LS(0.051)T(0.015)T(0.005)S(0.005)SQASTISSVR	4	0.94932	0
A0A1Q3DWR5	796	S	Cyclin-dependent protein kinase inhibitor OS=Lentinula edodes OX=5353 GN=LENED_000909 PE=4 SV=1	LENED_000909	0.298563	8.36602e-12	96.793	SY(0.005)LIGSAQT(0.078)S(0.299)PS(0.299)S(0.299)QS(0.021)LSTTSSQASTISSVR	3	0.5542	0
A0A1Q3DWR5	797	S	Cyclin-dependent protein kinase inhibitor OS=Lentinula edodes OX=5353 GN=LENED_000909 PE=4 SV=1	LENED_000909	0.298563	8.36602e-12	96.793	SY(0.005)LIGSAQT(0.078)S(0.299)PS(0.299)S(0.299)QS(0.021)LSTTSSQASTISSVR	3	0.5542	0
A0A1Q3DWR5	794	S	Cyclin-dependent protein kinase inhibitor OS=Lentinula edodes OX=5353 GN=LENED_000909 PE=4 SV=1	LENED_000909	0.298563	8.36602e-12	96.793	SY(0.005)LIGSAQT(0.078)S(0.299)PS(0.299)S(0.299)QS(0.021)LSTTSSQASTISSVR	3	0.5542	0
A0A1Q3DWS6	941	T	Proteasome endopeptidase complex OS=Lentinula edodes OX=5353 GN=LENED_000919 PE=3 SV=1	LENED_000919	0.779153	0.000234446	61.096	DVPATAPAPAAT(0.19)T(0.779)DEDVQMT(0.031)E	2	0.36836	2	1.01	1.232	1.126	0.943	0.964	0.791	0.801	0.058956
A0A1Q3DWS6	948	T	Proteasome endopeptidase complex OS=Lentinula edodes OX=5353 GN=LENED_000919 PE=3 SV=1	LENED_000919	0.999947	1.71809e-13	110.06	DVPATAPAPAATTDEDVQMT(1)E	2	0.91003	3	1.001	1.038	1.043	1.01	0.907	1.027	0.955	0.31474
A0A1Q3DWS6	734	T	Proteasome endopeptidase complex OS=Lentinula edodes OX=5353 GN=LENED_000919 PE=3 SV=1	LENED_000919	0.668477	1.88062e-14	196.38	S(0.332)T(0.668)GELASYQQK	3	0.51433	1	1.053	0.994	1.022	1.119	0.874	0.974	0.967	0.6264
A0A1Q3DWT1	371	S	Dual specificity protein phosphatase PPS1 OS=Lentinula edodes OX=5353 GN=LENED_000843 PE=4 SV=1	LENED_000843	0.95991	5.66518e-05	55.765	ASDLLRPVCGS(0.96)ET(0.336)S(0.336)S(0.336)HS(0.032)KPHEYTR	4	0.39839	1	1.072	1.264	1.175	0.84	0.862	0.851	0.727	0.022463
A0A1Q3DWT1	373	T	Dual specificity protein phosphatase PPS1 OS=Lentinula edodes OX=5353 GN=LENED_000843 PE=4 SV=1	LENED_000843	0.335604	5.66518e-05	55.765	ASDLLRPVCGS(0.96)ET(0.336)S(0.336)S(0.336)HS(0.032)KPHEYTR	4	0.39839	0
A0A1Q3DWT1	375	S	Dual specificity protein phosphatase PPS1 OS=Lentinula edodes OX=5353 GN=LENED_000843 PE=4 SV=1	LENED_000843	0.335604	5.66518e-05	55.765	ASDLLRPVCGS(0.96)ET(0.336)S(0.336)S(0.336)HS(0.032)KPHEYTR	4	0.39839	0
A0A1Q3DWT1	374	S	Dual specificity protein phosphatase PPS1 OS=Lentinula edodes OX=5353 GN=LENED_000843 PE=4 SV=1	LENED_000843	0.335604	5.66518e-05	55.765	ASDLLRPVCGS(0.96)ET(0.336)S(0.336)S(0.336)HS(0.032)KPHEYTR	4	0.39839	0
A0A1Q3DWT1	346	T	Dual specificity protein phosphatase PPS1 OS=Lentinula edodes OX=5353 GN=LENED_000843 PE=4 SV=1	LENED_000843	1	7.39707e-06	88.283	T(1)PPPPPPPILTSTFR	3	0.20291	3	1.125	1.226	0.994	0.85	0.898	0.94	0.804	0.032943
A0A1Q3DWT4	199	S	Uncharacterized protein OS=Lentinula edodes OX=5353 GN=LENED_000921 PE=4 SV=1	LENED_000921	1	0.000128413	76.145	HVNHAS(1)PQHQPPAK	4	0.36614	1	0.858	1.045	0.846	0.98	1.22	1.043	1.18	0.153783
A0A1Q3DWT5	237	S	Uncharacterized protein OS=Lentinula edodes OX=5353 GN=LENED_000738 PE=4 SV=1	LENED_000738	0.836099	1.88611e-06	92.439	T(0.164)DS(0.836)LPPPLASIEALR	3	-0.60457	2	0.657	0.628	0.905	1.499	1.199	1.11	1.739	0.0187217
A0A1Q3DWT5	59	S	Uncharacterized protein OS=Lentinula edodes OX=5353 GN=LENED_000738 PE=4 SV=1	LENED_000738	0.498942	0.0109242	44.998	KS(0.499)S(0.499)LGLVS(0.002)VPPAK	3	0.091326	0
A0A1Q3DWT5	58	S	Uncharacterized protein OS=Lentinula edodes OX=5353 GN=LENED_000738 PE=4 SV=1	LENED_000738	0.498942	0.0109242	44.998	KS(0.499)S(0.499)LGLVS(0.002)VPPAK	3	0.091326	0
A0A1Q3DWU1	133	T	40S ribosomal protein S7 OS=Lentinula edodes OX=5353 GN=LENED_000946 PE=3 SV=1	LENED_000946	0.999754	2.54644e-06	120.57	T(1)LTNVHEK	3	0.21879	6	1.174	1.276	1.228	0.832	0.75	0.82	0.653	0.00045758
A0A1Q3DWU1	187	S	40S ribosomal protein S7 OS=Lentinula edodes OX=5353 GN=LENED_000946 PE=3 SV=1	LENED_000946	0.920853	2.71958e-06	132.32	LDS(0.001)FS(0.078)S(0.921)VYR	2	1.2916	1	1.069	1.29	0.997	0.752	0.924	0.992	0.795	0.111862
A0A1Q3DWU1	135	T	40S ribosomal protein S7 OS=Lentinula edodes OX=5353 GN=LENED_000946 PE=3 SV=1	LENED_000946	0.996928	0.000762463	100.38	T(0.003)LT(0.997)NVHEK	3	-0.26674	2	0.976	1.105	0.984	1.008	0.984	0.971	0.967	0.47992
A0A1Q3DWU3	185	T	Eukaryotic translation initiation factor 3 subunit G OS=Lentinula edodes OX=5353 GN=TIF35 PE=3 SV=1	TIF35	0.999791	0.00185293	115.86	GT(1)GETMR	2	0.61022	1	1.188	1.239	1.302	0.82	0.647	0.883	0.63	0.0085363
A0A1Q3DWU3	17	S	Eukaryotic translation initiation factor 3 subunit G OS=Lentinula edodes OX=5353 GN=TIF35 PE=3 SV=1	TIF35	0.999999	5.51471e-06	84.68	TSWADDVDELVS(1)GQQEDDNIR	3	-0.32841	1	0.884	1.119	1.37	0.781	0.898	1.004	0.795	0.20918
A0A1Q3DWU5	281	S	Uncharacterized protein OS=Lentinula edodes OX=5353 GN=LENED_000747 PE=4 SV=1	LENED_000747	1	1.66296e-10	162.32	IIQQS(1)GHDFAR	3	0.58097	1	1.031	1.206	1.339	0.82	0.76	0.919	0.699	0.0192994
A0A1Q3DWU5	272	S	Uncharacterized protein OS=Lentinula edodes OX=5353 GN=LENED_000747 PE=4 SV=1	LENED_000747	0.996142	0.000518508	90.614	TIT(0.004)DS(0.996)EVGR	2	-0.22754	1	1.2	1.261	1.215	0.852	0.76	0.791	0.654	0.00031641
A0A1Q3DWU5	270	T	Uncharacterized protein OS=Lentinula edodes OX=5353 GN=LENED_000747 PE=4 SV=1	LENED_000747	0.618621	0.000121834	101.89	T(0.378)IT(0.619)DS(0.003)EVGR	2	0.76386	1
A0A1Q3DWU7	12	S	Uncharacterized protein OS=Lentinula edodes OX=5353 GN=LENED_000865 PE=4 SV=1	LENED_000865	0.999981	3.1678e-38	153.14	RS(1)LS(1)PDDYSVFDSSPTNLTAK	3	-2.1204	2	1.104	1.08	1.137	0.888	0.969	0.872	0.822	0.0053009
A0A1Q3DWU7	14	S	Uncharacterized protein OS=Lentinula edodes OX=5353 GN=LENED_000865 PE=4 SV=1	LENED_000865	0.999898	3.94437e-28	141	RS(1)LS(1)PDDYSVFDSSPTNLTAK	3	-2.1204	1	1.154	0.982	1.12	0.96	0.884	0.942	0.856	0.049984
A0A1Q3DWW2	94	S	Uncharacterized protein OS=Lentinula edodes OX=5353 GN=LENED_000966 PE=4 SV=1	LENED_000966	0.996817	1.37072e-11	98.397	RPS(0.997)Y(0.003)HGDFIPPTSPFLSDGYRPDSDPYFR	4	-0.932	3	0.921	1.01	1.1	1.053	0.97	0.983	0.992	0.91756
A0A1Q3DWW7	834	S	Kinesin-like protein OS=Lentinula edodes OX=5353 GN=LENED_000871 PE=3 SV=1	LENED_000871	0.744813	0.0467206	41.689	AY(0.021)HGS(0.745)PS(0.235)KR	3	0.16151	1	1.062	0.974	1.123	0.994	1.043	0.853	0.915	0.28332
A0A1Q3DWW7	831	Y	Kinesin-like protein OS=Lentinula edodes OX=5353 GN=LENED_000871 PE=3 SV=1	LENED_000871	0.725799	0.00234088	87.806	AY(0.726)HGS(0.269)PS(0.005)K	3	0.20765	1	1.196	0.9	1.165	0.986	0.897	0.904	0.855	0.191864
A0A1Q3DWX0	8	S	Uncharacterized protein OS=Lentinula edodes OX=5353 GN=LENED_000671 PE=4 SV=1	LENED_000671	0.930454	0.000517554	74.296	T(0.067)S(0.93)LPPPPEVIIY(0.003)R	2	-0.26334	1
A0A1Q3DWX0	149	S	Uncharacterized protein OS=Lentinula edodes OX=5353 GN=LENED_000671 PE=4 SV=1	LENED_000671	1	1.43407e-06	134.3	PHS(1)PAGSVK	3	-0.54012	2	0.817	0.696	0.847	1.285	1.197	1.14	1.535	0.0034763
A0A1Q3DWX2	662	S	Uncharacterized protein OS=Lentinula edodes OX=5353 GN=LENED_000976 PE=4 SV=1	LENED_000976	0.998272	2.16333e-07	107.98	KGS(0.998)MGT(0.002)VVELWR	3	0.37821	1	1.415	1.103	1.095	0.709	0.861	0.859	0.672	0.020581
A0A1Q3DWX2	674	S	Uncharacterized protein OS=Lentinula edodes OX=5353 GN=LENED_000976 PE=4 SV=1	LENED_000976	0.935696	0.00095904	80.632	KS(0.053)S(0.936)LFS(0.004)GT(0.007)DR	3	1.0096	2	1.155	1.243	1.214	0.758	0.826	0.868	0.679	0.00099996
A0A1Q3DWX6	32	S	Cell cycle arrest in response to pheromone-related protein OS=Lentinula edodes OX=5353 GN=LENED_000882 PE=4 SV=1	LENED_000882	1	0.00121629	80.69	AMVGS(1)VPKPK	3	-0.82196	1	0.936	1.062	0.904	0.943	1.11	1.047	1.068	0.3877
A0A1Q3DWX6	867	S	Cell cycle arrest in response to pheromone-related protein OS=Lentinula edodes OX=5353 GN=LENED_000882 PE=4 SV=1	LENED_000882	0.497357	3.43125e-14	117.04	S(0.497)GS(0.497)IS(0.005)NHIEGLHPGPELSGIIR	4	0.3211	0
A0A1Q3DWX6	865	S	Cell cycle arrest in response to pheromone-related protein OS=Lentinula edodes OX=5353 GN=LENED_000882 PE=4 SV=1	LENED_000882	0.497357	3.43125e-14	117.04	S(0.497)GS(0.497)IS(0.005)NHIEGLHPGPELSGIIR	4	0.3211	0
A0A1Q3DWX8	196	T	Forkhead-like transcriptional regulator OS=Lentinula edodes OX=5353 GN=LENED_000897 PE=4 SV=1	LENED_000897	0.999997	0.000304623	58.272	QIKPPT(1)PPPELQLGNSNLIAR	4	-0.96943	1
A0A1Q3DWY4	1492	S	Tho2 protein OS=Lentinula edodes OX=5353 GN=LENED_000907 PE=4 SV=1	LENED_000907	0.999994	1.14744e-09	102.69	VRPDIS(1)NPAS(0.992)PVPS(0.008)VDK	3	0.45789	3	0.978	1.074	1.091	1.029	0.949	0.924	0.923	0.165482
A0A1Q3DWY4	1683	S	Tho2 protein OS=Lentinula edodes OX=5353 GN=LENED_000907 PE=4 SV=1	LENED_000907	0.999937	6.91938e-16	138.28	TTTGDS(1)DRDR	3	0.75584	4	0.788	0.865	0.838	1.166	1.111	1.209	1.399	0.00079502
A0A1Q3DWY4	1619	S	Tho2 protein OS=Lentinula edodes OX=5353 GN=LENED_000907 PE=4 SV=1	LENED_000907	0.968501	4.37085e-09	121.13	S(0.995)AS(0.969)PS(0.068)T(0.06)RPGT(0.909)R	2	-0.29422	6	0.984	0.911	0.917	1.063	1.074	1.054	1.135	0.0073427
A0A1Q3DWY4	1496	S	Tho2 protein OS=Lentinula edodes OX=5353 GN=LENED_000907 PE=4 SV=1	LENED_000907	0.997874	7.20413e-25	136.67	VRPDISNPAS(0.998)PVPS(0.002)VDK	4	0.47687	3	1.003	0.928	0.927	1.058	1.038	1.052	1.101	0.021864
A0A1Q3DWY4	84	S	Tho2 protein OS=Lentinula edodes OX=5353 GN=LENED_000907 PE=4 SV=1	LENED_000907	0.571168	0.000731067	60.708	SVLDNLPS(0.003)T(0.033)S(0.394)S(0.571)PNR	3	0.80633	1	1.095	1.041	1.099	0.914	0.927	0.96	0.866	0.0032049
A0A1Q3DWY4	1544	S	Tho2 protein OS=Lentinula edodes OX=5353 GN=LENED_000907 PE=4 SV=1	LENED_000907	0.999788	2.56038e-13	111.45	ETTLHPPPS(1)PPLGNER	3	-0.24092	4	0.91	1.105	0.981	0.915	1.035	1.066	1.007	0.92136
A0A1Q3DWY4	1678	T	Tho2 protein OS=Lentinula edodes OX=5353 GN=LENED_000907 PE=4 SV=1	LENED_000907	0.333468	0.0125738	48.216	T(0.333)T(0.333)T(0.333)GDS(1)DRDRER	3	0.47243	0
A0A1Q3DWY4	1471	S	Tho2 protein OS=Lentinula edodes OX=5353 GN=LENED_000907 PE=4 SV=1	LENED_000907	0.742472	2.45044e-56	183.58	AQLAS(0.257)GS(0.742)PASALESLRPPVVK	4	-0.16689	2	1.018	1.039	1.002	1.016	0.876	1.069	0.968	0.58506
A0A1Q3DWY4	1612	S	Tho2 protein OS=Lentinula edodes OX=5353 GN=LENED_000907 PE=4 SV=1	LENED_000907	1	1.18906e-09	137.68	AT(0.003)NGS(0.997)AAAS(1)PR	2	0.26105	3	0.857	1.003	0.988	1.148	1.032	0.997	1.116	0.169342
A0A1Q3DWY4	1626	T	Tho2 protein OS=Lentinula edodes OX=5353 GN=LENED_000907 PE=4 SV=1	LENED_000907	0.90884	0.00423152	57.595	S(0.995)AS(0.969)PS(0.068)T(0.06)RPGT(0.909)R	2	-0.29422	1	1.195	0.759	0.975	1.024	1.093	0.965	1.052	0.65
A0A1Q3DWY4	1664	S	Tho2 protein OS=Lentinula edodes OX=5353 GN=LENED_000907 PE=4 SV=1	LENED_000907	0.976392	4.12809e-05	130.01	RDS(0.976)LT(0.024)HNR	2	0.19612	5	0.846	0.874	0.848	1.163	1.111	1.144	1.331	7.6603e-05
A0A1Q3DWY4	1417	S	Tho2 protein OS=Lentinula edodes OX=5353 GN=LENED_000907 PE=4 SV=1	LENED_000907	0.992273	0.000855308	70.197	AINKPPT(0.003)T(0.005)AS(0.992)PR	3	-0.33965	1	1.051	1.072	1.027	0.996	0.929	0.959	0.916	0.020063
A0A1Q3DWY4	1679	T	Tho2 protein OS=Lentinula edodes OX=5353 GN=LENED_000907 PE=4 SV=1	LENED_000907	0.333468	0.0125738	48.216	T(0.333)T(0.333)T(0.333)GDS(1)DRDRER	3	0.47243	0
A0A1Q3DWY4	1032	S	Tho2 protein OS=Lentinula edodes OX=5353 GN=LENED_000907 PE=4 SV=1	LENED_000907	0.996016	0.000513519	90.005	IAS(0.996)PMPS(0.004)MSR	2	-1.0756	1	0.896	1.01	1.087	0.903	1.084	1.038	1.011	0.89772
A0A1Q3DWY4	1608	S	Tho2 protein OS=Lentinula edodes OX=5353 GN=LENED_000907 PE=4 SV=1	LENED_000907	0.997268	1.18906e-09	137.68	AT(0.003)NGS(0.997)AAAS(1)PR	2	0.26105	2	0.837	1.001	0.947	1.094	1.139	0.998	1.16	0.085019
A0A1Q3DWY4	1617	S	Tho2 protein OS=Lentinula edodes OX=5353 GN=LENED_000907 PE=4 SV=1	LENED_000907	0.99989	4.37085e-09	121.13	S(1)AS(0.957)PS(0.043)TRPGTR	3	0.32982	4	0.981	0.898	0.891	1.061	1.066	1.098	1.164	0.0094383
A0A1Q3DWY4	1512	T	Tho2 protein OS=Lentinula edodes OX=5353 GN=LENED_000907 PE=4 SV=1	LENED_000907	0.860933	5.38687e-08	103.13	LLTTEHVS(0.11)T(0.861)PS(0.029)VER	3	0.77447	1	1.17	0.972	0.952	0.972	0.984	0.968	0.945	0.51066
A0A1Q3DWY4	1680	T	Tho2 protein OS=Lentinula edodes OX=5353 GN=LENED_000907 PE=4 SV=1	LENED_000907	0.333468	0.0125738	48.216	T(0.333)T(0.333)T(0.333)GDS(1)DRDRER	3	0.47243	0
A0A1Q3DWY5	252	T	Uncharacterized protein OS=Lentinula edodes OX=5353 GN=LENED_000892 PE=4 SV=1	LENED_000892	0.817807	1.03192e-09	104.14	RRS(0.818)T(0.818)GQS(0.32)IT(0.045)VVTPEIGAEK	3	0.33833	2	1.139	1.012	1.209	0.91	0.892	0.894	0.802	0.053896
A0A1Q3DWY5	251	S	Uncharacterized protein OS=Lentinula edodes OX=5353 GN=LENED_000892 PE=4 SV=1	LENED_000892	0.817807	1.03192e-09	104.14	RRS(0.818)T(0.818)GQS(0.32)IT(0.045)VVTPEIGAEK	3	0.33833	2	1.139	1.012	1.209	0.91	0.892	0.894	0.802	0.053896
A0A1Q3DWY5	145	S	Uncharacterized protein OS=Lentinula edodes OX=5353 GN=LENED_000892 PE=4 SV=1	LENED_000892	1	2.32763e-07	91.276	DVFGSLALVAPPDAS(1)PK	3	0.7049	2	0.975	0.834	1.075	1.118	1.14	0.895	1.093	0.45434
A0A1Q3DWY5	239	S	Uncharacterized protein OS=Lentinula edodes OX=5353 GN=LENED_000892 PE=4 SV=1	LENED_000892	0.413877	0.00160498	49.188	SPTPGDPS(0.092)S(0.414)PT(0.21)S(0.284)LMPPVK	3	0.069307	0
A0A1Q3DWY5	255	S	Uncharacterized protein OS=Lentinula edodes OX=5353 GN=LENED_000892 PE=4 SV=1	LENED_000892	0.684645	3.80339e-06	86.32	RRS(0.562)T(0.676)GQS(0.685)IT(0.078)VVTPEIGAEK	4	0.22703	1	1.145	0.946	1.034	1.002	0.978	0.926	0.93	0.30644
A0A1Q3DWY5	275	S	Uncharacterized protein OS=Lentinula edodes OX=5353 GN=LENED_000892 PE=4 SV=1	LENED_000892	1	2.01728e-09	119.99	LIDVPVAS(1)PVVVR	3	1.5083	2	1.143	0.975	1.012	0.852	1.086	0.95	0.923	0.38384
A0A1Q3DWZ1	10	T	Peptidyl-prolyl cis-trans isomerase OS=Lentinula edodes OX=5353 GN=LENED_000983 PE=3 SV=1	LENED_000983	0.476812	0.00725883	68.127	KFS(0.274)T(0.477)T(0.193)AS(0.056)AAGAR	3	-0.77573	0
A0A1Q3DWZ1	9	S	Peptidyl-prolyl cis-trans isomerase OS=Lentinula edodes OX=5353 GN=LENED_000983 PE=3 SV=1	LENED_000983	0.943521	0.000295001	76.82	KFS(0.944)T(0.046)T(0.011)ASAAGAR	2	-0.39264	1	1.215	1.412	1.202	0.78	0.685	0.79	0.589	0.00156442
A0A1Q3DX01	40	S	Protein kinase and ribonuclease OS=Lentinula edodes OX=5353 GN=LENED_001009 PE=4 SV=1	LENED_001009	1	0.0376109	56.632	HPS(1)VNQR	2	0.62824	1	1.445	1.554	1.356	0.53	0.577	0.653	0.404	0.00023535
A0A1Q3DX02	106	S	DUF1742-domain-containing protein OS=Lentinula edodes OX=5353 GN=LENED_000927 PE=4 SV=1	LENED_000927	0.890226	0.0136099	50.178	S(0.11)AREES(0.89)DKDDEK	3	-0.58991	1	0.793	0.796	0.834	1.211	1.192	1.153	1.468	6.0188e-05
A0A1Q3DX06	7	S	Uncharacterized protein OS=Lentinula edodes OX=5353 GN=LENED_000701 PE=4 SV=1	LENED_000701	0.962642	4.24971e-24	148.06	T(0.037)GS(0.963)GPAALETEPQVR	2	-0.099119	1	0.873	1.115	0.949	0.944	1.031	1.095	1.045	0.59974
A0A1Q3DX06	68	S	Uncharacterized protein OS=Lentinula edodes OX=5353 GN=LENED_000701 PE=4 SV=1	LENED_000701	0.994973	0.00639791	67.385	S(0.995)IS(0.004)FVPT(0.001)K	2	0.38702	1
A0A1Q3DX06	5	T	Uncharacterized protein OS=Lentinula edodes OX=5353 GN=LENED_000701 PE=4 SV=1	LENED_000701	0.789646	8.61964e-12	116.51	T(0.79)GS(0.21)GPAALETEPQVR	3	-0.067659	1	0.833	1.224	1.351	0.807	0.961	0.895	0.781	0.21688
A0A1Q3DX07	104	S	HBS1-like protein OS=Lentinula edodes OX=5353 GN=LENED_000913 PE=4 SV=1	LENED_000913	1	1.04881e-06	117.09	IIPPFS(1)PQR	2	0.12873	1	0.867	1.087	0.888	0.87	1.051	1.218	1.105	0.47496
A0A1Q3DX07	190	S	HBS1-like protein OS=Lentinula edodes OX=5353 GN=LENED_000913 PE=4 SV=1	LENED_000913	0.876649	0.0326419	46.985	RLS(0.877)T(0.109)IS(0.014)ER	2	0.606	1	1.003	1.149	0.965	0.871	0.954	1.069	0.928	0.3991
A0A1Q3DX07	641	S	HBS1-like protein OS=Lentinula edodes OX=5353 GN=LENED_000913 PE=4 SV=1	LENED_000913	0.377272	1.00351e-06	82.177	S(0.377)S(0.377)PPS(0.082)HT(0.082)T(0.082)VAEPEDNVIIVPSIFLPK	4	-0.31198	0
A0A1Q3DX07	642	S	HBS1-like protein OS=Lentinula edodes OX=5353 GN=LENED_000913 PE=4 SV=1	LENED_000913	0.377272	1.00351e-06	82.177	S(0.377)S(0.377)PPS(0.082)HT(0.082)T(0.082)VAEPEDNVIIVPSIFLPK	4	-0.31198	0
A0A1Q3DX07	250	S	HBS1-like protein OS=Lentinula edodes OX=5353 GN=LENED_000913 PE=4 SV=1	LENED_000913	0.957197	2.44066e-06	86.987	LPLDPNLIPVS(0.957)PS(0.039)GS(0.004)AVHR	3	-0.15661	1	0.791	0.938	1.026	1.03	1.111	1.109	1.18	0.101057
A0A1Q3DX11	418	T	Golgin subfamily A member partial OS=Lentinula edodes OX=5353 GN=LENED_001005 PE=4 SV=1	LENED_001005	0.830748	0.000198194	68.525	IWEAINT(0.007)PPT(0.831)PS(0.081)LS(0.081)R	3	0.045671	1	0.981	0.891	0.789	0.923	1.169	1.208	1.24	0.114923
A0A1Q3DX11	446	S	Golgin subfamily A member partial OS=Lentinula edodes OX=5353 GN=LENED_001005 PE=4 SV=1	LENED_001005	0.626372	0.000184034	94.801	S(0.626)GS(0.361)PT(0.011)GS(0.002)IR	2	-0.17579	1	0.836	0.808	1.069	1.084	1.127	1.084	1.215	0.151424
A0A1Q3DX11	162	S	Golgin subfamily A member partial OS=Lentinula edodes OX=5353 GN=LENED_001005 PE=4 SV=1	LENED_001005	0.99979	0.0119812	58.32	RPTKPEGS(1)PR	3	0.40109	1	0.826	0.836	0.766	1.229	1.154	1.166	1.462	0.00034424
A0A1Q3DX11	239	S	Golgin subfamily A member partial OS=Lentinula edodes OX=5353 GN=LENED_001005 PE=4 SV=1	LENED_001005	1	3.70823e-11	114.03	RAS(1)AES(1)LGGSEGER	3	-0.12526	3	0.942	1.061	0.988	1.013	0.987	1.03	1.013	0.72244
A0A1Q3DX11	242	S	Golgin subfamily A member partial OS=Lentinula edodes OX=5353 GN=LENED_001005 PE=4 SV=1	LENED_001005	0.9998	1.95006e-09	108.13	RAS(1)AES(1)LGGSEGER	3	-0.12526	2	0.936	0.967	0.998	1.13	1.03	0.966	1.078	0.21176
A0A1Q3DX18	615	Y	Uncharacterized protein OS=Lentinula edodes OX=5353 GN=LENED_001014 PE=4 SV=1	LENED_001014	0.999937	5.02085e-24	207.41	SNSY(1)GQAVSQNR	2	0.1381	2	1.124	1.162	1.209	0.822	0.843	0.9	0.734	0.00083502
A0A1Q3DX18	180	S	Uncharacterized protein OS=Lentinula edodes OX=5353 GN=LENED_001014 PE=4 SV=1	LENED_001014	0.491085	0.0196221	50.286	SLPS(0.008)S(0.491)S(0.491)PPS(0.01)PR	2	0.039173	0
A0A1Q3DX18	179	S	Uncharacterized protein OS=Lentinula edodes OX=5353 GN=LENED_001014 PE=4 SV=1	LENED_001014	0.491085	0.0196221	50.286	SLPS(0.008)S(0.491)S(0.491)PPS(0.01)PR	2	0.039173	0
A0A1Q3DX18	183	S	Uncharacterized protein OS=Lentinula edodes OX=5353 GN=LENED_001014 PE=4 SV=1	LENED_001014	0.999832	9.55411e-08	115.68	SLPSSSPPS(1)PR	2	-0.1851	3	0.897	1.106	1.013	0.932	1.057	1.016	0.996	0.98566
A0A1Q3DX18	178	S	Uncharacterized protein OS=Lentinula edodes OX=5353 GN=LENED_001014 PE=4 SV=1	LENED_001014	0.538704	0.00457833	51.466	S(0.005)LPS(0.539)S(0.435)S(0.223)PPS(0.798)PR	2	0.5091	1
A0A1Q3DX18	785	S	Uncharacterized protein OS=Lentinula edodes OX=5353 GN=LENED_001014 PE=4 SV=1	LENED_001014	0.99846	8.90626e-06	97.093	GAAGSSS(0.001)KPPS(0.998)R	3	0.43088	4	1.007	0.967	0.974	1.013	1.009	1.042	1.039	0.074058
A0A1Q3DX20	250	S	Ccr4-not transcription complex OS=Lentinula edodes OX=5353 GN=LENED_000949 PE=4 SV=1	LENED_000949	0.999951	6.45251e-44	142.65	GLVHDDEDS(1)DES(1)DDASEDLPPR	3	0.076883	2
A0A1Q3DX20	279	S	Ccr4-not transcription complex OS=Lentinula edodes OX=5353 GN=LENED_000949 PE=4 SV=1	LENED_000949	0.976821	0.000228238	123.51	HGS(0.023)S(0.977)PILK	3	0.15802	3	1.056	0.552	0.755	1.166	1.198	1.223	1.518	0.137782
A0A1Q3DX20	447	S	Ccr4-not transcription complex OS=Lentinula edodes OX=5353 GN=LENED_000949 PE=4 SV=1	LENED_000949	0.936173	1.02268e-06	125.29	KDS(0.936)IS(0.061)S(0.003)PSK	3	-0.233	4	0.931	0.909	0.936	1.125	1.064	1.044	1.165	0.0032621
A0A1Q3DX20	548	S	Ccr4-not transcription complex OS=Lentinula edodes OX=5353 GN=LENED_000949 PE=4 SV=1	LENED_000949	0.937756	1.25594e-09	100.27	AVPGS(0.938)LS(0.062)DLVVSFENAK	3	-0.19187	1	0.969	0.889	0.988	1.041	1.029	1.091	1.111	0.046263
A0A1Q3DX20	450	S	Ccr4-not transcription complex OS=Lentinula edodes OX=5353 GN=LENED_000949 PE=4 SV=1	LENED_000949	0.969725	6.05385e-05	98	KDS(0.042)IS(0.962)S(0.97)PS(0.026)K	4	-0.068201	4	0.893	0.894	0.926	1.08	1.046	1.154	1.209	0.0037814
A0A1Q3DX20	536	S	Ccr4-not transcription complex OS=Lentinula edodes OX=5353 GN=LENED_000949 PE=4 SV=1	LENED_000949	0.993001	8.62231e-52	163.29	VAVNEQSLLVPQQNVPT(0.007)ARPPS(0.993)VAQQAPR	3	-0.068043	4	0.746	0.809	0.798	1.127	1.17	1.308	1.532	0.00115697
A0A1Q3DX20	278	S	Ccr4-not transcription complex OS=Lentinula edodes OX=5353 GN=LENED_000949 PE=4 SV=1	LENED_000949	0.5	0.000228919	123.51	HGS(0.5)S(0.5)PILK	2	-0.71868	1	1.069	0.606	0.781	1.145	1.133	1.223	1.425	0.148502
A0A1Q3DX20	449	S	Ccr4-not transcription complex OS=Lentinula edodes OX=5353 GN=LENED_000949 PE=4 SV=1	LENED_000949	0.962412	3.31796e-05	104.7	KDS(0.042)IS(0.962)S(0.97)PS(0.026)K	4	-0.068201	4	0.975	0.878	0.972	1.045	1.093	1.044	1.126	0.033238
A0A1Q3DX20	247	S	Ccr4-not transcription complex OS=Lentinula edodes OX=5353 GN=LENED_000949 PE=4 SV=1	LENED_000949	1	6.45251e-44	142.65	GLVHDDEDS(1)DES(1)DDASEDLPPR	3	0.076883	2
A0A1Q3DX21	382	S	Regulator of drug sensitivity 2 OS=Lentinula edodes OX=5353 GN=LENED_001015 PE=4 SV=1	LENED_001015	0.998266	1.95744e-16	137.73	YKPQLNIS(0.002)PNS(0.998)PR	3	0.10596	2	1.217	1.075	1.109	0.908	0.929	0.816	0.78	0.0104354
A0A1Q3DX25	152	T	TKL TKL-ccin protein kinase OS=Lentinula edodes OX=5353 GN=LENED_000722 PE=4 SV=1	LENED_000722	0.588282	6.04009e-05	58.361	DT(0.001)S(0.003)VGS(0.028)QDS(0.396)T(0.588)DT(0.987)HGS(0.998)WR	3	0.44714	1
A0A1Q3DX25	67	T	TKL TKL-ccin protein kinase OS=Lentinula edodes OX=5353 GN=LENED_000722 PE=4 SV=1	LENED_000722	0.710428	1.12216e-06	86.557	HT(0.124)T(0.71)S(0.166)EPCS(0.999)PVDSPPTK	3	-0.41533	1	1.286	0.937	1.133	0.828	0.986	0.871	0.8	0.108624
A0A1Q3DX25	387	S	TKL TKL-ccin protein kinase OS=Lentinula edodes OX=5353 GN=LENED_000722 PE=4 SV=1	LENED_000722	0.499992	4.848e-65	237.14	FSS(0.5)S(0.5)PPLTDDLGITDAER	2	-0.55748	1	1.127	0.928	1.02	1.127	0.827	1.003	0.962	0.69998
A0A1Q3DX25	827	S	TKL TKL-ccin protein kinase OS=Lentinula edodes OX=5353 GN=LENED_000722 PE=4 SV=1	LENED_000722	0.999973	2.32218e-32	163.96	SPTQSPLLNS(1)PPPSHR	3	1.0206	5	1.114	1.004	1.077	0.875	1.065	0.899	0.889	0.152818
A0A1Q3DX25	346	S	TKL TKL-ccin protein kinase OS=Lentinula edodes OX=5353 GN=LENED_000722 PE=4 SV=1	LENED_000722	0.785176	1.17839e-06	87.772	ILSNVS(0.01)S(0.041)S(0.163)S(0.785)NQPVEAIPGVLWSGSR	3	0.030283	1	1.032	1.1	1.122	0.751	0.903	1.111	0.85	0.20552
A0A1Q3DX25	68	S	TKL TKL-ccin protein kinase OS=Lentinula edodes OX=5353 GN=LENED_000722 PE=4 SV=1	LENED_000722	0.855298	2.76036e-33	175.91	HT(0.008)T(0.149)S(0.855)EPCS(0.984)PVDS(0.004)PPTK	2	0.037229	6	1.079	1.031	1.029	0.989	0.999	0.908	0.923	0.075417
A0A1Q3DX25	121	S	TKL TKL-ccin protein kinase OS=Lentinula edodes OX=5353 GN=LENED_000722 PE=4 SV=1	LENED_000722	1	0.00183299	87.123	LGS(1)AGGGR	2	-1.3822	1	1.03	1.167	1.024	1.002	0.903	0.916	0.876	0.069878
A0A1Q3DX25	820	T	TKL TKL-ccin protein kinase OS=Lentinula edodes OX=5353 GN=LENED_000722 PE=4 SV=1	LENED_000722	0.568608	0.0020025	56.29	S(0.992)PT(0.569)QS(0.437)PLLNS(0.003)PPPSHR	2	0.064392	1	0.889	1.071	1.148	0.964	0.995	0.975	0.944	0.5687
A0A1Q3DX25	474	T	TKL TKL-ccin protein kinase OS=Lentinula edodes OX=5353 GN=LENED_000722 PE=4 SV=1	LENED_000722	0.5	0.0177572	41.088	GPHWKPT(0.5)PGS(0.5)AMR	3	-0.029872	1	0.984	1.151	1.116	1.008	0.873	0.922	0.862	0.081078
A0A1Q3DX25	154	T	TKL TKL-ccin protein kinase OS=Lentinula edodes OX=5353 GN=LENED_000722 PE=4 SV=1	LENED_000722	0.995899	3.21421e-33	172.34	DTSVGSQDST(0.004)DT(0.996)HGS(1)WR	3	0.16866	3	1.026	0.947	1.068	0.939	1.043	1	0.981	0.7009
A0A1Q3DX25	72	S	TKL TKL-ccin protein kinase OS=Lentinula edodes OX=5353 GN=LENED_000722 PE=4 SV=1	LENED_000722	0.999877	1.12216e-06	86.557	HT(0.03)T(0.143)S(0.827)EPCS(1)PVDS(0.986)PPT(0.014)K	3	-2.5533	5	1.074	0.981	1.01	0.997	1.047	0.921	0.967	0.50198
A0A1Q3DX25	157	S	TKL TKL-ccin protein kinase OS=Lentinula edodes OX=5353 GN=LENED_000722 PE=4 SV=1	LENED_000722	0.999989	1.22892e-40	206.85	DTSVGSQDST(0.004)DT(0.996)HGS(1)WR	3	0.16866	4	1.029	0.933	0.983	1.004	1.067	0.999	1.042	0.30116
A0A1Q3DX25	388	S	TKL TKL-ccin protein kinase OS=Lentinula edodes OX=5353 GN=LENED_000722 PE=4 SV=1	LENED_000722	0.889585	4.848e-65	237.14	FS(0.015)S(0.096)S(0.89)PPLTDDLGITDAER	3	-0.38562	4	1.11	0.951	0.983	1.123	0.843	1.015	0.979	0.80322
A0A1Q3DX25	84	T	TKL TKL-ccin protein kinase OS=Lentinula edodes OX=5353 GN=LENED_000722 PE=4 SV=1	LENED_000722	0.973597	6.41434e-05	96.247	HRHT(0.974)DS(0.026)DPAFK	4	-0.091101	2	1.186	1.005	1.071	0.91	0.914	0.948	0.85	0.032417
A0A1Q3DX25	822	S	TKL TKL-ccin protein kinase OS=Lentinula edodes OX=5353 GN=LENED_000722 PE=4 SV=1	LENED_000722	0.993926	1.02851e-24	136.11	S(0.758)PT(0.248)QS(0.994)PLLNS(0.999)PPPS(0.001)HR	3	1.8821	2	1.198	1.068	0.917	0.899	1.083	0.858	0.892	0.34212
A0A1Q3DX25	137	S	TKL TKL-ccin protein kinase OS=Lentinula edodes OX=5353 GN=LENED_000722 PE=4 SV=1	LENED_000722	0.999935	1.65916e-20	138.44	SLHAPVHIS(1)PPPSR	4	0.1122	5	1.242	0.974	0.985	0.955	0.923	0.945	0.882	0.27368
A0A1Q3DX25	886	S	TKL TKL-ccin protein kinase OS=Lentinula edodes OX=5353 GN=LENED_000722 PE=4 SV=1	LENED_000722	1	0.00168291	88.495	PHANFS(1)K	2	-0.3382	2	1.018	1.11	1.281	0.857	0.802	0.99	0.777	0.051224
A0A1Q3DX25	76	S	TKL TKL-ccin protein kinase OS=Lentinula edodes OX=5353 GN=LENED_000722 PE=4 SV=1	LENED_000722	0.989577	1.61166e-05	78.098	HT(0.002)T(0.002)S(0.004)EPCS(0.994)PVDS(0.99)PPT(0.01)K	3	1.4875	2	1.01	0.976	0.903	1.138	1.048	0.946	1.084	0.27734
A0A1Q3DX25	86	S	TKL TKL-ccin protein kinase OS=Lentinula edodes OX=5353 GN=LENED_000722 PE=4 SV=1	LENED_000722	0.99577	4.84834e-07	160.67	HT(0.004)DS(0.996)DPAFK	2	0.15837	2	1.052	1.143	1.105	0.944	0.922	0.883	0.833	0.0041782
A0A1Q3DX25	477	S	TKL TKL-ccin protein kinase OS=Lentinula edodes OX=5353 GN=LENED_000722 PE=4 SV=1	LENED_000722	0.999726	1.2569e-06	97.183	PTPGS(1)AMR	2	-0.042052	7	1.059	1.08	1.124	0.968	0.883	0.934	0.854	0.0076766
A0A1Q3DX25	818	S	TKL TKL-ccin protein kinase OS=Lentinula edodes OX=5353 GN=LENED_000722 PE=4 SV=1	LENED_000722	0.995063	1.31157e-32	168.87	S(0.995)PT(0.005)QSPLLNSPPPSHR	2	-0.51915	6	1.014	1.208	1.596	0.719	0.861	0.72	0.602	0.027315
A0A1Q3DX25	493	T	TKL TKL-ccin protein kinase OS=Lentinula edodes OX=5353 GN=LENED_000722 PE=4 SV=1	LENED_000722	1	3.80642e-06	142.04	AFT(1)WPLDEK	2	0.10059	2	1.062	1.14	1.051	0.959	0.919	0.911	0.857	0.0069574
A0A1Q3DX28	363	S	Histone-lysine N-methyltransferase OS=Lentinula edodes OX=5353 GN=LENED_001025 PE=4 SV=1	LENED_001025	1	4.82406e-19	124.7	RPLS(1)VES(1)ES(1)EAEEPVK	3	-0.43548	2	0.932	1.013	0.84	1.008	1.081	1.114	1.15	0.083098
A0A1Q3DX28	419	T	Histone-lysine N-methyltransferase OS=Lentinula edodes OX=5353 GN=LENED_001025 PE=4 SV=1	LENED_001025	0.988711	2.87364e-06	101.08	LT(0.989)PGADS(0.011)LIAPSR	2	0.30202	1	0.98	0.897	0.78	1.118	1.112	1.098	1.253	0.074983
A0A1Q3DX28	366	S	Histone-lysine N-methyltransferase OS=Lentinula edodes OX=5353 GN=LENED_001025 PE=4 SV=1	LENED_001025	1	4.82406e-19	124.7	RPLS(1)VES(1)ES(1)EAEEPVK	3	-0.43548	3	0.932	1.013	0.84	1.008	1.081	1.114	1.15	0.083098
A0A1Q3DX28	368	S	Histone-lysine N-methyltransferase OS=Lentinula edodes OX=5353 GN=LENED_001025 PE=4 SV=1	LENED_001025	1	4.82406e-19	124.7	RPLS(1)VES(1)ES(1)EAEEPVK	3	-0.43548	3	0.932	1.013	0.84	1.008	1.081	1.114	1.15	0.083098
A0A1Q3DX30	656	S	Protein kinase activator OS=Lentinula edodes OX=5353 GN=LENED_000950 PE=4 SV=1	LENED_000950	0.986103	1.17145e-14	120.27	FRDS(0.986)MS(0.014)NAFVALDDDNQLR	3	0.27089	3	1.011	0.919	1.135	1.003	0.987	0.981	0.969	0.69846
A0A1Q3DX30	130	T	Protein kinase activator OS=Lentinula edodes OX=5353 GN=LENED_000950 PE=4 SV=1	LENED_000950	0.999971	1.98587e-16	136.26	SSDVPLT(1)PK	3	1.1914	4	0.876	0.888	0.918	1.098	1.139	1.079	1.236	0.00055827
A0A1Q3DX30	533	S	Protein kinase activator OS=Lentinula edodes OX=5353 GN=LENED_000950 PE=4 SV=1	LENED_000950	0.829895	1.28686e-07	175.98	T(0.085)S(0.085)S(0.83)PYTSNSR	2	-0.76454	1	0.883	0.928	0.889	1.056	1.02	1.208	1.216	0.022998
A0A1Q3DX30	476	S	Protein kinase activator OS=Lentinula edodes OX=5353 GN=LENED_000950 PE=4 SV=1	LENED_000950	0.999998	4.50338e-22	134.14	VEDDRKS(1)AGS(1)EYGEDEGYAPSPQR	4	0.38085	2	0.999	0.797	1.056	1.03	0.96	1.16	1.104	0.36858
A0A1Q3DX30	428	S	Protein kinase activator OS=Lentinula edodes OX=5353 GN=LENED_000950 PE=4 SV=1	LENED_000950	0.887285	0.0050146	48.872	EFLS(0.017)LKPGDVES(0.887)ET(0.095)EPR	3	0.33662	1
A0A1Q3DX30	543	S	Protein kinase activator OS=Lentinula edodes OX=5353 GN=LENED_000950 PE=4 SV=1	LENED_000950	0.994032	6.07044e-50	167.95	S(0.006)NS(0.994)PIPER	2	-0.31798	2	0.953	0.975	0.913	1.089	1.004	1.073	1.114	0.026658
A0A1Q3DX30	108	S	Protein kinase activator OS=Lentinula edodes OX=5353 GN=LENED_000950 PE=4 SV=1	LENED_000950	0.989132	4.97171e-08	94.359	IS(0.989)QGS(0.008)S(0.003)LGNISIPTGIR	2	-2.818	2	0.977	1.054	0.625	0.9	1.38	1.027	1.245	0.331
A0A1Q3DX30	527	S	Protein kinase activator OS=Lentinula edodes OX=5353 GN=LENED_000950 PE=4 SV=1	LENED_000950	0.943674	0.000126544	97.594	NGST(0.003)S(0.053)S(0.944)FNR	2	-0.045795	1	0.897	0.841	0.764	1.124	1.202	1.143	1.386	0.0029423
A0A1Q3DX30	551	S	Protein kinase activator OS=Lentinula edodes OX=5353 GN=LENED_000950 PE=4 SV=1	LENED_000950	0.999936	7.85411e-56	176.61	SNSPIPERGES(1)PLLDGEYSSR	3	0.67607	3	0.99	0.885	1.009	1.035	1.095	1.001	1.086	0.162158
A0A1Q3DX30	580	S	Protein kinase activator OS=Lentinula edodes OX=5353 GN=LENED_000950 PE=4 SV=1	LENED_000950	0.881902	0.000414327	69.209	S(0.882)T(0.118)NAPTVGR	2	-0.10495	1
A0A1Q3DX30	487	S	Protein kinase activator OS=Lentinula edodes OX=5353 GN=LENED_000950 PE=4 SV=1	LENED_000950	0.999171	3.36959e-15	118.96	SAGSEYGEDEGY(0.001)APS(0.999)PQR	3	1.5508	2	0.872	1.106	0.885	1.059	0.977	1.106	1.097	0.31452
A0A1Q3DX30	539	S	Protein kinase activator OS=Lentinula edodes OX=5353 GN=LENED_000950 PE=4 SV=1	LENED_000950	0.999979	8.01687e-07	156	TSSPYTSNS(1)R	2	0.14403	2	0.822	0.675	0.815	1.176	1.297	1.181	1.58	0.003036
A0A1Q3DX30	133	S	Protein kinase activator OS=Lentinula edodes OX=5353 GN=LENED_000950 PE=4 SV=1	LENED_000950	0.976338	5.04547e-17	160.64	SSDVPLTPKS(0.976)PT(0.023)K	4	-1.3564	4	0.843	0.846	0.883	1.149	1.127	1.142	1.329	5.901e-05
A0A1Q3DX30	473	S	Protein kinase activator OS=Lentinula edodes OX=5353 GN=LENED_000950 PE=4 SV=1	LENED_000950	1	8.72511e-29	141.38	VEDDRKS(1)AGS(1)EYGEDEGYAPSPQR	4	0.38085	3	0.953	0.953	0.989	0.925	1.038	1.14	1.072	0.34556
A0A1Q3DX33	640	T	N-carbamoylsarcosine amidase OS=Lentinula edodes OX=5353 GN=LENED_001032 PE=4 SV=1	LENED_001032	0.474124	2.37517e-10	166.64	S(0.001)ES(0.474)T(0.474)S(0.051)SVQNTK	2	-0.10163	0
A0A1Q3DX33	592	S	N-carbamoylsarcosine amidase OS=Lentinula edodes OX=5353 GN=LENED_001032 PE=4 SV=1	LENED_001032	1	9.07559e-08	147.91	S(1)MEAFEEK	2	0.0065854	6	0.972	0.904	0.915	1.078	1.055	1.075	1.149	0.0039769
A0A1Q3DX33	639	S	N-carbamoylsarcosine amidase OS=Lentinula edodes OX=5353 GN=LENED_001032 PE=4 SV=1	LENED_001032	0.673172	2.37517e-10	166.64	S(0.154)ES(0.673)T(0.154)S(0.014)S(0.004)VQNTK	3	0.86757	1	0.937	0.919	0.913	1.129	1.086	1.024	1.17	0.0060776
A0A1Q3DX33	608	S	N-carbamoylsarcosine amidase OS=Lentinula edodes OX=5353 GN=LENED_001032 PE=4 SV=1	LENED_001032	0.821046	0.000140915	72.499	QQQEQS(0.18)S(0.821)PVT(0.992)PAS(0.007)DLSGLLNR	3	1.5068	2	1.11	1.033	0.899	1.244	0.866	0.887	0.985	0.85784
A0A1Q3DX33	637	S	N-carbamoylsarcosine amidase OS=Lentinula edodes OX=5353 GN=LENED_001032 PE=4 SV=1	LENED_001032	0.712993	0.0154317	47.088	T(0.154)RS(0.713)ES(0.075)T(0.032)S(0.011)S(0.014)VQNTK	2	-0.58518	1	0.844	0.937	0.961	1.027	1.135	1.093	1.187	0.025021
A0A1Q3DX33	611	T	N-carbamoylsarcosine amidase OS=Lentinula edodes OX=5353 GN=LENED_001032 PE=4 SV=1	LENED_001032	0.991881	0.000140915	72.499	QQQEQS(0.18)S(0.821)PVT(0.992)PAS(0.007)DLSGLLNR	3	1.5068	1	1.077	0.918	0.757	1.372	0.951	0.941	1.186	0.36202
A0A1Q3DX34	306	S	Saga complex protein OS=Lentinula edodes OX=5353 GN=LENED_000732 PE=4 SV=1	LENED_000732	0.774127	4.17884e-05	79.382	FATPLPLS(0.044)DS(0.774)S(0.183)PGS(0.974)PT(0.019)T(0.005)ISK	3	-0.15544	2	1.097	0.946	0.966	0.881	1.049	1.062	0.994	0.93048
A0A1Q3DX34	310	S	Saga complex protein OS=Lentinula edodes OX=5353 GN=LENED_000732 PE=4 SV=1	LENED_000732	0.973896	4.17884e-05	79.382	FATPLPLS(0.044)DS(0.774)S(0.183)PGS(0.974)PT(0.019)T(0.005)ISK	3	-0.15544	2	1.097	0.946	0.966	0.881	1.049	1.062	0.994	0.93048
A0A1Q3DX36	175	S	Ras-like GTP-binding protein RYL2 OS=Lentinula edodes OX=5353 GN=LENED_000945 PE=4 SV=1	LENED_000945	0.999484	0.000524476	141.02	FT(0.001)S(0.999)FPGLR	2	-0.19931	1	0.996	0.984	0.932	1.043	1.005	1.05	1.064	0.064545
A0A1Q3DX36	322	S	Ras-like GTP-binding protein RYL2 OS=Lentinula edodes OX=5353 GN=LENED_000945 PE=4 SV=1	LENED_000945	0.994114	2.60468e-09	101.2	KRDS(0.994)VFLS(0.006)SVATPTWSAQAEEEEAR	3	-0.8371	2	1.07	1.117	0.989	0.831	0.924	1.079	0.892	0.2303
A0A1Q3DX44	170	S	Coatomer subunit alpha OS=Lentinula edodes OX=5353 GN=LENED_000969 PE=4 SV=1	LENED_000969	0.889388	4.70805e-15	121.02	KGS(0.111)PNS(0.889)GPGNFETFDTFSTVK	3	-0.25476	1	0.852	0.909	0.993	1.086	1.002	1.159	1.179	0.054356
A0A1Q3DX44	971	S	Coatomer subunit alpha OS=Lentinula edodes OX=5353 GN=LENED_000969 PE=4 SV=1	LENED_000969	0.818761	0.00417036	66.989	RNPS(0.027)ES(0.819)S(0.153)LS(0.001)R	2	0.56138	2	1.016	0.84	0.839	1.07	1.156	1.067	1.222	0.041462
A0A1Q3DX44	969	S	Coatomer subunit alpha OS=Lentinula edodes OX=5353 GN=LENED_000969 PE=4 SV=1	LENED_000969	0.999908	2.12352e-07	145.06	RNPS(1)ESSLSR	3	-0.041601	4	0.992	0.994	0.875	1.077	1.044	1.024	1.099	0.097597
A0A1Q3DX44	972	S	Coatomer subunit alpha OS=Lentinula edodes OX=5353 GN=LENED_000969 PE=4 SV=1	LENED_000969	0.807124	0.000238911	90.476	RNPS(0.91)ES(0.152)S(0.807)LS(0.131)R	2	-0.34135	2	0.995	1.013	0.853	1.031	1.01	1.094	1.096	0.190542
A0A1Q3DX44	167	S	Coatomer subunit alpha OS=Lentinula edodes OX=5353 GN=LENED_000969 PE=4 SV=1	LENED_000969	0.954956	5.6951e-29	145.2	KGS(0.955)PNS(0.045)GPGNFETFDTFSTVK	4	-0.12183	2
A0A1Q3DX46	594	S	Uncharacterized protein OS=Lentinula edodes OX=5353 GN=LENED_001038 PE=4 SV=1	LENED_001038	0.850642	1.58137e-10	130.66	S(0.149)VS(0.851)GGILTNSR	2	-0.78583	1	1.144	1.135	1.109	0.867	0.918	0.876	0.785	0.00026184
A0A1Q3DX46	198	S	Uncharacterized protein OS=Lentinula edodes OX=5353 GN=LENED_001038 PE=4 SV=1	LENED_001038	0.776892	1.57124e-12	128.06	SDSVEIT(0.143)PS(0.777)S(0.08)PPK	2	0.20665	1	1.1	1	1.027	0.882	0.869	1.13	0.921	0.37974
A0A1Q3DX46	266	S	Uncharacterized protein OS=Lentinula edodes OX=5353 GN=LENED_001038 PE=4 SV=1	LENED_001038	0.724442	3.48515e-38	156.7	S(0.124)T(0.124)S(0.724)S(0.027)GNSGGLTLGAGIPGGK	2	-0.46459	1	1.121	1.259	1.139	0.968	0.715	0.868	0.725	0.026622
A0A1Q3DX46	505	T	Uncharacterized protein OS=Lentinula edodes OX=5353 GN=LENED_001038 PE=4 SV=1	LENED_001038	0.896581	0.00538192	54.171	IGNGT(0.897)PGS(0.065)FT(0.025)S(0.01)AS(0.004)GR	2	1.5396	1	0.972	1.235	0.921	0.994	0.939	0.967	0.927	0.50148
A0A1Q3DX46	397	S	Uncharacterized protein OS=Lentinula edodes OX=5353 GN=LENED_001038 PE=4 SV=1	LENED_001038	0.42231	0.000646754	43.155	S(0.169)NS(0.422)S(0.178)S(0.178)HQDT(0.038)HS(0.022)GLT(0.134)S(0.839)PHS(0.006)Y(0.007)S(0.003)S(0.003)R	4	0.30228	0
A0A1Q3DX46	244	S	Uncharacterized protein OS=Lentinula edodes OX=5353 GN=LENED_001038 PE=4 SV=1	LENED_001038	0.760365	1.71943e-23	159.44	S(0.12)S(0.12)S(0.76)GVGASGTSATAR	2	1.1536	1	1.184	1.046	0.932	0.974	0.924	0.961	0.904	0.24626
A0A1Q3DX46	433	S	Uncharacterized protein OS=Lentinula edodes OX=5353 GN=LENED_001038 PE=4 SV=1	LENED_001038	0.621027	0.000100902	69.07	IEGNS(0.024)S(0.355)S(0.621)GGS(0.001)TPGHR	3	-0.50802	1	1.163	1.035	1.051	1.089	0.946	0.774	0.865	0.21886
A0A1Q3DX46	264	S	Uncharacterized protein OS=Lentinula edodes OX=5353 GN=LENED_001038 PE=4 SV=1	LENED_001038	0.253869	5.35704e-20	121.69	S(0.254)T(0.254)S(0.254)S(0.209)GNS(0.029)GGLTLGAGIPGGK	3	-1.4429	0
A0A1Q3DX46	508	S	Uncharacterized protein OS=Lentinula edodes OX=5353 GN=LENED_001038 PE=4 SV=1	LENED_001038	0.976673	4.80154e-15	130.36	IGNGTPGS(0.977)FT(0.022)S(0.001)ASGR	2	0.55875	1	0.759	1.026	0.83	1.081	1.125	1.164	1.289	0.046701
A0A1Q3DX46	403	T	Uncharacterized protein OS=Lentinula edodes OX=5353 GN=LENED_001038 PE=4 SV=1	LENED_001038	0.972181	2.61527e-20	128.87	S(0.001)NS(0.002)S(0.003)S(0.003)HQDT(0.972)HS(0.019)GLT(0.778)S(0.222)PHSYSSR	3	0.39955	2	0.928	0.468	0.739	1.606	1.44	0.823	1.812	0.109101
A0A1Q3DX46	233	S	Uncharacterized protein OS=Lentinula edodes OX=5353 GN=LENED_001038 PE=4 SV=1	LENED_001038	0.811025	0.00051657	138.76	ILS(0.019)S(0.167)S(0.811)PY(0.003)K	3	0.17851	2	0.885	0.865	0.927	1.175	1.085	1.068	1.243	0.0037599
A0A1Q3DX46	221	S	Uncharacterized protein OS=Lentinula edodes OX=5353 GN=LENED_001038 PE=4 SV=1	LENED_001038	0.998679	1.05094e-31	203.06	NTEPVS(0.001)AS(0.999)PGT(0.884)PT(0.116)NK	3	-0.00395	3	0.993	1.13	1.055	0.975	0.912	0.974	0.9	0.07426
A0A1Q3DX46	210	S	Uncharacterized protein OS=Lentinula edodes OX=5353 GN=LENED_001038 PE=4 SV=1	LENED_001038	1	4.36245e-07	109.51	RDFGPIGS(1)PPR	2	0.11326	6	1.067	1.086	1.005	0.986	0.97	0.919	0.91	0.041445
A0A1Q3DX46	710	S	Uncharacterized protein OS=Lentinula edodes OX=5353 GN=LENED_001038 PE=4 SV=1	LENED_001038	0.729963	6.57088e-25	110.75	TSQVGS(0.003)LS(0.051)S(0.215)VGS(0.73)PPAGS(0.001)IGVSPGVAGLGFYSGPYGTNR	4	0.25932	1	1.081	1.08	0.982	1.293	0.868	0.762	0.93	0.57948
A0A1Q3DX46	192	S	Uncharacterized protein OS=Lentinula edodes OX=5353 GN=LENED_001038 PE=4 SV=1	LENED_001038	0.988674	1.1618e-13	110.12	S(0.011)DS(0.989)VEIT(0.117)PS(0.442)S(0.442)PPKR	2	-0.42252	5	1.161	1.267	1.22	0.82	0.79	0.817	0.665	0.000124568
A0A1Q3DX46	199	S	Uncharacterized protein OS=Lentinula edodes OX=5353 GN=LENED_001038 PE=4 SV=1	LENED_001038	0.976286	2.74907e-23	159.14	SDSVEIT(0.004)PS(0.019)S(0.976)PPKR	3	-0.29952	7	1.128	1.056	1.106	0.932	0.922	0.901	0.837	0.00127931
A0A1Q3DX46	408	T	Uncharacterized protein OS=Lentinula edodes OX=5353 GN=LENED_001038 PE=4 SV=1	LENED_001038	0.835286	7.08878e-39	158.33	SNSSSHQDTHS(0.008)GLT(0.835)S(0.156)PHS(0.001)YSSR	3	-0.35074	3	1.071	0.463	0.709	1.626	1.297	0.838	1.677	0.158117
A0A1Q3DX46	265	T	Uncharacterized protein OS=Lentinula edodes OX=5353 GN=LENED_001038 PE=4 SV=1	LENED_001038	0.349799	3.45331e-20	126.96	S(0.275)T(0.35)S(0.275)S(0.063)GNS(0.037)GGLTLGAGIPGGK	3	-0.03074	0
A0A1Q3DX46	409	S	Uncharacterized protein OS=Lentinula edodes OX=5353 GN=LENED_001038 PE=4 SV=1	LENED_001038	0.839395	7.08878e-39	158.33	S(0.169)NS(0.422)S(0.178)S(0.178)HQDT(0.038)HS(0.022)GLT(0.134)S(0.839)PHS(0.006)Y(0.007)S(0.003)S(0.003)R	4	0.30228	1
A0A1Q3DX46	196	T	Uncharacterized protein OS=Lentinula edodes OX=5353 GN=LENED_001038 PE=4 SV=1	LENED_001038	0.541879	0.000937091	67.994	SDS(0.001)VEIT(0.542)PS(0.122)S(0.335)PPKR	2	0.01968	1	1.002	0.96	1.134	0.956	1.007	0.975	0.949	0.39152
A0A1Q3DX46	224	T	Uncharacterized protein OS=Lentinula edodes OX=5353 GN=LENED_001038 PE=4 SV=1	LENED_001038	0.998836	7.52927e-24	161.47	NTEPVSASPGT(0.999)PT(0.001)NK	3	0.12069	5	0.976	0.99	1.048	0.996	1.022	0.994	0.999	0.99144
A0A1Q3DX46	19	S	Uncharacterized protein OS=Lentinula edodes OX=5353 GN=LENED_001038 PE=4 SV=1	LENED_001038	0.99488	6.39459e-12	124.68	KLS(0.995)PS(0.005)GPSAATK	3	0.40988	1	0.787	1.074	0.75	1.036	1.094	1.228	1.286	0.100438
A0A1Q3DX51	375	S	Uncharacterized protein OS=Lentinula edodes OX=5353 GN=LENED_000753 PE=4 SV=1	LENED_000753	1	6.9954e-05	79.317	DIEEQPS(1)IGNIR	3	-0.32635	2	1.041	1.115	1.041	0.809	1.088	0.933	0.885	0.21974
A0A1Q3DX51	351	S	Uncharacterized protein OS=Lentinula edodes OX=5353 GN=LENED_000753 PE=4 SV=1	LENED_000753	0.995959	3.26732e-07	140.14	TGS(0.996)VT(0.003)YHRPR	3	-0.00062077	2	1.114	1.134	1.162	0.899	0.864	0.883	0.776	0.000115726
A0A1Q3DX51	262	Y	Uncharacterized protein OS=Lentinula edodes OX=5353 GN=LENED_000753 PE=4 SV=1	LENED_000753	0.980106	0.000326833	92.866	APS(0.02)LPDY(0.98)HR	2	-0.17005	1	0.939	1.027	0.859	0.974	1.103	1.091	1.121	0.150262
A0A1Q3DX51	258	S	Uncharacterized protein OS=Lentinula edodes OX=5353 GN=LENED_000753 PE=4 SV=1	LENED_000753	0.999742	0.000103479	94.363	APS(1)LPDYHR	3	0.074398	1	0.893	0.934	0.894	1.142	1.071	1.07	1.207	0.00199914
A0A1Q3DX52	6	S	Uncharacterized protein OS=Lentinula edodes OX=5353 GN=LENED_001052 PE=4 SV=1	LENED_001052	0.954	0.000663713	71.601	S(0.954)PPT(0.002)GAPPSY(0.044)VSR	2	0.15203	2	1.154	1.178	1.206	0.875	0.807	0.847	0.715	0.00023509
A0A1Q3DX52	304	S	Uncharacterized protein OS=Lentinula edodes OX=5353 GN=LENED_001052 PE=4 SV=1	LENED_001052	1	2.07029e-35	224.35	AGGS(1)QEEHDVTSR	3	-1.6292	7	1.138	1.138	1.124	0.914	0.891	0.851	0.781	0.00031706
A0A1Q3DX52	213	T	Uncharacterized protein OS=Lentinula edodes OX=5353 GN=LENED_001052 PE=4 SV=1	LENED_001052	0.999992	2.19261e-24	139.28	QLLDPTSAANVVRT(1)PIR	3	-0.13776	1	0.963	1.07	1.062	0.95	0.894	1.084	0.946	0.4336
A0A1Q3DX53	69	T	Protease OS=Lentinula edodes OX=5353 GN=LENED_000970 PE=4 SV=1	LENED_000970	1	0.0328972	43.897	T(1)GAWEPFEAK	3	4.2403	1	0.952	0.946	0.818	1.148	1.063	1.07	1.208	0.026097
A0A1Q3DX53	939	T	Protease OS=Lentinula edodes OX=5353 GN=LENED_000970 PE=4 SV=1	LENED_000970	0.999876	0.0240081	48.568	CISPLT(1)LAQK	3	2.9799	1	0.844	1.687	1.07	0.676	0.766	1.007	0.68	0.20266
A0A1Q3DX55	713	S	Uncharacterized protein OS=Lentinula edodes OX=5353 GN=LENED_000965 PE=4 SV=1	LENED_000965	1	0.0256631	63.076	RKS(1)DPIR	3	-0.42979	1	0.92	0.929	0.972	0.988	1.088	1.103	1.127	0.037122
A0A1Q3DX55	779	S	Uncharacterized protein OS=Lentinula edodes OX=5353 GN=LENED_000965 PE=4 SV=1	LENED_000965	0.781657	1.42121e-14	119.76	EMPATPISPVTSPAS(0.782)PT(0.177)T(0.041)HK	3	0.0071163	1	1.124	0.942	0.99	0.989	1.001	0.975	0.97	0.65646
A0A1Q3DX55	755	S	Uncharacterized protein OS=Lentinula edodes OX=5353 GN=LENED_000965 PE=4 SV=1	LENED_000965	0.999993	3.66441e-05	78.976	TTILNHPLS(1)PLS(1)PER	3	-1.0149	1	0.957	0.885	0.965	1.14	1.02	1.046	1.142	0.038203
A0A1Q3DX55	752	S	Uncharacterized protein OS=Lentinula edodes OX=5353 GN=LENED_000965 PE=4 SV=1	LENED_000965	0.999934	7.25129e-16	130.02	TTILNHPLS(1)PLS(1)PER	3	-1.0149	3	1.023	1.03	1.02	0.992	0.96	1.001	0.961	0.03734
A0A1Q3DX55	885	S	Uncharacterized protein OS=Lentinula edodes OX=5353 GN=LENED_000965 PE=4 SV=1	LENED_000965	0.5	2.06262e-05	84.859	S(0.5)PGS(0.5)PEIISLASCK	3	-0.25075	1	1.241	0.878	0.819	1.067	1.103	0.9	1.045	0.71018
A0A1Q3DX55	882	S	Uncharacterized protein OS=Lentinula edodes OX=5353 GN=LENED_000965 PE=4 SV=1	LENED_000965	0.5	2.06262e-05	84.859	S(0.5)PGS(0.5)PEIISLASCK	3	-0.25075	1	1.241	0.878	0.819	1.067	1.103	0.9	1.045	0.71018
A0A1Q3DX56	370	S	Uncharacterized protein OS=Lentinula edodes OX=5353 GN=LENED_001049 PE=4 SV=1	LENED_001049	0.911678	0.000878982	67.326	S(0.57)LS(0.505)RS(0.912)PS(0.013)PSPPSTSR	3	0.14363	5	0.948	1.009	0.992	0.943	1.063	1.054	1.038	0.4501
A0A1Q3DX56	326	S	Uncharacterized protein OS=Lentinula edodes OX=5353 GN=LENED_001049 PE=4 SV=1	LENED_001049	0.466021	9.45801e-06	57.021	SSTNINS(0.012)AS(0.126)S(0.422)S(0.466)PVLGS(0.858)PT(0.107)LGPS(0.006)ES(0.002)PDR	3	0.65391	0
A0A1Q3DX56	374	S	Uncharacterized protein OS=Lentinula edodes OX=5353 GN=LENED_001049 PE=4 SV=1	LENED_001049	0.674403	0.000878982	59.557	S(0.847)LS(0.363)RS(0.562)PS(0.524)PS(0.674)PPS(0.021)T(0.007)S(0.001)R	3	-0.20713	1	0.937	0.964	0.883	0.917	1.183	1.102	1.15	0.167759
A0A1Q3DX56	368	S	Uncharacterized protein OS=Lentinula edodes OX=5353 GN=LENED_001049 PE=4 SV=1	LENED_001049	0.846344	1.10539e-05	82.859	S(0.992)LS(0.846)RS(0.155)PS(0.006)PSPPSTSR	3	-0.34892	3	0.817	1.004	1.013	1.009	1.052	1.112	1.12	0.196937
A0A1Q3DX56	346	T	Uncharacterized protein OS=Lentinula edodes OX=5353 GN=LENED_001049 PE=4 SV=1	LENED_001049	0.702984	5.59306e-12	127.32	S(0.998)NT(0.703)S(0.299)IKPSTLDR	3	0.12916	2	1.032	1.033	0.984	1.032	0.968	0.978	0.977	0.4056
A0A1Q3DX56	347	S	Uncharacterized protein OS=Lentinula edodes OX=5353 GN=LENED_001049 PE=4 SV=1	LENED_001049	0.956198	7.16149e-12	125.86	SNT(0.041)S(0.956)IKPS(0.001)T(0.001)LDR	2	0.27986	3	1.103	1.049	1.017	0.955	0.999	0.91	0.904	0.047477
A0A1Q3DX56	361	S	Uncharacterized protein OS=Lentinula edodes OX=5353 GN=LENED_001049 PE=4 SV=1	LENED_001049	1	1.11369e-06	113.67	ALS(1)VIS(1)AGR	2	0.030464	3	1.031	0.999	0.951	1.014	1.024	1	1.019	0.47164
A0A1Q3DX56	331	S	Uncharacterized protein OS=Lentinula edodes OX=5353 GN=LENED_001049 PE=4 SV=1	LENED_001049	0.857727	9.45801e-06	57.021	SSTNINS(0.012)AS(0.126)S(0.422)S(0.466)PVLGS(0.858)PT(0.107)LGPS(0.006)ES(0.002)PDR	3	0.65391	1
A0A1Q3DX56	377	S	Uncharacterized protein OS=Lentinula edodes OX=5353 GN=LENED_001049 PE=4 SV=1	LENED_001049	0.563837	0.00441758	67.326	S(0.887)PS(0.172)PS(0.228)PPS(0.564)T(0.122)S(0.028)R	2	-0.1994	1	1.047	1.034	1.214	0.854	0.969	0.929	0.835	0.048124
A0A1Q3DX56	358	S	Uncharacterized protein OS=Lentinula edodes OX=5353 GN=LENED_001049 PE=4 SV=1	LENED_001049	1	9.77397e-07	120.86	ALS(1)VIS(1)AGR	2	0.030464	2	1.004	0.971	0.896	1.047	1.054	1.034	1.092	0.059944
A0A1Q3DX56	352	T	Uncharacterized protein OS=Lentinula edodes OX=5353 GN=LENED_001049 PE=4 SV=1	LENED_001049	0.990757	0.000140248	93.226	SNTSIKPS(0.009)T(0.991)LDR	3	-0.42354	3	1.2	1.079	1.226	0.871	0.886	0.808	0.732	0.0030407
A0A1Q3DX56	344	S	Uncharacterized protein OS=Lentinula edodes OX=5353 GN=LENED_001049 PE=4 SV=1	LENED_001049	0.998335	5.59306e-12	127.32	S(0.998)NT(0.703)S(0.299)IKPSTLDR	3	0.12916	4	1.035	1.088	0.95	1.023	0.973	0.958	0.961	0.43556
A0A1Q3DX56	366	S	Uncharacterized protein OS=Lentinula edodes OX=5353 GN=LENED_001049 PE=4 SV=1	LENED_001049	0.991933	1.10539e-05	82.859	S(0.992)LS(0.846)RS(0.155)PS(0.006)PSPPSTSR	3	-0.34892	3	0.839	0.951	0.957	0.971	1.149	1.126	1.182	0.071724
A0A1Q3DX56	351	S	Uncharacterized protein OS=Lentinula edodes OX=5353 GN=LENED_001049 PE=4 SV=1	LENED_001049	0.561306	1.56344e-06	106.6	SNTSIKPS(0.561)T(0.439)LDR	2	0.23962	1	1.129	1.132	1.174	0.892	0.841	0.891	0.764	0.0003161
A0A1Q3DX56	372	S	Uncharacterized protein OS=Lentinula edodes OX=5353 GN=LENED_001049 PE=4 SV=1	LENED_001049	0.996686	9.65189e-11	145.61	S(0.002)PS(0.997)PS(0.001)PPSTSR	2	0.016075	4	0.874	0.861	0.831	1.078	1.186	1.148	1.33	0.0008605
A0A1Q3DX57	492	S	Cop9 signalosome complex subunit 1 OS=Lentinula edodes OX=5353 GN=LENED_001064 PE=4 SV=1	LENED_001064	0.606538	5.4481e-07	115.12	S(0.607)VGDY(0.393)PSALK	2	-0.10011	1	1.072	1.075	1.033	0.934	0.952	0.965	0.897	0.0023958
A0A1Q3DX58	283	S	Ubiquitin activating enzyme OS=Lentinula edodes OX=5353 GN=LENED_000880 PE=4 SV=1	LENED_000880	0.998982	3.78732e-17	134.29	ESLQS(0.999)PEFFIT(0.001)DFAK	2	-0.017257	3	1.044	1.102	1.081	0.873	1.005	0.93	0.87	0.0324
A0A1Q3DX58	983	S	Ubiquitin activating enzyme OS=Lentinula edodes OX=5353 GN=LENED_000880 PE=4 SV=1	LENED_000880	1	0.00244466	75.229	KPVS(1)PHIK	4	0.20543	2	1.062	1.051	1.009	0.961	0.98	0.965	0.931	0.0128836
A0A1Q3DX58	761	T	Ubiquitin activating enzyme OS=Lentinula edodes OX=5353 GN=LENED_000880 PE=4 SV=1	LENED_000880	1	1.83966e-06	98.281	VADSVIVPEFT(1)PK	3	-0.50166	1	1.269	0.856	0.912	0.824	1.049	1.078	0.972	0.89756
A0A1Q3DX71	99	T	Clavaminate synthase-like protein OS=Lentinula edodes OX=5353 GN=LENED_000991 PE=3 SV=1	LENED_000991	0.996457	1.22674e-07	109.15	QT(0.996)GS(0.004)YQGYK	3	-0.19936	3	1.27	1.347	1.305	0.702	0.766	0.707	0.555	5.7858e-05
A0A1Q3DX71	342	T	Clavaminate synthase-like protein OS=Lentinula edodes OX=5353 GN=LENED_000991 PE=3 SV=1	LENED_000991	0.789009	6.85099e-11	109.1	TSAY(0.004)GQT(0.207)T(0.789)LAK	2	-0.34447	1
A0A1Q3DX71	335	T	Clavaminate synthase-like protein OS=Lentinula edodes OX=5353 GN=LENED_000991 PE=3 SV=1	LENED_000991	0.956548	2.97592e-41	242.43	T(0.957)S(0.043)AYGQTTLAK	2	0.34738	2	0.953	1.013	0.995	1.05	1.028	0.984	1.034	0.27226
A0A1Q3DX71	101	S	Clavaminate synthase-like protein OS=Lentinula edodes OX=5353 GN=LENED_000991 PE=3 SV=1	LENED_000991	0.499815	0.000555205	87.719	QT(0.5)GS(0.5)YQGYK	3	-0.41857	0
A0A1Q3DX71	105	Y	Clavaminate synthase-like protein OS=Lentinula edodes OX=5353 GN=LENED_000991 PE=3 SV=1	LENED_000991	0.688422	2.07609e-06	144.57	QTGSY(0.311)QGY(0.688)K	2	0.031394	1	1.072	1.42	1.162	0.818	0.775	0.828	0.663	0.0092573
A0A1Q3DX71	336	S	Clavaminate synthase-like protein OS=Lentinula edodes OX=5353 GN=LENED_000991 PE=3 SV=1	LENED_000991	0.499998	1.66166e-07	115.06	T(0.5)S(0.5)AYGQTTLAK	3	0.46312	1	0.967	0.987	0.941	1.081	1.09	0.956	1.08	0.165762
A0A1Q3DX79	1036	S	5'-3' exoribonuclease OS=Lentinula edodes OX=5353 GN=LENED_000900 PE=3 SV=1	LENED_000900	0.865055	3.01734e-06	93.115	GYS(0.865)GS(0.135)AGNAGGGGAR	2	-0.54787	1	1.016	0.948	0.956	1.154	0.915	1.031	1.062	0.4726
A0A1Q3DX81	80	S	Serine/threonine-protein phosphatase 2A activator OS=Lentinula edodes OX=5353 GN=LENED_001080 PE=3 SV=1	LENED_001080	0.640624	0.00215638	67.927	DTPPVDNS(0.103)S(0.641)S(0.256)R	2	0.4659	1	1.006	1.03	1.023	0.995	1.094	0.888	0.973	0.66288
A0A1Q3DX84	1099	S	Phosphoinositide 3-kinase regulatory subunit 4 OS=Lentinula edodes OX=5353 GN=LENED_000997 PE=4 SV=1	LENED_000997	0.622415	3.91146e-50	168.69	TNALGLLDTHSHLQT(0.008)ES(0.622)S(0.369)PER	4	-0.2032	1	1.083	0.908	0.874	1.2	0.878	1.067	1.098	0.4709
A0A1Q3DX84	1100	S	Phosphoinositide 3-kinase regulatory subunit 4 OS=Lentinula edodes OX=5353 GN=LENED_000997 PE=4 SV=1	LENED_000997	0.810444	6.29676e-59	192.3	TNALGLLDTHSHLQT(0.001)ES(0.188)S(0.81)PER	3	-0.35968	1	1.267	0.938	0.927	0.95	1.105	0.836	0.923	0.59168
A0A1Q3DX90	402	S	DEAD-domain-containing protein OS=Lentinula edodes OX=5353 GN=LENED_001096 PE=3 SV=1	LENED_001096	0.834429	5.09707e-43	166.49	S(0.166)NS(0.834)RPDDVRPDVETYIHR	4	-0.27396	1	1.027	0.953	0.752	1.184	0.935	1.136	1.191	0.20736
A0A1Q3DX96	370	S	Chitin biosynthesis protein OS=Lentinula edodes OX=5353 GN=LENED_001093 PE=4 SV=1	LENED_001093	0.995998	3.7273e-38	151.84	ESSASSSQDDS(0.996)GT(0.004)STPTATK	3	-0.0038827	4	1.118	1.078	1.176	0.924	0.861	0.9	0.796	0.0022034
A0A1Q3DX96	366	S	Chitin biosynthesis protein OS=Lentinula edodes OX=5353 GN=LENED_001093 PE=4 SV=1	LENED_001093	0.827054	3.5703e-14	117.4	ES(0.002)S(0.001)AS(0.03)S(0.14)S(0.827)QDDSGTSTPTATK	3	0.52057	1	1.013	1.069	1.219	0.935	0.845	0.972	0.834	0.059045
A0A1Q3DX96	374	T	Chitin biosynthesis protein OS=Lentinula edodes OX=5353 GN=LENED_001093 PE=4 SV=1	LENED_001093	0.814473	6.83185e-38	150.36	ESSASSSQDDSGTS(0.184)T(0.814)PT(0.001)ATK	3	-0.47475	2	1.055	0.889	1.022	1.003	1.016	1.029	1.028	0.62964
A0A1Q3DX96	411	S	Chitin biosynthesis protein OS=Lentinula edodes OX=5353 GN=LENED_001093 PE=4 SV=1	LENED_001093	1	2.10489e-111	252.87	S(1)PPPALPVHQQGLTDDEGEQTAK	4	0.36121	11	1.074	1.025	1.007	0.942	0.989	0.986	0.939	0.0652
A0A1Q3DX96	307	S	Chitin biosynthesis protein OS=Lentinula edodes OX=5353 GN=LENED_001093 PE=4 SV=1	LENED_001093	1	0.00356373	79.201	AS(1)LPAPAR	2	0.73737	2	1.077	1.156	1.099	0.904	0.854	0.953	0.814	0.0055445
A0A1Q3DXA0	251	S	Signal recognition particle protein OS=Lentinula edodes OX=5353 GN=LENED_001107 PE=4 SV=1	LENED_001107	1	6.31172e-09	106.58	RLPVS(1)PEPLPPLASR	3	-0.17771	3	1.219	1.045	1.099	0.788	0.93	0.951	0.794	0.035704
A0A1Q3DXA0	230	S	Signal recognition particle protein OS=Lentinula edodes OX=5353 GN=LENED_001107 PE=4 SV=1	LENED_001107	0.990262	9.10189e-07	109.51	S(0.01)KS(0.99)PIAPQPK	3	0.56454	2	0.89	0.843	0.769	1.153	1.144	1.173	1.387	0.00161544
A0A1Q3DXA1	281	S	Pkinase-domain-containing protein OS=Lentinula edodes OX=5353 GN=LENED_001101 PE=3 SV=1	LENED_001101	1	2.58644e-33	181.87	DRGEEEGLMGS(1)QADDR	2	0.14999	3	1.06	1.199	1.004	0.819	1.026	0.922	0.848	0.117595
A0A1Q3DXA1	264	S	Pkinase-domain-containing protein OS=Lentinula edodes OX=5353 GN=LENED_001101 PE=3 SV=1	LENED_001101	0.979412	5.5105e-10	132.31	S(0.007)GS(0.013)GS(0.979)VPLINR	2	-0.4474	1	0.99	1.014	1.042	0.891	1.096	0.987	0.976	0.68074
A0A1Q3DXA1	329	S	Pkinase-domain-containing protein OS=Lentinula edodes OX=5353 GN=LENED_001101 PE=3 SV=1	LENED_001101	1	0.000551511	73.927	PGNVMIS(1)DEGR	2	2.5239	1	0.97	0.923	0.815	1.083	1.131	1.069	1.212	0.023263
A0A1Q3DXA1	262	S	Pkinase-domain-containing protein OS=Lentinula edodes OX=5353 GN=LENED_001101 PE=3 SV=1	LENED_001101	0.944718	8.97155e-08	116.9	S(0.044)GS(0.945)GS(0.012)VPLINR	2	0.18117	3	0.98	0.972	0.991	1.084	0.919	1.07	1.044	0.52676
A0A1Q3DXB7	90	S	Uncharacterized protein OS=Lentinula edodes OX=5353 GN=LENED_001029 PE=4 SV=1	LENED_001029	0.99968	0.00261145	81.771	AHTVES(1)IR	2	0.12764	1	0.996	1.072	1.086	0.913	1.119	0.856	0.916	0.33124
A0A1Q3DXC3	128	S	Myc-associated zinc finger OS=Lentinula edodes OX=5353 GN=LENED_001124 PE=4 SV=1	LENED_001124	0.589855	4.83823e-05	77.575	VPS(0.999)PVY(0.004)IS(0.028)QPS(0.036)S(0.59)PY(0.344)R	3	0.50696	1	0.88	1.44	0.931	1.224	0.756	0.836	0.866	0.54668
A0A1Q3DXC3	119	S	Myc-associated zinc finger OS=Lentinula edodes OX=5353 GN=LENED_001124 PE=4 SV=1	LENED_001124	0.999643	4.25542e-16	131.82	VPS(1)PVYISQPSSPYR	3	-0.0093485	4	0.999	1.265	1.085	0.834	0.909	0.95	0.804	0.053222
A0A1Q3DXC3	127	S	Myc-associated zinc finger OS=Lentinula edodes OX=5353 GN=LENED_001124 PE=4 SV=1	LENED_001124	0.416667	0.000380449	69.088	VPS(0.953)PVY(0.047)IS(0.073)QPS(0.417)S(0.417)PY(0.094)R	2	0.68851	0
A0A1Q3DXC3	295	S	Myc-associated zinc finger OS=Lentinula edodes OX=5353 GN=LENED_001124 PE=4 SV=1	LENED_001124	0.995767	0.00110379	83.081	AVS(0.004)RPS(0.996)LPR	3	-0.5052	1	0.968	0.842	1.038	1.073	1.039	1.056	1.112	0.2187
A0A1Q3DXC6	35	Y	Uncharacterized protein OS=Lentinula edodes OX=5353 GN=LENED_001044 PE=4 SV=1	LENED_001044	0.842285	4.96253e-07	115.57	GAS(0.147)GGY(0.842)T(0.011)IQK	2	-1.1628	2	1.021	1.215	1.047	0.925	0.864	0.968	0.84	0.053099
A0A1Q3DXC6	32	S	Uncharacterized protein OS=Lentinula edodes OX=5353 GN=LENED_001044 PE=4 SV=1	LENED_001044	0.998068	3.24134e-05	102.4	GAS(0.998)GGY(0.002)TIQK	3	0.49899	1	1.123	1.07	1.155	0.847	0.992	0.864	0.807	0.0166034
A0A1Q3DXC6	440	Y	Uncharacterized protein OS=Lentinula edodes OX=5353 GN=LENED_001044 PE=4 SV=1	LENED_001044	0.859485	6.67097e-07	86.539	RVS(0.109)DS(0.031)NIEEEDEDY(0.859)QPR	2	1.4446	1	0.942	0.954	0.999	0.995	1.208	0.923	1.08	0.43874
A0A1Q3DXC6	503	S	Uncharacterized protein OS=Lentinula edodes OX=5353 GN=LENED_001044 PE=4 SV=1	LENED_001044	0.9046	2.3539e-06	83.917	S(0.21)AQRPS(0.79)PPNPQGLPS(0.905)PS(0.159)NVS(0.937)DAVVK	4	0.73726	2	1.057	0.957	0.99	0.958	1.198	0.865	1.006	0.97834
A0A1Q3DXC6	429	S	Uncharacterized protein OS=Lentinula edodes OX=5353 GN=LENED_001044 PE=4 SV=1	LENED_001044	0.999723	2.39597e-33	173.55	RVS(1)DS(0.999)NIEEEDEDY(0.001)QPR	3	-1.6974	2	0.761	1.121	0.857	1.11	1.146	1.013	1.194	0.191645
A0A1Q3DXC6	505	S	Uncharacterized protein OS=Lentinula edodes OX=5353 GN=LENED_001044 PE=4 SV=1	LENED_001044	0.492174	2.3539e-06	83.917	S(0.047)AQRPS(0.953)PPNPQGLPS(0.499)PS(0.492)NVS(0.009)DAVVK	3	0.16186	0
A0A1Q3DXC6	431	S	Uncharacterized protein OS=Lentinula edodes OX=5353 GN=LENED_001044 PE=4 SV=1	LENED_001044	0.999341	0.000615728	62.781	RVS(1)DS(0.999)NIEEEDEDY(0.001)QPR	3	-1.6974	1
A0A1Q3DXC6	494	S	Uncharacterized protein OS=Lentinula edodes OX=5353 GN=LENED_001044 PE=4 SV=1	LENED_001044	0.952784	3.12304e-09	99.325	S(0.047)AQRPS(0.953)PPNPQGLPS(0.499)PS(0.492)NVS(0.009)DAVVK	3	0.16186	6	1.075	0.957	1.003	1.044	1.06	0.892	0.987	0.8305
A0A1Q3DXC6	508	S	Uncharacterized protein OS=Lentinula edodes OX=5353 GN=LENED_001044 PE=4 SV=1	LENED_001044	0.936685	0.000501409	46.113	S(0.21)AQRPS(0.79)PPNPQGLPS(0.905)PS(0.159)NVS(0.937)DAVVK	4	0.73726	1	1.234	1.004	0.969	0.946	1.051	0.83	0.882	0.28654
A0A1Q3DXD0	163	S	Uncharacterized protein OS=Lentinula edodes OX=5353 GN=LENED_001142 PE=4 SV=1	LENED_001142	0.882996	0.00731961	45.618	DAS(0.085)HAS(0.883)DS(0.031)DSTSK	3	1.9976	1	1.093	0.988	1.082	0.844	0.967	1.044	0.903	0.20704
A0A1Q3DXD0	443	S	Uncharacterized protein OS=Lentinula edodes OX=5353 GN=LENED_001142 PE=4 SV=1	LENED_001142	0.991134	2.80489e-07	92.932	TPDPGT(0.002)IGRPS(0.991)PNS(0.007)LSK	3	0.68256	2	1.028	1.073	1.095	0.992	0.911	0.945	0.891	0.020137
A0A1Q3DXD0	486	S	Uncharacterized protein OS=Lentinula edodes OX=5353 GN=LENED_001142 PE=4 SV=1	LENED_001142	0.99974	1.5774e-06	97.904	HSQPHS(1)PNHINQR	4	-0.10729	4	0.91	0.661	0.874	1.274	1.186	1.084	1.449	0.026842
A0A1Q3DXD1	278	S	Spermidine n1-acetyltransferase OS=Lentinula edodes OX=5353 GN=LENED_001150 PE=4 SV=1	LENED_001150	0.959408	0.000512003	137.46	T(0.001)S(0.039)S(0.959)METIR	2	-0.062379	2	1.108	1.264	1.207	0.874	0.805	0.816	0.697	0.00146349
A0A1Q3DXD1	357	S	Spermidine n1-acetyltransferase OS=Lentinula edodes OX=5353 GN=LENED_001150 PE=4 SV=1	LENED_001150	0.910339	2.21212e-05	80.117	SLFNPFVSDTSQS(0.001)ES(0.01)DEY(0.008)S(0.91)PS(0.071)K	3	0.12643	1	0.689	1.412	0.976	1.089	0.945	0.937	0.966	0.9819
A0A1Q3DXD1	300	S	Spermidine n1-acetyltransferase OS=Lentinula edodes OX=5353 GN=LENED_001150 PE=4 SV=1	LENED_001150	0.940429	4.79195e-79	189.2	VTDYSSDADDTGES(0.015)AVS(0.94)DT(0.045)ESSFVEHHR	4	-0.13027	2	0.961	1.274	1.07	0.858	0.768	1.099	0.825	0.21452
A0A1Q3DXD1	277	S	Spermidine n1-acetyltransferase OS=Lentinula edodes OX=5353 GN=LENED_001150 PE=4 SV=1	LENED_001150	0.505853	0.00301038	59.038	RT(0.137)S(0.506)S(0.357)METIR	3	0.83955	1
A0A1Q3DXD5	152	S	Uncharacterized protein OS=Lentinula edodes OX=5353 GN=LENED_001057 PE=4 SV=1	LENED_001057	0.554166	4.06959e-28	137.26	KMS(0.093)S(0.554)EMDS(0.353)NFPSENTDLNALR	3	-0.0878	1	0.893	0.763	0.969	1.197	1.196	0.992	1.29	0.053096
A0A1Q3DXD5	156	S	Uncharacterized protein OS=Lentinula edodes OX=5353 GN=LENED_001057 PE=4 SV=1	LENED_001057	0.471386	0.000873081	60.207	KMS(0.361)S(0.167)EMDS(0.471)NFPSENTDLNALR	3	-0.18054	0
A0A1Q3DXD5	151	S	Uncharacterized protein OS=Lentinula edodes OX=5353 GN=LENED_001057 PE=4 SV=1	LENED_001057	0.782592	1.00152e-28	143.47	KMS(0.783)S(0.217)EMDSNFPSENTDLNALR	4	0.64191	4	0.987	0.96	0.956	1.026	1.078	1.005	1.071	0.041759
A0A1Q3DXD5	121	S	Uncharacterized protein OS=Lentinula edodes OX=5353 GN=LENED_001057 PE=4 SV=1	LENED_001057	0.996314	3.3805e-56	180.35	T(0.001)LT(0.003)GGS(0.996)PVNGSGPGVAFHDAR	2	-0.43056	4	0.909	0.992	0.969	1.053	1.011	1.076	1.094	0.047225
A0A1Q3DXD6	564	S	Other ulk ulk protein kinase OS=Lentinula edodes OX=5353 GN=LENED_001051 PE=4 SV=1	LENED_001051	0.950479	5.79994e-06	89.721	PLS(0.95)IDS(0.05)PIIPGETDEDGLLR	2	1.4907	3	1.166	1.007	1.186	0.94	0.782	0.968	0.801	0.057237
A0A1Q3DXD6	704	S	Other ulk ulk protein kinase OS=Lentinula edodes OX=5353 GN=LENED_001051 PE=4 SV=1	LENED_001051	0.829884	0.0063336	41.597	S(0.002)S(0.002)S(0.002)T(0.005)PVT(0.022)T(0.02)RPLS(0.433)S(0.495)PS(0.19)S(0.83)PR	3	0.91796	1	1.024	1.08	1.032	0.993	0.908	0.995	0.923	0.080242
A0A1Q3DXD6	523	S	Other ulk ulk protein kinase OS=Lentinula edodes OX=5353 GN=LENED_001051 PE=4 SV=1	LENED_001051	0.433956	9.58838e-05	73.299	RT(0.368)S(0.434)T(0.197)LGEPGS(0.088)T(0.91)PPS(0.002)NDT(0.001)ATPR	3	0.74164	0
A0A1Q3DXD6	703	S	Other ulk ulk protein kinase OS=Lentinula edodes OX=5353 GN=LENED_001051 PE=4 SV=1	LENED_001051	0.408934	6.65318e-05	70.452	SSSTPVTTRPLS(0.077)S(0.409)PS(0.409)S(0.104)PR	3	0.086522	0
A0A1Q3DXD6	700	S	Other ulk ulk protein kinase OS=Lentinula edodes OX=5353 GN=LENED_001051 PE=4 SV=1	LENED_001051	0.499047	1.90241e-29	145.81	SSSTPVTTRPLS(0.499)S(0.499)PS(0.002)SPR	3	0.23117	0
A0A1Q3DXD6	531	T	Other ulk ulk protein kinase OS=Lentinula edodes OX=5353 GN=LENED_001051 PE=4 SV=1	LENED_001051	0.958373	2.82291e-14	119.34	TSTLGEPGS(0.042)T(0.958)PPSNDTATPR	3	0.13897	2	1.027	0.919	0.974	1.031	1.03	1.03	1.059	0.21272
A0A1Q3DXD6	454	S	Other ulk ulk protein kinase OS=Lentinula edodes OX=5353 GN=LENED_001051 PE=4 SV=1	LENED_001051	0.999998	3.6592e-06	93.371	AS(1)FDQFFGSTAVAK	3	0.5184	1	1.145	0.967	1.117	1.09	0.888	0.849	0.876	0.21762
A0A1Q3DXD6	701	S	Other ulk ulk protein kinase OS=Lentinula edodes OX=5353 GN=LENED_001051 PE=4 SV=1	LENED_001051	0.499047	1.90241e-29	145.81	SSSTPVTTRPLS(0.499)S(0.499)PS(0.002)SPR	3	0.23117	0
A0A1Q3DXD6	567	S	Other ulk ulk protein kinase OS=Lentinula edodes OX=5353 GN=LENED_001051 PE=4 SV=1	LENED_001051	0.991439	3.93677e-05	76.21	IPAS(0.293)RPLS(0.713)IDS(0.991)PIIPGET(0.002)DEDGLLR	3	-2.4018	3	0.975	1.093	1.053	0.985	0.91	1.014	0.932	0.2066
A0A1Q3DXD6	49	S	Other ulk ulk protein kinase OS=Lentinula edodes OX=5353 GN=LENED_001051 PE=4 SV=1	LENED_001051	1	0.000966916	83.53	ELS(1)PEDGDGR	2	-0.72898	1	0.765	1.044	1.06	1.003	1.178	0.975	1.1	0.44564
A0A1Q3DXD6	530	S	Other ulk ulk protein kinase OS=Lentinula edodes OX=5353 GN=LENED_001051 PE=4 SV=1	LENED_001051	0.8675	5.41589e-14	118.51	TSTLGEPGS(0.867)T(0.107)PPS(0.025)NDT(0.001)ATPR	2	0.41777	1	0.963	1.053	0.745	0.977	1.215	1.032	1.168	0.2592
A0A1Q3DXD6	818	S	Other ulk ulk protein kinase OS=Lentinula edodes OX=5353 GN=LENED_001051 PE=4 SV=1	LENED_001051	0.999412	0.0178145	47.302	LRNY(0.001)QEHMS(0.999)MR	2	-4.0862	1	1.213	1.396	0.913	0.938	0.894	0.708	0.721	0.104019
A0A1Q3DXD6	671	S	Other ulk ulk protein kinase OS=Lentinula edodes OX=5353 GN=LENED_001051 PE=4 SV=1	LENED_001051	0.864932	0.00748325	77.662	ALS(0.865)LAS(0.135)K	2	-0.020205	1	1.116	1.282	1.233	0.801	0.806	0.834	0.672	0.00078325
A0A1Q3DXD8	212	S	Uncharacterized protein OS=Lentinula edodes OX=5353 GN=LENED_000854 PE=4 SV=1	LENED_000854	0.798777	8.09185e-39	156.07	AAS(0.174)PS(0.799)ELEVFDLT(0.027)EDRPDSEDEEER	3	-1.026	4	1.029	0.98	1.174	0.996	0.805	1.056	0.898	0.32016
A0A1Q3DXD8	210	S	Uncharacterized protein OS=Lentinula edodes OX=5353 GN=LENED_000854 PE=4 SV=1	LENED_000854	0.716414	1.31467e-06	88.518	AAS(0.716)PS(0.284)ELEVFDLT(0.074)EDRPDS(0.926)EDEEER	4	1.3317	1	1.146	0.775	1.111	1.431	0.99	0.632	1.007	0.90948
A0A1Q3DXD8	279	S	Uncharacterized protein OS=Lentinula edodes OX=5353 GN=LENED_000854 PE=4 SV=1	LENED_000854	0.961133	0.00265502	68.972	NVS(0.961)LGVVDLT(0.039)	2	-0.13437	1	1.166	1.383	1.265	0.724	0.946	0.616	0.599	0.0174392
A0A1Q3DXD8	226	S	Uncharacterized protein OS=Lentinula edodes OX=5353 GN=LENED_000854 PE=4 SV=1	LENED_000854	0.998205	8.09185e-39	156.07	AAS(0.444)PS(0.527)ELEVFDLT(0.031)EDRPDS(0.998)EDEEERR	3	0.13072	4	1.071	1.03	1.11	0.991	0.828	1.009	0.881	0.122196
A0A1Q3DXE2	710	S	Glycosyltransferase family 69 protein OS=Lentinula edodes OX=5353 GN=LENED_001068 PE=4 SV=1	LENED_001068	0.997379	0.0338903	42.718	MGS(0.997)DS(0.003)EK	2	0.35573	1	0.88	0.755	0.762	1.11	1.22	1.229	1.485	0.0026216
A0A1Q3DXE5	238	Y	SURF4-domain-containing partial OS=Lentinula edodes OX=5353 GN=LENED_001161 PE=4 SV=1	LENED_001161	0.999932	3.60206e-37	198.98	PQSANY(1)NPDPHGLSNSR	2	-0.0011989	5	1.143	1.032	1.19	0.909	0.815	0.96	0.798	0.02416
A0A1Q3DXE5	235	S	SURF4-domain-containing partial OS=Lentinula edodes OX=5353 GN=LENED_001161 PE=4 SV=1	LENED_001161	0.990828	6.45228e-07	84.327	PQS(0.991)ANY(0.009)NPDPHGLSNSR	4	0.19323	2
A0A1Q3DXF6	32	T	Ran spi1 binding protein OS=Lentinula edodes OX=5353 GN=LENED_000874 PE=4 SV=1	LENED_000874	0.776879	1.67397e-06	92.41	LT(0.002)EQIDT(0.221)KT(0.777)HEEDEQVLFK	4	0.66797	1	1.06	1.252	1.055	0.872	0.805	0.994	0.793	0.049559
A0A1Q3DXF6	93	S	Ran spi1 binding protein OS=Lentinula edodes OX=5353 GN=LENED_000874 PE=4 SV=1	LENED_000874	0.999302	1.46179e-08	115.38	VCANHS(0.999)IS(0.001)ADMR	3	-0.88109	3	1.041	1.034	0.979	0.955	0.999	1.009	0.97	0.3069
A0A1Q3DXF6	121	T	Ran spi1 binding protein OS=Lentinula edodes OX=5353 GN=LENED_000874 PE=4 SV=1	LENED_000874	0.999634	2.20664e-10	106.39	VAADYSET(1)PPTSETLAIR	3	-0.23048	3	1.176	1.223	1.008	0.898	0.809	0.927	0.773	0.023723
A0A1Q3DXF6	135	S	Ran spi1 binding protein OS=Lentinula edodes OX=5353 GN=LENED_000874 PE=4 SV=1	LENED_000874	1	0.000211946	84.62	FANS(1)ENAHEFK	3	-1.4291	1
A0A1Q3DXF9	237	Y	Nuclear condensin complex subunit smc4 OS=Lentinula edodes OX=5353 GN=LENED_000984 PE=4 SV=1	LENED_000984	0.980221	1.44374e-16	142.45	GLES(0.02)DVEEY(0.98)EMPK	2	1.3261	1	0.939	0.861	0.808	1.106	1.145	1.121	1.293	0.0044238
A0A1Q3DXF9	174	S	Nuclear condensin complex subunit smc4 OS=Lentinula edodes OX=5353 GN=LENED_000984 PE=4 SV=1	LENED_000984	1	1.13327e-32	162.09	VPNPEEEDS(1)ELEEQNQK	3	0.58639	1	1.006	0.984	0.85	1.103	0.995	1.064	1.113	0.147218
A0A1Q3DXF9	245	S	Nuclear condensin complex subunit smc4 OS=Lentinula edodes OX=5353 GN=LENED_000984 PE=4 SV=1	LENED_000984	1	0.0372753	42.19	RVS(1)MS(1)PK	2	3.3483	1	0.955	0.95	1.127	0.924	1.012	1.054	0.986	0.86634
A0A1Q3DXF9	216	S	Nuclear condensin complex subunit smc4 OS=Lentinula edodes OX=5353 GN=LENED_000984 PE=4 SV=1	LENED_000984	1	2.90195e-09	99.407	LVPMS(1)DDDGK	2	-1.9428	2	0.97	1.044	1.048	1.026	0.942	1.001	0.97	0.43668
A0A1Q3DXF9	232	S	Nuclear condensin complex subunit smc4 OS=Lentinula edodes OX=5353 GN=LENED_000984 PE=4 SV=1	LENED_000984	1	6.31771e-13	129.01	GLES(1)DVEEYEMPK	3	-0.0012618	2	0.751	1.027	1.028	1.057	1.199	0.963	1.147	0.3049
A0A1Q3DXF9	247	S	Nuclear condensin complex subunit smc4 OS=Lentinula edodes OX=5353 GN=LENED_000984 PE=4 SV=1	LENED_000984	1	0.0372753	42.19	RVS(1)MS(1)PK	2	3.3483	1	0.955	0.95	1.127	0.924	1.012	1.054	0.986	0.86634
A0A1Q3DXG5	212	S	Box C D snoRNA protein 1 OS=Lentinula edodes OX=5353 GN=LENED_000885 PE=4 SV=1	LENED_000885	1	3.57044e-08	100.97	GDIVS(1)EDEPGENPER	2	-0.90004	1	1.057	1.111	0.943	0.976	0.94	0.993	0.935	0.27232
A0A1Q3DXH9	37	T	Uncharacterized protein OS=Lentinula edodes OX=5353 GN=LENED_001006 PE=4 SV=1	LENED_001006	0.780119	0.000108525	74.516	S(0.22)QT(0.78)APPLNLGGDAEPEGESWYR	3	0.65945	1	1.14	1.198	0.955	0.927	1	0.822	0.835	0.115562
A0A1Q3DXI2	163	T	dUTP diphosphatase OS=Lentinula edodes OX=5353 GN=LENED_000906 PE=4 SV=1	LENED_000906	0.578146	2.27415e-05	91.845	GGGGFGS(0.422)T(0.578)GGHGAL	2	-0.65776	1	1.029	1.075	1.145	0.807	1.006	0.974	0.858	0.105664
A0A1Q3DXI2	16	T	dUTP diphosphatase OS=Lentinula edodes OX=5353 GN=LENED_000906 PE=4 SV=1	LENED_000906	0.997468	4.43206e-29	139.38	RMS(0.997)T(0.997)EPAAS(0.005)IAPISQLLIK	3	-0.10619	11	1.215	1.209	1.134	0.831	0.803	0.866	0.703	0.00034307
A0A1Q3DXI2	15	S	dUTP diphosphatase OS=Lentinula edodes OX=5353 GN=LENED_000906 PE=4 SV=1	LENED_000906	0.998565	3.83565e-47	197.54	RMS(0.999)T(0.995)EPAAS(0.007)IAPISQLLIK	3	0.0063745	19	1.111	1.12	1.144	0.888	0.909	0.881	0.793	5.774e-05
A0A1Q3DXI4	128	S	GTP-binding protein OS=Lentinula edodes OX=5353 GN=LENED_001192 PE=4 SV=1	LENED_001192	1	5.18454e-63	178.94	PAPEAEES(1)EGEDEPPILINR	2	-0.51489	5	1.127	1.117	1.052	0.939	0.867	0.937	0.832	0.0056622
A0A1Q3DXJ6	365	S	Carbohydrate-binding module family 48 partial OS=Lentinula edodes OX=5353 GN=LENED_000916 PE=4 SV=1	LENED_000916	0.994097	4.12723e-21	105.58	VFPVNGTGDLNAS(0.242)T(0.764)PAGS(0.994)PAPR	3	-0.14832	2	0.985	0.934	1.046	1.128	0.925	1.011	1.033	0.6671
A0A1Q3DXJ6	391	S	Carbohydrate-binding module family 48 partial OS=Lentinula edodes OX=5353 GN=LENED_000916 PE=4 SV=1	LENED_000916	0.505181	0.000367979	63.138	ILS(0.034)FPS(0.505)RGT(0.505)PT(0.946)PES(0.007)S(0.002)PSSK	4	0.60334	1	1.262	1.646	1.251	0.635	0.638	0.675	0.468	0.00123852
A0A1Q3DXJ6	371	S	Carbohydrate-binding module family 48 partial OS=Lentinula edodes OX=5353 GN=LENED_000916 PE=4 SV=1	LENED_000916	0.99683	1.93024e-19	192.54	AS(0.997)T(0.003)SSILSTPSK	2	0.37743	8	1.167	1.23	1.19	0.818	0.846	0.817	0.692	4.1405e-05
A0A1Q3DXJ6	373	S	Carbohydrate-binding module family 48 partial OS=Lentinula edodes OX=5353 GN=LENED_000916 PE=4 SV=1	LENED_000916	0.857478	2.59057e-19	190.06	AS(0.506)T(0.677)S(0.857)S(0.959)ILSTPSK	3	-0.18725	2	1.15	1.174	1.251	0.807	0.91	0.782	0.699	0.0024041
A0A1Q3DXJ6	374	S	Carbohydrate-binding module family 48 partial OS=Lentinula edodes OX=5353 GN=LENED_000916 PE=4 SV=1	LENED_000916	0.958988	2.59057e-19	190.06	AS(0.506)T(0.677)S(0.857)S(0.959)ILSTPSK	3	-0.18725	5	1.172	1.242	1.195	0.798	0.865	0.799	0.682	0.00026393
A0A1Q3DXJ6	361	T	Carbohydrate-binding module family 48 partial OS=Lentinula edodes OX=5353 GN=LENED_000916 PE=4 SV=1	LENED_000916	0.763814	1.01808e-05	70.229	VFPVNGTGDLNAS(0.242)T(0.764)PAGS(0.994)PAPR	3	-0.14832	1	0.985	0.934	1.046	1.128	0.925	1.011	1.033	0.6671
A0A1Q3DXJ6	394	T	Carbohydrate-binding module family 48 partial OS=Lentinula edodes OX=5353 GN=LENED_000916 PE=4 SV=1	LENED_000916	0.879037	1.43516e-05	97.2	GT(0.879)PT(0.12)PESSPSSK	2	0.33072	7	1.278	1.359	1.282	0.736	0.739	0.702	0.555	2.1177e-05
A0A1Q3DXJ6	396	T	Carbohydrate-binding module family 48 partial OS=Lentinula edodes OX=5353 GN=LENED_000916 PE=4 SV=1	LENED_000916	0.959139	0.000227422	65.248	ILS(0.021)FPS(0.271)RGT(0.715)PT(0.959)PES(0.022)S(0.007)PS(0.003)S(0.001)K	3	-0.39842	3	1.191	1.461	1.263	0.684	0.741	0.75	0.556	0.00096155
A0A1Q3DXJ6	377	S	Carbohydrate-binding module family 48 partial OS=Lentinula edodes OX=5353 GN=LENED_000916 PE=4 SV=1	LENED_000916	0.98834	1.99076e-16	161.08	AS(0.807)T(0.186)S(0.006)S(0.001)ILS(0.988)T(0.641)PS(0.37)KR	3	0.51018	9	1.359	1.352	1.408	0.65	0.658	0.683	0.483	1.5798e-06
A0A1Q3DXJ6	360	S	Carbohydrate-binding module family 48 partial OS=Lentinula edodes OX=5353 GN=LENED_000916 PE=4 SV=1	LENED_000916	0.755383	4.2896e-06	94.019	KVFPVNGTGDLNAS(0.755)T(0.16)PAGS(0.085)PAPR	3	-1.1019	1	1.046	1.255	1.041	0.771	0.889	1.025	0.803	0.096916
A0A1Q3DXJ6	409	S	Carbohydrate-binding module family 48 partial OS=Lentinula edodes OX=5353 GN=LENED_000916 PE=4 SV=1	LENED_000916	0.999943	0.00406873	85.862	FDSPS(1)IR	2	0.041196	1	1.322	1.338	1.404	0.669	0.669	0.707	0.503	1.61252e-05
A0A1Q3DXJ6	372	T	Carbohydrate-binding module family 48 partial OS=Lentinula edodes OX=5353 GN=LENED_000916 PE=4 SV=1	LENED_000916	0.982923	3.92805e-07	104.76	AS(0.975)T(0.983)S(0.285)S(0.756)ILS(0.001)TPSK	2	0.016993	3	1.104	1.145	1.171	0.875	0.933	0.834	0.773	0.0021406
A0A1Q3DXJ6	378	T	Carbohydrate-binding module family 48 partial OS=Lentinula edodes OX=5353 GN=LENED_000916 PE=4 SV=1	LENED_000916	0.641359	1.99076e-16	161.08	AS(0.807)T(0.186)S(0.006)S(0.001)ILS(0.988)T(0.641)PS(0.37)KR	3	0.51018	3	1.361	1.428	1.461	0.621	0.612	0.641	0.441	2.5797e-06
A0A1Q3DXJ6	380	S	Carbohydrate-binding module family 48 partial OS=Lentinula edodes OX=5353 GN=LENED_000916 PE=4 SV=1	LENED_000916	0.985974	1.69641e-16	160.81	ASTSS(0.001)ILS(0.761)T(0.252)PS(0.986)KR	3	0.083727	11	1.337	1.321	1.392	0.668	0.693	0.696	0.508	2.5019e-06
A0A1Q3DXJ6	388	S	Carbohydrate-binding module family 48 partial OS=Lentinula edodes OX=5353 GN=LENED_000916 PE=4 SV=1	LENED_000916	0.998285	0.0021347	96.034	ILS(0.998)FPS(0.002)R	2	0.44229	1	1.377	1.444	1.39	0.583	0.652	0.666	0.451	5.6767e-05
A0A1Q3DXJ7	3	S	Uncharacterized protein OS=Lentinula edodes OX=5353 GN=LENED_001115 PE=4 SV=1	LENED_001115	0.82818	0.0319444	48.568	MS(0.034)S(0.828)RY(0.128)S(0.009)MDVK	3	2.2994	1	0.932	1.286	1.027	0.795	0.912	1.07	0.856	0.29658
A0A1Q3DXK4	87	S	Nucleoporin nup40 OS=Lentinula edodes OX=5353 GN=LENED_001225 PE=4 SV=1	LENED_001225	1	5.9028e-28	195.38	GS(1)ADDFGMDSMFENK	3	0.30196	1	1.182	1.036	1.081	0.848	0.978	0.911	0.83	0.029877
A0A1Q3DXK4	250	S	Nucleoporin nup40 OS=Lentinula edodes OX=5353 GN=LENED_001225 PE=4 SV=1	LENED_001225	0.982237	0.0277038	57.567	S(0.159)S(0.842)LS(0.982)GT(0.016)LPR	2	-1.9802	1	1.066	0.957	0.886	1.011	0.994	1.084	1.062	0.35714
A0A1Q3DXK4	248	S	Nucleoporin nup40 OS=Lentinula edodes OX=5353 GN=LENED_001225 PE=4 SV=1	LENED_001225	0.842039	0.00593931	67.385	S(0.159)S(0.842)LS(0.982)GT(0.016)LPR	2	-1.9802	2	1.039	0.96	0.901	1.041	0.981	1.081	1.07	0.24198
A0A1Q3DXK5	7	S	MICOS complex subunit OS=Lentinula edodes OX=5353 GN=LENED_001143 PE=4 SV=1	LENED_001143	0.999342	0.000376382	83.54	RY(0.001)S(0.999)AEAETSPK	3	-0.055841	1
A0A1Q3DXK6	8	S	Dolichyl-diphosphooligosaccharide--protein glycosyltransferase subunit OST2 OS=Lentinula edodes OX=5353 GN=LENED_001213 PE=3 SV=1	LENED_001213	0.921219	7.89842e-07	125.74	S(0.001)S(0.001)S(0.076)S(0.921)FT(0.002)FTK	3	-0.099915	2	1.157	1.054	1.119	0.942	0.867	0.908	0.816	0.005004
A0A1Q3DXK6	5	S	Dolichyl-diphosphooligosaccharide--protein glycosyltransferase subunit OST2 OS=Lentinula edodes OX=5353 GN=LENED_001213 PE=3 SV=1	LENED_001213	0.978233	0.00164359	80.245	S(0.978)S(0.021)S(0.001)SFTFTK	2	1.5406	1	1.015	1.037	1.134	0.907	0.996	0.95	0.895	0.064377
A0A1Q3DXK8	1169	S	BZip transcription factor OS=Lentinula edodes OX=5353 GN=LENED_001210 PE=3 SV=1	LENED_001210	0.78691	6.98731e-10	105.72	S(0.279)GS(0.787)S(0.933)ADREADDHQQRPQS(0.001)R	3	-0.18189	2	1.015	0.985	0.932	1.032	1.082	0.969	1.052	0.28662
A0A1Q3DXK8	479	S	BZip transcription factor OS=Lentinula edodes OX=5353 GN=LENED_001210 PE=3 SV=1	LENED_001210	0.815245	0.00901848	49.395	RVS(0.815)AS(0.185)HIPAPGSR	3	-1.2531	1
A0A1Q3DXK8	1102	S	BZip transcription factor OS=Lentinula edodes OX=5353 GN=LENED_001210 PE=3 SV=1	LENED_001210	0.988716	4.16341e-06	84.324	S(0.069)IS(0.932)GS(0.989)PPPS(0.01)AS(0.001)SSSSK	2	-0.42125	5	1.085	1.042	1.038	0.926	0.956	0.981	0.905	0.0101416
A0A1Q3DXK8	1481	S	BZip transcription factor OS=Lentinula edodes OX=5353 GN=LENED_001210 PE=3 SV=1	LENED_001210	1	8.05821e-15	118.44	KQAS(1)PEFEEFDPEDDGDDDDDDEVMR	3	0.058323	1	0.87	0.954	0.989	1.082	1.023	1.092	1.137	0.040722
A0A1Q3DXK8	1098	S	BZip transcription factor OS=Lentinula edodes OX=5353 GN=LENED_001210 PE=3 SV=1	LENED_001210	0.990005	0.000111646	69.765	S(0.99)IS(0.976)GS(0.935)PPPS(0.082)AS(0.006)S(0.006)S(0.002)S(0.001)S(0.001)K	3	0.51551	4	1.083	1.028	1.058	0.914	0.967	0.979	0.902	0.0166952
A0A1Q3DXK8	1201	S	BZip transcription factor OS=Lentinula edodes OX=5353 GN=LENED_001210 PE=3 SV=1	LENED_001210	0.947664	4.88214e-43	169.68	TASVPNSNVS(0.002)NNGS(0.051)IS(0.948)PR	3	1.1414	3	0.928	1.035	1.058	0.974	0.992	1.037	0.994	0.92114
A0A1Q3DXK8	1184	S	BZip transcription factor OS=Lentinula edodes OX=5353 GN=LENED_001210 PE=3 SV=1	LENED_001210	1	3.13847e-19	189.31	EADDHQQRPQS(1)R	2	0.36333	3	1.079	0.989	1.107	0.973	0.887	0.999	0.9	0.101936
A0A1Q3DXK8	1452	S	BZip transcription factor OS=Lentinula edodes OX=5353 GN=LENED_001210 PE=3 SV=1	LENED_001210	1	2.70491e-32	157.53	RKNS(1)EAINGNAGTITNR	4	0.27547	9	0.85	0.987	0.87	1.106	1.069	1.114	1.215	0.015
A0A1Q3DXK8	1241	S	BZip transcription factor OS=Lentinula edodes OX=5353 GN=LENED_001210 PE=3 SV=1	LENED_001210	0.728953	7.60879e-09	49.544	S(0.27)GPLS(0.729)PAMLT(0.001)GPQDPNAPSSNLSNPLSTLAPPGLQFDPSSFR	4	-0.39957	1	1.097	1.071		1.031	1.296	0.478	0.863	0.5257
A0A1Q3DXK8	1170	S	BZip transcription factor OS=Lentinula edodes OX=5353 GN=LENED_001210 PE=3 SV=1	LENED_001210	0.932646	0.012077	43.241	S(0.279)GS(0.787)S(0.933)ADREADDHQQRPQS(0.001)R	3	-0.18189	1	0.952	0.945	0.879	1.068	1.183	0.979	1.164	0.068822
A0A1Q3DXK8	1100	S	BZip transcription factor OS=Lentinula edodes OX=5353 GN=LENED_001210 PE=3 SV=1	LENED_001210	0.976469	4.16341e-06	84.324	S(0.99)IS(0.976)GS(0.935)PPPS(0.082)AS(0.006)S(0.006)S(0.002)S(0.001)S(0.001)K	3	0.51551	4	1.059	1.06	1.047	0.921	0.961	0.981	0.904	0.0060391
A0A1Q3DXL8	1511	S	Acetyl-carboxylase OS=Lentinula edodes OX=5353 GN=LENED_001220 PE=4 SV=1	LENED_001220	0.979847	4.08874e-07	170.4	AT(0.02)S(0.98)PTLVKPR	3	-0.23683	3	0.984	1.027	1.057	0.95	1.047	0.964	0.965	0.38248
A0A1Q3DXL8	769	T	Acetyl-carboxylase OS=Lentinula edodes OX=5353 GN=LENED_001220 PE=4 SV=1	LENED_001220	0.993191	0.000501121	58.093	PFEGLLPT(0.005)MGT(0.993)PAVT(0.002)GSK	3	0.93497	1	0.999	1.028	0.913	1.181	0.715	1.174	1.044	0.91832
A0A1Q3DXL8	1126	T	Acetyl-carboxylase OS=Lentinula edodes OX=5353 GN=LENED_001220 PE=4 SV=1	LENED_001220	0.937355	3.56059e-23	159.84	FNLGQS(0.122)HS(0.878)PPS(0.063)T(0.937)PR	2	-0.29002	7	1.037	1.02	1.04	0.964	1.001	0.966	0.946	0.015503
A0A1Q3DXL8	2217	S	Acetyl-carboxylase OS=Lentinula edodes OX=5353 GN=LENED_001220 PE=4 SV=1	LENED_001220	0.996715	2.29753e-05	104.17	S(0.997)PAPPS(0.003)YATSS	2	-0.43072	1	1.055	1.018	1.032	0.957	1.001	0.964	0.941	0.024904
A0A1Q3DXL8	1122	S	Acetyl-carboxylase OS=Lentinula edodes OX=5353 GN=LENED_001220 PE=4 SV=1	LENED_001220	0.999627	3.56059e-23	159.84	FNLGQSHS(1)PPS(0.274)T(0.726)PR	3	-0.60299	18	1.022	1.026	1.049	0.989	0.962	0.983	0.947	0.009818
A0A1Q3DXL8	1125	S	Acetyl-carboxylase OS=Lentinula edodes OX=5353 GN=LENED_001220 PE=4 SV=1	LENED_001220	0.929184	3.81741e-15	127.53	FNLGQS(0.005)HS(0.994)PPS(0.929)T(0.072)PR	3	-0.578	4	1.127	1.117	1.168	0.88	0.891	0.874	0.775	6.3214e-05
A0A1Q3DXL9	52	S	Mitochondrial 54S ribosomal protein MNP1 OS=Lentinula edodes OX=5353 GN=LENED_000948 PE=3 SV=1	LENED_000948	0.999971	0.000181225	121.61	S(1)PDATINR	2	0.37696	1	1.499	1.388	1.501	0.547	0.538	0.653	0.396	0.000159098
A0A1Q3DXL9	45	S	Mitochondrial 54S ribosomal protein MNP1 OS=Lentinula edodes OX=5353 GN=LENED_000948 PE=3 SV=1	LENED_000948	0.784898	0.000608626	72.681	T(0.002)NPS(0.213)S(0.785)PPPLAK	3	0.19462	2	1.334	1.489	1.451	0.583	0.571	0.693	0.432	0.00027536
A0A1Q3DXM0	663	S	ARM repeat-containing protein OS=Lentinula edodes OX=5353 GN=LENED_001237 PE=4 SV=1	LENED_001237	1	5.26435e-08	111.22	LLDVNS(1)AIAVEK	2	-0.56089	3	0.943	0.965	0.887	1.065	1.045	1.094	1.146	0.008541
A0A1Q3DXM9	353	S	Retrotransposon unclassified OS=Lentinula edodes OX=5353 GN=LENED_000958 PE=4 SV=1	LENED_000958	0.850088	3.31128e-05	56.783	EFDNTPDVKDPT(0.057)VS(0.85)PPS(0.046)LT(0.046)R	4	-0.87209	2	1.236	1.046	1.294	0.692	1.015	0.782	0.696	0.046281
A0A1Q3DXM9	375	S	Retrotransposon unclassified OS=Lentinula edodes OX=5353 GN=LENED_000958 PE=4 SV=1	LENED_000958	0.49998	0.00177253	59.155	S(0.5)PS(0.5)VIAETYTDK	3	-0.24079	1	0.752	0.949	1.018	1.036	0.862	1.367	1.201	0.34648
A0A1Q3DXM9	361	S	Retrotransposon unclassified OS=Lentinula edodes OX=5353 GN=LENED_000958 PE=4 SV=1	LENED_000958	0.904606	3.97048e-05	79.997	RS(0.905)S(0.089)S(0.006)NLSSLSSVSSR	2	1.8414	2	0.973	1.009	0.889	0.996	1.087	1.047	1.09	0.127163
A0A1Q3DXM9	262	S	Retrotransposon unclassified OS=Lentinula edodes OX=5353 GN=LENED_000958 PE=4 SV=1	LENED_000958	1	1.48735e-10	126.96	VGDENDLAS(1)PR	2	-0.18197	2	0.968	0.965	0.954	1.094	1.004	1.031	1.084	0.036205
A0A1Q3DXM9	377	S	Retrotransposon unclassified OS=Lentinula edodes OX=5353 GN=LENED_000958 PE=4 SV=1	LENED_000958	0.49998	0.00177253	59.155	S(0.5)PS(0.5)VIAETYTDK	3	-0.24079	1	0.752	0.949	1.018	1.036	0.862	1.367	1.201	0.34648
A0A1Q3DXP0	315	S	Uncharacterized protein OS=Lentinula edodes OX=5353 GN=LENED_001072 PE=4 SV=1	LENED_001072	0.808514	3.08912e-19	129.2	SIPLNTFAPQNT(0.191)S(0.809)FGK	3	0.52144	3	1.424	1.008	1.273	0.747	0.795	0.819	0.637	0.0138174
A0A1Q3DXP0	303	S	Uncharacterized protein OS=Lentinula edodes OX=5353 GN=LENED_001072 PE=4 SV=1	LENED_001072	0.921267	2.40129e-05	73.831	S(0.921)IPLNT(0.079)FAPQNT(0.326)S(0.674)FGK	3	-0.60505	1
A0A1Q3DXP0	275	S	Uncharacterized protein OS=Lentinula edodes OX=5353 GN=LENED_001072 PE=4 SV=1	LENED_001072	0.997042	1.35617e-06	91.079	VPS(0.997)MGPT(0.003)DMDGWETAYTTTSATK	3	0.19112	1	0.928	0.993	0.961	1.049	1.246	0.85	1.091	0.53776
A0A1Q3DXQ5	40	S	Oligopeptide transporter OS=Lentinula edodes OX=5353 GN=LENED_001267 PE=4 SV=1	LENED_001267	0.999315	0.000454067	64.64	GEFS(0.001)AHS(0.999)PK	3	0.95617	1
A0A1Q3DXQ8	373	S	Arabinogalactan endo-beta-1,4-galactanase OS=Lentinula edodes OX=5353 GN=LENED_001262 PE=3 SV=1	LENED_001262	1	3.72727e-08	114.06	S(1)RS(1)QENEGFSGR	3	-0.088512	2	1.013	0.916	1.05	1.021	1.078	0.95	1.023	0.68994
A0A1Q3DXQ8	375	S	Arabinogalactan endo-beta-1,4-galactanase OS=Lentinula edodes OX=5353 GN=LENED_001262 PE=3 SV=1	LENED_001262	1	1.21216e-06	106.2	S(1)RS(1)QENEGFSGR	3	-0.088512	4	0.985	0.934	1.008	1.14	0.944	1.015	1.059	0.41024
A0A1Q3DXQ8	188	S	Arabinogalactan endo-beta-1,4-galactanase OS=Lentinula edodes OX=5353 GN=LENED_001262 PE=3 SV=1	LENED_001262	0.952227	0.00049308	59.539	ANLAGGDDKNS(0.952)DS(0.048)PGAGLK	3	0.64894	1	1.051	1.14	1.041	0.924	0.949	0.931	0.868	0.0091368
A0A1Q3DXR1	334	S	Endoplasmic reticulum protein OS=Lentinula edodes OX=5353 GN=LENED_001280 PE=4 SV=1	LENED_001280	0.728426	0.0005442	46.68	QS(0.245)S(0.231)ICS(0.587)T(0.539)QS(0.728)RHS(0.668)HVLEQPT(0.002)ALQK	4	-0.0073944	1	0.952	0.793	0.975	0.969	1.242	1.061	1.203	0.132921
A0A1Q3DXR1	291	S	Endoplasmic reticulum protein OS=Lentinula edodes OX=5353 GN=LENED_001280 PE=4 SV=1	LENED_001280	1	1.42205e-24	176.85	VS(1)LPDIEDTEVEEGR	3	0.29386	2	0.783	0.943	0.972	1.119	1.024	1.161	1.225	0.056083
A0A1Q3DXR1	280	S	Endoplasmic reticulum protein OS=Lentinula edodes OX=5353 GN=LENED_001280 PE=4 SV=1	LENED_001280	1	8.25809e-08	132.08	S(1)FPNS(1)PNQSK	3	-0.10356	3	0.859	0.847	0.812	1.109	1.163	1.183	1.372	0.00024482
A0A1Q3DXR1	328	S	Endoplasmic reticulum protein OS=Lentinula edodes OX=5353 GN=LENED_001280 PE=4 SV=1	LENED_001280	0.791179	9.50259e-07	157.09	QS(0.209)S(0.791)ICSTQSR	2	-0.77595	1	0.811	0.808	0.678	1.159	1.224	1.267	1.589	0.00195662
A0A1Q3DXR1	245	S	Endoplasmic reticulum protein OS=Lentinula edodes OX=5353 GN=LENED_001280 PE=4 SV=1	LENED_001280	0.999487	8.16386e-06	102.64	ES(0.087)S(0.914)PS(0.999)PPPPLAK	2	-0.34931	6	1.035	0.92	0.988	1.09	1.001	0.989	1.047	0.37584
A0A1Q3DXR1	331	S	Endoplasmic reticulum protein OS=Lentinula edodes OX=5353 GN=LENED_001280 PE=4 SV=1	LENED_001280	0.586598	0.0005442	46.68	QS(0.245)S(0.231)ICS(0.587)T(0.539)QS(0.728)RHS(0.668)HVLEQPT(0.002)ALQK	4	-0.0073944	1	0.952	0.793	0.975	0.969	1.242	1.061	1.203	0.132921
A0A1Q3DXR1	243	S	Endoplasmic reticulum protein OS=Lentinula edodes OX=5353 GN=LENED_001280 PE=4 SV=1	LENED_001280	0.913895	8.16386e-06	102.64	ES(0.087)S(0.914)PS(0.999)PPPPLAK	2	-0.34931	4	1.035	0.92	0.988	1.09	1.001	0.989	1.047	0.37584
A0A1Q3DXR1	337	S	Endoplasmic reticulum protein OS=Lentinula edodes OX=5353 GN=LENED_001280 PE=4 SV=1	LENED_001280	1	6.83032e-17	169.15	HS(1)HVLEQPTALQK	3	0.048089	4	0.935	0.885	0.886	1.06	1.126	1.099	1.214	0.00154116
A0A1Q3DXR1	186	S	Endoplasmic reticulum protein OS=Lentinula edodes OX=5353 GN=LENED_001280 PE=4 SV=1	LENED_001280	1	3.19935e-78	212.39	LLAQADDPLDS(1)PIRLPEDGDAEGER	3	0.56461	4	0.849	0.737	0.83	1.192	1.209	1.159	1.474	0.00103591
A0A1Q3DXR1	284	S	Endoplasmic reticulum protein OS=Lentinula edodes OX=5353 GN=LENED_001280 PE=4 SV=1	LENED_001280	1	8.25809e-08	122.97	S(1)FPNS(1)PNQSK	3	-0.10356	4	0.836	0.809	0.689	1.179	1.202	1.239	1.551	0.00197935
A0A1Q3DXR3	621	T	Swi-snf complex subunit OS=Lentinula edodes OX=5353 GN=LENED_000989 PE=4 SV=1	LENED_000989	1	0.00713312	83.883	GT(1)PNPLKR	3	-0.39907	3	0.982	0.994	1.021	0.971	1.002	1.046	1.007	0.78936
A0A1Q3DXR3	630	S	Swi-snf complex subunit OS=Lentinula edodes OX=5353 GN=LENED_000989 PE=4 SV=1	LENED_000989	1	0.000183065	92.495	KAS(1)GLES(1)PK	2	-0.64126	3	0.985	0.966	1.037	1.008	1.012	1.014	1.015	0.536
A0A1Q3DXR3	1589	S	Swi-snf complex subunit OS=Lentinula edodes OX=5353 GN=LENED_000989 PE=4 SV=1	LENED_000989	0.680136	0.00668876	50.957	T(0.062)T(0.062)AQS(0.876)PPT(0.321)S(0.68)PAK	3	-0.21132	1	0.833	1.127	1.118	0.822	1.041	1.079	0.956	0.76074
A0A1Q3DXR3	1573	S	Swi-snf complex subunit OS=Lentinula edodes OX=5353 GN=LENED_000989 PE=4 SV=1	LENED_000989	0.891144	0.0184394	58.116	IDS(0.891)LT(0.323)S(0.393)S(0.393)PPR	2	0.79921	1	1.064	1.067	1.13	0.894	1.017	0.874	0.854	0.035383
A0A1Q3DXR3	1495	S	Swi-snf complex subunit OS=Lentinula edodes OX=5353 GN=LENED_000989 PE=4 SV=1	LENED_000989	0.582923	0.00144836	90.05	ES(0.583)S(0.417)EAPSR	2	1.7467	1	0.818	0.698	0.805	1.206	1.361	1.087	1.574	0.0053376
A0A1Q3DXR3	684	S	Swi-snf complex subunit OS=Lentinula edodes OX=5353 GN=LENED_000989 PE=4 SV=1	LENED_000989	0.936127	0.00470012	51.684	PGTAS(0.023)GFS(0.936)PPAS(0.04)GGPR	2	0.86792	1
A0A1Q3DXR3	1577	S	Swi-snf complex subunit OS=Lentinula edodes OX=5353 GN=LENED_000989 PE=4 SV=1	LENED_000989	0.787147	9.59694e-05	100.04	IDS(0.001)LT(0.023)S(0.189)S(0.787)PPR	2	-0.37243	1	1.102	0.989	0.934	0.94	0.975	1.064	0.985	0.82558
A0A1Q3DXR3	604	S	Swi-snf complex subunit OS=Lentinula edodes OX=5353 GN=LENED_000989 PE=4 SV=1	LENED_000989	0.999962	7.55075e-10	102.16	RGS(1)PMSAQPGMGINAGGR	3	-0.1355	5	1.024	0.969	0.982	0.96	1.016	1.059	1.02	0.58698
A0A1Q3DXR3	1503	S	Swi-snf complex subunit OS=Lentinula edodes OX=5353 GN=LENED_000989 PE=4 SV=1	LENED_000989	0.973157	0.000380455	63.225	QS(0.973)PPAS(0.027)GR	2	-0.63175	4	0.897	0.966	1.144	1.093	1.006	0.939	1.01	0.87988
A0A1Q3DXR3	1380	S	Swi-snf complex subunit OS=Lentinula edodes OX=5353 GN=LENED_000989 PE=4 SV=1	LENED_000989	0.57027	1.09385e-19	110.17	VTAPTPSTAADISSLPAPLENDPPPS(0.57)INT(0.43)PDRR	4	0.21437	1	1.001	1.098	0.955	0.87	1.021	1.062	0.967	0.65342
A0A1Q3DXR3	1500	S	Swi-snf complex subunit OS=Lentinula edodes OX=5353 GN=LENED_000989 PE=4 SV=1	LENED_000989	0.946074	0.000380455	63.225	ES(0.011)S(0.042)EAPS(0.946)RQS(0.945)PPAS(0.055)GR	3	0.33272	2	0.955	0.993	1.086	1.177	0.93	0.909	0.994	0.9056
A0A1Q3DXR3	644	S	Swi-snf complex subunit OS=Lentinula edodes OX=5353 GN=LENED_000989 PE=4 SV=1	LENED_000989	0.685014	0.00200526	56.906	VGPPS(0.022)GT(0.293)S(0.685)PEAMER	2	-1.435	1	1.032	0.869	0.876	1.009	1.081	1.118	1.155	0.08264
A0A1Q3DXR3	1575	T	Swi-snf complex subunit OS=Lentinula edodes OX=5353 GN=LENED_000989 PE=4 SV=1	LENED_000989	0.322951	0.0184394	58.116	IDS(0.891)LT(0.323)S(0.393)S(0.393)PPR	2	0.79921	0
A0A1Q3DXR3	634	S	Swi-snf complex subunit OS=Lentinula edodes OX=5353 GN=LENED_000989 PE=4 SV=1	LENED_000989	1	2.80618e-05	121.29	KAS(1)GLES(1)PK	2	-0.64126	7	0.973	0.951	0.972	1.039	1.045	1.034	1.077	0.00078282
A0A1Q3DXR3	1585	S	Swi-snf complex subunit OS=Lentinula edodes OX=5353 GN=LENED_000989 PE=4 SV=1	LENED_000989	0.990415	9.14816e-06	96.956	T(0.003)TAQS(0.99)PPT(0.004)S(0.002)PAK	2	-1.2727	3	0.939	1.009	0.985	0.96	0.991	1.12	1.047	0.43946
A0A1Q3DXR3	1576	S	Swi-snf complex subunit OS=Lentinula edodes OX=5353 GN=LENED_000989 PE=4 SV=1	LENED_000989	0.692868	5.5904e-05	98.105	IDSLT(0.002)S(0.693)S(0.305)PPR	3	-0.16162	1	0.945	0.825	0.786	1.043	1.167	1.199	1.334	0.0142785
A0A1Q3DXR3	653	S	Swi-snf complex subunit OS=Lentinula edodes OX=5353 GN=LENED_000989 PE=4 SV=1	LENED_000989	0.999921	1.8459e-14	117.94	VGPPSGTSPEAMERPGS(1)AMQNGISGK	3	-0.054836	3	1.025	1.039	0.923	1.036	1.021	0.974	1.015	0.72684
A0A1Q3DXR3	1545	S	Swi-snf complex subunit OS=Lentinula edodes OX=5353 GN=LENED_000989 PE=4 SV=1	LENED_000989	0.999871	0.000333745	99.834	LTNGVTAS(1)PR	2	-0.0050627	2	1.005	1.107	1.046	0.914	1.005	0.958	0.911	0.076322
A0A1Q3DXS6	143	S	Kinase OS=Lentinula edodes OX=5353 GN=LENED_001209 PE=3 SV=1	LENED_001209	0.768966	4.57812e-05	55.588	IT(0.002)GFQVHPQPS(0.226)AS(0.769)PVNT(0.002)GT(0.001)NAVSK	3	0.86834	1	1.156	1.029	1.123	0.904	0.895	0.935	0.826	0.0071392
A0A1Q3DXT1	170	S	Uncharacterized protein OS=Lentinula edodes OX=5353 GN=LENED_001295 PE=4 SV=1	LENED_001295	1	0.000443315	65.895	S(1)VAS(1)DDVAR	2	-0.67531	1
A0A1Q3DXT1	219	S	Uncharacterized protein OS=Lentinula edodes OX=5353 GN=LENED_001295 PE=4 SV=1	LENED_001295	1	0.00562063	77.533	S(1)LPLRPD	2	0.15684	1
A0A1Q3DXT1	167	S	Uncharacterized protein OS=Lentinula edodes OX=5353 GN=LENED_001295 PE=4 SV=1	LENED_001295	1	0.000443315	65.895	S(1)VAS(1)DDVAR	2	-0.67531	1
A0A1Q3DXT2	538	S	Actin cytoskeleton-regulatory complex protein pan1 OS=Lentinula edodes OX=5353 GN=LENED_001285 PE=4 SV=1	LENED_001285	0.999981	2.84292e-07	117.08	DYDDRDRPYS(1)R	3	-0.27698	2	0.795	0.742	0.847	1.154	1.221	1.209	1.503	0.00062161
A0A1Q3DXT2	934	S	Actin cytoskeleton-regulatory complex protein pan1 OS=Lentinula edodes OX=5353 GN=LENED_001285 PE=4 SV=1	LENED_001285	0.969227	8.40251e-17	139.73	APS(0.969)T(0.029)PT(0.002)PISSGPK	2	-0.32608	4	1.161	1.133	1.127	0.891	0.885	0.86	0.771	5.5875e-05
A0A1Q3DXT2	902	S	Actin cytoskeleton-regulatory complex protein pan1 OS=Lentinula edodes OX=5353 GN=LENED_001285 PE=4 SV=1	LENED_001285	0.803732	4.13444e-11	107.75	LMNQGAGAGAVT(0.009)S(0.187)S(0.804)PPAVASTNPWAK	3	-0.48111	1	1.109	1.01	0.974	0.768	1.022	1.112	0.938	0.56424
A0A1Q3DXT2	626	S	Actin cytoskeleton-regulatory complex protein pan1 OS=Lentinula edodes OX=5353 GN=LENED_001285 PE=4 SV=1	LENED_001285	0.99945	7.42618e-05	97.463	PAPS(0.999)PGPS(0.001)TK	3	-0.10603	2	0.744	0.704	0.872	1.263	1.085	1.302	1.573	0.0060165
A0A1Q3DXT2	1553	S	Actin cytoskeleton-regulatory complex protein pan1 OS=Lentinula edodes OX=5353 GN=LENED_001285 PE=4 SV=1	LENED_001285	0.625428	5.74276e-25	139.95	S(0.625)NS(0.374)PAFGSSWASLVDK	3	-0.075593	1	1.044	1.024	1.119	0.953	0.965	0.937	0.896	0.017984
A0A1Q3DXT2	665	S	Actin cytoskeleton-regulatory complex protein pan1 OS=Lentinula edodes OX=5353 GN=LENED_001285 PE=4 SV=1	LENED_001285	0.971068	0.000177011	44.577	LGLVAT(0.971)PS(0.971)PT(0.054)PVDT(0.002)S(0.001)VEDR	3	0.08187	1
A0A1Q3DXT2	723	T	Actin cytoskeleton-regulatory complex protein pan1 OS=Lentinula edodes OX=5353 GN=LENED_001285 PE=4 SV=1	LENED_001285	0.997275	0.00140361	79.201	T(0.003)APT(0.997)PPAPK	3	-0.083358	4	1.102	1.071	1.11	0.873	0.98	0.906	0.84	0.0081163
A0A1Q3DXT2	344	Y	Actin cytoskeleton-regulatory complex protein pan1 OS=Lentinula edodes OX=5353 GN=LENED_001285 PE=4 SV=1	LENED_001285	0.451655	9.62792e-05	83.423	NRS(0.088)PT(0.191)T(0.268)HDS(0.002)PVSY(0.452)LK	3	-0.13863	0
A0A1Q3DXT2	754	T	Actin cytoskeleton-regulatory complex protein pan1 OS=Lentinula edodes OX=5353 GN=LENED_001285 PE=4 SV=1	LENED_001285	0.985558	3.73827e-07	66.225	VAVPT(0.986)PPAPS(0.014)IPVVVPPAAPAEPEINAEDEAIR	4	0.41129	2	0.843	0.604	1.003	1.072	1.534	0.941	1.448	0.151098
A0A1Q3DXT2	937	T	Actin cytoskeleton-regulatory complex protein pan1 OS=Lentinula edodes OX=5353 GN=LENED_001285 PE=4 SV=1	LENED_001285	0.961406	3.49089e-06	97.095	APS(0.027)T(0.974)PT(0.961)PIS(0.03)S(0.007)GPK	2	-0.018912	4	0.924	0.905	0.886	1.041	1.076	1.155	1.205	0.0048772
A0A1Q3DXT2	1437	S	Actin cytoskeleton-regulatory complex protein pan1 OS=Lentinula edodes OX=5353 GN=LENED_001285 PE=4 SV=1	LENED_001285	0.988005	0.00108972	81.904	TQS(0.988)VS(0.008)S(0.004)ISSK	2	-3.8202	1	0.952	1.073	0.983	0.986	0.982	1.041	1	0.97652
A0A1Q3DXT2	599	T	Actin cytoskeleton-regulatory complex protein pan1 OS=Lentinula edodes OX=5353 GN=LENED_001285 PE=4 SV=1	LENED_001285	0.999998	6.5532e-14	110.47	T(1)RS(1)PPAPPPVAPPSSIR	3	0.14558	8	0.957	0.97	0.972	1.073	1.006	1.038	1.075	0.0199351
A0A1Q3DXT2	663	T	Actin cytoskeleton-regulatory complex protein pan1 OS=Lentinula edodes OX=5353 GN=LENED_001285 PE=4 SV=1	LENED_001285	0.971068	0.000177011	44.577	LGLVAT(0.971)PS(0.971)PT(0.054)PVDT(0.002)S(0.001)VEDR	3	0.08187	1
A0A1Q3DXT2	1110	S	Actin cytoskeleton-regulatory complex protein pan1 OS=Lentinula edodes OX=5353 GN=LENED_001285 PE=4 SV=1	LENED_001285	0.999424	2.11768e-25	118.62	VLGESS(0.001)PPEHIT(0.005)AAARPPS(0.995)PPS(0.999)PPPMAAPEPPVMNVK	4	-0.18107	8	1.042	0.891	0.849	1.17	1.078	0.978	1.16	0.137883
A0A1Q3DXT2	935	T	Actin cytoskeleton-regulatory complex protein pan1 OS=Lentinula edodes OX=5353 GN=LENED_001285 PE=4 SV=1	LENED_001285	0.974442	3.49089e-06	97.095	APS(0.027)T(0.974)PT(0.961)PIS(0.03)S(0.007)GPK	2	-0.018912	4	0.915	0.852	0.882	1.07	1.108	1.157	1.259	0.0016641
A0A1Q3DXT2	147	S	Actin cytoskeleton-regulatory complex protein pan1 OS=Lentinula edodes OX=5353 GN=LENED_001285 PE=4 SV=1	LENED_001285	0.983823	3.00363e-12	127.61	S(0.069)FLS(0.946)PS(0.984)PGMGS(0.001)AR	3	0.085638	2	0.645	0.631	0.682	1.358	1.479	1.159	2.041	0.00070089
A0A1Q3DXT2	334	S	Actin cytoskeleton-regulatory complex protein pan1 OS=Lentinula edodes OX=5353 GN=LENED_001285 PE=4 SV=1	LENED_001285	0.959975	5.85383e-24	164.99	S(0.96)PT(0.025)T(0.001)HDSPVSY(0.014)LK	2	0.85712	5	1.141	0.662	0.843	1.121	1.167	1.051	1.262	0.184925
A0A1Q3DXT2	426	S	Actin cytoskeleton-regulatory complex protein pan1 OS=Lentinula edodes OX=5353 GN=LENED_001285 PE=4 SV=1	LENED_001285	1	1.11132e-10	148.57	S(1)AEDEALDAER	2	0.067341	1	1.049	0.967	1.062	0.838	1.069	1.029	0.954	0.55672
A0A1Q3DXT2	1107	S	Actin cytoskeleton-regulatory complex protein pan1 OS=Lentinula edodes OX=5353 GN=LENED_001285 PE=4 SV=1	LENED_001285	0.998247	2.11768e-25	118.62	VLGESSPPEHIT(0.002)AAARPPS(0.998)PPS(0.999)PPPMAAPEPPVMNVK	5	-0.38688	10	1.039	0.935	0.824	1.184	1.036	0.989	1.147	0.182501
A0A1Q3DXT2	969	S	Actin cytoskeleton-regulatory complex protein pan1 OS=Lentinula edodes OX=5353 GN=LENED_001285 PE=4 SV=1	LENED_001285	0.999997	1.81818e-33	179.58	EKDDDEDS(1)S(1)DDEISSSR	3	-0.11877	3	0.93	1.037	0.962	1.096	1.014	0.986	1.057	0.28628
A0A1Q3DXT2	601	S	Actin cytoskeleton-regulatory complex protein pan1 OS=Lentinula edodes OX=5353 GN=LENED_001285 PE=4 SV=1	LENED_001285	1	2.48414e-19	124.1	S(1)PPAPPPVAPPSSIR	2	-0.20063	9	0.954	1.038	0.954	1.023	1.009	1.037	1.042	0.22724
A0A1Q3DXT2	392	T	Actin cytoskeleton-regulatory complex protein pan1 OS=Lentinula edodes OX=5353 GN=LENED_001285 PE=4 SV=1	LENED_001285	0.998873	0.0357132	64.224	S(0.001)AIRGT(0.999)HDK	3	-0.0109	1	1.021	1.114	0.913	0.973	1.024	0.974	0.975	0.72588
A0A1Q3DXT2	970	S	Actin cytoskeleton-regulatory complex protein pan1 OS=Lentinula edodes OX=5353 GN=LENED_001285 PE=4 SV=1	LENED_001285	0.999994	1.51733e-46	217.26	EKDDDEDS(1)S(1)DDEISSSR	3	-0.11877	3	0.934	0.947	0.985	1.117	1.041	0.997	1.101	0.060619
A0A1Q3DXT2	145	S	Actin cytoskeleton-regulatory complex protein pan1 OS=Lentinula edodes OX=5353 GN=LENED_001285 PE=4 SV=1	LENED_001285	0.945912	3.00363e-12	127.61	S(0.069)FLS(0.946)PS(0.984)PGMGS(0.001)AR	3	0.085638	2	0.645	0.631	0.682	1.358	1.479	1.159	2.041	0.00070089
A0A1Q3DXT2	940	S	Actin cytoskeleton-regulatory complex protein pan1 OS=Lentinula edodes OX=5353 GN=LENED_001285 PE=4 SV=1	LENED_001285	0.821437	0.000156117	77.746	APSTPT(0.001)PIS(0.821)S(0.177)GPK	3	0.59261	1	0.995	1.265	1.415	0.817	0.856	0.755	0.661	0.021216
A0A1Q3DXT2	340	S	Actin cytoskeleton-regulatory complex protein pan1 OS=Lentinula edodes OX=5353 GN=LENED_001285 PE=4 SV=1	LENED_001285	0.968679	2.71263e-15	121.92	NRS(0.928)PT(0.072)T(0.019)HDS(0.969)PVS(0.008)Y(0.004)LK	3	-0.094496	1	0.806	0.753	0.767	1.198	1.324	1.121	1.566	0.00104173
A0A1Q3DXT2	1526	T	Actin cytoskeleton-regulatory complex protein pan1 OS=Lentinula edodes OX=5353 GN=LENED_001285 PE=4 SV=1	LENED_001285	0.811183	0.000784511	88.075	S(0.031)KT(0.811)PVDS(0.158)DRR	3	0.91869	1	0.916	0.9	0.903	1.085	1.049	1.14	1.204	0.00170353
A0A1Q3DXT2	901	S	Actin cytoskeleton-regulatory complex protein pan1 OS=Lentinula edodes OX=5353 GN=LENED_001285 PE=4 SV=1	LENED_001285	0.576212	7.47868e-10	99.078	LMNQGAGAGAVT(0.031)S(0.576)S(0.393)PPAVASTNPWAK	3	1.0013	2	0.896	1.192	0.982	0.938	0.935	1.076	0.961	0.7325
A0A1Q3DXT4	249	S	Exocyst complex component sec6 OS=Lentinula edodes OX=5353 GN=LENED_001228 PE=4 SV=1	LENED_001228	1	9.42057e-05	100.22	FKS(1)MLANAR	3	-0.45085	2	0.927	1.016	1.022	0.94	1.038	1.069	1.028	0.62148
A0A1Q3DXU1	403	S	Succinate-semialdehyde dehydrogenase OS=Lentinula edodes OX=5353 GN=LENED_001022 PE=3 SV=1	LENED_001022	0.993597	8.08161e-06	82.6	QES(0.001)S(0.002)NIKDS(0.994)DPDT(0.426)DT(0.035)EY(0.542)ELAK	3	-0.20718	1	1.011	1.003	0.734	1.085	1.173	0.986	1.18	0.21022
A0A1Q3DXU1	411	Y	Succinate-semialdehyde dehydrogenase OS=Lentinula edodes OX=5353 GN=LENED_001022 PE=3 SV=1	LENED_001022	0.542415	8.08161e-06	82.6	QES(0.001)S(0.002)NIKDS(0.994)DPDT(0.426)DT(0.035)EY(0.542)ELAK	3	-0.20718	1	1.011	1.003	0.734	1.085	1.173	0.986	1.18	0.21022
A0A1Q3DXU1	496	S	Succinate-semialdehyde dehydrogenase OS=Lentinula edodes OX=5353 GN=LENED_001022 PE=3 SV=1	LENED_001022	0.833542	8.54648e-07	101.01	T(0.166)AS(0.834)PADVSETLTK	3	0.91126	1	1.346	1.084	1.165	0.695	0.944	0.818	0.683	0.024304
A0A1Q3DXU1	378	S	Succinate-semialdehyde dehydrogenase OS=Lentinula edodes OX=5353 GN=LENED_001022 PE=3 SV=1	LENED_001022	1	8.54375e-32	146.83	GILPSVEDEPAGS(1)VGEPDNAVQHSSNDIR	3	-0.57281	2	1.093	0.661	0.789	1.003	1.297	1.117	1.344	0.131816
A0A1Q3DXU5	254	S	Cytochrome p450 OS=Lentinula edodes OX=5353 GN=LENED_001224 PE=4 SV=1	LENED_001224	0.491895	1.08351e-23	166.57	LDAPT(0.001)S(0.013)S(0.492)S(0.492)T(0.456)DAGS(0.547)GK	2	-0.28928	0
A0A1Q3DXU5	256	T	Cytochrome p450 OS=Lentinula edodes OX=5353 GN=LENED_001224 PE=4 SV=1	LENED_001224	0.962681	4.65799e-27	189.55	LDAPT(0.114)S(0.839)S(0.047)S(0.037)T(0.963)DAGSGK	3	0.28378	6	1.061	1.009	1.084	0.968	0.955	0.958	0.913	0.0140976
A0A1Q3DXU5	253	S	Cytochrome p450 OS=Lentinula edodes OX=5353 GN=LENED_001224 PE=4 SV=1	LENED_001224	0.93213	1.08351e-23	166.57	LDAPT(0.017)S(0.932)S(0.051)S(0.149)T(0.851)DAGSGK	2	0.16599	2	1.021	1.049	1.084	0.972	0.942	0.967	0.913	0.0104033
A0A1Q3DXU5	260	S	Cytochrome p450 OS=Lentinula edodes OX=5353 GN=LENED_001224 PE=4 SV=1	LENED_001224	0.546542	3.81281e-15	128.29	LDAPT(0.001)S(0.013)S(0.492)S(0.492)T(0.456)DAGS(0.547)GK	2	-0.28928	1	1.005	1.076	1.126	0.938	0.948	0.949	0.884	0.06668
A0A1Q3DXU5	255	S	Cytochrome p450 OS=Lentinula edodes OX=5353 GN=LENED_001224 PE=4 SV=1	LENED_001224	0.818424	3.81281e-15	128.29	LDAPT(0.008)S(0.044)S(0.204)S(0.818)T(0.656)DAGS(0.27)GK	3	0.36554	1	1.009	1.048	1.074	0.957	1.031	0.918	0.928	0.121805
A0A1Q3DXU8	155	S	Pkinase-domain-containing protein OS=Lentinula edodes OX=5353 GN=LENED_001137 PE=4 SV=1	LENED_001137	0.999999	0.00117724	68.179	S(1)PPPPAPPPDTR	2	0.67427	2	0.932	0.908	0.936	1.077	1.096	1.055	1.163	0.000484
A0A1Q3DXU8	18	S	Pkinase-domain-containing protein OS=Lentinula edodes OX=5353 GN=LENED_001137 PE=4 SV=1	LENED_001137	0.956166	0.00120757	74.776	RAS(0.996)KS(0.956)PDAT(0.047)PLS(0.001)K	2	0.11466	2	0.881	0.93	1.045	1.055	0.94	1.159	1.104	0.28072
A0A1Q3DXU8	379	T	Pkinase-domain-containing protein OS=Lentinula edodes OX=5353 GN=LENED_001137 PE=4 SV=1	LENED_001137	0.997765	0.0318671	50.222	KY(0.002)T(0.998)NCVVT(0.001)R	3	0.1787	1	0.862	1.061	0.883	0.931	1.034	1.21	1.132	0.2913
A0A1Q3DXU8	16	S	Pkinase-domain-containing protein OS=Lentinula edodes OX=5353 GN=LENED_001137 PE=4 SV=1	LENED_001137	0.995838	0.00120757	74.776	RAS(0.996)KS(0.956)PDAT(0.047)PLS(0.001)K	2	0.11466	2	0.881	0.93	1.045	1.055	0.94	1.159	1.104	0.28072
A0A1Q3DXU8	378	Y	Pkinase-domain-containing protein OS=Lentinula edodes OX=5353 GN=LENED_001137 PE=4 SV=1	LENED_001137	0.99997	1.25772e-06	154.28	KY(1)TNCVVTR	2	-0.14559	3	0.844	0.805	0.878	1.143	1.166	1.149	1.368	0.00026021
A0A1Q3DXU9	161	S	Sterol 24-C-methyltransferase OS=Lentinula edodes OX=5353 GN=LENED_001308 PE=4 SV=1	LENED_001308	0.999995	8.76989e-05	94.688	QSSHNQQS(1)PR	3	-0.063101	1	0.92	0.673	0.808	1.122	1.406	1.045	1.488	0.035502
A0A1Q3DXV5	204	S	CIPA OS=Lentinula edodes OX=5353 GN=LENED_001235 PE=4 SV=1	LENED_001235	0.999303	5.67953e-07	111.12	GDPEDT(0.001)DS(0.999)LK	3	0.37038	3	1.015	1.045	1.017	0.976	0.94	1.03	0.957	0.192063
A0A1Q3DXV5	16	Y	CIPA OS=Lentinula edodes OX=5353 GN=LENED_001235 PE=4 SV=1	LENED_001235	0.993904	1.25502e-08	109.79	TKS(0.006)PPPY(0.994)NGPSPR	2	-0.61747	3	1.191	1.217	1.299	0.795	0.798	0.785	0.641	7.7744e-05
A0A1Q3DXV5	12	S	CIPA OS=Lentinula edodes OX=5353 GN=LENED_001235 PE=4 SV=1	LENED_001235	0.998784	4.22158e-12	123.14	T(0.001)KS(0.999)PPPYNGPSPR	3	-0.37802	6	1.158	1.083	1.043	0.894	0.95	0.908	0.838	0.0077791
A0A1Q3DXV5	20	S	CIPA OS=Lentinula edodes OX=5353 GN=LENED_001235 PE=4 SV=1	LENED_001235	1	1.35663e-10	149.59	SPPPYNGPS(1)PR	2	-1.2121	3	0.999	1.125	1.022	0.888	0.941	1.046	0.914	0.2049
A0A1Q3DXV8	469	S	Nucleolar protein 12 OS=Lentinula edodes OX=5353 GN=LENED_001241 PE=4 SV=1	LENED_001241	1	1.43083e-08	120.92	DVWS(1)DDEGNEK	2	-1.3583	2	0.911	0.887	0.807	1.09	1.123	1.16	1.295	0.0031773
A0A1Q3DXW4	621	T	Polyadenylate-binding protein OS=Lentinula edodes OX=5353 GN=LENED_001315 PE=4 SV=1	LENED_001315	0.489224	1.89802e-13	110.91	NLSAS(0.011)T(0.489)S(0.489)PS(0.007)PNS(0.004)NSQSPAR	2	-0.29169	0
A0A1Q3DXW4	627	S	Polyadenylate-binding protein OS=Lentinula edodes OX=5353 GN=LENED_001315 PE=4 SV=1	LENED_001315	0.992151	5.14572e-28	137.94	NLSASTSPS(0.017)PNS(0.992)NS(0.992)QS(0.998)PAR	3	1.593	4	0.894	1.125	1.087	0.993	0.896	1.04	0.943	0.54446
A0A1Q3DXW4	680	S	Polyadenylate-binding protein OS=Lentinula edodes OX=5353 GN=LENED_001315 PE=4 SV=1	LENED_001315	0.634483	1.38148e-05	93.371	T(0.001)S(0.005)S(0.932)PS(0.634)GS(0.428)LPPTSER	2	0.33499	1	0.965	1.016	0.984	0.853	1.087	1.095	1.024	0.84828
A0A1Q3DXW4	669	S	Polyadenylate-binding protein OS=Lentinula edodes OX=5353 GN=LENED_001315 PE=4 SV=1	LENED_001315	0.705757	9.03672e-05	50.31	LLDPNALAAT(0.003)AS(0.003)APEHPS(0.004)T(0.007)PIS(0.024)VNAS(0.706)LS(0.467)T(0.787)PPR	4	-0.37513	1	0.961	1.064	0.79	0.851	1.365	0.956	1.127	0.5594
A0A1Q3DXW4	552	S	Polyadenylate-binding protein OS=Lentinula edodes OX=5353 GN=LENED_001315 PE=4 SV=1	LENED_001315	0.999867	7.89018e-13	133.47	YDDLAALS(1)PVVR	3	-0.15709	2	0.808	0.861	0.911	1.274	0.926	1.216	1.324	0.061036
A0A1Q3DXW4	389	S	Polyadenylate-binding protein OS=Lentinula edodes OX=5353 GN=LENED_001315 PE=4 SV=1	LENED_001315	0.999758	3.39541e-07	83.251	NLDPEIDS(1)NALFSHFR	3	0.29233	1
A0A1Q3DXW4	682	S	Polyadenylate-binding protein OS=Lentinula edodes OX=5353 GN=LENED_001315 PE=4 SV=1	LENED_001315	0.950047	1.01041e-10	114.21	T(0.013)S(0.086)S(0.899)PS(0.052)GS(0.95)LPPTSER	2	0.17092	3	1.035	1.044	0.915	0.975	1.084	0.961	1.009	0.88262
A0A1Q3DXW4	702	S	Polyadenylate-binding protein OS=Lentinula edodes OX=5353 GN=LENED_001315 PE=4 SV=1	LENED_001315	0.993351	0.0105399	50.452	FENS(0.993)PS(0.007)EK	3	0.94932	1
A0A1Q3DXW4	677	S	Polyadenylate-binding protein OS=Lentinula edodes OX=5353 GN=LENED_001315 PE=4 SV=1	LENED_001315	0.336087	0.00124432	59.606	T(0.336)S(0.336)S(0.272)PS(0.055)GS(0.001)LPPTSER	3	-0.068866	0
A0A1Q3DXW4	672	T	Polyadenylate-binding protein OS=Lentinula edodes OX=5353 GN=LENED_001315 PE=4 SV=1	LENED_001315	0.786858	2.58054e-82	187.35	LLDPNALAAT(0.003)AS(0.003)APEHPS(0.004)T(0.007)PIS(0.024)VNAS(0.706)LS(0.467)T(0.787)PPR	4	-0.37513	4	1.065	0.917	0.941	1.023	1.331	0.753	1.063	0.84142
A0A1Q3DXW4	481	S	Polyadenylate-binding protein OS=Lentinula edodes OX=5353 GN=LENED_001315 PE=4 SV=1	LENED_001315	0.613052	5.34053e-07	70.154	T(0.008)AS(0.023)GAT(0.175)S(0.613)PT(0.167)AS(0.012)EGGDS(0.001)YGAGWGSPSPR	4	1.601	2	1.018	0.937	1.226	1.02	0.982	0.875	0.904	0.35448
A0A1Q3DXW4	798	S	Polyadenylate-binding protein OS=Lentinula edodes OX=5353 GN=LENED_001315 PE=4 SV=1	LENED_001315	0.453511	3.29294e-12	86.552	GPS(0.031)AT(0.116)S(0.454)S(0.399)PLPATPAAGTPTGAGNTYTIAALAK	4	0.24397	0
A0A1Q3DXW4	838	S	Polyadenylate-binding protein OS=Lentinula edodes OX=5353 GN=LENED_001315 PE=4 SV=1	LENED_001315	0.942791	2.36671e-08	116.78	S(0.012)S(0.045)S(0.943)VILPVDMSK	2	-0.34298	2	0.957	0.955	0.942	1.21	0.952	1.006	1.11	0.3061
A0A1Q3DXW4	513	S	Polyadenylate-binding protein OS=Lentinula edodes OX=5353 GN=LENED_001315 PE=4 SV=1	LENED_001315	0.926876	9.38301e-06	77.576	TLGLGNLGGS(0.927)PGY(0.072)GT(0.001)ER	3	-0.12856	1	0.946	0.956	1.079	0.975	1.067	1.001	1.021	0.68696
A0A1Q3DXW4	786	T	Polyadenylate-binding protein OS=Lentinula edodes OX=5353 GN=LENED_001315 PE=4 SV=1	LENED_001315	0.999943	3.56151e-07	157.22	SPQT(1)PDLSSR	2	-0.6823	2	1.039	1.106	0.993	0.942	0.998	0.95	0.921	0.086203
A0A1Q3DXW4	809	T	Polyadenylate-binding protein OS=Lentinula edodes OX=5353 GN=LENED_001315 PE=4 SV=1	LENED_001315	0.790965	2.92082e-15	104.83	GPSATSSPLPAT(0.002)PAAGT(0.791)PT(0.199)GAGNTY(0.008)TIAALAK	3	1.2645	5	1.083	1.013	1.034	0.999	0.921	0.979	0.926	0.070755
A0A1Q3DXW4	775	S	Polyadenylate-binding protein OS=Lentinula edodes OX=5353 GN=LENED_001315 PE=4 SV=1	LENED_001315	0.930121	2.97909e-07	117.48	KT(0.034)S(0.93)S(0.034)YS(0.001)TMER	3	0.4819	1	1.05	1.275	1.053	0.919	0.846	0.908	0.791	0.029121
A0A1Q3DXW4	631	S	Polyadenylate-binding protein OS=Lentinula edodes OX=5353 GN=LENED_001315 PE=4 SV=1	LENED_001315	0.998172	7.22937e-29	142.41	NLSASTSPS(0.017)PNS(0.992)NS(0.992)QS(0.998)PAR	3	1.593	8	0.942	0.969	0.945	1.059	1.019	1.074	1.104	0.0055199
A0A1Q3DXW4	676	T	Polyadenylate-binding protein OS=Lentinula edodes OX=5353 GN=LENED_001315 PE=4 SV=1	LENED_001315	0.336087	0.00124432	59.606	T(0.336)S(0.336)S(0.272)PS(0.055)GS(0.001)LPPTSER	3	-0.068866	0
A0A1Q3DXW4	783	S	Polyadenylate-binding protein OS=Lentinula edodes OX=5353 GN=LENED_001315 PE=4 SV=1	LENED_001315	0.985395	0.000146652	95.659	S(0.985)PQT(0.015)PDLSSR	2	1.5532	1	0.807	0.72	0.739	1.193	1.285	1.211	1.628	0.00029677
A0A1Q3DXW4	622	S	Polyadenylate-binding protein OS=Lentinula edodes OX=5353 GN=LENED_001315 PE=4 SV=1	LENED_001315	0.823234	1.89802e-13	110.91	NLS(0.001)AS(0.027)T(0.145)S(0.823)PS(0.003)PNS(0.001)NS(0.045)QS(0.954)PAR	3	-0.75389	2	0.887	0.991	1.01	0.974	1.072	1.075	1.081	0.20636
A0A1Q3DXW4	928	S	Polyadenylate-binding protein OS=Lentinula edodes OX=5353 GN=LENED_001315 PE=4 SV=1	LENED_001315	1	0.00707765	69.721	AQALVVS(1)K	2	0.36765	1
A0A1Q3DXW4	527	S	Polyadenylate-binding protein OS=Lentinula edodes OX=5353 GN=LENED_001315 PE=4 SV=1	LENED_001315	0.959302	3.8448e-57	216.38	GS(0.959)GS(0.041)YYNAALTGTLNLPMR	3	-0.60743	3	1.098	1.168	0.985	0.923	0.964	0.898	0.857	0.047259
A0A1Q3DXW4	776	S	Polyadenylate-binding protein OS=Lentinula edodes OX=5353 GN=LENED_001315 PE=4 SV=1	LENED_001315	0.947308	8.23385e-05	101.35	KT(0.003)S(0.047)S(0.947)YS(0.003)TMER	3	1.8214	4	1.064	1.049	0.983	0.964	0.983	0.98	0.945	0.091338
A0A1Q3DXW4	629	S	Polyadenylate-binding protein OS=Lentinula edodes OX=5353 GN=LENED_001315 PE=4 SV=1	LENED_001315	0.992157	1.56362e-06	91.767	NLSASTSPS(0.017)PNS(0.992)NS(0.992)QS(0.998)PAR	3	1.593	1
A0A1Q3DXW4	774	T	Polyadenylate-binding protein OS=Lentinula edodes OX=5353 GN=LENED_001315 PE=4 SV=1	LENED_001315	0.478191	0.00155703	81.703	KT(0.478)S(0.478)S(0.035)YS(0.007)T(0.002)MER	2	-0.086526	0
A0A1Q3DXW4	499	S	Polyadenylate-binding protein OS=Lentinula edodes OX=5353 GN=LENED_001315 PE=4 SV=1	LENED_001315	0.55671	2.72493e-65	182.74	TASGATSPTASEGGDSYGAGWGS(0.443)PS(0.557)PR	3	-0.71577	1	0.9	1.034	0.918	1.18	0.939	1.047	1.11	0.26592
A0A1Q3DXW4	529	S	Polyadenylate-binding protein OS=Lentinula edodes OX=5353 GN=LENED_001315 PE=4 SV=1	LENED_001315	0.490802	9.27285e-30	147.22	RGS(0.483)GS(0.491)Y(0.025)Y(0.001)NAALTGTLNLPMR	3	0.013024	0
A0A1Q3DXW4	678	S	Polyadenylate-binding protein OS=Lentinula edodes OX=5353 GN=LENED_001315 PE=4 SV=1	LENED_001315	0.985876	2.5979e-23	169.02	TSS(0.986)PS(0.012)GS(0.001)LPPTSER	2	-0.38585	13	1	0.989	0.963	0.994	1.066	1.002	1.037	0.21746
A0A1Q3DXW4	624	S	Polyadenylate-binding protein OS=Lentinula edodes OX=5353 GN=LENED_001315 PE=4 SV=1	LENED_001315	0.764874	6.0321e-07	93.753	NLSAS(0.002)T(0.006)S(0.028)PS(0.765)PNS(0.143)NS(0.05)QS(0.006)PAR	3	-0.10538	2	0.737	0.946	0.875	1.249	1.332	0.881	1.353	0.119745
A0A1Q3DXW4	485	S	Polyadenylate-binding protein OS=Lentinula edodes OX=5353 GN=LENED_001315 PE=4 SV=1	LENED_001315	0.605599	0.00178944	44.564	T(0.004)AS(0.009)GAT(0.172)S(0.585)PT(0.391)AS(0.606)EGGDS(0.092)Y(0.137)GAGWGS(0.003)PS(0.002)PR	2	0.61635	1	1.228	0.573	1	1.061	1.008	1.123	1.14	0.51922
A0A1Q3DXW4	671	S	Polyadenylate-binding protein OS=Lentinula edodes OX=5353 GN=LENED_001315 PE=4 SV=1	LENED_001315	0.475178	2.58054e-82	187.35	LLDPNALAATASAPEHPSTPIS(0.013)VNAS(0.037)LS(0.475)T(0.475)PPR	3	-0.44019	0
A0A1Q3DXW9	1238	S	Glycosyltransferase family 20 protein OS=Lentinula edodes OX=5353 GN=LENED_001251 PE=4 SV=1	LENED_001251	0.923309	0.000205524	91.355	QFT(0.001)ERPS(0.923)S(0.069)S(0.007)PK	3	0.34546	1	0.812	1.08	0.741	1.188	0.904	1.254	1.271	0.185441
A0A1Q3DXW9	1239	S	Glycosyltransferase family 20 protein OS=Lentinula edodes OX=5353 GN=LENED_001251 PE=4 SV=1	LENED_001251	0.929003	1.56062e-10	135.86	QFTERPS(0.035)S(0.929)S(0.035)PK	2	-0.38819	2	0.928	0.883	0.887	1.108	1.109	1.08	1.222	0.00037784
A0A1Q3DXW9	1240	S	Glycosyltransferase family 20 protein OS=Lentinula edodes OX=5353 GN=LENED_001251 PE=4 SV=1	LENED_001251	0.960499	1.56062e-10	135.86	QFTERPSS(0.039)S(0.96)PK	2	0.18353	2	0.689	0.79	0.757	1.196	1.243	1.28	1.663	0.00034181
A0A1Q3DXX2	57	S	Opt oligopeptide transporter OS=Lentinula edodes OX=5353 GN=LENED_001342 PE=4 SV=1	LENED_001342	0.487855	1.61274e-23	158.5	AYNS(0.021)S(0.488)T(0.488)EEIIS(0.004)LPTR	2	-0.29464	0
A0A1Q3DXX2	56	S	Opt oligopeptide transporter OS=Lentinula edodes OX=5353 GN=LENED_001342 PE=4 SV=1	LENED_001342	0.533232	4.98106e-05	76.301	AYNS(0.533)S(0.375)T(0.091)EEIISLPTR	3	-0.079154	1	0.878	1.218	0.904	0.934	1.04	1.037	1.004	0.90722
A0A1Q3DXX2	58	T	Opt oligopeptide transporter OS=Lentinula edodes OX=5353 GN=LENED_001342 PE=4 SV=1	LENED_001342	0.487855	1.61274e-23	158.5	AYNS(0.021)S(0.488)T(0.488)EEIIS(0.004)LPTR	2	-0.29464	0
A0A1Q3DXX3	154	T	Nucleoporin nup189 OS=Lentinula edodes OX=5353 GN=LENED_001272 PE=4 SV=1	LENED_001272	0.96403	0.0166106	92.838	KLT(0.964)PT(0.036)LR	3	0.050663	1	0.881	0.865	0.793	1.099	1.106	1.225	1.351	0.0032807
A0A1Q3DXX3	859	S	Nucleoporin nup189 OS=Lentinula edodes OX=5353 GN=LENED_001272 PE=4 SV=1	LENED_001272	0.945067	0.00930195	63.944	AAS(0.945)T(0.051)S(0.003)S(0.001)FIK	2	1.5733	1	0.94	0.785	0.826	1.268	1.128	1.05	1.351	0.0173404
A0A1Q3DXX3	164	S	Nucleoporin nup189 OS=Lentinula edodes OX=5353 GN=LENED_001272 PE=4 SV=1	LENED_001272	1	1.88296e-07	124.43	KHGRES(1)DGDIR	2	0.28633	5	0.859	0.821	0.8	1.161	1.155	1.176	1.408	9.5082e-05
A0A1Q3DXX7	445	T	3-hydroxy-3-methylglutaryl coenzyme A reductase OS=Lentinula edodes OX=5353 GN=LENED_001168 PE=3 SV=1	LENED_001168	0.561071	3.62393e-16	135.09	VAS(0.13)VAT(0.896)S(0.48)PT(0.561)S(0.638)S(0.295)PK	2	0.17638	3	0.988	1.015	1.007	0.988	1.021	1.003	1.001	0.96148
A0A1Q3DXX7	447	S	3-hydroxy-3-methylglutaryl coenzyme A reductase OS=Lentinula edodes OX=5353 GN=LENED_001168 PE=3 SV=1	LENED_001168	0.986845	0.000553237	74.147	VASVAT(0.002)S(0.031)PT(0.139)S(0.841)S(0.987)PK	2	1.2955	3	1.186	0.988	1.163	0.884	0.915	0.909	0.812	0.025017
A0A1Q3DXX7	439	S	3-hydroxy-3-methylglutaryl coenzyme A reductase OS=Lentinula edodes OX=5353 GN=LENED_001168 PE=3 SV=1	LENED_001168	0.997869	0.00111958	62.94	VAS(0.998)VAT(0.882)S(0.117)PT(0.003)S(0.001)SPK	3	-0.15897	1	1.041	0.844	1.058	0.914	1.206	0.954	1.045	0.73394
A0A1Q3DXX7	446	S	3-hydroxy-3-methylglutaryl coenzyme A reductase OS=Lentinula edodes OX=5353 GN=LENED_001168 PE=3 SV=1	LENED_001168	0.841086	0.000938103	74.141	VASVAT(0.002)S(0.031)PT(0.139)S(0.841)S(0.987)PK	2	1.2955	3	1.074	1.027	1.101	0.932	0.965	0.94	0.886	0.0061982
A0A1Q3DXX7	443	S	3-hydroxy-3-methylglutaryl coenzyme A reductase OS=Lentinula edodes OX=5353 GN=LENED_001168 PE=3 SV=1	LENED_001168	0.81376	3.80494e-05	84.169	VAS(0.414)VAT(0.634)S(0.814)PT(0.166)S(0.286)S(0.687)PK	3	0.023553	4	1.159	0.964	1.186	0.896	0.949	0.894	0.828	0.053718
A0A1Q3DXX7	442	T	3-hydroxy-3-methylglutaryl coenzyme A reductase OS=Lentinula edodes OX=5353 GN=LENED_001168 PE=3 SV=1	LENED_001168	0.896013	0.000553237	74.147	VAS(0.13)VAT(0.896)S(0.48)PT(0.561)S(0.638)S(0.295)PK	2	0.17638	4	1.142	0.998	1.113	0.9	0.965	0.923	0.857	0.029359
A0A1Q3DXX7	1162	S	3-hydroxy-3-methylglutaryl coenzyme A reductase OS=Lentinula edodes OX=5353 GN=LENED_001168 PE=3 SV=1	LENED_001168	0.912557	9.26722e-07	58.858	S(0.913)QLNT(0.087)PAASTPVTPGGPLGTETGGVLGIK	4	0.13259	2	0.895	1.195	0.694	1.499	0.819	0.931	1.167	0.58376
A0A1Q3DXX8	575	Y	Glycosyltransferase family 59 protein OS=Lentinula edodes OX=5353 GN=LENED_001348 PE=4 SV=1	LENED_001348	0.381983	0.0161245	44.37	KPS(0.308)S(0.308)PGLY(0.382)GS(0.002)R	3	-0.54791	0
A0A1Q3DXX8	486	S	Glycosyltransferase family 59 protein OS=Lentinula edodes OX=5353 GN=LENED_001348 PE=4 SV=1	LENED_001348	0.997092	6.41408e-05	86.367	ASLDT(0.002)RPS(0.997)PPPS(0.001)K	3	-0.53817	1	0.829	0.848	0.978	1.092	1.078	1.168	1.257	0.0157997
A0A1Q3DXY2	1321	S	Condensin complex subunit 1 OS=Lentinula edodes OX=5353 GN=LENED_001282 PE=3 SV=1	LENED_001282	0.996432	0.000260561	90.707	ATQDRS(0.004)ES(0.996)EEE	2	-0.41857	2	0.765	0.737	0.953	1.209	1.268	1.066	1.443	0.0177641
A0A1Q3DXY6	595	S	Sterol 24-C-methyltransferase OS=Lentinula edodes OX=5353 GN=LENED_001357 PE=4 SV=1	LENED_001357	0.367877	2.36529e-20	125.83	S(0.07)S(0.07)S(0.368)S(0.368)T(0.07)DS(0.024)S(0.029)S(0.002)TATDIANSHIVEK	3	0.079772	0
A0A1Q3DXY6	685	S	Sterol 24-C-methyltransferase OS=Lentinula edodes OX=5353 GN=LENED_001357 PE=4 SV=1	LENED_001357	0.626355	1.97066e-07	92.792	YSGSDWDSLLANT(0.012)S(0.212)S(0.149)S(0.626)PR	3	1.1917	1	0.922	1.097	1.081	0.748	1.018	1.14	0.937	0.60614
A0A1Q3DXY6	1214	S	Sterol 24-C-methyltransferase OS=Lentinula edodes OX=5353 GN=LENED_001357 PE=4 SV=1	LENED_001357	0.982651	0.00263737	63.062	DQPS(0.983)EPES(0.009)S(0.009)EAR	2	-0.2583	1	1.061	1.345	1.258	0.658	0.964	0.786	0.657	0.031077
A0A1Q3DXY6	690	S	Sterol 24-C-methyltransferase OS=Lentinula edodes OX=5353 GN=LENED_001357 PE=4 SV=1	LENED_001357	0.998875	2.01898e-06	152	NS(0.001)S(0.999)VEEQDR	2	0.114	1	1.181	1.232	1.188	0.897	0.742	0.833	0.686	0.0026173
A0A1Q3DXY6	594	S	Sterol 24-C-methyltransferase OS=Lentinula edodes OX=5353 GN=LENED_001357 PE=4 SV=1	LENED_001357	0.367877	2.36529e-20	125.83	S(0.07)S(0.07)S(0.368)S(0.368)T(0.07)DS(0.024)S(0.029)S(0.002)TATDIANSHIVEK	3	0.079772	0
A0A1Q3DXY6	716	S	Sterol 24-C-methyltransferase OS=Lentinula edodes OX=5353 GN=LENED_001357 PE=4 SV=1	LENED_001357	0.620609	3.0769e-06	85.881	TTHDPLAVPSPANQAAGVT(0.19)S(0.621)PS(0.19)R	3	-0.42972	1	0.96	1.127	0.886	0.99	1.129	0.925	1.024	0.7972
A0A1Q3DXY6	874	S	Sterol 24-C-methyltransferase OS=Lentinula edodes OX=5353 GN=LENED_001357 PE=4 SV=1	LENED_001357	0.714533	3.49659e-08	103.04	LNYVTSSNSPS(0.285)S(0.715)PK	3	-0.42012	2	0.909	1.276	1.135	0.786	1.015	0.925	0.821	0.19584
A0A1Q3DXY6	1014	S	Sterol 24-C-methyltransferase OS=Lentinula edodes OX=5353 GN=LENED_001357 PE=4 SV=1	LENED_001357	0.912169	1.52503e-10	128.44	S(0.912)MS(0.065)NAS(0.023)NVSSR	2	0.3489	1	0.999	1.118	1.113	0.873	0.916	1.015	0.868	0.069484
A0A1Q3DXY6	671	S	Sterol 24-C-methyltransferase OS=Lentinula edodes OX=5353 GN=LENED_001357 PE=4 SV=1	LENED_001357	0.597245	1.35057e-28	141.7	RY(0.183)S(0.597)GS(0.218)DWDS(0.002)LLANTSSSPR	3	-0.24955	2	1.154	1.02	0.964	0.938	0.931	1.01	0.917	0.22862
A0A1Q3DXZ3	572	Y	PLP-dependent transferase OS=Lentinula edodes OX=5353 GN=LENED_001382 PE=4 SV=1	LENED_001382	0.986004	1.14127e-13	109.84	PVTAT(0.007)T(0.007)VVPVGY(0.986)HTHLASIRP	4	0.64448	1	1.187	1.29	1.069	0.733	0.895	0.872	0.705	0.0134383
A0A1Q3DXZ3	538	S	PLP-dependent transferase OS=Lentinula edodes OX=5353 GN=LENED_001382 PE=4 SV=1	LENED_001382	0.999314	8.28769e-12	182.23	S(0.001)FHS(0.999)YLDHPFR	3	-0.013853	5	1.25	1.303	1.192	0.717	0.847	0.766	0.622	0.00096409
A0A1Q3DXZ3	563	T	PLP-dependent transferase OS=Lentinula edodes OX=5353 GN=LENED_001382 PE=4 SV=1	LENED_001382	0.993522	3.49565e-38	148.29	PVT(0.994)AT(0.006)TVVPVGYHTHLASIRP	4	-0.1715	6	1.111	1.138	1.318	0.743	0.927	0.835	0.702	0.0130767
A0A1Q3DXZ3	565	T	PLP-dependent transferase OS=Lentinula edodes OX=5353 GN=LENED_001382 PE=4 SV=1	LENED_001382	0.63346	8.33412e-58	192.1	PVT(0.348)AT(0.633)T(0.018)VVPVGYHTHLASIRP	3	-0.2131	1	1.1	0.952	1.111	0.917	0.921	1.025	0.905	0.185916
A0A1Q3DXZ3	458	S	PLP-dependent transferase OS=Lentinula edodes OX=5353 GN=LENED_001382 PE=4 SV=1	LENED_001382	0.36042	3.87063e-14	117.84	DFS(0.36)S(0.279)S(0.36)YDAAVASALTNK	3	-0.28518	0
A0A1Q3DXZ3	460	S	PLP-dependent transferase OS=Lentinula edodes OX=5353 GN=LENED_001382 PE=4 SV=1	LENED_001382	0.877092	6.85307e-34	180.32	DFS(0.014)S(0.109)S(0.877)YDAAVASALTNK	3	0.45491	1	1.364	1.161	0.992	0.838	0.832	0.855	0.718	0.07284
A0A1Q3DXZ3	535	S	PLP-dependent transferase OS=Lentinula edodes OX=5353 GN=LENED_001382 PE=4 SV=1	LENED_001382	0.999868	9.93697e-19	205.96	AKS(1)FHS(0.965)Y(0.035)LDHPFR	3	-0.13448	7	1.211	1.304	1.234	0.783	0.766	0.784	0.622	3.7689e-05
A0A1Q3DXZ3	467	S	PLP-dependent transferase OS=Lentinula edodes OX=5353 GN=LENED_001382 PE=4 SV=1	LENED_001382	0.554175	3.28146e-25	137.21	DFSSSY(0.446)DAAVAS(0.554)ALTNK	3	0.93005	1	1.326	1.066	1.082	0.79	0.911	0.866	0.739	0.02164
A0A1Q3DXZ3	566	T	PLP-dependent transferase OS=Lentinula edodes OX=5353 GN=LENED_001382 PE=4 SV=1	LENED_001382	0.330968	2.8962e-08	57.934	GAVACDPNDGLDCPRPVT(0.331)AT(0.331)T(0.331)VVPVGY(0.007)HTHLASIRP	5	-0.38184	0
A0A1Q3DXZ3	539	Y	PLP-dependent transferase OS=Lentinula edodes OX=5353 GN=LENED_001382 PE=4 SV=1	LENED_001382	0.999828	4.83879e-19	211.22	SFHSY(1)LDHPFR	2	0.010172	3	1.314	1.208	1.311	0.842	0.725	0.699	0.591	0.00112403
A0A1Q3DXZ3	410	S	PLP-dependent transferase OS=Lentinula edodes OX=5353 GN=LENED_001382 PE=4 SV=1	LENED_001382	1	6.37355e-08	119.54	EWIGGES(1)AIHK	2	0.35492	3	1.314	1.382	1.257	0.656	0.774	0.708	0.541	0.0003619
A0A1Q3DXZ5	973	T	Uncharacterized protein OS=Lentinula edodes OX=5353 GN=LENED_001359 PE=4 SV=1	LENED_001359	0.646764	0.0114515	45.099	Y(0.259)S(0.846)T(0.647)PPT(0.169)S(0.057)S(0.02)AAAAT(0.003)PDFR	2	-0.33629	1	1.145	1.214	1.116	0.707	0.982	0.88	0.739	0.035724
A0A1Q3DXZ5	538	S	Uncharacterized protein OS=Lentinula edodes OX=5353 GN=LENED_001359 PE=4 SV=1	LENED_001359	0.999997	4.41836e-51	173.09	EEGEIS(0.962)DS(0.038)EEVS(1)PVIAAASVQSK	3	0.61079	2	0.706	1.203	0.738	1.041	1.152	1.142	1.26	0.20822
A0A1Q3DXZ5	552	T	Uncharacterized protein OS=Lentinula edodes OX=5353 GN=LENED_001359 PE=4 SV=1	LENED_001359	0.681153	0.000857298	51.301	T(0.151)T(0.168)T(0.681)PS(0.203)PT(0.595)S(0.163)NRPS(0.035)PPKPS(0.003)NNR	3	0.097215	1	0.926	0.912	0.662	1.225	1.059	1.184	1.387	0.04608
A0A1Q3DXZ5	703	S	Uncharacterized protein OS=Lentinula edodes OX=5353 GN=LENED_001359 PE=4 SV=1	LENED_001359	0.907573	3.34709e-08	108.97	VS(0.093)S(0.908)PLGS(0.928)DS(0.057)DT(0.015)PR	2	0.4358	1	0.937	1.002	1.029	0.974	1.082	0.999	1.029	0.53438
A0A1Q3DXZ5	561	S	Uncharacterized protein OS=Lentinula edodes OX=5353 GN=LENED_001359 PE=4 SV=1	LENED_001359	0.840432	0.000585229	51.301	TTTPS(0.002)PT(0.07)S(0.078)NRPS(0.84)PPKPS(0.009)NNR	4	0.41136	1	0.861	1.001	0.844	1.049	1.119	1.117	1.214	0.027463
A0A1Q3DXZ5	548	S	Uncharacterized protein OS=Lentinula edodes OX=5353 GN=LENED_001359 PE=4 SV=1	LENED_001359	0.972411	6.41301e-07	93.542	EEGEIS(0.896)DS(0.104)EEVSPVIAAAS(0.028)VQS(0.972)K	3	0.8892	2	1.031	0.76	0.877	1.036	1.218	1.062	1.243	0.093237
A0A1Q3DXZ5	990	S	Uncharacterized protein OS=Lentinula edodes OX=5353 GN=LENED_001359 PE=4 SV=1	LENED_001359	0.980801	2.65945e-07	145.83	T(0.019)MS(0.981)PAALAVK	2	-0.33141	3	0.983	0.972	0.895	1.076	1.018	1.062	1.107	0.039163
A0A1Q3DXZ5	556	T	Uncharacterized protein OS=Lentinula edodes OX=5353 GN=LENED_001359 PE=4 SV=1	LENED_001359	0.595281	0.000857298	51.301	T(0.151)T(0.168)T(0.681)PS(0.203)PT(0.595)S(0.163)NRPS(0.035)PPKPS(0.003)NNR	3	0.097215	1	0.926	0.912	0.662	1.225	1.059	1.184	1.387	0.04608
A0A1Q3DXZ5	784	T	Uncharacterized protein OS=Lentinula edodes OX=5353 GN=LENED_001359 PE=4 SV=1	LENED_001359	0.72046	0.0117352	63.364	SMGS(0.001)IS(0.224)PT(0.72)S(0.054)K	2	0.64888	1	0.807	0.961	0.785	1.092	1.253	1.084	1.343	0.0197628
A0A1Q3DXZ5	707	S	Uncharacterized protein OS=Lentinula edodes OX=5353 GN=LENED_001359 PE=4 SV=1	LENED_001359	0.928323	3.34709e-08	108.97	VS(0.093)S(0.908)PLGS(0.928)DS(0.057)DT(0.015)PR	2	0.4358	1	0.937	1.002	1.029	0.974	1.082	0.999	1.029	0.53438
A0A1Q3DXZ5	532	S	Uncharacterized protein OS=Lentinula edodes OX=5353 GN=LENED_001359 PE=4 SV=1	LENED_001359	0.992849	4.41836e-51	173.09	EEGEIS(0.993)DS(0.007)EEVSPVIAAASVQSK	3	-0.93932	6	0.861	0.944	0.847	1.141	1.173	1.034	1.262	0.0103238
A0A1Q3DXZ5	292	S	Uncharacterized protein OS=Lentinula edodes OX=5353 GN=LENED_001359 PE=4 SV=1	LENED_001359	0.98068	1.11784e-27	136.16	MHRDS(0.981)IS(0.017)ELT(0.002)HPDGDQIETK	4	-0.99267	1	0.862	0.788	0.82	1.253	1.151	1.113	1.424	0.00128413
A0A1Q3DXZ5	837	T	Uncharacterized protein OS=Lentinula edodes OX=5353 GN=LENED_001359 PE=4 SV=1	LENED_001359	0.774117	5.82135e-14	115.2	MDVDEVPGLAS(0.003)T(0.043)S(0.18)T(0.774)PVLVER	3	1.5696	2	0.816	0.784	0.85	1.274	1.172	1.095	1.445	0.00178114
A0A1Q3DXZ5	972	S	Uncharacterized protein OS=Lentinula edodes OX=5353 GN=LENED_001359 PE=4 SV=1	LENED_001359	0.845802	4.86749e-07	86.997	Y(0.259)S(0.846)T(0.647)PPT(0.169)S(0.057)S(0.02)AAAAT(0.003)PDFR	2	-0.33629	2	1.184	1.154	1.072	0.849	0.896	0.889	0.772	0.00166155
A0A1Q3DXZ5	557	S	Uncharacterized protein OS=Lentinula edodes OX=5353 GN=LENED_001359 PE=4 SV=1	LENED_001359	0.650952	0.000202131	55.986	T(0.014)T(0.014)T(0.043)PS(0.125)PT(0.149)S(0.651)NRPS(0.003)PPKPS(0.001)NNR	3	0.26513	1	0.892	0.607	0.82	1.397	1.125	1.141	1.58	0.026856
A0A1Q3DXZ8	93	S	Actin depolymerizing factor OS=Lentinula edodes OX=5353 GN=LENED_001283 PE=3 SV=1	LENED_001283	1	0.000321715	75.018	VCFFLWNPDAAS(1)VR	2	-0.51101	2	1.265	1.102		1.099	1.004	0.513	0.737	0.34016
A0A1Q3DXZ9	67	S	CDF-like metal transporter OS=Lentinula edodes OX=5353 GN=LENED_001086 PE=4 SV=1	LENED_001086	0.563588	0.00193163	42.639	LS(0.564)S(0.564)RES(0.564)S(0.198)PT(0.08)IT(0.031)QLVADAGAAK	3	1.1892	1
A0A1Q3DXZ9	463	T	CDF-like metal transporter OS=Lentinula edodes OX=5353 GN=LENED_001086 PE=4 SV=1	LENED_001086	0.998716	9.73795e-34	182.17	AFVHVDHEAT(0.001)HT(0.999)PEHR	4	0.5014	3	0.992	1.081	0.909	1.034	0.962	1.035	1.016	0.75954
A0A1Q3DXZ9	71	S	CDF-like metal transporter OS=Lentinula edodes OX=5353 GN=LENED_001086 PE=4 SV=1	LENED_001086	0.493455	9.66958e-33	164.02	ES(0.493)S(0.493)PT(0.013)ITQLVADAGAAK	3	0.44024	0
A0A1Q3DXZ9	70	S	CDF-like metal transporter OS=Lentinula edodes OX=5353 GN=LENED_001086 PE=4 SV=1	LENED_001086	0.563588	9.66958e-33	164.02	LS(0.564)S(0.564)RES(0.564)S(0.198)PT(0.08)IT(0.031)QLVADAGAAK	3	1.1892	1
A0A1Q3DXZ9	66	S	CDF-like metal transporter OS=Lentinula edodes OX=5353 GN=LENED_001086 PE=4 SV=1	LENED_001086	0.563588	0.00193163	42.639	LS(0.564)S(0.564)RES(0.564)S(0.198)PT(0.08)IT(0.031)QLVADAGAAK	3	1.1892	1
A0A1Q3DY06	367	S	Alpha beta-hydrolase OS=Lentinula edodes OX=5353 GN=LENED_001369 PE=4 SV=1	LENED_001369	0.975507	1.45857e-08	118.52	VFVLPIPS(0.976)T(0.024)PAK	2	0.34259	1	1.221	1.261	0.814	0.883	1.204	0.657	0.833	0.4344
A0A1Q3DY06	379	S	Alpha beta-hydrolase OS=Lentinula edodes OX=5353 GN=LENED_001369 PE=4 SV=1	LENED_001369	0.999441	6.96307e-08	122.33	STTDPS(0.001)LS(0.999)PK	3	-1.3762	2	1.071	0.975	0.974	1.013	0.96	1.024	0.992	0.85938
A0A1Q3DY06	368	T	Alpha beta-hydrolase OS=Lentinula edodes OX=5353 GN=LENED_001369 PE=4 SV=1	LENED_001369	0.822835	0.001733	64.104	VFVLPIPS(0.177)T(0.823)PAK	3	-0.43647	1	0.953	1.171	1.209	0.895	0.894	0.935	0.817	0.060936
A0A1Q3DY10	292	S	Uncharacterized protein OS=Lentinula edodes OX=5353 GN=LENED_001356 PE=4 SV=1	LENED_001356	0.998035	0.0075582	57.788	NDES(0.998)EDGGDS(0.002)R	2	-0.66454	1	0.648	0.343	0.425	1.315	1.7	1.443	3.148	0.0042774
A0A1Q3DY10	484	S	Uncharacterized protein OS=Lentinula edodes OX=5353 GN=LENED_001356 PE=4 SV=1	LENED_001356	0.800122	2.13268e-05	84.508	IFGT(0.004)LS(0.169)S(0.8)PS(0.023)S(0.005)SSAK	3	-0.26178	1	0.648	0.548	0.618	1.336	1.269	1.492	2.259	0.00029761
A0A1Q3DY12	282	S	Metacaspase pca1 OS=Lentinula edodes OX=5353 GN=LENED_001313 PE=4 SV=1	LENED_001313	1	7.54373e-07	166.16	LGS(1)LDIPIPR	3	1.0178	2	0.972	1.168	1.07	1.036	0.927	0.879	0.885	0.16644
A0A1Q3DY13	172	S	Uncharacterized protein OS=Lentinula edodes OX=5353 GN=LENED_001298 PE=4 SV=1	LENED_001298	0.619622	0.0168753	61.765	ALS(0.62)LT(0.38)GPK	2	0.21117	2	0.969	0.967	1.072	0.963	1.091	0.965	1.004	0.95662
A0A1Q3DY13	174	T	Uncharacterized protein OS=Lentinula edodes OX=5353 GN=LENED_001298 PE=4 SV=1	LENED_001298	0.5	0.0345047	52.579	ALS(0.5)LT(0.5)GPK	2	-0.39676	1	1.018	1.045	1.059	0.989	0.83	1.084	0.93	0.42526
A0A1Q3DY16	327	S	Carboxylic ester hydrolase OS=Lentinula edodes OX=5353 GN=LENED_001108 PE=3 SV=1	LENED_001108	0.656878	0.000417461	55.022	S(0.466)HS(0.657)HT(0.875)PKPIGS(0.002)ASSSSTPGLR	4	0.67154	1	1.438	0.926	0.935	0.899	0.92	0.902	0.825	0.36098
A0A1Q3DY16	329	T	Carboxylic ester hydrolase OS=Lentinula edodes OX=5353 GN=LENED_001108 PE=3 SV=1	LENED_001108	0.875222	0.000417461	55.022	S(0.466)HS(0.657)HT(0.875)PKPIGS(0.002)ASSSSTPGLR	4	0.67154	1	1.438	0.926	0.935	0.899	0.92	0.902	0.825	0.36098
A0A1Q3DY17	846	S	DUF1793-domain-containing protein OS=Lentinula edodes OX=5353 GN=LENED_001383 PE=4 SV=1	LENED_001383	0.544567	5.70277e-21	124.98	IQNTPGEGSESGY(0.008)T(0.036)VS(0.545)S(0.39)PT(0.018)S(0.004)QSMLSR	3	0.045396	1	1.021	1.149	1.271	0.971	0.956	0.721	0.77	0.082061
A0A1Q3DY23	28	S	UBC-like protein OS=Lentinula edodes OX=5353 GN=LENED_001303 PE=4 SV=1	LENED_001303	0.988053	8.53714e-08	102.24	S(0.988)T(0.012)PQPLEAASPAAR	2	-1.7717	1	1.2	0.979	1.172	0.745	1.013	0.928	0.802	0.113924
A0A1Q3DY29	918	S	Phytochrome-like protein OS=Lentinula edodes OX=5353 GN=LENED_001376 PE=4 SV=1	LENED_001376	0.975603	4.12718e-11	116.06	SSSAHSIDES(0.024)RS(0.976)PR	3	0.035613	1	1.16	0.682	0.845	1.22	1.088	1.003	1.232	0.235
A0A1Q3DY29	958	S	Phytochrome-like protein OS=Lentinula edodes OX=5353 GN=LENED_001376 PE=4 SV=1	LENED_001376	0.941983	2.98575e-47	189.88	VPEIDTQTPLTHQT(0.002)S(0.056)QPS(0.942)PK	3	-0.92255	2	1.02	0.928	0.868	1.094	1.13	0.968	1.134	0.132197
A0A1Q3DY30	63	S	Alpha-1,3-glucosyltransferase OS=Lentinula edodes OX=5353 GN=LENED_001412 PE=3 SV=1	LENED_001412	0.987156	0.000530812	142.83	GIS(0.987)PT(0.012)STR	2	0.052437	3	0.999	1.03	0.988	0.919	1.084	0.996	0.994	0.87736
A0A1Q3DY30	71	S	Alpha-1,3-glucosyltransferase OS=Lentinula edodes OX=5353 GN=LENED_001412 PE=3 SV=1	LENED_001412	0.999319	1.79232e-07	151.16	AMS(0.999)PHS(0.001)HLTR	4	0.37784	8	0.993	0.91	0.926	1.208	1.04	0.946	1.129	0.198641
A0A1Q3DY30	425	T	Alpha-1,3-glucosyltransferase OS=Lentinula edodes OX=5353 GN=LENED_001412 PE=3 SV=1	LENED_001412	0.398902	0.000515127	40.067	RS(0.365)S(0.386)T(0.408)HS(0.399)AT(0.399)GLAT(0.027)S(0.011)T(0.005)AIPPSSSVFR	3	0.68106	0
A0A1Q3DY30	407	S	Alpha-1,3-glucosyltransferase OS=Lentinula edodes OX=5353 GN=LENED_001412 PE=3 SV=1	LENED_001412	1	0.00322491	70.399	AAS(1)LGHAR	3	-0.23432	1	0.727	0.885	0.853	1.086	1.277	1.151	1.426	0.0097558
A0A1Q3DY30	88	S	Alpha-1,3-glucosyltransferase OS=Lentinula edodes OX=5353 GN=LENED_001412 PE=3 SV=1	LENED_001412	0.993869	9.7591e-05	108.3	S(0.006)ES(0.994)GMGR	2	-0.49617	1	1	0.893	1.099	1.014	0.995	1.026	1.014	0.79712
A0A1Q3DY30	66	S	Alpha-1,3-glucosyltransferase OS=Lentinula edodes OX=5353 GN=LENED_001412 PE=3 SV=1	LENED_001412	0.610778	0.0229915	64.792	GIS(0.74)PT(0.493)S(0.611)T(0.155)R	2	-0.60117	1	0.983	1.017	1.017	0.839	1.221	0.94	0.994	0.88608
A0A1Q3DY30	423	S	Alpha-1,3-glucosyltransferase OS=Lentinula edodes OX=5353 GN=LENED_001412 PE=3 SV=1	LENED_001412	0.398902	0.000515127	40.067	RS(0.365)S(0.386)T(0.408)HS(0.399)AT(0.399)GLAT(0.027)S(0.011)T(0.005)AIPPSSSVFR	3	0.68106	0
A0A1Q3DY30	55	S	Alpha-1,3-glucosyltransferase OS=Lentinula edodes OX=5353 GN=LENED_001412 PE=3 SV=1	LENED_001412	0.944892	1.766e-38	153.82	HLLESNASQSWLHT(0.001)PPLS(0.945)PVS(0.045)S(0.01)R	3	0.46899	3	1.007	1.257	0.982	0.804	0.956	1.015	0.855	0.21348
A0A1Q3DY32	1189	S	Alpha-aminoadipate reductase Lys1p OS=Lentinula edodes OX=5353 GN=LENED_001132 PE=4 SV=1	LENED_001132	0.830333	0.00227248	71.976	AS(0.019)S(0.83)PS(0.112)S(0.038)AIAR	2	0.83061	1	0.889	1.065	1.039	1.036	0.995	1.004	1.014	0.78442
A0A1Q3DY35	492	S	L-glutamine D-fructose 6-phosphate amidotansferase OS=Lentinula edodes OX=5353 GN=LENED_001319 PE=4 SV=1	LENED_001319	0.819672	5.87323e-38	149.32	ADT(0.005)LHPT(0.133)S(0.82)PS(0.043)ALLAPPSANPK	5	0.28114	5	0.872	0.757	0.945	1.115	1.229	1.077	1.329	0.0194238
A0A1Q3DY35	491	T	L-glutamine D-fructose 6-phosphate amidotansferase OS=Lentinula edodes OX=5353 GN=LENED_001319 PE=4 SV=1	LENED_001319	0.461195	5.87323e-38	149.32	ADT(0.016)LHPT(0.461)S(0.461)PS(0.062)ALLAPPSANPK	3	0.0088693	0
A0A1Q3DY35	454	S	L-glutamine D-fructose 6-phosphate amidotansferase OS=Lentinula edodes OX=5353 GN=LENED_001319 PE=4 SV=1	LENED_001319	1	0.000437121	89.26	RGS(1)PLLIGVK	3	0.147	1
A0A1Q3DY40	22	S	MFS general substrate transporter OS=Lentinula edodes OX=5353 GN=LENED_001422 PE=4 SV=1	LENED_001422	0.858987	0.000882674	41.418	VAS(0.454)EPS(0.653)S(0.859)PANLEGS(0.028)LDS(0.005)DT(0.001)AR	2	1.7195	1
A0A1Q3DY40	21	S	MFS general substrate transporter OS=Lentinula edodes OX=5353 GN=LENED_001422 PE=4 SV=1	LENED_001422	0.65297	0.000882674	41.418	VAS(0.454)EPS(0.653)S(0.859)PANLEGS(0.028)LDS(0.005)DT(0.001)AR	2	1.7195	1
A0A1Q3DY43	42	T	26s proteasome non-atpase regulatory subunit 9 OS=Lentinula edodes OX=5353 GN=LENED_001397 PE=4 SV=1	LENED_001397	0.729113	1.40119e-07	61.537	ANQS(0.27)T(0.729)MQT(0.001)PLVDPDGFPR	3	2.4202	1
A0A1Q3DY43	106	S	26s proteasome non-atpase regulatory subunit 9 OS=Lentinula edodes OX=5353 GN=LENED_001397 PE=4 SV=1	LENED_001397	0.995517	2.65945e-07	145.83	EMS(0.996)EES(0.004)SSSK	3	-0.81304	2	0.907	0.924	0.975	1.13	1.032	1.047	1.144	0.0196353
A0A1Q3DY43	10	S	26s proteasome non-atpase regulatory subunit 9 OS=Lentinula edodes OX=5353 GN=LENED_001397 PE=4 SV=1	LENED_001397	0.995601	0.000609623	59.252	GFTLPS(0.004)PDS(0.996)PAEQAK	3	0.15798	1	0.629	1.196	1.017	0.948	1.13	1.094	1.116	0.51718
A0A1Q3DY47	163	S	RNA-binding domain-containing protein OS=Lentinula edodes OX=5353 GN=LENED_001324 PE=4 SV=1	LENED_001324	0.937673	8.75095e-10	81.477	IQKPPLADRLS(0.938)S(0.062)DDIQVK	3	-0.20323	1
A0A1Q3DY47	143	S	RNA-binding domain-containing protein OS=Lentinula edodes OX=5353 GN=LENED_001324 PE=4 SV=1	LENED_001324	0.999935	1.15925e-19	190.57	AVS(1)APHSSLINR	3	-0.35659	1	1.389	0.699	1.036	0.855	1.053	0.975	0.923	0.83794
A0A1Q3DY54	84	S	Hsc70 cochaperone OS=Lentinula edodes OX=5353 GN=LENED_001340 PE=4 SV=1	LENED_001340	0.886848	1.52846e-10	107.3	EKVEGGS(0.011)QS(0.887)QPS(0.079)S(0.021)S(0.001)S(0.001)VPQGPSAEDK	4	1.6735	2	1.081	1.045	1.053	0.896	0.942	1.008	0.895	0.035021
A0A1Q3DY54	87	S	Hsc70 cochaperone OS=Lentinula edodes OX=5353 GN=LENED_001340 PE=4 SV=1	LENED_001340	0.590654	3.91679e-17	90.397	VEGGS(0.02)QS(0.32)QPS(0.591)S(0.03)S(0.03)S(0.008)VPQGPSAEDK	3	1.7292	1
A0A1Q3DY55	81	T	TLD-domain-containing protein OS=Lentinula edodes OX=5353 GN=LENED_001407 PE=4 SV=1	LENED_001407	0.52281	3.02361e-15	120.99	KS(0.523)T(0.523)LS(0.954)LPHGPAPPVASTSSALSSSR	4	0.40311	1	1.063	1.197	0.901	0.907	1.036	0.918	0.905	0.36404
A0A1Q3DY55	304	S	TLD-domain-containing protein OS=Lentinula edodes OX=5353 GN=LENED_001407 PE=4 SV=1	LENED_001407	0.497874	2.78809e-13	114.46	T(0.498)PS(0.498)PNPS(0.004)IGIGGLIEK	3	0.29314	0
A0A1Q3DY55	302	T	TLD-domain-containing protein OS=Lentinula edodes OX=5353 GN=LENED_001407 PE=4 SV=1	LENED_001407	0.497874	2.78809e-13	114.46	T(0.498)PS(0.498)PNPS(0.004)IGIGGLIEK	3	0.29314	0
A0A1Q3DY55	83	S	TLD-domain-containing protein OS=Lentinula edodes OX=5353 GN=LENED_001407 PE=4 SV=1	LENED_001407	0.954379	3.02361e-15	120.99	KS(0.523)T(0.523)LS(0.954)LPHGPAPPVASTSSALSSSR	4	0.40311	1	1.063	1.197	0.901	0.907	1.036	0.918	0.905	0.36404
A0A1Q3DY55	275	S	TLD-domain-containing protein OS=Lentinula edodes OX=5353 GN=LENED_001407 PE=4 SV=1	LENED_001407	1	0.000419866	77.506	SNLLDVPGPIS(1)R	2	-0.28185	2	1.143	0.933	0.884	1.07	0.956	1.022	1.03	0.70514
A0A1Q3DY55	80	S	TLD-domain-containing protein OS=Lentinula edodes OX=5353 GN=LENED_001407 PE=4 SV=1	LENED_001407	0.52281	3.02361e-15	120.99	KS(0.523)T(0.523)LS(0.954)LPHGPAPPVASTSSALSSSR	4	0.40311	1	1.063	1.197	0.901	0.907	1.036	0.918	0.905	0.36404
A0A1Q3DY56	271	Y	V-type proton ATPase subunit OS=Lentinula edodes OX=5353 GN=LENED_001428 PE=3 SV=1	LENED_001428	0.565039	3.31911e-07	131.79	S(0.435)VCENVGEY(0.565)R	2	-1.0351	1	1	0.931	0.976	1.014	0.885	1.193	1.064	0.57162
A0A1Q3DY56	286	S	V-type proton ATPase subunit OS=Lentinula edodes OX=5353 GN=LENED_001428 PE=3 SV=1	LENED_001428	0.999843	1.38048e-59	190.93	QFFADAGSSSDEDS(1)GILSQLEDR	3	-0.037898	2	1.034	1.034	1.084	0.903	1.008	0.967	0.913	0.06216
A0A1Q3DY60	1051	S	Ubiquitin fusion degradation protein OS=Lentinula edodes OX=5353 GN=LENED_001442 PE=4 SV=1	LENED_001442	0.959736	9.89212e-12	118.64	AS(0.04)GS(0.96)GPEDS(0.001)MNVAH	2	0.58245	2	0.819	1.086	0.821	1.021	0.995	1.237	1.193	0.194199
A0A1Q3DY60	51	S	Ubiquitin fusion degradation protein OS=Lentinula edodes OX=5353 GN=LENED_001442 PE=4 SV=1	LENED_001442	0.990886	1.16756e-07	127.56	PS(0.009)S(0.991)PKPSLPK	4	-0.15082	6	0.967	0.827	0.966	1.047	0.955	1.226	1.17	0.160804
A0A1Q3DY62	71	S	Uncharacterized protein OS=Lentinula edodes OX=5353 GN=LENED_001163 PE=3 SV=1	LENED_001163	1	0.00226159	83.862	ALGS(1)IIFK	2	0.31729	1	0.853	1.031	0.822	1.084	1.141	1.063	1.215	0.052923
A0A1Q3DY63	32	S	Uncharacterized protein OS=Lentinula edodes OX=5353 GN=LENED_001264 PE=4 SV=1	LENED_001264	0.960007	1.06558e-18	128.79	SPVLLPVT(0.04)S(0.96)PANGKPK	3	-0.4971	4	0.921	1.069	0.989	1.006	0.951	1.079	1.019	0.74752
A0A1Q3DY63	21	T	Uncharacterized protein OS=Lentinula edodes OX=5353 GN=LENED_001264 PE=4 SV=1	LENED_001264	0.694859	5.48559e-14	119.94	T(0.695)S(0.695)KS(0.61)PVLLPVTSPANGK	4	0.0045811	10	1.065	0.948	0.931	1.018	1.046	1.003	1.042	0.38692
A0A1Q3DY63	234	S	Uncharacterized protein OS=Lentinula edodes OX=5353 GN=LENED_001264 PE=4 SV=1	LENED_001264	0.999999	2.80693e-32	165.66	S(1)GS(1)MDAYAYSLGPNSK	3	-0.31144	6	0.974	0.92	0.944	1.008	1.078	1.077	1.115	0.0174
A0A1Q3DY63	441	S	Uncharacterized protein OS=Lentinula edodes OX=5353 GN=LENED_001264 PE=4 SV=1	LENED_001264	0.932424	2.98599e-08	102.07	ARPLS(0.932)S(0.067)HGGLIYDPR	4	0.3978	3	0.902	0.907	0.923	1.091	1.05	1.125	1.195	0.00108131
A0A1Q3DY63	22	S	Uncharacterized protein OS=Lentinula edodes OX=5353 GN=LENED_001264 PE=4 SV=1	LENED_001264	0.709783	1.51662e-20	124.82	T(0.656)S(0.71)KS(0.634)PVLLPVT(0.621)S(0.379)PANGKPK	4	-0.34292	13	1.002	1.057	0.926	1.031	0.997	1.002	1.015	0.7029
A0A1Q3DY63	865	S	Uncharacterized protein OS=Lentinula edodes OX=5353 GN=LENED_001264 PE=4 SV=1	LENED_001264	1	0.00785877	68.847	PRPGS(1)KPR	3	-0.70251	1	0.987	0.964	1.195	0.935	0.864	1.086	0.917	0.4167
A0A1Q3DY63	785	S	Uncharacterized protein OS=Lentinula edodes OX=5353 GN=LENED_001264 PE=4 SV=1	LENED_001264	0.988772	2.03299e-05	106.11	RS(0.989)S(0.951)PVPS(0.053)S(0.008)R	2	0.325	3	0.97	0.899	0.982	1.011	1.034	1.106	1.105	0.060557
A0A1Q3DY63	240	Y	Uncharacterized protein OS=Lentinula edodes OX=5353 GN=LENED_001264 PE=4 SV=1	LENED_001264	0.917746	7.07016e-32	159.18	S(0.025)GS(0.019)MDAY(0.918)AY(0.038)SLGPNSK	2	0.13649	1	0.937	0.889	0.829	1.064	1.051	1.206	1.251	0.0168151
A0A1Q3DY63	890	S	Uncharacterized protein OS=Lentinula edodes OX=5353 GN=LENED_001264 PE=4 SV=1	LENED_001264	0.871816	1.20217e-07	71.267	NDEDVDIAALAGVDDDPDDY(0.002)DS(0.872)PAT(0.094)T(0.032)HALR	4	0.49598	2	0.651	1.14	0.935	1.092	1.17	1.026	1.206	0.27634
A0A1Q3DY63	786	S	Uncharacterized protein OS=Lentinula edodes OX=5353 GN=LENED_001264 PE=4 SV=1	LENED_001264	0.974744	1.17355e-06	126.78	RS(0.025)S(0.975)PVPSSR	2	-0.91403	4	0.984	0.922	0.922	1.048	1.07	1.057	1.123	0.0066995
A0A1Q3DY63	676	T	Uncharacterized protein OS=Lentinula edodes OX=5353 GN=LENED_001264 PE=4 SV=1	LENED_001264	1	1.32565e-42	174.37	RGT(1)IEQAQLLAAQQAQNR	3	-0.091406	1	0.937	1.015	0.768	1.068	1.09	1.107	1.2	0.151744
A0A1Q3DY63	752	S	Uncharacterized protein OS=Lentinula edodes OX=5353 GN=LENED_001264 PE=4 SV=1	LENED_001264	0.768109	1.95575e-06	127.52	IVT(0.007)S(0.225)S(0.768)PFNK	2	-0.10898	1	0.939	1.031	1.108	0.994	0.993	0.973	0.962	0.52602
A0A1Q3DY63	236	S	Uncharacterized protein OS=Lentinula edodes OX=5353 GN=LENED_001264 PE=4 SV=1	LENED_001264	1	7.24747e-48	159.75	S(1)GS(1)MDAYAYSLGPNSK	3	-0.31144	5	0.963	0.948	0.883	1.064	1.026	1.112	1.146	0.0182361
A0A1Q3DY63	779	S	Uncharacterized protein OS=Lentinula edodes OX=5353 GN=LENED_001264 PE=4 SV=1	LENED_001264	0.843526	0.0171373	42.059	AGS(0.999)IVDGS(0.844)RGS(0.158)R	3	-0.58348	1	1.064	0.95	0.986	1.091	1.058	0.883	1.011	0.92442
A0A1Q3DY63	774	S	Uncharacterized protein OS=Lentinula edodes OX=5353 GN=LENED_001264 PE=4 SV=1	LENED_001264	0.998885	1.42468e-06	124.18	AGS(0.999)IVDGS(0.844)RGS(0.158)R	3	-0.58348	2	0.948	1.066	1.052	1.053	0.941	0.977	0.969	0.56396
A0A1Q3DY63	24	S	Uncharacterized protein OS=Lentinula edodes OX=5353 GN=LENED_001264 PE=4 SV=1	LENED_001264	0.999996	1.51662e-20	124.82	S(1)PVLLPVTSPANGKPK	3	0.41622	16	0.982	1.055	0.943	1.025	1.004	1.008	1.019	0.58198
A0A1Q3DY63	335	T	Uncharacterized protein OS=Lentinula edodes OX=5353 GN=LENED_001264 PE=4 SV=1	LENED_001264	0.97126	6.88397e-16	118.53	RHT(0.971)DPAAT(0.029)HAPEQQSNVYPVPGPPGYDHAYR	5	0.33331	1	0.912	0.871	0.7	1.043	1.382	1.059	1.403	0.051501
A0A1Q3DY63	507	S	Uncharacterized protein OS=Lentinula edodes OX=5353 GN=LENED_001264 PE=4 SV=1	LENED_001264	0.999996	0.0023023	71.726	QS(1)PPFNTSSR	3	0.017817	3	0.925	1.046	1.027	0.974	1.011	1.039	1.009	0.83056
A0A1Q3DY63	31	T	Uncharacterized protein OS=Lentinula edodes OX=5353 GN=LENED_001264 PE=4 SV=1	LENED_001264	0.631541	1.51662e-20	124.82	T(0.472)S(0.559)KS(0.969)PVLLPVT(0.632)S(0.368)PANGKPK	4	0.86494	5	0.941	1.134	0.912	1.044	0.98	1.008	1.015	0.79728
A0A1Q3DY78	92	S	Chromatin modification-related protein EAF7 OS=Lentinula edodes OX=5353 GN=LENED_001443 PE=4 SV=1	LENED_001443	0.865222	2.27822e-20	127.44	VNPIAS(0.988)PPS(0.865)S(0.147)PETAATSPAALK	3	0.31589	2	1.057	0.91	0.964	0.979	1.03	1.062	1.048	0.3883
A0A1Q3DY78	50	S	Chromatin modification-related protein EAF7 OS=Lentinula edodes OX=5353 GN=LENED_001443 PE=4 SV=1	LENED_001443	0.888621	0.000984608	56.25	IS(0.035)LQS(0.889)PS(0.077)IDGQNIK	3	0.61738	2	0.932	1.129	0.964	0.87	1.118	1	0.988	0.8884
A0A1Q3DY78	93	S	Chromatin modification-related protein EAF7 OS=Lentinula edodes OX=5353 GN=LENED_001443 PE=4 SV=1	LENED_001443	0.524736	9.85868e-05	67.367	VNPIAS(0.946)PPS(0.525)S(0.525)PET(0.004)AATSPAALK	4	0.43753	1
A0A1Q3DY78	89	S	Chromatin modification-related protein EAF7 OS=Lentinula edodes OX=5353 GN=LENED_001443 PE=4 SV=1	LENED_001443	0.988126	2.27822e-20	127.44	VNPIAS(0.988)PPS(0.865)S(0.147)PETAATSPAALK	3	0.31589	2	1.057	0.91	0.964	0.979	1.03	1.062	1.048	0.3883
A0A1Q3DY78	171	T	Chromatin modification-related protein EAF7 OS=Lentinula edodes OX=5353 GN=LENED_001443 PE=4 SV=1	LENED_001443	0.962792	3.72868e-05	83.358	DAT(0.963)PDT(0.037)AAAK	2	-0.18755	2	0.803	1.04	0.895	1.155	0.999	1.112	1.193	0.106198
A0A1Q3DY79	625	S	Transcriptional regulator ngg1 OS=Lentinula edodes OX=5353 GN=LENED_001440 PE=4 SV=1	LENED_001440	0.797936	0.000477554	113.66	S(0.202)S(0.798)MDPER	2	-0.53928	2	0.82	0.954	0.776	1.103	1.249	1.08	1.346	0.0175243
A0A1Q3DY79	646	S	Transcriptional regulator ngg1 OS=Lentinula edodes OX=5353 GN=LENED_001440 PE=4 SV=1	LENED_001440	1	7.44742e-33	169.43	DLLEES(1)DIEMVDAGSPR	3	-0.39318	2	0.969	1.016	1.018	0.988	0.922	1.101	1.003	0.9967
A0A1Q3DY79	612	S	Transcriptional regulator ngg1 OS=Lentinula edodes OX=5353 GN=LENED_001440 PE=4 SV=1	LENED_001440	0.823447	4.51024e-08	101.53	FS(0.177)S(0.823)HPLNNLPSSSR	3	0.45822	2	1.083	0.953	1.041	1.184	0.927	0.86	0.966	0.69848
A0A1Q3DY79	624	S	Transcriptional regulator ngg1 OS=Lentinula edodes OX=5353 GN=LENED_001440 PE=4 SV=1	LENED_001440	0.5	0.00234877	81.642	S(0.5)S(0.5)MDPER	2	-1.4623	1	0.954	0.93	0.902	1.297	0.869	1.066	1.16	0.36572
A0A1Q3DY80	74	S	Uncharacterized protein OS=Lentinula edodes OX=5353 GN=LENED_001464 PE=4 SV=1	LENED_001464	0.987655	9.90194e-15	119.48	VAGHEIIGDVVAVPS(0.988)GET(0.012)R	3	1.9733	2	0.985	1.049	1.047	0.999	0.943	1.006	0.957	0.20418
A0A1Q3DY80	200	S	Uncharacterized protein OS=Lentinula edodes OX=5353 GN=LENED_001464 PE=4 SV=1	LENED_001464	0.944622	0.000800356	85.909	VVALS(0.003)QS(0.945)S(0.053)AK	2	0.17808	1
A0A1Q3DY80	198	S	Uncharacterized protein OS=Lentinula edodes OX=5353 GN=LENED_001464 PE=4 SV=1	LENED_001464	0.997919	3.68162e-07	132.97	VVALS(0.998)QS(0.002)SAK	2	-0.25229	2	1.236	1.216	1.286	0.808	0.751	0.788	0.628	6.3895e-05
A0A1Q3DY80	17	S	Uncharacterized protein OS=Lentinula edodes OX=5353 GN=LENED_001464 PE=4 SV=1	LENED_001464	0.997191	4.88419e-25	141.07	AAVINS(0.003)AGS(0.997)DFEIIEK	3	-0.035953	2	0.991	0.9	0.79	1.021	1.058	1.21	1.227	0.069401
A0A1Q3DY92	384	T	Hsp90 co-chaperone cdc37 OS=Lentinula edodes OX=5353 GN=LENED_001375 PE=4 SV=1	LENED_001375	0.5	1.69609e-05	57.738	EQIQLVPES(0.5)PDQT(0.5)IGFNVPEGPPPEK	4	0.78448	2	1.075	1.062	1.1	1.056	0.965	0.801	0.872	0.2221
A0A1Q3DY92	185	T	Hsp90 co-chaperone cdc37 OS=Lentinula edodes OX=5353 GN=LENED_001375 PE=4 SV=1	LENED_001375	0.982086	2.14629e-37	216	HIT(0.982)S(0.018)DDLHDGFSSK	3	-0.52176	4	1.593	0.905	1.142	0.872	0.814	0.738	0.666	0.08948
A0A1Q3DY92	17	S	Hsp90 co-chaperone cdc37 OS=Lentinula edodes OX=5353 GN=LENED_001375 PE=4 SV=1	LENED_001375	1	8.01474e-44	167.27	WDQLELS(1)DDS(1)DIEGHPNVDKK	5	-0.14158	8	1.143	1.037	1.068	0.901	0.961	0.925	0.858	0.011323
A0A1Q3DY92	380	S	Hsp90 co-chaperone cdc37 OS=Lentinula edodes OX=5353 GN=LENED_001375 PE=4 SV=1	LENED_001375	0.5	1.69609e-05	57.738	EQIQLVPES(0.5)PDQT(0.5)IGFNVPEGPPPEK	4	0.78448	2	1.075	1.062	1.1	1.056	0.965	0.801	0.872	0.2221
A0A1Q3DY92	14	S	Hsp90 co-chaperone cdc37 OS=Lentinula edodes OX=5353 GN=LENED_001375 PE=4 SV=1	LENED_001375	1	1.95162e-15	121.1	WDQLELS(1)DDS(1)DIEGHPNVDKK	5	-0.14158	8	1.083	0.991	1.042	0.957	0.998	0.956	0.934	0.082604
A0A1Q3DY93	1162	S	Condensin subunit cnd3 OS=Lentinula edodes OX=5353 GN=LENED_001296 PE=4 SV=1	LENED_001296	1	0.000372115	55.158	EAEQEQEPERDAS(1)PS(1)PKPK	4	-0.40585	1	0.932	0.984	0.841	1.082	1.025	1.127	1.173	0.039897
A0A1Q3DY93	1164	S	Condensin subunit cnd3 OS=Lentinula edodes OX=5353 GN=LENED_001296 PE=4 SV=1	LENED_001296	1	0.000372115	55.158	EAEQEQEPERDAS(1)PS(1)PKPK	4	-0.40585	1	0.932	0.984	0.841	1.082	1.025	1.127	1.173	0.039897
A0A1Q3DY97	353	T	ARM repeat-containing protein OS=Lentinula edodes OX=5353 GN=LENED_001381 PE=4 SV=1	LENED_001381	0.550634	5.04993e-20	122.06	APYPTGLGGDGQSGSFAT(0.044)PT(0.551)GS(0.378)PS(0.028)R	2	0.057215	2	0.959	1.026	0.876	0.969	1.073	1.093	1.096	0.194201
A0A1Q3DY97	351	T	ARM repeat-containing protein OS=Lentinula edodes OX=5353 GN=LENED_001381 PE=4 SV=1	LENED_001381	0.988633	2.51e-50	169.36	APYPTGLGGDGQSGS(0.003)FAT(0.989)PT(0.315)GS(0.65)PS(0.043)R	4	-0.058582	5	1.18	1.025	0.985	0.91	1.011	0.916	0.889	0.148124
A0A1Q3DY97	355	S	ARM repeat-containing protein OS=Lentinula edodes OX=5353 GN=LENED_001381 PE=4 SV=1	LENED_001381	0.822304	5.22203e-73	191.19	APYPTGLGGDGQSGS(0.018)FAT(0.964)PT(0.037)GS(0.822)PS(0.158)R	3	-0.34782	7	1.073	0.992	0.97	0.969	1.053	0.961	0.983	0.70504
A0A1Q3DY99	147	S	WD40 repeat-like protein OS=Lentinula edodes OX=5353 GN=LENED_001486 PE=4 SV=1	LENED_001486	0.9393	2.03079e-05	106.62	DDLSKEES(0.001)S(0.004)GS(0.055)S(0.939)PR	3	0.15873	1	0.855	0.797	0.815	1.096	1.146	1.254	1.417	0.00147833
A0A1Q3DY99	146	S	WD40 repeat-like protein OS=Lentinula edodes OX=5353 GN=LENED_001486 PE=4 SV=1	LENED_001486	0.704622	4.72663e-11	106.62	EES(0.014)S(0.048)GS(0.705)S(0.305)PRS(0.237)DDS(0.679)PLPDS(0.012)RPPNGAPSIGPSGR	3	0.2388	1	0.809	0.858	1.122	1.12	1.069	1.049	1.161	0.195223
A0A1Q3DY99	341	T	WD40 repeat-like protein OS=Lentinula edodes OX=5353 GN=LENED_001486 PE=4 SV=1	LENED_001486	1	5.49798e-24	177.08	QLT(1)MIFRPDDSGEWK	3	0.12552	2	1.271	1.3	1.27	0.746	0.728	0.772	0.585	4.3465e-06
A0A1Q3DY99	153	S	WD40 repeat-like protein OS=Lentinula edodes OX=5353 GN=LENED_001486 PE=4 SV=1	LENED_001486	0.679386	4.72663e-11	87.304	EES(0.014)S(0.048)GS(0.705)S(0.305)PRS(0.237)DDS(0.679)PLPDS(0.012)RPPNGAPSIGPSGR	3	0.2388	1	0.809	0.858	1.122	1.12	1.069	1.049	1.161	0.195223
A0A1Q3DYA5	592	S	Pkinase-domain-containing partial OS=Lentinula edodes OX=5353 GN=LENED_001457 PE=4 SV=1	LENED_001457	0.962459	0.00117956	63.682	S(0.962)RS(0.972)PLPPY(0.066)TLK	3	-0.97852	1
A0A1Q3DYA5	915	S	Pkinase-domain-containing partial OS=Lentinula edodes OX=5353 GN=LENED_001457 PE=4 SV=1	LENED_001457	0.443771	1.86932e-19	131.25	S(0.444)S(0.444)PT(0.053)T(0.053)T(0.007)ISGYVAETLK	3	0.55923	0
A0A1Q3DYA5	551	S	Pkinase-domain-containing partial OS=Lentinula edodes OX=5353 GN=LENED_001457 PE=4 SV=1	LENED_001457	0.992499	4.65888e-05	110.39	LLS(0.992)LDS(0.008)LK	2	0.19222	1	0.902	0.975	0.889	1.15	1.045	1.047	1.172	0.020521
A0A1Q3DYA5	594	S	Pkinase-domain-containing partial OS=Lentinula edodes OX=5353 GN=LENED_001457 PE=4 SV=1	LENED_001457	0.971798	0.00117956	63.682	S(0.962)RS(0.972)PLPPY(0.066)TLK	3	-0.97852	1
A0A1Q3DYA5	916	S	Pkinase-domain-containing partial OS=Lentinula edodes OX=5353 GN=LENED_001457 PE=4 SV=1	LENED_001457	0.443771	1.86932e-19	131.25	S(0.444)S(0.444)PT(0.053)T(0.053)T(0.007)ISGYVAETLK	3	0.55923	0
A0A1Q3DYA9	860	S	Ef hand domain-containing protein OS=Lentinula edodes OX=5353 GN=LENED_001496 PE=4 SV=1	LENED_001496	1	5.11647e-07	176.61	S(1)T(1)EDIISSK	2	-1.0168	12	1.049	1.103	1.079	0.948	0.931	0.931	0.87	0.00089726
A0A1Q3DYA9	118	S	Ef hand domain-containing protein OS=Lentinula edodes OX=5353 GN=LENED_001496 PE=4 SV=1	LENED_001496	0.999971	9.11233e-10	105.59	S(1)PPPISNIPPFTPQDR	3	0.085247	14	1.066	1.102	1.088	0.924	0.865	0.991	0.854	0.0168977
A0A1Q3DYA9	1070	S	Ef hand domain-containing protein OS=Lentinula edodes OX=5353 GN=LENED_001496 PE=4 SV=1	LENED_001496	0.999913	2.79092e-09	79.426	GADTSSSFPPAPANGAS(1)PAK	3	0.048847	1
A0A1Q3DYA9	729	T	Ef hand domain-containing protein OS=Lentinula edodes OX=5353 GN=LENED_001496 PE=4 SV=1	LENED_001496	0.494041	1.35383e-106	231.29	T(0.494)T(0.494)S(0.012)EDSLSFAAAHALPSTPEIGSPSSGK	4	0.046182	0
A0A1Q3DYA9	287	T	Ef hand domain-containing protein OS=Lentinula edodes OX=5353 GN=LENED_001496 PE=4 SV=1	LENED_001496	0.987444	3.13177e-52	212.39	T(0.987)T(0.013)NPSAIGNSAFGAQAR	2	1.1243	3	1.054	1.083	1.046	0.974	0.959	0.923	0.897	0.0047787
A0A1Q3DYA9	288	T	Ef hand domain-containing protein OS=Lentinula edodes OX=5353 GN=LENED_001496 PE=4 SV=1	LENED_001496	0.999409	6.79154e-50	206	KT(0.001)T(0.999)NPSAIGNSAFGAQAR	2	0.054349	6	1.083	1.122	1.075	0.96	0.902	0.904	0.843	0.0021639
A0A1Q3DYA9	728	T	Ef hand domain-containing protein OS=Lentinula edodes OX=5353 GN=LENED_001496 PE=4 SV=1	LENED_001496	0.494041	1.35383e-106	231.29	T(0.494)T(0.494)S(0.012)EDSLSFAAAHALPSTPEIGSPSSGK	4	0.046182	0
A0A1Q3DYA9	944	S	Ef hand domain-containing protein OS=Lentinula edodes OX=5353 GN=LENED_001496 PE=4 SV=1	LENED_001496	0.992171	1.66364e-10	142.76	AKT(0.005)DS(0.992)LET(0.003)EPK	2	0.4292	5	0.988	1.027	1.082	0.989	0.968	0.98	0.948	0.124901
A0A1Q3DYA9	1184	T	Ef hand domain-containing protein OS=Lentinula edodes OX=5353 GN=LENED_001496 PE=4 SV=1	LENED_001496	0.247343	6.1127e-49	160.78	T(0.002)PGS(0.202)PT(0.045)QKPFPAT(0.247)NT(0.247)S(0.247)PS(0.008)QSSVTR	3	-0.1851	0
A0A1Q3DYA9	730	S	Ef hand domain-containing protein OS=Lentinula edodes OX=5353 GN=LENED_001496 PE=4 SV=1	LENED_001496	0.42609	1.01784e-92	207.02	T(0.248)T(0.325)S(0.426)EDS(0.001)LSFAAAHALPSTPEIGS(0.948)PS(0.041)S(0.011)GK	3	0.087598	0
A0A1Q3DYA9	1187	S	Ef hand domain-containing protein OS=Lentinula edodes OX=5353 GN=LENED_001496 PE=4 SV=1	LENED_001496	0.937602	6.1127e-49	160.78	T(0.732)PGS(0.247)PT(0.021)QKPFPAT(0.002)NT(0.037)S(0.938)PS(0.02)QS(0.003)S(0.001)VTR	3	0.28472	2	1.022	1.078	1.119	0.897	0.926	0.995	0.875	0.029962
A0A1Q3DYA9	733	S	Ef hand domain-containing protein OS=Lentinula edodes OX=5353 GN=LENED_001496 PE=4 SV=1	LENED_001496	0.77778	8.40883e-23	129.59	T(0.328)T(0.328)S(0.357)EDS(0.778)LS(0.21)FAAAHALPSTPEIGSPSSGK	3	-0.77683	2	0.918	0.957	0.896	0.976	1.237	1.015	1.165	0.123541
A0A1Q3DYA9	817	T	Ef hand domain-containing protein OS=Lentinula edodes OX=5353 GN=LENED_001496 PE=4 SV=1	LENED_001496	0.980316	8.03409e-05	63.925	APEPVVGEAIAPT(0.02)PAEDNVGT(0.98)PK	4	-0.27724	1	1.033	1.335	0.928	1.039	0.86	0.856	0.836	0.2429
A0A1Q3DYA9	1186	T	Ef hand domain-containing protein OS=Lentinula edodes OX=5353 GN=LENED_001496 PE=4 SV=1	LENED_001496	0.420115	6.1127e-49	160.78	T(0.021)PGS(0.079)PT(0.377)QKPFPAT(0.051)NT(0.42)S(0.051)PSQSSVTR	4	-0.9299	0
A0A1Q3DYA9	1198	S	Ef hand domain-containing protein OS=Lentinula edodes OX=5353 GN=LENED_001496 PE=4 SV=1	LENED_001496	1	0.000188701	105.35	S(1)IS(1)PPPHR	3	0.1715	8	0.983	0.993	0.925	0.993	1.047	1.064	1.07	0.090145
A0A1Q3DYA9	268	T	Ef hand domain-containing protein OS=Lentinula edodes OX=5353 GN=LENED_001496 PE=4 SV=1	LENED_001496	0.996648	3.7043e-09	101.34	SYIQPQY(0.002)TGQMLQPQGT(0.997)GGAVS(0.001)K	3	-0.28367	1	0.965	1.198	1.052	0.808	0.94	1.059	0.873	0.24174
A0A1Q3DYA9	1172	T	Ef hand domain-containing protein OS=Lentinula edodes OX=5353 GN=LENED_001496 PE=4 SV=1	LENED_001496	0.731653	7.20762e-73	195.97	T(0.732)PGS(0.247)PT(0.021)QKPFPAT(0.002)NT(0.037)S(0.938)PS(0.02)QS(0.003)S(0.001)VTR	3	0.28472	1	0.981	1.063	1.108	0.91	0.931	1.035	0.912	0.160025
A0A1Q3DYA9	744	S	Ef hand domain-containing protein OS=Lentinula edodes OX=5353 GN=LENED_001496 PE=4 SV=1	LENED_001496	0.88732	0.000271914	51.264	T(0.045)T(0.045)S(0.034)EDS(0.043)LS(0.043)FAAAHALPS(0.887)T(0.887)PEIGS(0.01)PS(0.003)S(0.001)GK	4	-0.56951	3	1.069	0.982	1.11	0.971	1.002	0.907	0.911	0.11804
A0A1Q3DYA9	408	S	Ef hand domain-containing protein OS=Lentinula edodes OX=5353 GN=LENED_001496 PE=4 SV=1	LENED_001496	0.923937	0.000169861	49.43	QQAS(0.004)AS(0.033)IPAS(0.924)PFS(0.038)PVGQHMQQVPAPEPQK	4	1.0222	1	0.975	0.9	0.84	0.974	1.151	1.138	1.202	0.056882
A0A1Q3DYA9	750	S	Ef hand domain-containing protein OS=Lentinula edodes OX=5353 GN=LENED_001496 PE=4 SV=1	LENED_001496	0.947919	2.62656e-79	195.02	T(0.248)T(0.325)S(0.426)EDS(0.001)LSFAAAHALPSTPEIGS(0.948)PS(0.041)S(0.011)GK	3	0.087598	5	1.159	1.036	1.134	0.884	0.977	0.858	0.817	0.0177381
A0A1Q3DYA9	745	T	Ef hand domain-containing protein OS=Lentinula edodes OX=5353 GN=LENED_001496 PE=4 SV=1	LENED_001496	0.887345	8.35929e-23	131.81	T(0.045)T(0.045)S(0.034)EDS(0.043)LS(0.043)FAAAHALPS(0.887)T(0.887)PEIGS(0.01)PS(0.003)S(0.001)GK	4	-0.56951	5	1.088	0.994	1.096	0.932	1.003	0.923	0.899	0.060938
A0A1Q3DYA9	861	T	Ef hand domain-containing protein OS=Lentinula edodes OX=5353 GN=LENED_001496 PE=4 SV=1	LENED_001496	0.999994	1.07445e-07	164.66	S(1)T(1)EDIISSK	2	-1.0168	10	1.206	1.18	1.186	0.845	0.829	0.822	0.699	2.1845e-06
A0A1Q3DYA9	1191	S	Ef hand domain-containing protein OS=Lentinula edodes OX=5353 GN=LENED_001496 PE=4 SV=1	LENED_001496	0.488567	5.21397e-05	60.219	T(0.128)PGS(0.586)PT(0.264)QKPFPAT(0.132)NT(0.414)S(0.414)PS(0.082)QS(0.489)S(0.445)VT(0.047)R	3	0.86567	0
A0A1Q3DYA9	947	T	Ef hand domain-containing protein OS=Lentinula edodes OX=5353 GN=LENED_001496 PE=4 SV=1	LENED_001496	0.999999	3.09084e-05	102.5	AKT(0.041)DS(0.959)LET(1)EPK	3	0.6711	3	1.08	1.064	1.067	0.941	0.928	0.956	0.88	0.000196108
A0A1Q3DYA9	1212	S	Ef hand domain-containing protein OS=Lentinula edodes OX=5353 GN=LENED_001496 PE=4 SV=1	LENED_001496	0.990611	0.00248105	95.608	T(0.009)GS(0.991)PKPR	3	-0.0043793	2	0.997	1.045	1.022	1.025	0.969	0.973	0.968	0.2262
A0A1Q3DYA9	411	S	Ef hand domain-containing protein OS=Lentinula edodes OX=5353 GN=LENED_001496 PE=4 SV=1	LENED_001496	0.993081	3.58163e-65	175.75	QQASASIPAS(0.007)PFS(0.993)PVGQHMQQVPAPEPQK	4	0.18913	5	1.086	1.049	0.983	0.964	0.944	0.994	0.931	0.096022
A0A1Q3DYA9	507	S	Ef hand domain-containing protein OS=Lentinula edodes OX=5353 GN=LENED_001496 PE=4 SV=1	LENED_001496	0.969135	9.44664e-56	160.59	DLLSDDDDHT(0.031)AS(0.969)AHPLEDQSAEIGNTQNQLNSTNK	4	-0.28227	2	1.117	0.778	0.83	0.861	1.249	1.128	1.188	0.33224
A0A1Q3DYA9	1175	S	Ef hand domain-containing protein OS=Lentinula edodes OX=5353 GN=LENED_001496 PE=4 SV=1	LENED_001496	0.96944	7.20762e-73	195.97	T(0.001)PGS(0.969)PT(0.03)QKPFPATNTSPSQSSVTR	3	0.076124	4	1.042	0.984	1.053	0.983	0.984	0.983	0.958	0.182001
A0A1Q3DYA9	1196	S	Ef hand domain-containing protein OS=Lentinula edodes OX=5353 GN=LENED_001496 PE=4 SV=1	LENED_001496	1	0.00660373	75.566	S(1)IS(1)PPPHR	3	0.1715	2	0.916	0.981	0.976	0.994	1.056	1.082	1.09	0.06184
A0A1Q3DYA9	735	S	Ef hand domain-containing protein OS=Lentinula edodes OX=5353 GN=LENED_001496 PE=4 SV=1	LENED_001496	0.326365	0.0013475	40.864	T(0.178)T(0.191)S(0.206)EDS(0.1)LS(0.326)FAAAHALPS(0.285)T(0.689)PEIGS(0.013)PS(0.006)S(0.006)GK	3	-0.038499	0
A0A1Q3DYC9	463	S	DUF221-domain-containing protein OS=Lentinula edodes OX=5353 GN=LENED_001435 PE=4 SV=1	LENED_001435	0.98112	2.98993e-19	129.36	S(0.015)LDS(0.981)DS(0.004)ESTEPPTSPK	2	-0.75135	4	0.939	1.013	0.961	1.014	1.087	1	1.065	0.142236
A0A1Q3DYC9	465	S	DUF221-domain-containing protein OS=Lentinula edodes OX=5353 GN=LENED_001435 PE=4 SV=1	LENED_001435	0.93098	0.000700732	56.48	S(0.164)LDS(0.838)DS(0.931)ES(0.051)T(0.015)EPPTSPK	3	-1.0083	1	1.027	1.134	1.065	0.935	0.955	0.926	0.873	0.0112153
A0A1Q3DYC9	460	S	DUF221-domain-containing protein OS=Lentinula edodes OX=5353 GN=LENED_001435 PE=4 SV=1	LENED_001435	0.875698	7.12886e-12	90.757	T(0.083)DRS(0.876)LDS(0.692)DS(0.349)ES(0.001)TEPPTSPK	3	-0.28759	2	0.925	1.002	0.854	1.122	1.042	1.059	1.159	0.043839
A0A1Q3DYD5	7	S	Glycine-trna ligase OS=Lentinula edodes OX=5353 GN=LENED_001426 PE=4 SV=1	LENED_001426	1	0.0153753	59.153	S(1)AHPFDK	3	-0.21954	1	1.221	1.127	1.099	0.857	0.841	0.901	0.754	0.00173655
A0A1Q3DYD7	1068	S	Glycoside hydrolase family 38 protein OS=Lentinula edodes OX=5353 GN=LENED_001513 PE=4 SV=1	LENED_001513	0.99921	1.97546e-18	204.48	RS(0.001)S(0.999)WVDIDGSR	3	0.22543	3	1.085	1.015	1.078	0.91	0.946	0.993	0.896	0.029422
A0A1Q3DYE2	261	S	DUF974-domain-containing protein OS=Lentinula edodes OX=5353 GN=LENED_001505 PE=4 SV=1	LENED_001505	0.57354	0.0507846	51.346	PS(0.574)S(0.425)PT(0.002)PR	2	-0.62277	1	0.98	0.881	1.087	1.107	0.799	1.165	1.042	0.82602
A0A1Q3DYE2	241	S	DUF974-domain-containing protein OS=Lentinula edodes OX=5353 GN=LENED_001505 PE=4 SV=1	LENED_001505	0.88352	0.000311097	83.54	RQS(0.884)T(0.085)S(0.027)AT(0.004)PPAR	2	-1.0922	3	0.932	1.089	1.08	0.997	0.865	1.067	0.945	0.50574
A0A1Q3DYE2	379	S	DUF974-domain-containing protein OS=Lentinula edodes OX=5353 GN=LENED_001505 PE=4 SV=1	LENED_001505	0.602255	6.31883e-06	85.935	PAQLPPPDS(0.149)S(0.229)S(0.602)LS(0.02)PR	3	-0.32112	2	0.754	1.172	1.445	0.97	0.869	0.883	0.807	0.40784
A0A1Q3DYE2	381	S	DUF974-domain-containing protein OS=Lentinula edodes OX=5353 GN=LENED_001505 PE=4 SV=1	LENED_001505	0.978326	1.98071e-15	128.74	PAQLPPPDS(0.01)S(0.006)S(0.006)LS(0.978)PR	2	0.096884	1	1.065	0.91	1.047	0.967	0.931	1.092	0.989	0.88636
A0A1Q3DYE2	262	S	DUF974-domain-containing protein OS=Lentinula edodes OX=5353 GN=LENED_001505 PE=4 SV=1	LENED_001505	0.976003	0.0182686	81.163	PS(0.016)S(0.976)PT(0.008)PR	2	0.29477	1
A0A1Q3DYE2	423	S	DUF974-domain-containing protein OS=Lentinula edodes OX=5353 GN=LENED_001505 PE=4 SV=1	LENED_001505	0.949193	4.82363e-24	166.77	ES(0.051)S(0.949)IDGPLKPSENMK	3	3.0344	3	1.044	1.042	1.075	0.976	0.949	0.951	0.91	0.0022177
A0A1Q3DYE3	34	S	Maf Ham1 OS=Lentinula edodes OX=5353 GN=LENED_001508 PE=3 SV=1	LENED_001508	0.998557	0.000998441	84.605	IVLAS(0.001)NS(0.999)PR	2	-0.021065	1	1.058	0.991	0.897	0.943	1.071	1.041	1.037	0.57884
A0A1Q3DYE5	231	S	SRF-TF-domain-containing protein OS=Lentinula edodes OX=5353 GN=LENED_001358 PE=4 SV=1	LENED_001358	0.74696	1.17351e-06	98.281	EDEDS(1)VEEDES(0.747)S(0.253)RGGR	3	-0.57632	2	0.991	1.099	0.72	1.074	0.972	1.128	1.13	0.37096
A0A1Q3DYE5	225	S	SRF-TF-domain-containing protein OS=Lentinula edodes OX=5353 GN=LENED_001358 PE=4 SV=1	LENED_001358	0.999998	3.50253e-17	178.47	EDEDS(1)VEEDESSR	2	-0.49367	3	0.878	1.237	0.849	1.189	0.889	0.985	1.033	0.7971
A0A1Q3DYE5	83	S	SRF-TF-domain-containing protein OS=Lentinula edodes OX=5353 GN=LENED_001358 PE=4 SV=1	LENED_001358	1	1.0388e-32	162.76	DAVDS(1)GGDDDDDDDKPK	3	-0.23927	4	0.883	0.928	0.882	1.109	1.062	1.129	1.225	0.00119619
A0A1Q3DYE5	232	S	SRF-TF-domain-containing protein OS=Lentinula edodes OX=5353 GN=LENED_001358 PE=4 SV=1	LENED_001358	0.691071	2.94401e-17	179.79	EDEDSVEEDES(0.309)S(0.691)R	2	-0.58506	3	0.846	0.836	0.916	1.024	1.087	1.263	1.299	0.0197763
A0A1Q3DYE5	248	S	SRF-TF-domain-containing protein OS=Lentinula edodes OX=5353 GN=LENED_001358 PE=4 SV=1	LENED_001358	1	3.45476e-14	118.37	RAS(1)S(1)NAGPPPPSSSSNR	2	0.25215	8	0.787	0.816	0.793	1.217	1.215	1.148	1.494	5.7163e-05
A0A1Q3DYE5	249	S	SRF-TF-domain-containing protein OS=Lentinula edodes OX=5353 GN=LENED_001358 PE=4 SV=1	LENED_001358	1	1.44444e-46	222.53	RAS(1)S(1)NAGPPPPSSSSNR	2	0.25215	19	0.881	0.858	0.899	1.079	1.138	1.132	1.27	0.00038341
A0A1Q3DYE6	1354	S	Kinase-like protein OS=Lentinula edodes OX=5353 GN=LENED_001529 PE=4 SV=1	LENED_001529	0.977191	4.02804e-05	58.024	PFLPSSNS(0.015)FS(0.977)PPT(0.004)T(0.004)QR	3	-0.71558	1
A0A1Q3DYE6	720	S	Kinase-like protein OS=Lentinula edodes OX=5353 GN=LENED_001529 PE=4 SV=1	LENED_001529	1	1.94559e-23	155.1	S(1)IHDLDEDEIEIDK	3	0.025879	1	0.913	0.836	0.946	1.179	1.121	1.016	1.23	0.022302
A0A1Q3DYE6	1280	S	Kinase-like protein OS=Lentinula edodes OX=5353 GN=LENED_001529 PE=4 SV=1	LENED_001529	0.999278	3.24027e-20	121.5	NGAVQTNATGGS(0.999)VGS(0.001)AAGK	3	0.042236	3
A0A1Q3DYF2	209	S	General transcriptional repressor OS=Lentinula edodes OX=5353 GN=LENED_001455 PE=4 SV=1	LENED_001455	0.999982	1.87628e-20	142.58	SERPDVFS(1)PASLPK	3	0.61765	1	0.865	0.821	0.798	1.199	1.166	1.131	1.407	0.00029811
A0A1Q3DYF2	202	S	General transcriptional repressor OS=Lentinula edodes OX=5353 GN=LENED_001455 PE=4 SV=1	LENED_001455	0.999657	1.60174e-12	112.55	MKS(1)ERPDVFSPASLPK	4	0.059067	4	1.037	1.001	1.008	1.016	1.028	0.94	0.98	0.51936
A0A1Q3DYF4	249	S	Ribosome assembly factor mrt4 OS=Lentinula edodes OX=5353 GN=LENED_001368 PE=3 SV=1	LENED_001368	1	3.37195e-10	107.21	LTQDEIISGDAEDEGAMS(1)E	3	-0.84991	4	0.917	0.989	0.968	1.058	0.897	1.174	1.089	0.38494
A0A1Q3DYF8	149	T	Uncharacterized protein OS=Lentinula edodes OX=5353 GN=LENED_001530 PE=4 SV=1	LENED_001530	0.882707	0.0414097	45.368	S(0.005)VT(0.113)GDT(0.883)PK	3	-0.69402	1
A0A1Q3DYG3	110	S	MBF1-domain-containing protein OS=Lentinula edodes OX=5353 GN=LENED_001537 PE=4 SV=1	LENED_001537	1	9.7502e-07	121.45	LRGS(1)QIGEK	2	-0.066337	2	0.949	0.956	0.951	1.013	1.088	1.05	1.103	0.042062
A0A1Q3DYG6	616	S	Mitochondrial escape protein 2 OS=Lentinula edodes OX=5353 GN=LENED_001540 PE=4 SV=1	LENED_001540	1	0.0505294	51.445	GDES(1)PLR	2	-0.5068	1	0.953	1.329	1.26	0.701	0.997	0.828	0.713	0.079883
A0A1Q3DYG8	25	S	Uncharacterized protein OS=Lentinula edodes OX=5353 GN=LENED_001545 PE=4 SV=1	LENED_001545	0.843455	0.000532253	143.24	RVS(0.002)T(0.002)S(0.154)S(0.843)LPK	3	0.08305	3	0.944	0.95	0.925	1.07	1.045	1.071	1.13	0.00042146
A0A1Q3DYG8	22	S	Uncharacterized protein OS=Lentinula edodes OX=5353 GN=LENED_001545 PE=4 SV=1	LENED_001545	0.918288	9.26054e-07	109.2	RVS(0.918)T(0.068)S(0.011)S(0.003)LPK	2	0.048142	2	0.631	0.599	0.597	1.378	1.393	1.329	2.244	1.9165e-06
A0A1Q3DYG8	24	S	Uncharacterized protein OS=Lentinula edodes OX=5353 GN=LENED_001545 PE=4 SV=1	LENED_001545	0.481186	0.000844043	87.476	VS(0.003)T(0.035)S(0.481)S(0.481)LPK	3	-0.08214	0
A0A1Q3DYG8	132	S	Uncharacterized protein OS=Lentinula edodes OX=5353 GN=LENED_001545 PE=4 SV=1	LENED_001545	0.999389	0.00128077	75.819	EGDFIT(0.001)CS(0.999)K	3	-0.64025	1	0.849	0.95	1.033	1.084	0.994	1.104	1.124	0.14372
A0A1Q3DYH0	120	S	Cyclin ctk2 OS=Lentinula edodes OX=5353 GN=LENED_001379 PE=4 SV=1	LENED_001379	0.798981	1.0734e-13	110.33	AQTTANT(0.031)S(0.9)PAT(0.129)PS(0.799)S(0.139)PS(0.002)PHPSPR	3	-0.26213	1	1.006	0.965	0.88	1.203	1.151	0.825	1.115	0.48316
A0A1Q3DYH0	115	S	Cyclin ctk2 OS=Lentinula edodes OX=5353 GN=LENED_001379 PE=4 SV=1	LENED_001379	0.899914	1.0734e-13	110.33	AQTTANT(0.031)S(0.9)PAT(0.129)PS(0.799)S(0.139)PS(0.002)PHPSPR	3	-0.26213	1	1.006	0.965	0.88	1.203	1.151	0.825	1.115	0.48316
A0A1Q3DYH5	253	T	Aldo keto reductase OS=Lentinula edodes OX=5353 GN=LENED_001544 PE=4 SV=1	LENED_001544	0.999454	0.00644165	74.424	PLGT(0.001)AT(0.999)PR	2	0.72046	1
A0A1Q3DYH8	501	S	Dual-specificity protein OS=Lentinula edodes OX=5353 GN=LENED_001451 PE=4 SV=1	LENED_001451	0.999995	1.3537e-21	132.16	GGVS(1)PPLYGTTPLGVDSAASGGGGAK	3	0.56142	1	1.01	1.132	0.936	0.95	1.096	0.901	0.957	0.61446
A0A1Q3DYH8	395	S	Dual-specificity protein OS=Lentinula edodes OX=5353 GN=LENED_001451 PE=4 SV=1	LENED_001451	0.907764	2.44397e-06	87.991	RPS(0.015)GS(0.015)AT(0.011)PS(0.046)S(0.908)PNT(0.006)FAQVATHIGR	4	0.42442	2	0.894	1.096	1.152	1.034	0.933	0.941	0.926	0.4374
A0A1Q3DYH8	256	S	Dual-specificity protein OS=Lentinula edodes OX=5353 GN=LENED_001451 PE=4 SV=1	LENED_001451	0.990488	0.00357538	80.24	LGS(0.99)DS(0.01)RPR	2	-0.046474	2	0.935	0.975	0.905	1.02	1.101	1.065	1.132	0.0160387
A0A1Q3DYH8	388	S	Dual-specificity protein OS=Lentinula edodes OX=5353 GN=LENED_001451 PE=4 SV=1	LENED_001451	0.632496	2.07297e-29	146.8	RPS(0.632)GS(0.184)AT(0.184)PSSPNTFAQVATHIGR	3	0.14761	1
A0A1Q3DYI1	124	S	Zinc knuckle domain protein OS=Lentinula edodes OX=5353 GN=LENED_001570 PE=4 SV=1	LENED_001570	0.999257	3.41273e-09	101.04	TCYTCGGVGHLS(0.999)RDCVQGS(0.001)K	4	0.47161	1	1.159	1.53	1.24	0.764	0.632	0.772	0.552	0.0050408
A0A1Q3DYI1	74	S	Zinc knuckle domain protein OS=Lentinula edodes OX=5353 GN=LENED_001570 PE=4 SV=1	LENED_001570	0.858931	1.82331e-39	160.12	ECPDSTNSNSGYQS(0.859)GS(0.141)ECYR	3	-0.86745	2	1.401	1.326	1.382	0.751	0.587	0.668	0.488	0.00058432
A0A1Q3DYI1	159	S	Zinc knuckle domain protein OS=Lentinula edodes OX=5353 GN=LENED_001570 PE=4 SV=1	LENED_001570	0.999858	9.44014e-17	137.61	ACYTCGS(1)PGHISR	3	0.24277	1	1.127	1.398	1.354	0.61	0.83	0.771	0.57	0.0078049
A0A1Q3DYI1	155	Y	Zinc knuckle domain protein OS=Lentinula edodes OX=5353 GN=LENED_001570 PE=4 SV=1	LENED_001570	0.99923	1.45983e-24	207.4	ACY(0.999)TCGS(0.001)PGHISR	2	-0.60148	3	1.628	1.103	1.312	0.677	0.718	0.657	0.508	0.0044992
A0A1Q3DYI1	28	Y	Zinc knuckle domain protein OS=Lentinula edodes OX=5353 GN=LENED_001570 PE=4 SV=1	LENED_001570	0.910161	1.46363e-09	104.35	KT(0.081)PT(0.009)CY(0.91)NCGGDGHVSR	3	-0.85141	1	2	0.855	1.221	0.628	0.769	0.602	0.49	0.063298
A0A1Q3DYI1	106	S	Zinc knuckle domain protein OS=Lentinula edodes OX=5353 GN=LENED_001570 PE=4 SV=1	LENED_001570	0.999911	1.98408e-39	160.21	NPSGGGGGGHNHS(1)GGFSQK	4	-0.26766	3	1.86	1.069	1.359	0.632	0.583	0.602	0.424	0.035801
A0A1Q3DYI1	68	S	Zinc knuckle domain protein OS=Lentinula edodes OX=5353 GN=LENED_001570 PE=4 SV=1	LENED_001570	0.840281	3.45738e-38	152.47	ECPDS(0.013)T(0.048)NS(0.84)NS(0.041)GY(0.028)QS(0.001)GSECY(0.028)R	2	-1.7043	2	1.208	1.346	1.316	0.604	0.763	0.841	0.571	0.005339
A0A1Q3DYI6	391	T	R3h domain OS=Lentinula edodes OX=5353 GN=LENED_001489 PE=4 SV=1	LENED_001489	0.96893	1.04274e-05	82.517	APS(0.004)AYLT(0.969)PT(0.027)GSTISAAPGSLR	3	0.88702	2	0.99	1.059	1.097	1.107	0.895	0.906	0.924	0.33364
A0A1Q3DYI6	387	S	R3h domain OS=Lentinula edodes OX=5353 GN=LENED_001489 PE=4 SV=1	LENED_001489	0.999804	1.45713e-15	110.3	APS(1)AYLTPTGSTISAAPGSLR	2	0.49231	5	1.026	0.894	0.934	1.073	1.049	1.033	1.105	0.072885
A0A1Q3DYI6	206	S	R3h domain OS=Lentinula edodes OX=5353 GN=LENED_001489 PE=4 SV=1	LENED_001489	1	0.014619	60.161	VLQAS(1)EKER	2	-0.88246	1	0.831	1.161	1.063	0.981	1	0.997	0.975	0.88914
A0A1Q3DYI6	443	S	R3h domain OS=Lentinula edodes OX=5353 GN=LENED_001489 PE=4 SV=1	LENED_001489	0.985856	0.000498352	73.834	EGY(0.003)ATIAS(0.011)PS(0.986)RR	3	-0.051956	1	0.903	0.833	0.658	1.18	1.016	1.354	1.483	0.034837
A0A1Q3DYI6	428	S	R3h domain OS=Lentinula edodes OX=5353 GN=LENED_001489 PE=4 SV=1	LENED_001489	1	0.00181301	114.45	AS(1)NGNIR	2	-3.0809	3	0.742	0.719	0.747	1.251	1.285	1.215	1.699	1.60435e-05
A0A1Q3DYI6	2	T	R3h domain OS=Lentinula edodes OX=5353 GN=LENED_001489 PE=4 SV=1	LENED_001489	0.333331	5.07422e-29	136.81	T(0.333)S(0.333)S(0.333)PPDISSLSLTSQQQR	3	-0.94668	0
A0A1Q3DYI6	441	S	R3h domain OS=Lentinula edodes OX=5353 GN=LENED_001489 PE=4 SV=1	LENED_001489	0.597403	0.00645178	59.864	EGY(0.208)AT(0.001)IAS(0.597)PS(0.193)R	2	-0.16983	1
A0A1Q3DYI6	77	S	R3h domain OS=Lentinula edodes OX=5353 GN=LENED_001489 PE=4 SV=1	LENED_001489	0.939372	2.69154e-24	172.99	GGLPSQWLDNS(0.06)S(0.939)DSR	2	-0.75753	2	0.885	0.871	0.826	1.132	1.083	1.182	1.316	0.00111711
A0A1Q3DYI6	526	S	R3h domain OS=Lentinula edodes OX=5353 GN=LENED_001489 PE=4 SV=1	LENED_001489	0.99925	3.29083e-07	160.07	S(0.001)DS(0.999)LQGDDGR	2	-0.10251	7	0.899	1.051	0.95	1.039	1.002	1.071	1.073	0.2189
A0A1Q3DYI6	222	S	R3h domain OS=Lentinula edodes OX=5353 GN=LENED_001489 PE=4 SV=1	LENED_001489	1	2.4798e-06	112.13	MRS(1)MQLEK	3	0.035237	2	0.763	0.749	0.864	1.211	1.164	1.223	1.514	0.00091849
A0A1Q3DYI6	355	S	R3h domain OS=Lentinula edodes OX=5353 GN=LENED_001489 PE=4 SV=1	LENED_001489	0.892928	2.12913e-24	177.42	LGVY(0.027)HY(0.08)S(0.893)VGEGDER	3	-0.21785	1	1.112	1.218	1.014	0.826	0.939	0.925	0.804	0.031402
A0A1Q3DYI6	403	S	R3h domain OS=Lentinula edodes OX=5353 GN=LENED_001489 PE=4 SV=1	LENED_001489	0.998194	3.86592e-09	100.79	APSAYLTPTGST(0.001)IS(0.001)AAPGS(0.998)LR	3	0.6175	2	1.079	1.078	1.012	0.78	1.01	1.05	0.896	0.28636
A0A1Q3DYI6	3	S	R3h domain OS=Lentinula edodes OX=5353 GN=LENED_001489 PE=4 SV=1	LENED_001489	0.333331	5.07422e-29	136.81	T(0.333)S(0.333)S(0.333)PPDISSLSLTSQQQR	3	-0.94668	0
A0A1Q3DYI6	381	T	R3h domain OS=Lentinula edodes OX=5353 GN=LENED_001489 PE=4 SV=1	LENED_001489	0.578366	1.45713e-15	110.3	APT(0.578)LS(0.425)RAPS(0.992)AYLT(0.004)PTGSTISAAPGSLR	3	0.33161	1	1.042	0.889	0.96	1.063	1.033	1.026	1.08	0.169519
A0A1Q3DYI6	4	S	R3h domain OS=Lentinula edodes OX=5353 GN=LENED_001489 PE=4 SV=1	LENED_001489	0.333331	5.07422e-29	136.81	T(0.333)S(0.333)S(0.333)PPDISSLSLTSQQQR	3	-0.94668	0
A0A1Q3DYI6	409	S	R3h domain OS=Lentinula edodes OX=5353 GN=LENED_001489 PE=4 SV=1	LENED_001489	1	0.0234354	60.255	KS(1)MPDLK	3	0.02381	1	0.793	0.774	0.732	1.331	1.218	1.126	1.599	0.00096395
A0A1Q3DYI6	247	S	R3h domain OS=Lentinula edodes OX=5353 GN=LENED_001489 PE=4 SV=1	LENED_001489	0.970051	2.16041e-14	118.15	EQITPGYEDYGNVLSST(0.002)T(0.028)FS(0.97)PQR	3	0.034191	1	1.088	1.053	1.206	1.027	0.853	0.842	0.813	0.051361
A0A1Q3DYI8	114	S	Uncharacterized protein OS=Lentinula edodes OX=5353 GN=LENED_001560 PE=4 SV=1	LENED_001560	0.954959	0.0239845	46.352	KIS(0.955)T(0.045)QKPR	4	-0.15067	1	1.463	1.481	1.413	0.601	0.51	0.655	0.405	0.00026158
A0A1Q3DYI9	95	Y	MFS general substrate transporter OS=Lentinula edodes OX=5353 GN=LENED_001554 PE=4 SV=1	LENED_001554	0.995469	0.0312901	60.102	LS(0.005)DLY(0.995)NPK	2	-2.0711	1	0.885	0.936	0.921	1.046	1.018	1.184	1.185	0.02752
A0A1Q3DYJ0	14	S	Uncharacterized protein OS=Lentinula edodes OX=5353 GN=LENED_001557 PE=4 SV=1	LENED_001557	1	6.34416e-05	57.142	AAVINS(1)AGGNFEIVEK	3	0.14337	1
A0A1Q3DYJ1	152	S	DUF602-domain-containing protein OS=Lentinula edodes OX=5353 GN=LENED_001580 PE=4 SV=1	LENED_001580	0.846839	3.33132e-07	140.01	TVVSAS(0.001)S(0.153)S(0.847)PK	3	0.372	4	1.055	1.016	1.059	0.989	0.93	0.983	0.927	0.032576
A0A1Q3DYJ1	225	S	DUF602-domain-containing protein OS=Lentinula edodes OX=5353 GN=LENED_001580 PE=4 SV=1	LENED_001580	0.922888	1.51589e-24	180.1	NAS(0.077)S(0.923)VDDSEAPANKK	3	1.887	5	0.964	1.145	0.995	0.985	0.964	0.976	0.942	0.39914
A0A1Q3DYJ1	151	S	DUF602-domain-containing protein OS=Lentinula edodes OX=5353 GN=LENED_001580 PE=4 SV=1	LENED_001580	0.574641	0.00190178	75.088	T(0.031)VVS(0.018)AS(0.044)S(0.575)S(0.332)PK	2	-0.11481	1	1.217	1.188	1.193	0.835	0.86	0.781	0.688	0.00022029
A0A1Q3DYJ1	224	S	DUF602-domain-containing protein OS=Lentinula edodes OX=5353 GN=LENED_001580 PE=4 SV=1	LENED_001580	0.634056	1.5613e-20	143.46	NAS(0.634)S(0.366)VDDSEAPANK	2	0.43654	2	1.078	0.965	1.091	0.889	1.034	0.97	0.923	0.24242
A0A1Q3DYJ2	201	T	Thioredoxin domain-containing protein 6 OS=Lentinula edodes OX=5353 GN=LENED_001409 PE=4 SV=1	LENED_001409	0.499997	5.60055e-20	131.94	KAT(0.5)S(0.5)DEGYAASSATNDGSR	3	0.29395	1	1.054	1.082	0.93	1.013	0.96	0.982	0.964	0.5168
A0A1Q3DYJ2	210	S	Thioredoxin domain-containing protein 6 OS=Lentinula edodes OX=5353 GN=LENED_001409 PE=4 SV=1	LENED_001409	0.47963	0.000184553	51.444	KATSDEGY(0.003)AAS(0.143)S(0.48)AT(0.191)NDGS(0.612)RGS(0.492)GS(0.078)GK	4	0.21167	0
A0A1Q3DYJ2	332	S	Thioredoxin domain-containing protein 6 OS=Lentinula edodes OX=5353 GN=LENED_001409 PE=4 SV=1	LENED_001409	0.636672	4.8049e-09	114.63	QS(0.226)S(0.138)NS(0.637)FEGVPGHK	3	-0.26701	1
A0A1Q3DYJ2	216	S	Thioredoxin domain-containing protein 6 OS=Lentinula edodes OX=5353 GN=LENED_001409 PE=4 SV=1	LENED_001409	0.688957	0.000184553	54.521	KATSDEGYAAS(0.025)S(0.081)AT(0.205)NDGS(0.689)R	3	0.1529	2	1.072	0.933	0.886	1.186	0.895	1.04	1.08	0.5015
A0A1Q3DYJ2	202	S	Thioredoxin domain-containing protein 6 OS=Lentinula edodes OX=5353 GN=LENED_001409 PE=4 SV=1	LENED_001409	0.499997	5.60055e-20	131.94	KAT(0.5)S(0.5)DEGYAASSATNDGSR	3	0.29395	1	1.054	1.082	0.93	1.013	0.96	0.982	0.964	0.5168
A0A1Q3DYJ7	431	Y	FMN-dependent alpha-hydroxy acid dehydrogenase OS=Lentinula edodes OX=5353 GN=LENED_001499 PE=3 SV=1	LENED_001499	0.908951	0.00542442	73.655	NES(0.091)GVY(0.909)PR	2	-0.37526	1	1.12	1.2	1.184	0.745	0.938	0.869	0.728	0.010618
A0A1Q3DYJ8	643	S	Uncharacterized protein OS=Lentinula edodes OX=5353 GN=LENED_001569 PE=4 SV=1	LENED_001569	0.999436	9.17026e-33	164.89	RHS(0.999)GGS(0.97)AHT(0.029)GES(0.001)SSLVR	3	-2.0959	3	0.919	0.762	0.732	1.294	1.18	1.092	1.478	0.0100645
A0A1Q3DYJ8	548	S	Uncharacterized protein OS=Lentinula edodes OX=5353 GN=LENED_001569 PE=4 SV=1	LENED_001569	0.470853	1.538e-11	112.74	T(0.471)PS(0.471)QIS(0.058)TTSLPVYMK	3	-0.49947	0
A0A1Q3DYJ8	646	S	Uncharacterized protein OS=Lentinula edodes OX=5353 GN=LENED_001569 PE=4 SV=1	LENED_001569	0.970291	3.01004e-09	99.496	RHS(0.999)GGS(0.97)AHT(0.029)GES(0.001)SSLVR	3	-2.0959	3	0.927	0.805	0.766	1.266	1.165	1.06	1.398	0.0119962
A0A1Q3DYJ8	546	T	Uncharacterized protein OS=Lentinula edodes OX=5353 GN=LENED_001569 PE=4 SV=1	LENED_001569	0.470853	1.538e-11	112.74	T(0.471)PS(0.471)QIS(0.058)TTSLPVYMK	3	-0.49947	0
A0A1Q3DYK6	479	S	Transmembrane protein OS=Lentinula edodes OX=5353 GN=LENED_001485 PE=4 SV=1	LENED_001485	1	5.62287e-14	114.68	KPQAILMGHS(1)NGGQGAWYIAER	4	-0.11047	3	1.158	1.252	1.225	0.693	0.755	0.97	0.665	0.0156978
A0A1Q3DYK8	147	S	Nad dependent epimerase dehydratase family protein OS=Lentinula edodes OX=5353 GN=LENED_001578 PE=4 SV=1	LENED_001578	0.9351	0.00131695	61.167	FTLPFYET(0.004)T(0.061)S(0.935)K	3	1.5003	1
A0A1Q3DYL0	560	S	Fact complex subunit spt16 OS=Lentinula edodes OX=5353 GN=LENED_001575 PE=4 SV=1	LENED_001575	0.999538	3.70941e-32	166.29	DFLFFLTPES(1)EDEKPK	4	-0.14801	3	1.045	0.976	0.895	1.047	1.002	1.042	1.06	0.2697
A0A1Q3DYM2	606	S	DNA helicase OS=Lentinula edodes OX=5353 GN=LENED_001439 PE=3 SV=1	LENED_001439	0.702656	3.25123e-09	76.525	VNFTSDPPIANQDS(0.004)EPLDFPS(0.217)S(0.703)PT(0.069)AS(0.007)APINR	4	0.67358	2	0.935	0.937	0.975	1.121	0.995	1.053	1.113	0.045623
A0A1Q3DYN3	276	S	Uncharacterized protein OS=Lentinula edodes OX=5353 GN=LENED_001449 PE=4 SV=1	LENED_001449	0.917734	2.99397e-08	109.16	SGVAQAS(0.082)S(0.918)PSHR	3	-0.016219	2	0.944	0.636	0.568	1.332	1.429	1.046	1.772	0.031218
A0A1Q3DYN4	22	S	Uncharacterized protein OS=Lentinula edodes OX=5353 GN=LENED_001343 PE=4 SV=1	LENED_001343	0.963564	0.000340134	96.143	LHS(0.036)S(0.964)AEGK	2	1.3921	2	0.926	0.932	0.954	1.081	1.038	1.076	1.136	0.00124274
A0A1Q3DYN4	64	S	Uncharacterized protein OS=Lentinula edodes OX=5353 GN=LENED_001343 PE=4 SV=1	LENED_001343	1	2.24867e-05	110.47	ALNHS(1)NPR	2	-0.72442	2	1.039	1.037	0.991	1.081	0.9	0.983	0.966	0.54172
A0A1Q3DYN4	242	S	Uncharacterized protein OS=Lentinula edodes OX=5353 GN=LENED_001343 PE=4 SV=1	LENED_001343	1	8.11902e-17	140.3	AVHSGVEQANFS(1)R	3	-1.1971	1	0.875	0.809	0.988	1.131	1.142	1.062	1.248	0.022842
A0A1Q3DYN6	251	Y	Mitochondrial escape protein 2 OS=Lentinula edodes OX=5353 GN=LENED_001522 PE=4 SV=1	LENED_001522	1	7.59673e-88	275.02	FSASY(1)DDEDDKVGDDSK	3	-0.05421	1	1.071	1.102	1.149	0.896	0.958	0.876	0.822	0.0043221
A0A1Q3DYN6	693	S	Mitochondrial escape protein 2 OS=Lentinula edodes OX=5353 GN=LENED_001522 PE=4 SV=1	LENED_001522	0.155607	2.30628e-12	79.071	ALFGGDSAGMS(0.001)NS(0.046)S(0.156)EAT(0.156)GFT(0.156)FGS(0.156)S(0.156)S(0.156)APS(0.014)T(0.004)S(0.001)AGVGSTK	5	1.4966	0
A0A1Q3DYN6	760	S	Mitochondrial escape protein 2 OS=Lentinula edodes OX=5353 GN=LENED_001522 PE=4 SV=1	LENED_001522	0.999859	5.15141e-08	182.43	EVSMEES(1)PTR	2	0.24435	2	1.001	0.869	0.954	1.082	1.048	1.053	1.127	0.046816
A0A1Q3DYN6	704	S	Mitochondrial escape protein 2 OS=Lentinula edodes OX=5353 GN=LENED_001522 PE=4 SV=1	LENED_001522	0.221876	1.36722e-16	83.36	ALFGGDSAGMSNS(0.002)S(0.006)EAT(0.065)GFT(0.222)FGS(0.222)S(0.222)S(0.222)APS(0.015)T(0.019)S(0.006)AGVGSTK	4	0.41035	0
A0A1Q3DYN6	192	S	Mitochondrial escape protein 2 OS=Lentinula edodes OX=5353 GN=LENED_001522 PE=4 SV=1	LENED_001522	0.624015	2.56449e-29	142.79	SASNEVSIPEQAAVS(0.624)S(0.376)PK	3	-0.11929	2	0.99	0.937	1.074	1.053	0.908	1.063	1.008	0.92294
A0A1Q3DYN6	248	S	Mitochondrial escape protein 2 OS=Lentinula edodes OX=5353 GN=LENED_001522 PE=4 SV=1	LENED_001522	0.997098	1.54478e-14	110.03	KFS(0.997)AS(0.003)YDDEDDKVGDDSK	3	-0.13429	2	1.091	1.097	0.97	0.944	0.968	0.955	0.908	0.079998
A0A1Q3DYN6	703	S	Mitochondrial escape protein 2 OS=Lentinula edodes OX=5353 GN=LENED_001522 PE=4 SV=1	LENED_001522	0.221876	1.36722e-16	83.36	ALFGGDSAGMSNS(0.002)S(0.006)EAT(0.065)GFT(0.222)FGS(0.222)S(0.222)S(0.222)APS(0.015)T(0.019)S(0.006)AGVGSTK	4	0.41035	0
A0A1Q3DYN6	193	S	Mitochondrial escape protein 2 OS=Lentinula edodes OX=5353 GN=LENED_001522 PE=4 SV=1	LENED_001522	0.89534	6.71803e-07	86.832	SASNEVSIPEQAAVS(0.105)S(0.895)PK	4	-0.078783	1	0.94	1.009	0.986	1.201	0.945	0.954	1.056	0.57956
A0A1Q3DYN6	702	S	Mitochondrial escape protein 2 OS=Lentinula edodes OX=5353 GN=LENED_001522 PE=4 SV=1	LENED_001522	0.221876	1.36722e-16	83.36	ALFGGDSAGMSNS(0.002)S(0.006)EAT(0.065)GFT(0.222)FGS(0.222)S(0.222)S(0.222)APS(0.015)T(0.019)S(0.006)AGVGSTK	4	0.41035	0
A0A1Q3DYN6	699	T	Mitochondrial escape protein 2 OS=Lentinula edodes OX=5353 GN=LENED_001522 PE=4 SV=1	LENED_001522	0.221876	1.36722e-16	83.36	ALFGGDSAGMSNS(0.002)S(0.006)EAT(0.065)GFT(0.222)FGS(0.222)S(0.222)S(0.222)APS(0.015)T(0.019)S(0.006)AGVGSTK	4	0.41035	0
A0A1Q3DYN6	60	S	Mitochondrial escape protein 2 OS=Lentinula edodes OX=5353 GN=LENED_001522 PE=4 SV=1	LENED_001522	0.999965	0.000160654	105.83	S(1)LLFGSAK	2	-0.1391	2	0.989	1.001	0.931	1.049	0.993	1.048	1.058	0.122065
A0A1Q3DYN6	696	T	Mitochondrial escape protein 2 OS=Lentinula edodes OX=5353 GN=LENED_001522 PE=4 SV=1	LENED_001522	0.155607	2.30628e-12	79.071	ALFGGDSAGMS(0.001)NS(0.046)S(0.156)EAT(0.156)GFT(0.156)FGS(0.156)S(0.156)S(0.156)APS(0.014)T(0.004)S(0.001)AGVGSTK	5	1.4966	0
A0A1Q3DYN6	10	S	Mitochondrial escape protein 2 OS=Lentinula edodes OX=5353 GN=LENED_001522 PE=4 SV=1	LENED_001522	1	6.46513e-86	258.95	DVS(1)EPPPVTALHSNPVFVR	3	1.0456	1	1.227	1.045	0.973	0.933	1.031	0.825	0.859	0.184377
A0A1Q3DYN7	421	T	Alpha-ketoglutarate-dependent taurine dioxygenase OS=Lentinula edodes OX=5353 GN=LENED_001609 PE=4 SV=1	LENED_001609	0.99775	1.18537e-24	137.56	VTAHS(0.002)AT(0.998)VDFENTILR	3	2.6994	1	1.018	1.029	0.848	1.004	1.095	1.008	1.073	0.3446
A0A1Q3DYN7	436	T	Alpha-ketoglutarate-dependent taurine dioxygenase OS=Lentinula edodes OX=5353 GN=LENED_001609 PE=4 SV=1	LENED_001609	1	0.00466808	66.509	LT(1)PQAEVPIPA	2	-0.39266	1	1.094	0.975	1.133	0.761	1.096	0.964	0.881	0.30684
A0A1Q3DYN7	309	S	Alpha-ketoglutarate-dependent taurine dioxygenase OS=Lentinula edodes OX=5353 GN=LENED_001609 PE=4 SV=1	LENED_001609	1	8.68146e-05	106.67	RLS(1)PEFQK	3	-0.23716	1	0.929	0.783	0.877	1.118	1.126	1.15	1.311	0.0058371
A0A1Q3DYN7	232	T	Alpha-ketoglutarate-dependent taurine dioxygenase OS=Lentinula edodes OX=5353 GN=LENED_001609 PE=4 SV=1	LENED_001609	0.976071	0.00383405	74.849	HPT(0.976)S(0.024)GNVK	3	0.3089	1	0.891	0.861	0.798	1.033	1.231	1.156	1.341	0.0086168
A0A1Q3DYP3	429	S	Uncharacterized protein OS=Lentinula edodes OX=5353 GN=LENED_001634 PE=4 SV=1	LENED_001634	0.997585	0.000145415	79.695	DLNDPEDS(0.998)QGEY(0.002)ER	2	-0.37943	1	1.024	0.967	0.887	1.067	0.968	1.088	1.085	0.21108
A0A1Q3DYP3	438	S	Uncharacterized protein OS=Lentinula edodes OX=5353 GN=LENED_001634 PE=4 SV=1	LENED_001634	0.975887	5.7348e-08	96.379	DKS(0.976)LS(0.017)S(0.006)LVY(0.002)PADPDR	3	0.83519	1
A0A1Q3DYP5	571	T	Metallo-dependent phosphatase OS=Lentinula edodes OX=5353 GN=LENED_001533 PE=3 SV=1	LENED_001533	0.706849	2.68823e-25	184.21	MVEHPS(0.293)T(0.707)ENLCEGTK	3	-0.35221	1	0.937	0.963	0.909	1.001	1.044	1.139	1.133	0.040359
A0A1Q3DYP5	482	S	Metallo-dependent phosphatase OS=Lentinula edodes OX=5353 GN=LENED_001533 PE=3 SV=1	LENED_001533	0.99977	9.06655e-29	144.48	EMEDS(1)IYNGGGGS(0.005)GYS(0.124)T(0.871)PR	3	0.065013	10	0.98	0.984	0.974	0.983	1.085	1.006	1.046	0.27682
A0A1Q3DYP5	484	Y	Metallo-dependent phosphatase OS=Lentinula edodes OX=5353 GN=LENED_001533 PE=3 SV=1	LENED_001533	0.955578	1.67838e-42	161.2	EMEDS(0.005)IY(0.956)NGGGGSGY(0.039)STPR	2	0.8115	3	0.925	0.942	0.879	1.047	1.13	1.073	1.184	0.0052985
A0A1Q3DYP5	494	T	Metallo-dependent phosphatase OS=Lentinula edodes OX=5353 GN=LENED_001533 PE=3 SV=1	LENED_001533	0.964179	2.99383e-42	181.35	EMEDSIYNGGGGSGYS(0.035)T(0.964)PR	2	-0.11922	11	1.055	1.038	1.067	0.922	0.958	0.988	0.908	0.0106793
A0A1Q3DYP5	570	S	Metallo-dependent phosphatase OS=Lentinula edodes OX=5353 GN=LENED_001533 PE=3 SV=1	LENED_001533	0.973912	3.66945e-25	181.34	MVEHPS(0.974)T(0.026)ENLCEGTK	2	0.019578	9	0.974	0.992	0.956	1.003	1.044	1.041	1.057	0.030017
A0A1Q3DYP5	490	S	Metallo-dependent phosphatase OS=Lentinula edodes OX=5353 GN=LENED_001533 PE=3 SV=1	LENED_001533	0.991616	1.56269e-20	128.98	EMEDSIY(0.001)NGGGGS(0.992)GY(0.004)S(0.085)T(0.918)PR	3	-2.6679	10	0.998	1.076	1.056	0.939	1.03	0.935	0.928	0.123984
A0A1Q3DYP7	32	S	Fun34 transmembrane protein OS=Lentinula edodes OX=5353 GN=LENED_001619 PE=4 SV=1	LENED_001619	0.981738	0.00477228	75.941	NS(0.982)PT(0.015)T(0.003)PVR	2	3.3086	2	1.076	1.194	1.06	0.888	0.988	0.844	0.817	0.027136
A0A1Q3DYP7	13	T	Fun34 transmembrane protein OS=Lentinula edodes OX=5353 GN=LENED_001619 PE=4 SV=1	LENED_001619	0.369292	0.000187255	70.718	GT(0.002)T(0.007)T(0.027)T(0.105)T(0.119)T(0.369)S(0.369)GVDHRPY(0.001)ADNGSAAY(0.001)R	3	-0.61236	0
A0A1Q3DYP7	26	S	Fun34 transmembrane protein OS=Lentinula edodes OX=5353 GN=LENED_001619 PE=4 SV=1	LENED_001619	1	8.2587e-21	129.72	GTTTTTTSGVDHRPYADNGS(1)AAYR	4	-1.7264	3	1.072	0.992	1.175	0.997	0.948	0.871	0.869	0.091256
A0A1Q3DYP7	14	S	Fun34 transmembrane protein OS=Lentinula edodes OX=5353 GN=LENED_001619 PE=4 SV=1	LENED_001619	0.832092	4.63443e-29	144.44	GTT(0.001)T(0.003)T(0.019)T(0.019)T(0.124)S(0.832)GVDHRPY(0.001)ADNGSAAY(0.001)R	4	-0.16078	1	1.189	1.23	1.055	0.964	0.812	0.813	0.745	0.0159772
A0A1Q3DYP9	18	T	Endoplasmic reticulum-derived transport vesicle ERV46 OS=Lentinula edodes OX=5353 GN=LENED_001629 PE=4 SV=1	LENED_001629	0.95491	0.000362539	82.59	GVDAFGKT(0.955)T(0.045)DDVK	3	2.0922	1
A0A1Q3DYQ1	142	S	Oxysterol-binding protein OS=Lentinula edodes OX=5353 GN=LENED_001616 PE=3 SV=1	LENED_001616	0.493557	2.71315e-10	58.812	VWSQQQQPQS(0.494)S(0.494)PT(0.012)GQVASSSSSVAR	3	1.8076	0
A0A1Q3DYQ1	463	S	Oxysterol-binding protein OS=Lentinula edodes OX=5353 GN=LENED_001616 PE=3 SV=1	LENED_001616	0.805092	7.76666e-16	109.77	VLGS(0.009)GPT(0.151)S(0.805)PT(0.034)AASTTTSGALTGEDELR	3	0.25901	1	1.327	1.162	0.673	0.896	1.215	0.738	0.901	0.75328
A0A1Q3DYQ1	188	S	Oxysterol-binding protein OS=Lentinula edodes OX=5353 GN=LENED_001616 PE=3 SV=1	LENED_001616	0.499403	7.50715e-51	201.95	T(0.499)S(0.499)IS(0.001)NSISNSLIGGLSTIR	3	0.10843	0
A0A1Q3DYQ1	230	S	Oxysterol-binding protein OS=Lentinula edodes OX=5353 GN=LENED_001616 PE=3 SV=1	LENED_001616	0.999992	3.76016e-19	110.4	SSMDLVNSPSDVES(1)LHK	3	0.37319	1
A0A1Q3DYQ1	465	T	Oxysterol-binding protein OS=Lentinula edodes OX=5353 GN=LENED_001616 PE=3 SV=1	LENED_001616	0.292743	0.000763515	47.331	VLGS(0.01)GPT(0.084)S(0.293)PT(0.293)AAS(0.093)T(0.093)T(0.093)T(0.031)S(0.011)GALT(0.001)GEDELR	2	-0.0044715	0
A0A1Q3DYQ1	459	S	Oxysterol-binding protein OS=Lentinula edodes OX=5353 GN=LENED_001616 PE=3 SV=1	LENED_001616	0.896362	0.000355627	49.356	VLGS(0.896)GPT(0.451)S(0.425)PT(0.203)AAS(0.013)T(0.006)T(0.003)T(0.002)S(0.001)GALTGEDELR	3	-0.82364	1	0.649	1.014	0.829	1.092	1.23	1.167	1.4	0.057903
A0A1Q3DYQ1	141	S	Oxysterol-binding protein OS=Lentinula edodes OX=5353 GN=LENED_001616 PE=3 SV=1	LENED_001616	0.493557	2.71315e-10	58.812	VWSQQQQPQS(0.494)S(0.494)PT(0.012)GQVASSSSSVAR	3	1.8076	0
A0A1Q3DYQ1	462	T	Oxysterol-binding protein OS=Lentinula edodes OX=5353 GN=LENED_001616 PE=3 SV=1	LENED_001616	0.450595	0.000355627	49.356	VLGS(0.896)GPT(0.451)S(0.425)PT(0.203)AAS(0.013)T(0.006)T(0.003)T(0.002)S(0.001)GALTGEDELR	3	-0.82364	0
A0A1Q3DYQ1	449	S	Oxysterol-binding protein OS=Lentinula edodes OX=5353 GN=LENED_001616 PE=3 SV=1	LENED_001616	1	0.000948163	101.46	NFNS(1)LKR	2	0.59642	2	1.025	1.145	1.088	0.911	0.902	0.968	0.854	0.0153588
A0A1Q3DYQ1	187	T	Oxysterol-binding protein OS=Lentinula edodes OX=5353 GN=LENED_001616 PE=3 SV=1	LENED_001616	0.499403	7.50715e-51	201.95	T(0.499)S(0.499)IS(0.001)NSISNSLIGGLSTIR	3	0.10843	0
A0A1Q3DYR0	1578	S	Not1-domain-containing protein OS=Lentinula edodes OX=5353 GN=LENED_001483 PE=4 SV=1	LENED_001483	1	1.00683e-10	130.47	RPPMAALPDS(1)R	2	0.060321	2	1.036	1.179	1.029	0.926	0.959	0.911	0.862	0.034898
A0A1Q3DYR0	1582	S	Not1-domain-containing protein OS=Lentinula edodes OX=5353 GN=LENED_001483 PE=4 SV=1	LENED_001483	0.988485	0.0050676	56.514	QPS(0.988)T(0.012)KPGIENMR	2	0.42862	1	0.869	0.943	0.933	1.127	1.029	1.103	1.187	0.010295
A0A1Q3DYR0	404	S	Not1-domain-containing protein OS=Lentinula edodes OX=5353 GN=LENED_001483 PE=4 SV=1	LENED_001483	0.99	0.000172285	67.645	IVTVEDVAVAS(0.99)PT(0.01)IK	3	-0.43123	1	1.214	0.978	0.888	1.045	0.849	1.038	0.952	0.71462
A0A1Q3DYS2	216	T	Regulatory protein ral2 OS=Lentinula edodes OX=5353 GN=LENED_001641 PE=4 SV=1	LENED_001641	0.987918	6.22808e-23	154.49	NS(0.011)QT(0.988)PT(0.001)DFGPPGTR	2	0.90366	2	0.996	1.084	1.109	0.944	1.053	0.861	0.896	0.168855
A0A1Q3DYS2	827	S	Regulatory protein ral2 OS=Lentinula edodes OX=5353 GN=LENED_001641 PE=4 SV=1	LENED_001641	0.981221	2.05801e-05	73.688	VYLPPS(0.981)PS(0.017)FS(0.002)GFNIPR	3	0.3485	1	0.788	1.129	1.196	1.105	0.78	1.054	0.944	0.77222
A0A1Q3DYT0	1292	T	GTP binding protein OS=Lentinula edodes OX=5353 GN=LENED_001394 PE=3 SV=1	LENED_001394	0.794042	1.78482e-07	147.39	T(0.147)RS(0.851)ET(0.794)T(0.207)VS(0.955)Y(0.046)R	2	-0.04753	2	0.824	0.921	0.858	1.131	1.018	1.23	1.298	0.0152418
A0A1Q3DYT0	1308	S	GTP binding protein OS=Lentinula edodes OX=5353 GN=LENED_001394 PE=3 SV=1	LENED_001394	0.479613	2.48645e-06	66.925	TPPDLIPDT(0.008)S(0.028)S(0.48)DS(0.48)EDEES(0.004)PLT(0.001)MAPAEIR	3	-0.43261	0
A0A1Q3DYT0	1290	S	GTP binding protein OS=Lentinula edodes OX=5353 GN=LENED_001394 PE=3 SV=1	LENED_001394	0.952915	1.78482e-07	147.39	T(0.015)RS(0.953)ET(0.01)T(0.004)VS(0.001)Y(0.018)R	2	0.061715	7	0.932	1.044	0.976	0.994	1.012	1.056	1.037	0.37582
A0A1Q3DYT0	295	T	GTP binding protein OS=Lentinula edodes OX=5353 GN=LENED_001394 PE=3 SV=1	LENED_001394	0.930778	9.93313e-16	111.9	EIT(0.931)PQS(0.066)T(0.002)SSNVPGNSVPDFSLLVAGCR	3	-0.477	1	0.915	1.084	1.068	1.144	0.786	1.044	0.97	0.76402
A0A1Q3DYT0	1295	S	GTP binding protein OS=Lentinula edodes OX=5353 GN=LENED_001394 PE=3 SV=1	LENED_001394	0.95534	0.00123292	72.315	T(0.147)RS(0.851)ET(0.794)T(0.207)VS(0.955)Y(0.046)R	2	-0.04753	1	0.824	0.946	0.989	1.03	1.049	1.161	1.174	0.070845
A0A1Q3DYT0	1522	Y	GTP binding protein OS=Lentinula edodes OX=5353 GN=LENED_001394 PE=3 SV=1	LENED_001394	0.972922	9.11794e-16	132.79	RHS(0.027)Y(0.973)LQGPPPDALK	3	-0.29981	2	1.058	1.007	1.075	1.019	0.828	1.043	0.92	0.31196
A0A1Q3DYT0	1022	S	GTP binding protein OS=Lentinula edodes OX=5353 GN=LENED_001394 PE=3 SV=1	LENED_001394	0.705623	6.66075e-05	60.762	ATASQHPPPTPQLDY(0.149)IPS(0.706)PPS(0.073)S(0.073)R	4	-0.15256	1	1.107	1.192	0.876	0.897	1.02	0.927	0.896	0.3626
A0A1Q3DYT0	1293	T	GTP binding protein OS=Lentinula edodes OX=5353 GN=LENED_001394 PE=3 SV=1	LENED_001394	0.909688	7.38566e-07	123.29	T(0.166)RS(0.758)ET(0.166)T(0.91)VSYR	2	-0.059865	1	0.754	0.822	0.925	1.12	1.244	1.123	1.394	0.008162
A0A1Q3DYT0	572	S	GTP binding protein OS=Lentinula edodes OX=5353 GN=LENED_001394 PE=3 SV=1	LENED_001394	0.424016	5.15776e-12	85.939	GSDPSNGY(0.001)GVQS(0.001)NPAAT(0.117)AS(0.424)S(0.424)PPT(0.026)S(0.008)PNPLSMLR	3	1.4417	0
A0A1Q3DYT0	854	S	GTP binding protein OS=Lentinula edodes OX=5353 GN=LENED_001394 PE=3 SV=1	LENED_001394	1	0.0178168	67.136	S(1)RRNS(1)IFDK	3	0.60322	1	0.796	0.825	0.626	1.31	1.207	1.193	1.651	0.0051606
A0A1Q3DYT0	1435	S	GTP binding protein OS=Lentinula edodes OX=5353 GN=LENED_001394 PE=3 SV=1	LENED_001394	1	1.05523e-100	250.43	DLS(1)QAAEDEHRPVS(1)PDMESVASVR	4	0.22686	4	1.023	1.02	0.976	0.942	1.079	0.976	0.993	0.85006
A0A1Q3DYT0	1310	S	GTP binding protein OS=Lentinula edodes OX=5353 GN=LENED_001394 PE=3 SV=1	LENED_001394	0.479613	2.48645e-06	66.925	TPPDLIPDT(0.008)S(0.028)S(0.48)DS(0.48)EDEES(0.004)PLT(0.001)MAPAEIR	3	-0.43261	0
A0A1Q3DYT0	1446	S	GTP binding protein OS=Lentinula edodes OX=5353 GN=LENED_001394 PE=3 SV=1	LENED_001394	1	1.09977e-124	273.43	DLSQAAEDEHRPVS(1)PDMESVASVR	4	-0.72278	15	1.063	1.137	1.022	0.878	0.985	0.945	0.872	0.039761
A0A1Q3DYT0	1451	S	GTP binding protein OS=Lentinula edodes OX=5353 GN=LENED_001394 PE=3 SV=1	LENED_001394	0.979144	5.28334e-63	174.14	DLSQAAEDEHRPVS(1)PDMES(0.979)VAS(0.021)VR	3	1.7993	3	1.236	1.139	1.031	0.874	0.844	0.915	0.773	0.0112843
A0A1Q3DYT0	1379	T	GTP binding protein OS=Lentinula edodes OX=5353 GN=LENED_001394 PE=3 SV=1	LENED_001394	0.799715	3.18768e-28	135.3	SLSEAGLDFGIFGPPQIS(0.2)T(0.8)PK	4	-0.19565	3	0.953	0.83	1.137	1.122	0.96	1.029	1.065	0.5308
A0A1Q3DYT0	1288	T	GTP binding protein OS=Lentinula edodes OX=5353 GN=LENED_001394 PE=3 SV=1	LENED_001394	0.5	1.78482e-07	147.39	T(0.5)RS(0.5)ET(0.704)T(0.296)VSYR	3	0.15975	1	0.823	0.895	0.723	1.235	0.985	1.301	1.442	0.026323
A0A1Q3DYT0	858	S	GTP binding protein OS=Lentinula edodes OX=5353 GN=LENED_001394 PE=3 SV=1	LENED_001394	1	0.000513429	104.82	S(1)RRNS(1)IFDK	3	0.60322	5	0.843	0.877	0.801	1.206	1.113	1.142	1.373	0.00085673
A0A1Q3DYT0	1307	S	GTP binding protein OS=Lentinula edodes OX=5353 GN=LENED_001394 PE=3 SV=1	LENED_001394	0.30555	5.11212e-06	59.893	T(0.001)PPDLIPDT(0.082)S(0.306)S(0.306)DS(0.306)EDEES(0.001)PLTMAPAEIR	3	-0.6947	0
A0A1Q3DYT0	1521	S	GTP binding protein OS=Lentinula edodes OX=5353 GN=LENED_001394 PE=3 SV=1	LENED_001394	0.989835	2.72721e-20	136.49	RHS(0.99)Y(0.01)LQGPPPDALK	2	0.25612	3	0.981	0.994	1.086	0.982	0.96	1.025	0.969	0.45858
A0A1Q3DYT2	248	T	Aldehyde dehydrogenase OS=Lentinula edodes OX=5353 GN=LENED_001668 PE=3 SV=1	LENED_001668	0.67871	0.00153062	76.868	IAFT(0.018)GS(0.303)T(0.679)LT(0.001)GR	2	-0.72809	1	1.11	1.044	1.012	0.843	0.932	1.07	0.899	0.20942
A0A1Q3DYT2	380	T	Aldehyde dehydrogenase OS=Lentinula edodes OX=5353 GN=LENED_001668 PE=3 SV=1	LENED_001668	0.630599	2.43463e-08	183.99	HS(0.369)LT(0.631)EGFFVK	3	-0.20662	1	1.093	1.082	0.962	1.158	0.882	0.869	0.927	0.46236
A0A1Q3DYT2	378	S	Aldehyde dehydrogenase OS=Lentinula edodes OX=5353 GN=LENED_001668 PE=3 SV=1	LENED_001668	0.946038	1.12657e-20	133.46	HS(0.946)LT(0.054)EGFFVKPTIFTDCTPDMK	4	0.10358	3	1.186	0.97	1.101	0.886	0.987	0.906	0.853	0.080739
A0A1Q3DYT6	398	S	Rna polymerase iii subunit rpc82 OS=Lentinula edodes OX=5353 GN=LENED_001573 PE=4 SV=1	LENED_001573	0.998316	0.0278886	44.318	IS(0.998)GFPT(0.001)S(0.001)K	3	1.2595	1	1.064	1.005	1.013	0.842	1.106	0.983	0.951	0.52646
A0A1Q3DYU1	89	T	F-actin-capping protein subunit beta OS=Lentinula edodes OX=5353 GN=LENED_001678 PE=3 SV=1	LENED_001678	0.953483	7.68032e-06	85.423	SPWSNEYDPPLEDGT(0.046)VPT(0.953)PR	3	-0.0075839	3	1.117	0.901	1.188	0.873	0.967	0.988	0.882	0.2624
A0A1Q3DYU2	311	T	Palmitoyltransferase OS=Lentinula edodes OX=5353 GN=LENED_001515 PE=3 SV=1	LENED_001515	1	0.00339744	67.997	MGEELT(1)DEEDL	2	-0.76696	1	0.844	0.785	1.201	0.894	1.301	0.996	1.128	0.50766
A0A1Q3DYU4	223	S	Helix-loop-helix dna-binding domain protein OS=Lentinula edodes OX=5353 GN=LENED_001688 PE=4 SV=1	LENED_001688	0.753145	3.39221e-07	106.93	S(0.247)RPS(0.753)PPASSLPNK	3	0.24251	2	0.817	0.919	0.845	1.128	1.128	1.147	1.318	0.0158818
A0A1Q3DYU4	184	S	Helix-loop-helix dna-binding domain protein OS=Lentinula edodes OX=5353 GN=LENED_001688 PE=4 SV=1	LENED_001688	0.958588	2.89748e-20	125.31	HGVPSTSTLS(0.04)S(0.959)PT(0.001)LSSESLQR	3	1.0067	1	1.048	1.189	0.957	0.883	1.048	0.903	0.887	0.22538
A0A1Q3DYU9	30	S	Sm-like ribonucleo protein OS=Lentinula edodes OX=5353 GN=LENED_001414 PE=3 SV=1	LENED_001414	0.99901	3.09749e-16	169.52	TTHTGS(0.999)PT(0.001)DFLK	3	0.072993	2	1.224	1.155	1.232	0.877	0.772	0.816	0.683	0.00082085
A0A1Q3DYU9	16	T	Sm-like ribonucleo protein OS=Lentinula edodes OX=5353 GN=LENED_001414 PE=3 SV=1	LENED_001414	0.976401	0.0122925	74.516	MDEYPPPPDDALDT(0.024)QT(0.976)PPPPPQPR	4	0.036794	1	1.457	1.325	1.182	0.593	0.845	0.677	0.534	0.0060576
A0A1Q3DYV0	57	S	Uncharacterized protein OS=Lentinula edodes OX=5353 GN=LENED_001683 PE=4 SV=1	LENED_001683	1	2.28483e-07	151.44	ATLNGS(1)PLPR	3	0.29414	6	0.934	1.052	0.98	0.978	1.012	1.058	1.028	0.5364
A0A1Q3DYV1	76	S	Trna acetyltransferase OS=Lentinula edodes OX=5353 GN=LENED_001689 PE=4 SV=1	LENED_001689	0.652732	1.46742e-06	124.45	NS(0.653)PQDT(0.347)ETR	2	1.1402	1	1.03	1.305	1.231	0.815	0.868	0.826	0.704	0.0092598
A0A1Q3DYV4	448	S	Sugar transporter OS=Lentinula edodes OX=5353 GN=LENED_001698 PE=3 SV=1	LENED_001698	1	0.000985034	93.345	S(1)IKEDDAKAS(1)DDGVANVAPI	3	0.20698	2	0.915	0.988	0.909	1.117	1.018	1.06	1.136	0.028097
A0A1Q3DYV4	457	S	Sugar transporter OS=Lentinula edodes OX=5353 GN=LENED_001698 PE=3 SV=1	LENED_001698	1	0.000985034	65.801	S(1)IKEDDAKAS(1)DDGVANVAPI	3	0.20698	1	0.906	1.065	0.863	1.176	1.025	0.983	1.124	0.23186
A0A1Q3DYV5	119	S	Microtubule binding protein OS=Lentinula edodes OX=5353 GN=LENED_001589 PE=4 SV=1	LENED_001589	0.926688	1.33264e-28	135.98	GVADIPAT(0.001)VGPLS(0.927)T(0.042)GGS(0.031)R	2	-1.1671	2	0.939	1.115	0.991	0.955	1.075	0.952	0.979	0.77308
A0A1Q3DYV5	120	T	Microtubule binding protein OS=Lentinula edodes OX=5353 GN=LENED_001589 PE=4 SV=1	LENED_001589	0.472353	2.76008e-14	108.99	GVADIPATVGPLS(0.058)T(0.472)GGS(0.47)R	3	-0.51504	0
A0A1Q3DYV5	139	T	Microtubule binding protein OS=Lentinula edodes OX=5353 GN=LENED_001589 PE=4 SV=1	LENED_001589	0.999974	5.21587e-05	86.729	AGGRT(1)PVSGHR	3	-0.4913	3	0.73	0.445	0.623	1.402	1.476	1.255	2.299	0.0051971
A0A1Q3DYV5	148	S	Microtubule binding protein OS=Lentinula edodes OX=5353 GN=LENED_001589 PE=4 SV=1	LENED_001589	0.847734	1.01781e-10	106.86	S(0.152)GS(0.848)AQPNEAVQHLTAQLK	4	0.32561	3	0.869	0.926	0.735	1.255	1.278	0.934	1.37	0.065157
A0A1Q3DYV5	146	S	Microtubule binding protein OS=Lentinula edodes OX=5353 GN=LENED_001589 PE=4 SV=1	LENED_001589	0.555711	9.89597e-38	148.09	S(0.556)GS(0.444)AQPNEAVQHLTAQLK	3	-0.19805	2	0.917	0.933	0.894	1.255	1.169	0.861	1.197	0.28694
A0A1Q3DYV9	8	S	Guanine nucleotide-binding protein OS=Lentinula edodes OX=5353 GN=LENED_001685 PE=4 SV=1	LENED_001685	0.991934	3.84359e-30	146.67	TPS(0.001)IYS(0.992)QDDPLT(0.007)EALKPPESETELER	3	0.0088212	2	0.798	0.84	0.915	1.139	1.228	1.075	1.348	0.0057372
A0A1Q3DYV9	145	S	Guanine nucleotide-binding protein OS=Lentinula edodes OX=5353 GN=LENED_001685 PE=4 SV=1	LENED_001685	0.861797	8.04236e-17	140.46	S(0.138)AS(0.862)PFQGNAATSR	3	0.20998	4	0.897	1.037	0.904	1.042	1.059	1.066	1.116	0.143055
A0A1Q3DYV9	216	S	Guanine nucleotide-binding protein OS=Lentinula edodes OX=5353 GN=LENED_001685 PE=4 SV=1	LENED_001685	0.999926	7.52478e-07	120.32	GRVS(1)DELSPK	3	0.24477	4	0.933	0.899	0.883	1.139	1.063	1.083	1.21	0.00191727
A0A1Q3DYV9	220	S	Guanine nucleotide-binding protein OS=Lentinula edodes OX=5353 GN=LENED_001685 PE=4 SV=1	LENED_001685	1	6.13286e-05	106.37	VSDELS(1)PK	3	-0.16293	1	0.756	0.689	0.693	1.195	1.316	1.291	1.778	0.000162585
A0A1Q3DYV9	5	S	Guanine nucleotide-binding protein OS=Lentinula edodes OX=5353 GN=LENED_001685 PE=4 SV=1	LENED_001685	0.7632	3.96013e-05	66.677	T(0.232)PS(0.763)IY(0.004)S(0.001)QDDPLTEALKPPESETELER	3	-2.2925	1	0.808	0.842	0.689	1.153	1.102	1.352	1.542	0.0076419
A0A1Q3DYW7	32	T	SH3-domain-containing protein OS=Lentinula edodes OX=5353 GN=LENED_001605 PE=4 SV=1	LENED_001605	0.997764	7.71176e-16	171.07	DY(0.001)NS(0.999)PT(0.998)PLGT(0.002)VK	2	-1.6197	4	0.837	0.805	0.812	1.163	1.163	1.193	1.434	1.78756e-05
A0A1Q3DYW7	97	S	SH3-domain-containing protein OS=Lentinula edodes OX=5353 GN=LENED_001605 PE=4 SV=1	LENED_001605	0.963873	7.26962e-14	114.55	LPPS(0.036)S(0.964)PLSRPPPPPAAR	4	0.082603	1	0.939	1.043	1.088	1.229	0.759	0.992	0.971	0.7637
A0A1Q3DYW7	17	T	SH3-domain-containing protein OS=Lentinula edodes OX=5353 GN=LENED_001605 PE=4 SV=1	LENED_001605	0.881163	0.000123836	78.708	IS(0.002)GPS(0.073)T(0.881)PPPTSY(0.043)GSR	3	-0.042366	3	0.901	1.145	1.032	0.874	0.993	1.072	0.955	0.64884
A0A1Q3DYW7	30	S	SH3-domain-containing protein OS=Lentinula edodes OX=5353 GN=LENED_001605 PE=4 SV=1	LENED_001605	0.999089	7.33344e-17	181.72	DY(0.001)NS(0.999)PT(0.998)PLGT(0.002)VK	2	-1.6197	7	1.104	1.061	1.082	0.91	0.946	0.933	0.859	0.00070369
A0A1Q3DYW7	13	S	SH3-domain-containing protein OS=Lentinula edodes OX=5353 GN=LENED_001605 PE=4 SV=1	LENED_001605	0.748497	0.000123836	78.708	IS(0.748)GPS(0.598)T(0.585)PPPT(0.002)S(0.002)Y(0.063)GS(0.002)R	2	0.37159	1	0.953	1.051	1.193	0.839	0.933	1.064	0.887	0.27236
A0A1Q3DYW7	16	S	SH3-domain-containing protein OS=Lentinula edodes OX=5353 GN=LENED_001605 PE=4 SV=1	LENED_001605	0.597557	0.000123836	78.708	IS(0.748)GPS(0.598)T(0.585)PPPT(0.002)S(0.002)Y(0.063)GS(0.002)R	2	0.37159	1	0.953	1.051	1.193	0.839	0.933	1.064	0.887	0.27236
A0A1Q3DYW7	23	Y	SH3-domain-containing protein OS=Lentinula edodes OX=5353 GN=LENED_001605 PE=4 SV=1	LENED_001605	0.839092	9.5136e-05	76.761	IS(0.003)GPS(0.014)T(0.141)PPPT(0.001)S(0.001)Y(0.839)GSR	2	-0.19196	2	0.89	0.837	0.808	1.127	1.273	1.05	1.361	0.0082828
A0A1Q3DYW7	96	S	SH3-domain-containing protein OS=Lentinula edodes OX=5353 GN=LENED_001605 PE=4 SV=1	LENED_001605	0.549024	5.21997e-32	151.31	LPPS(0.549)S(0.451)PLSRPPPPPAAR	3	0.12798	3	0.937	0.89	0.868	1.122	1.064	1.112	1.224	0.00191747
A0A1Q3DYX3	181	S	Uncharacterized protein OS=Lentinula edodes OX=5353 GN=LENED_001719 PE=4 SV=1	LENED_001719	0.999599	1.7017e-08	110.12	S(1)ADSHATNADLQR	2	-0.7478	1	0.905	0.763	0.884	1.511	1.012	0.95	1.361	0.135319
A0A1Q3DYX3	214	S	Uncharacterized protein OS=Lentinula edodes OX=5353 GN=LENED_001719 PE=4 SV=1	LENED_001719	0.998979	5.47436e-12	127.97	S(0.999)AS(0.001)QAVIMSSFK	2	0.76588	2	0.979	0.996	0.932	0.999	0.969	1.126	1.064	0.2918
A0A1Q3DYX3	171	S	Uncharacterized protein OS=Lentinula edodes OX=5353 GN=LENED_001719 PE=4 SV=1	LENED_001719	0.989775	0.00457881	53.448	HAS(0.99)RPT(0.01)PVPR	3	-0.59997	1
A0A1Q3DYX9	42	S	Trehalase OS=Lentinula edodes OX=5353 GN=LENED_001714 PE=3 SV=1	LENED_001714	0.492328	0.00102423	55.988	S(0.492)RT(0.492)Y(0.018)S(0.648)AS(0.318)HIHGY(0.031)NPR	3	-0.19721	0
A0A1Q3DYX9	53	Y	Trehalase OS=Lentinula edodes OX=5353 GN=LENED_001714 PE=3 SV=1	LENED_001714	0.951547	3.38773e-24	200.19	TY(0.047)SAS(0.001)HIHGY(0.952)NPR	2	1.246	1	1.114	1.01	1.172	0.91	0.918	0.924	0.835	0.055457
A0A1Q3DYX9	46	S	Trehalase OS=Lentinula edodes OX=5353 GN=LENED_001714 PE=3 SV=1	LENED_001714	0.967148	4.78594e-17	161.04	T(0.003)YS(0.967)AS(0.03)HIHGYNPR	3	0.58464	3	1.162	1.057	1.109	0.992	0.851	0.883	0.819	0.020062
A0A1Q3DYX9	73	S	Trehalase OS=Lentinula edodes OX=5353 GN=LENED_001714 PE=3 SV=1	LENED_001714	1	0.00027315	139.43	RLS(1)HDEK	3	0.081935	4	1.039	1.007	0.985	1.02	0.99	0.982	0.987	0.5424
A0A1Q3DYX9	44	T	Trehalase OS=Lentinula edodes OX=5353 GN=LENED_001714 PE=3 SV=1	LENED_001714	0.492328	0.00102423	55.988	S(0.492)RT(0.492)Y(0.018)S(0.648)AS(0.318)HIHGY(0.031)NPR	3	-0.19721	0
A0A1Q3DYY5	6	S	Gata-type sexual development transcription factor OS=Lentinula edodes OX=5353 GN=LENED_001703 PE=4 SV=1	LENED_001703	0.948991	2.48159e-06	94.61	S(0.949)RPS(0.267)S(0.783)LT(0.001)PIAALPR	3	0.083614	2	1.05	1.258	1.076	0.942	0.924	0.811	0.791	0.033862
A0A1Q3DYY5	608	S	Gata-type sexual development transcription factor OS=Lentinula edodes OX=5353 GN=LENED_001703 PE=4 SV=1	LENED_001703	0.999999	0.00244446	94.309	TNQVS(1)PR	2	-0.26576	1	0.993	1.074	1.119	0.885	1.031	0.935	0.895	0.120019
A0A1Q3DYY5	10	S	Gata-type sexual development transcription factor OS=Lentinula edodes OX=5353 GN=LENED_001703 PE=4 SV=1	LENED_001703	0.783336	1.47934e-05	89.557	S(0.949)RPS(0.267)S(0.783)LT(0.001)PIAALPR	3	0.083614	1	1.287	1.413	1.153	0.694	0.774	0.757	0.577	0.00126278
A0A1Q3DYY6	183	Y	Vacuolar protein sorting-associated protein 45 OS=Lentinula edodes OX=5353 GN=LENED_001627 PE=3 SV=1	LENED_001627	0.925044	0.0178239	46.844	Y(0.925)EKMS(0.075)GMAK	2	-4.0273	1	1.133	0.951	0.904	1.015	0.963	1.04	1.01	0.85306
A0A1Q3DYY8	63	S	Uncharacterized protein OS=Lentinula edodes OX=5353 GN=LENED_001716 PE=4 SV=1	LENED_001716	0.991035	2.7983e-07	85.563	SGNS(0.991)VDDFS(0.009)IK	2	0.37186	1
A0A1Q3DYZ2	497	S	Uncharacterized protein OS=Lentinula edodes OX=5353 GN=LENED_001660 PE=4 SV=1	LENED_001660	0.999913	0.00707765	69.721	TSIWGLS(1)K	2	-1.2486	1	1.26	1.141	1.263	0.717	0.723	0.951	0.653	0.0116394
A0A1Q3DYZ2	658	S	Uncharacterized protein OS=Lentinula edodes OX=5353 GN=LENED_001660 PE=4 SV=1	LENED_001660	1	0.00185929	86.923	GS(1)DELGLK	2	0.38493	1	1.113	0.959	1.08	0.979	0.95	0.952	0.914	0.131423
A0A1Q3DYZ9	234	S	3-hydroxyisobutyryl-CoA hydrolase, mitochondrial OS=Lentinula edodes OX=5353 GN=LENED_001739 PE=3 SV=1	LENED_001739	0.998327	9.7915e-10	95.344	SEPEQSGT(0.002)FAS(0.998)PLVGPVR	3	0.34775	1	1.031	1.884	1.127	0.678	0.753	0.632	0.51	0.030539
A0A1Q3DZ01	84	T	Kinase-like protein OS=Lentinula edodes OX=5353 GN=LENED_001670 PE=4 SV=1	LENED_001670	0.956257	6.19608e-50	168.26	HEIQGEHT(0.044)RT(0.956)PPT(0.897)PT(0.101)PT(0.001)MPPMNYK	5	0.29653	6	1.106	1.206	1.191	0.828	0.874	0.858	0.731	0.00056139
A0A1Q3DZ01	87	T	Kinase-like protein OS=Lentinula edodes OX=5353 GN=LENED_001670 PE=4 SV=1	LENED_001670	0.897331	1.02515e-28	139.31	HEIQGEHT(0.044)RT(0.956)PPT(0.897)PT(0.101)PT(0.001)MPPMNYK	5	0.29653	3	1.172	1.2	1.205	0.846	0.823	0.824	0.697	4.2421e-06
A0A1Q3DZ01	291	T	Kinase-like protein OS=Lentinula edodes OX=5353 GN=LENED_001670 PE=4 SV=1	LENED_001670	0.496102	0.000651212	85.362	RT(0.496)S(0.496)IFS(0.008)PLPPSK	3	-0.64705	0
A0A1Q3DZ01	292	S	Kinase-like protein OS=Lentinula edodes OX=5353 GN=LENED_001670 PE=4 SV=1	LENED_001670	0.496102	0.000651212	85.362	RT(0.496)S(0.496)IFS(0.008)PLPPSK	3	-0.64705	0
A0A1Q3DZ01	295	S	Kinase-like protein OS=Lentinula edodes OX=5353 GN=LENED_001670 PE=4 SV=1	LENED_001670	0.99699	2.37268e-07	114.7	T(0.001)S(0.001)IFS(0.997)PLPPSK	3	-0.37815	3	0.986	1.146	1.01	0.872	1.019	0.991	0.917	0.26594
A0A1Q3DZ01	82	T	Kinase-like protein OS=Lentinula edodes OX=5353 GN=LENED_001670 PE=4 SV=1	LENED_001670	1	1.81854e-05	106.26	HEIQGEHT(1)R	3	-0.6864	2	0.778	1.179	1.107	0.934	0.965	1.066	0.968	0.89826
A0A1Q3DZ03	138	S	Adaptin ear-binding coat-associated protein 1 NECAP-1 OS=Lentinula edodes OX=5353 GN=LENED_001735 PE=4 SV=1	LENED_001735	0.844566	2.33727e-06	85.184	AS(0.072)QNPS(0.845)EPS(0.083)ENEDKPSPHIPAGPK	4	-0.99504	1	0.974	0.855	0.81	1.13	1.16	1.059	1.269	0.0169586
A0A1Q3DZ03	148	S	Adaptin ear-binding coat-associated protein 1 NECAP-1 OS=Lentinula edodes OX=5353 GN=LENED_001735 PE=4 SV=1	LENED_001735	0.999776	1.5515e-20	125.62	ASQNPSEPSENEDKPS(1)PHIPAGPK	4	-0.29567	1	0.941	0.81	0.855	1.117	1.174	1.091	1.298	0.0058363
A0A1Q3DZ09	250	S	Uncharacterized protein OS=Lentinula edodes OX=5353 GN=LENED_001727 PE=4 SV=1	LENED_001727	0.999426	1.51603e-07	107.98	SGFDT(0.003)GS(0.997)EVS(0.999)LS(0.001)R	2	0.40837	1	0.91	1.001	1.155	1.004	0.884	1.08	0.968	0.74934
A0A1Q3DZ09	247	S	Uncharacterized protein OS=Lentinula edodes OX=5353 GN=LENED_001727 PE=4 SV=1	LENED_001727	0.996889	1.51603e-07	107.98	SGFDT(0.003)GS(0.997)EVS(0.999)LS(0.001)R	2	0.40837	1	0.91	1.001	1.155	1.004	0.884	1.08	0.968	0.74934
A0A1Q3DZ10	223	S	Protein fra10ac1 OS=Lentinula edodes OX=5353 GN=LENED_001724 PE=4 SV=1	LENED_001724	0.92338	2.78249e-07	144.41	S(0.074)RS(0.923)PQS(0.003)HIER	2	-0.56117	2	0.756	0.555	0.647	1.279	1.425	1.268	2.029	0.00180109
A0A1Q3DZ10	184	S	Protein fra10ac1 OS=Lentinula edodes OX=5353 GN=LENED_001724 PE=4 SV=1	LENED_001724	1	7.06484e-17	142.45	GHGVS(1)PHVDESSR	3	-0.46092	2	1.021	0.793	0.778	1.211	1.101	1.08	1.309	0.043362
A0A1Q3DZ13	710	S	Replication factor-a protein 1 OS=Lentinula edodes OX=5353 GN=LENED_001745 PE=4 SV=1	LENED_001745	0.990479	1.75575e-37	233.28	S(0.001)S(0.008)S(0.99)PINGQINNR	2	-0.22363	2	1.058	1.064	1.052	0.99	0.882	0.988	0.901	0.11028
A0A1Q3DZ13	589	S	Replication factor-a protein 1 OS=Lentinula edodes OX=5353 GN=LENED_001745 PE=4 SV=1	LENED_001745	0.999947	1.9217e-20	128.71	LNGNST(0.001)VHS(0.998)GS(1)EGEGDSDDLR	3	0.19376	1	1.049	0.957	0.888	1.057	1.037	1.018	1.075	0.2043
A0A1Q3DZ13	708	S	Replication factor-a protein 1 OS=Lentinula edodes OX=5353 GN=LENED_001745 PE=4 SV=1	LENED_001745	0.618881	3.44516e-16	147.23	S(0.619)S(0.048)S(0.333)PINGQINNR	2	-0.5461	1	1.042	1.123	0.976	0.954	0.922	1.006	0.918	0.149878
A0A1Q3DZ13	703	S	Replication factor-a protein 1 OS=Lentinula edodes OX=5353 GN=LENED_001745 PE=4 SV=1	LENED_001745	0.967724	0.000119321	81.908	PLT(0.004)PS(0.028)GS(0.968)IGSR	2	0.54831	2	0.978	0.976	1.213	0.953	0.854	1.065	0.907	0.37272
A0A1Q3DZ13	587	S	Replication factor-a protein 1 OS=Lentinula edodes OX=5353 GN=LENED_001745 PE=4 SV=1	LENED_001745	0.998383	1.9217e-20	128.71	LNGNST(0.001)VHS(0.998)GS(1)EGEGDSDDLR	3	0.19376	1	1.049	0.957	0.888	1.057	1.037	1.018	1.075	0.2043
A0A1Q3DZ13	438	S	Replication factor-a protein 1 OS=Lentinula edodes OX=5353 GN=LENED_001745 PE=4 SV=1	LENED_001745	0.998027	6.4026e-73	189.24	HDS(0.998)LES(0.002)NAGNPDINILPSTPNGEIK	3	0.35079	5	1.218	0.924	0.985	0.993	0.907	0.995	0.926	0.46982
A0A1Q3DZ16	259	S	Uncharacterized protein OS=Lentinula edodes OX=5353 GN=LENED_001488 PE=4 SV=1	LENED_001488	0.965942	3.57824e-12	125.5	LQS(0.966)DES(0.034)ISAVAK	3	-0.12962	3	0.671	1.137	1.161	0.96	1.016	1.087	1.032	0.75964
A0A1Q3DZ16	355	S	Uncharacterized protein OS=Lentinula edodes OX=5353 GN=LENED_001488 PE=4 SV=1	LENED_001488	0.976537	3.66801e-06	98.676	MPGS(0.023)HS(0.977)PNFLDR	3	-0.39192	1	0.917	0.922	1.042	1.026	1.099	1.013	1.089	0.150718
A0A1Q3DZ21	545	T	Purine transporter OS=Lentinula edodes OX=5353 GN=LENED_001671 PE=4 SV=1	LENED_001671	0.98532	2.29406e-07	125.57	S(0.233)IS(0.782)T(0.985)LEKHPDAI	2	-0.2061	6	1.084	1.08	1.051	0.981	0.931	0.914	0.879	0.005177
A0A1Q3DZ21	512	T	Purine transporter OS=Lentinula edodes OX=5353 GN=LENED_001671 PE=4 SV=1	LENED_001671	1	2.06127e-07	88.385	APPT(1)EEGLVLEER	3	0.66595	2	1.102	1.048	1.106	0.908	0.929	0.944	0.854	0.00160379
A0A1Q3DZ21	533	S	Purine transporter OS=Lentinula edodes OX=5353 GN=LENED_001671 PE=4 SV=1	LENED_001671	1	3.32892e-40	200.68	HAS(1)IDT(1)AS(1)QDHVNGGR	4	0.82987	14	1.214	0.994	1.056	0.907	0.923	0.938	0.848	0.054643
A0A1Q3DZ21	542	S	Purine transporter OS=Lentinula edodes OX=5353 GN=LENED_001671 PE=4 SV=1	LENED_001671	0.995521	2.67565e-16	148.41	S(0.996)IS(0.792)T(0.212)LEK	2	-0.19299	7	1.113	1.066	1.005	0.965	0.939	0.943	0.894	0.022577
A0A1Q3DZ21	544	S	Purine transporter OS=Lentinula edodes OX=5353 GN=LENED_001671 PE=4 SV=1	LENED_001671	0.834484	2.67565e-16	148.41	S(0.201)IS(0.834)T(0.965)LEKHPDAI	3	0.35691	6	1.154	1.139	1.1	0.908	0.889	0.861	0.783	0.00031789
A0A1Q3DZ21	528	S	Purine transporter OS=Lentinula edodes OX=5353 GN=LENED_001671 PE=4 SV=1	LENED_001671	1	3.32892e-40	200.68	HAS(1)IDT(1)AS(1)QDHVNGGR	4	0.82987	14	1.061	1.015	0.975	0.984	0.979	1.003	0.972	0.33824
A0A1Q3DZ21	531	T	Purine transporter OS=Lentinula edodes OX=5353 GN=LENED_001671 PE=4 SV=1	LENED_001671	1	1.68797e-38	206.6	HAS(1)IDT(1)AS(1)QDHVNGGR	4	0.82987	13	1.169	0.952	1.03	0.978	0.953	0.947	0.913	0.22402
A0A1Q3DZ23	7	T	Cop9 signalosome complex subunit 8 OS=Lentinula edodes OX=5353 GN=LENED_001734 PE=4 SV=1	LENED_001734	0.999888	3.29406e-20	127.3	ANGPPT(1)PPPTTDVEIQDEAR	3	0.52527	7	1.029	1.034	0.957	0.99	1.048	0.962	0.993	0.86028
A0A1Q3DZ24	388	S	Alanine aminotransferase OS=Lentinula edodes OX=5353 GN=LENED_001760 PE=4 SV=1	LENED_001760	0.662018	0.000236118	48.053	LAGVECVNS(0.662)PGALY(0.169)LY(0.169)PK	2	-0.6408	1
A0A1Q3DZ26	81	S	NAP-domain-containing protein OS=Lentinula edodes OX=5353 GN=LENED_001608 PE=3 SV=1	LENED_001608	0.819628	0.00832024	43.861	S(0.013)S(0.013)GY(0.154)LES(0.82)LPVEVK	3	2.2249	1
A0A1Q3DZ26	392	S	NAP-domain-containing protein OS=Lentinula edodes OX=5353 GN=LENED_001608 PE=3 SV=1	LENED_001608	1	8.10196e-20	135.79	FDDDS(1)ES(1)EVELAPR	3	-0.20879	2	0.983	0.876	0.88	1.175	1.136	0.96	1.194	0.074402
A0A1Q3DZ26	75	S	NAP-domain-containing protein OS=Lentinula edodes OX=5353 GN=LENED_001608 PE=3 SV=1	LENED_001608	0.957009	5.14992e-17	174.59	S(0.957)S(0.021)GY(0.022)LESLPVEVK	2	0.0048414	2	0.894	0.896	0.912	1.072	1.129	1.092	1.219	0.00027656
A0A1Q3DZ26	390	S	NAP-domain-containing protein OS=Lentinula edodes OX=5353 GN=LENED_001608 PE=3 SV=1	LENED_001608	1	6.07029e-21	145.91	FDDDS(1)ES(1)EVELAPR	3	-0.20879	3	1.085	1.06	0.87	1.122	0.965	0.922	0.998	0.9937
A0A1Q3DZ28	165	T	Rho GTPase activation protein OS=Lentinula edodes OX=5353 GN=LENED_001676 PE=4 SV=1	LENED_001676	0.675965	0.00789479	85.885	S(0.248)RT(0.676)LPS(0.076)GR	3	-0.17312	1	1.118	1.201	1.129	0.882	0.849	0.878	0.757	0.00039783
A0A1Q3DZ28	134	T	Rho GTPase activation protein OS=Lentinula edodes OX=5353 GN=LENED_001676 PE=4 SV=1	LENED_001676	0.610073	1.81039e-25	123.32	RPT(0.39)T(0.61)QEGNLSPVAESPPAK	3	0.084525	2	1.018	1.091	0.982	0.919	1.109	0.908	0.95	0.48774
A0A1Q3DZ28	198	S	Rho GTPase activation protein OS=Lentinula edodes OX=5353 GN=LENED_001676 PE=4 SV=1	LENED_001676	0.936374	6.16835e-05	101.43	RAS(0.936)S(0.059)S(0.004)QPSHK	3	-0.37302	2	1.136	1.044	1.116	0.906	0.893	0.946	0.833	0.0041574
A0A1Q3DZ28	176	S	Rho GTPase activation protein OS=Lentinula edodes OX=5353 GN=LENED_001676 PE=4 SV=1	LENED_001676	0.870396	2.57488e-27	188.04	RGPS(0.449)S(0.591)S(0.87)S(0.072)ES(0.013)T(0.005)NAT(0.001)ER	2	0.27432	4	0.926	0.946	0.995	1.084	1.024	1.041	1.098	0.025943
A0A1Q3DZ28	180	T	Rho GTPase activation protein OS=Lentinula edodes OX=5353 GN=LENED_001676 PE=4 SV=1	LENED_001676	0.498843	2.82308e-37	216.26	GPSSSSES(0.499)T(0.499)NAT(0.002)ER	2	-0.62824	0
A0A1Q3DZ28	174	S	Rho GTPase activation protein OS=Lentinula edodes OX=5353 GN=LENED_001676 PE=4 SV=1	LENED_001676	0.631064	1.13718e-05	89.502	GPS(0.631)S(0.307)S(0.062)S(0.001)ESTNATER	3	-0.79526	1	0.878	1.306	0.516	1.32	0.947	1.026	1.22	0.41972
A0A1Q3DZ28	145	S	Rho GTPase activation protein OS=Lentinula edodes OX=5353 GN=LENED_001676 PE=4 SV=1	LENED_001676	0.999957	4.97882e-15	98.74	RPT(0.014)T(0.014)QEGNLS(0.972)PVAES(1)PPAKPADPEGGALGVTR	4	-0.51933	3	1.174	1.116	1.081	0.884	0.837	0.948	0.792	0.0056619
A0A1Q3DZ28	179	S	Rho GTPase activation protein OS=Lentinula edodes OX=5353 GN=LENED_001676 PE=4 SV=1	LENED_001676	0.964331	2.82308e-37	216.26	RGPS(0.391)S(0.552)S(0.046)S(0.015)ES(0.964)T(0.031)NATER	3	0.43646	6	1.058	1.187	1.228	0.846	0.851	0.893	0.746	0.0037765
A0A1Q3DZ28	125	T	Rho GTPase activation protein OS=Lentinula edodes OX=5353 GN=LENED_001676 PE=4 SV=1	LENED_001676	0.998422	2.84898e-05	110.84	RKT(0.998)T(0.002)IEPR	3	0.041519	4	1.158	1.3	1.182	0.813	0.808	0.812	0.668	0.0078016
A0A1Q3DZ28	177	S	Rho GTPase activation protein OS=Lentinula edodes OX=5353 GN=LENED_001676 PE=4 SV=1	LENED_001676	0.498227	3.06917e-24	180.39	RGPS(0.209)S(0.749)S(0.502)S(0.498)ES(0.031)T(0.011)NAT(0.001)ER	3	-0.61598	0
A0A1Q3DZ28	175	S	Rho GTPase activation protein OS=Lentinula edodes OX=5353 GN=LENED_001676 PE=4 SV=1	LENED_001676	0.922196	1.78729e-11	119.08	GPS(0.048)S(0.922)S(0.028)S(0.002)ESTNATER	2	-0.12179	7	1.069	1.086	1.093	0.884	0.952	0.953	0.859	0.0040223
A0A1Q3DZ28	133	T	Rho GTPase activation protein OS=Lentinula edodes OX=5353 GN=LENED_001676 PE=4 SV=1	LENED_001676	0.502485	2.92372e-12	88.77	RPT(0.502)T(0.502)QEGNLS(0.995)PVAESPPAKPADPEGGALGVTR	4	-0.18933	1	1.018	1.091	0.982	0.919	1.109	0.908	0.95	0.48774
A0A1Q3DZ28	140	S	Rho GTPase activation protein OS=Lentinula edodes OX=5353 GN=LENED_001676 PE=4 SV=1	LENED_001676	0.999695	3.28454e-45	160.27	RPTTQEGNLS(1)PVAESPPAKPADPEGGALGVTR	4	0.11107	6	1.043	1.068	1.004	0.941	1	0.968	0.934	0.053015
A0A1Q3DZ28	126	T	Rho GTPase activation protein OS=Lentinula edodes OX=5353 GN=LENED_001676 PE=4 SV=1	LENED_001676	0.995772	0.00175078	107.08	KT(0.004)T(0.996)IEPR	3	-0.076893	1	1.023	1.108	1.108	0.956	0.872	0.975	0.865	0.028978
A0A1Q3DZ33	156	S	Uncharacterized protein OS=Lentinula edodes OX=5353 GN=LENED_001681 PE=4 SV=1	LENED_001681	1	2.42502e-28	137.52	MS(1)DADDDMDGSYPSFGGGIPR	3	-0.16355	5	1.195	1.068	1.087	0.902	0.948	0.848	0.805	0.0103994
A0A1Q3DZ35	21	S	Lipid droplet-associated perilipin protein OS=Lentinula edodes OX=5353 GN=LENED_001509 PE=4 SV=1	LENED_001509	1	6.69752e-24	148.2	RES(1)AGVIAHDIDKR	4	0.022222	1	0.598	0.663	0.53	1.379	1.459	1.295	2.308	0.00033601
A0A1Q3DZ39	115	S	Cytochrome b5 OS=Lentinula edodes OX=5353 GN=LENED_001686 PE=3 SV=1	LENED_001686	0.999646	6.32766e-06	79.177	QS(1)FDIEMLTPIDQPLDK	3	-0.47545	1	1.056	1.001	1.232	0.9	1.004	0.863	0.841	0.090223
A0A1Q3DZ47	549	S	Uncharacterized protein OS=Lentinula edodes OX=5353 GN=LENED_001792 PE=4 SV=1	LENED_001792	0.999836	5.62055e-25	139.04	ADS(1)VKAESQVFDHNDLK	4	0.47984	2	1.045	1.117	1.042	0.965	0.954	0.917	0.885	0.0114023
A0A1Q3DZ47	7	T	Uncharacterized protein OS=Lentinula edodes OX=5353 GN=LENED_001792 PE=4 SV=1	LENED_001792	0.999567	6.71345e-07	109.64	IAT(1)PPSDINTR	2	1.4928	3	1.043	1.041	0.998	0.99	0.963	0.991	0.955	0.056457
A0A1Q3DZ47	303	S	Uncharacterized protein OS=Lentinula edodes OX=5353 GN=LENED_001792 PE=4 SV=1	LENED_001792	0.46755	6.02957e-10	69.537	S(0.045)FAVS(0.468)PS(0.468)S(0.012)T(0.004)S(0.002)S(0.002)APLSAPPAISTAVPSVPPGLIR	4	0.77386	0
A0A1Q3DZ47	301	S	Uncharacterized protein OS=Lentinula edodes OX=5353 GN=LENED_001792 PE=4 SV=1	LENED_001792	0.46755	6.02957e-10	69.537	S(0.045)FAVS(0.468)PS(0.468)S(0.012)T(0.004)S(0.002)S(0.002)APLSAPPAISTAVPSVPPGLIR	4	0.77386	0
A0A1Q3DZ48	693	S	Uncharacterized protein OS=Lentinula edodes OX=5353 GN=LENED_001767 PE=4 SV=1	LENED_001767	1	7.10242e-80	195.19	TSENLSEVHTEEEGAAS(1)DDEADAVDLVGGR	3	0.43575	1	0.815	0.718	1.2	1.134	1.21	0.958	1.208	0.2849
A0A1Q3DZ48	934	S	Uncharacterized protein OS=Lentinula edodes OX=5353 GN=LENED_001767 PE=4 SV=1	LENED_001767	0.499984	1.14852e-06	94.176	RS(0.5)S(0.5)PDEVSPITLSAK	3	0.063952	1	0.932	0.975	0.909	1.024	1.062	1.096	1.13	0.0125975
A0A1Q3DZ48	134	S	Uncharacterized protein OS=Lentinula edodes OX=5353 GN=LENED_001767 PE=4 SV=1	LENED_001767	0.864002	4.74048e-11	96.117	GRPIS(0.864)PIT(0.136)FAPIGVVDPQDDS(1)EDDAVK	3	-0.053074	1	0.81	0.685	0.928	1.179	1.241	1.141	1.47	0.0126234
A0A1Q3DZ48	954	S	Uncharacterized protein OS=Lentinula edodes OX=5353 GN=LENED_001767 PE=4 SV=1	LENED_001767	0.997445	1.48407e-15	158.74	ELNQSSS(0.002)S(0.997)PLAR	2	0.32447	2	0.802	0.77	0.777	1.234	1.239	1.151	1.543	8.3558e-05
A0A1Q3DZ48	933	S	Uncharacterized protein OS=Lentinula edodes OX=5353 GN=LENED_001767 PE=4 SV=1	LENED_001767	0.499984	1.14852e-06	94.176	RS(0.5)S(0.5)PDEVSPITLSAK	3	0.063952	1	0.932	0.975	0.909	1.024	1.062	1.096	1.13	0.0125975
A0A1Q3DZ48	714	S	Uncharacterized protein OS=Lentinula edodes OX=5353 GN=LENED_001767 PE=4 SV=1	LENED_001767	0.835423	6.56457e-05	83.54	KLPVVS(0.164)S(0.835)PHIS(0.001)DR	4	0.61	2	1.09	1.001	0.85	1.066	0.914	1.08	1.04	0.66612
A0A1Q3DZ48	1128	S	Uncharacterized protein OS=Lentinula edodes OX=5353 GN=LENED_001767 PE=4 SV=1	LENED_001767	0.999996	2.38681e-19	124.85	IFDNEEGDS(1)AEDAISMR	3	0.032955	2	1.049	0.934	0.935	1.045	1.091	0.962	1.062	0.32372
A0A1Q3DZ48	544	S	Uncharacterized protein OS=Lentinula edodes OX=5353 GN=LENED_001767 PE=4 SV=1	LENED_001767	0.506637	1.43949e-06	90.475	RAS(0.359)QS(0.507)NT(0.022)S(0.022)S(0.088)HT(0.002)PDSYSTLK	4	-0.59065	2	0.902	0.99	1.085	1.049	0.972	1.031	1.025	0.66414
A0A1Q3DZ48	939	S	Uncharacterized protein OS=Lentinula edodes OX=5353 GN=LENED_001767 PE=4 SV=1	LENED_001767	0.996403	6.94705e-08	97.904	S(0.002)S(0.002)PDEVS(0.996)PITLSAK	3	-0.31633	1	1.088	0.838	0.789	1.381	1.078	0.849	1.218	0.33514
A0A1Q3DZ48	532	S	Uncharacterized protein OS=Lentinula edodes OX=5353 GN=LENED_001767 PE=4 SV=1	LENED_001767	0.999362	2.27368e-16	160.63	HPASVS(0.999)PSPSYAR	3	-0.7083	2	0.929	0.897	0.824	1.103	1.22	1.02	1.262	0.021358
A0A1Q3DZ48	150	S	Uncharacterized protein OS=Lentinula edodes OX=5353 GN=LENED_001767 PE=4 SV=1	LENED_001767	1	4.74048e-11	97.957	GRPIS(0.864)PIT(0.136)FAPIGVVDPQDDS(1)EDDAVK	3	-0.053074	3	0.866	0.978	0.978	1.075	1.029	1.084	1.13	0.047557
A0A1Q3DZ52	74	S	Copper transporter OS=Lentinula edodes OX=5353 GN=LENED_001531 PE=4 SV=1	LENED_001531	0.647572	5.1094e-05	75.343	S(0.619)RS(0.686)S(0.693)S(0.648)GRNS(0.355)PEIPLEEEGLLSGR	4	-0.70334	1
A0A1Q3DZ52	72	S	Copper transporter OS=Lentinula edodes OX=5353 GN=LENED_001531 PE=4 SV=1	LENED_001531	0.685849	5.1094e-05	75.343	S(0.619)RS(0.686)S(0.693)S(0.648)GRNS(0.355)PEIPLEEEGLLSGR	4	-0.70334	1
A0A1Q3DZ52	73	S	Copper transporter OS=Lentinula edodes OX=5353 GN=LENED_001531 PE=4 SV=1	LENED_001531	0.692754	5.1094e-05	75.343	S(0.619)RS(0.686)S(0.693)S(0.648)GRNS(0.355)PEIPLEEEGLLSGR	4	-0.70334	2	0.892	0.83	0.931	1.253	1.127	0.983	1.268	0.040002
A0A1Q3DZ52	78	S	Copper transporter OS=Lentinula edodes OX=5353 GN=LENED_001531 PE=4 SV=1	LENED_001531	1	1.76415e-07	94.384	NS(1)PEIPLEEEGLLSGR	3	-0.27065	4	0.761	0.847	0.797	1.238	1.223	1.117	1.488	0.00089992
A0A1Q3DZ55	151	T	Alpha-ketoglutarate-dependent sulfonate dioxygenase OS=Lentinula edodes OX=5353 GN=LENED_001702 PE=4 SV=1	LENED_001702	0.908146	0.00072742	93.598	HAT(0.092)T(0.908)PIPK	3	-0.41953	1	1.013	0.818	0.955	1.249	1.073	0.919	1.163	0.24802
A0A1Q3DZ55	357	T	Alpha-ketoglutarate-dependent sulfonate dioxygenase OS=Lentinula edodes OX=5353 GN=LENED_001702 PE=4 SV=1	LENED_001702	0.483135	0.0260576	49.326	AT(0.003)PHGEKPT(0.483)S(0.483)VEDY(0.031)ER	3	-1.6884	0
A0A1Q3DZ55	13	T	Alpha-ketoglutarate-dependent sulfonate dioxygenase OS=Lentinula edodes OX=5353 GN=LENED_001702 PE=4 SV=1	LENED_001702	0.955883	0.000108184	96.135	S(0.001)T(0.001)T(0.042)T(0.956)PNVQSLK	2	-0.2563	3	0.902	1.055	1.008	1.064	0.927	1.067	1.031	0.6627
A0A1Q3DZ55	12	T	Alpha-ketoglutarate-dependent sulfonate dioxygenase OS=Lentinula edodes OX=5353 GN=LENED_001702 PE=4 SV=1	LENED_001702	0.925758	2.45675e-10	128.73	S(0.001)T(0.017)T(0.926)T(0.056)PNVQSLK	2	0.32619	2	1.072	1.117	1.049	0.933	0.903	0.961	0.864	0.0047193
A0A1Q3DZ55	150	T	Alpha-ketoglutarate-dependent sulfonate dioxygenase OS=Lentinula edodes OX=5353 GN=LENED_001702 PE=4 SV=1	LENED_001702	0.685771	0.0025603	79.489	HAT(0.686)T(0.314)PIPK	3	-0.14824	1	0.762	0.773	0.701	1.172	1.243	1.293	1.658	0.0002632
A0A1Q3DZ55	176	S	Alpha-ketoglutarate-dependent sulfonate dioxygenase OS=Lentinula edodes OX=5353 GN=LENED_001702 PE=4 SV=1	LENED_001702	0.998607	0.00336016	69.03	RPDPAS(0.999)FS(0.001)K	3	-0.15146	1	0.959	0.945	1.049	1.063	1.024	0.988	1.041	0.34984
A0A1Q3DZ55	358	S	Alpha-ketoglutarate-dependent sulfonate dioxygenase OS=Lentinula edodes OX=5353 GN=LENED_001702 PE=4 SV=1	LENED_001702	0.483135	0.0260576	49.326	AT(0.003)PHGEKPT(0.483)S(0.483)VEDY(0.031)ER	3	-1.6884	0
A0A1Q3DZ56	118	S	Uncharacterized protein OS=Lentinula edodes OX=5353 GN=LENED_001697 PE=4 SV=1	LENED_001697	1	0.00774289	70.028	RGS(1)LGPR	2	0.15813	1	0.754	0.723	0.691	1.168	1.306	1.299	1.74	0.00023746
[truncated: 9,502 more rows]
