# Supplementary material for: Comparative phosphoproteome analysis to identify candidate phosphoproteins involved in blue light-induced brown film formation in Lentinula edodes
Source: PeerJ. 2020 Dec 18;8:e9859. doi: 10.7717/peerj.9859 (PMC7751435; doi:10.7717/peerj.9859)
Supplement: Table S2 [file peerj-08-9859-s002.xlsx]

## Sheet: Annotation_Combine
Table S2 The detail information of all identified peptides.
Protein accession	Protein accession number of database used for search
Protein description	Protein functional description
MW [kDa]	Protein molecular weight ,unit [kDa]
Score	A simple rule to be used to judge whether a result is significant or not
Coverage [%]	Percent of identified peptdie sequence covering in protein sequence
Peptides	Number of peptides whitch spectrum hit
PSMs	Number of spectrum which protein matched
Unique peptides	Number of identified peptides that only come form this protein groups
Protein accession	Position	Amino acid	Protein description	Gene name	Localization probability	PEP	Score	Modified sequence	Charge	Mass error [ppm]	MS/MS Count	RED_1	RED_2	RED_3	blue_1	blue_2	blue_3	blue/RED Ratio	blue/RED P value	Subcellular localization	Biological Process	Cellular Component	Molecular Function	KEGG KO No.	KEGG Gene	KEGG pathway	IPR ID	Domain description	KOG category	KOG NO.	KOG description
A0A1Q3DUG1	227	S	Transaldolase OS=Lentinula edodes OX=5353 GN=LENED_000019 PE=3 SV=1	LENED_000019	1	1.19e-06	109.39	TIVMGAS(1)FR	2	-0.050193	3	1.243	1.197	1.201	0.821	0.834	0.778	0.668	7.83e-05	cytoplasm	GO:0006739 NADP metabolic process; GO:0019362 pyridine nucleotide metabolic process; GO:0006725 cellular aromatic compound metabolic process; GO:0046496 nicotinamide nucleotide metabolic process; GO:0009117 nucleotide metabolic process; GO:0044699 single-organism process; GO:0072524 pyridine-containing compound metabolic process; GO:0044237 cellular metabolic process; GO:0006796 phosphate-contain…	GO:0044424 intracellular part; GO:0005623 cell; GO:0044464 cell part; GO:0005622 intracellular; GO:0005737 cytoplasm;	GO:0004801 sedoheptulose-7-phosphate:D-glyceraldehyde-3-phosphate glyceronetransferase activity; GO:0003824 catalytic activity; GO:0016740 transferase activity; GO:0016744 transferase activity, transferring aldehyde or ketonic groups;				IPR013785;	Aldolase-type TIM barrel;	G	KOG2772	Transaldolase
A0A1Q3DUI1	334	S	Protein kinase OS=Lentinula edodes OX=5353 GN=LENED_000013 PE=4 SV=1	LENED_000013	1	9.95e-33	163.18	DRDDS(1)DADEDINKPVS(1)K	5	0.4712	4	1.013	0.998	1.05	0.96	1.028	0.977	0.969	0.276	nucleus				K02320	POLA1; DNA polymerase alpha subunit A [EC:2.7.7.7]	tms03030 DNA replication - Tremella mesenterica;
A0A1Q3DUI1	339	S	Protein kinase OS=Lentinula edodes OX=5353 GN=LENED_000013 PE=4 SV=1	LENED_000013	0.999979	1.83e-16	174.21	RS(1)NT(1)PVQS(0.473)T(0.389)S(0.128)NS(0.011)R	3	-0.35397	14	1.051	1.084	1.119	0.945	0.901	0.944	0.857	0.00304	nucleus				K02320	POLA1; DNA polymerase alpha subunit A [EC:2.7.7.7]	tms03030 DNA replication - Tremella mesenterica;
A0A1Q3DUI1	36	S	Protein kinase OS=Lentinula edodes OX=5353 GN=LENED_000013 PE=4 SV=1	LENED_000013	0.964504	2.72e-12	123.42	SAHIPS(0.965)T(0.035)EEVPSR	2	-0.37694	3	0.859	0.706	0.816	1.368	1.187	1.057	1.517	0.012	nucleus				K02320	POLA1; DNA polymerase alpha subunit A [EC:2.7.7.7]	tms03030 DNA replication - Tremella mesenterica;
A0A1Q3DUI1	346	T	Protein kinase OS=Lentinula edodes OX=5353 GN=LENED_000013 PE=4 SV=1	LENED_000013	0.755153	7.4e-30	218.63	SNTPVQS(0.242)T(0.755)S(0.003)NSR	2	-0.11041	2	0.999	1.121	0.904	1.08	0.981	0.941	0.993	0.949	nucleus				K02320	POLA1; DNA polymerase alpha subunit A [EC:2.7.7.7]	tms03030 DNA replication - Tremella mesenterica;
A0A1Q3DUI1	323	S	Protein kinase OS=Lentinula edodes OX=5353 GN=LENED_000013 PE=4 SV=1	LENED_000013	1	1.48e-46	217.94	DRDDS(1)DADEDINKPVS(1)K	5	0.4712	14	1.128	1.185	1.155	0.819	0.896	0.873	0.746	0.000637	nucleus				K02320	POLA1; DNA polymerase alpha subunit A [EC:2.7.7.7]	tms03030 DNA replication - Tremella mesenterica;
A0A1Q3DUI1	341	T	Protein kinase OS=Lentinula edodes OX=5353 GN=LENED_000013 PE=4 SV=1	LENED_000013	0.999936	3.39e-46	239.19	RS(1)NT(1)PVQS(0.473)T(0.389)S(0.128)NS(0.011)R	3	-0.35397	21	1.105	1.083	1.148	0.921	0.902	0.893	0.814	0.000443	nucleus				K02320	POLA1; DNA polymerase alpha subunit A [EC:2.7.7.7]	tms03030 DNA replication - Tremella mesenterica;
A0A1Q3DUI1	356	T	Protein kinase OS=Lentinula edodes OX=5353 GN=LENED_000013 PE=4 SV=1	LENED_000013	0.999958	2.04e-09	118.31	VS(0.057)S(0.944)QHT(1)FEDDLKR	3	-0.043721	5	0.975	0.925	0.964	1.083	1.098	0.973	1.101	0.0829	nucleus				K02320	POLA1; DNA polymerase alpha subunit A [EC:2.7.7.7]	tms03030 DNA replication - Tremella mesenterica;
A0A1Q3DUI1	345	S	Protein kinase OS=Lentinula edodes OX=5353 GN=LENED_000013 PE=4 SV=1	LENED_000013	0.973651	2.68e-19	193.41	RS(0.125)NT(0.875)PVQS(0.974)T(0.021)S(0.005)NSR	2	-0.95216	7	1.098	1.032	1.128	0.977	0.938	0.878	0.857	0.0194	nucleus				K02320	POLA1; DNA polymerase alpha subunit A [EC:2.7.7.7]	tms03030 DNA replication - Tremella mesenterica;
A0A1Q3DUI1	353	S	Protein kinase OS=Lentinula edodes OX=5353 GN=LENED_000013 PE=4 SV=1	LENED_000013	0.999962	5.29e-38	233.14	VS(1)S(1)QHTFEDDLK	2	-0.70376	15	1.282	0.822	1.034	1.003	0.97	0.917	0.921	0.638	nucleus				K02320	POLA1; DNA polymerase alpha subunit A [EC:2.7.7.7]	tms03030 DNA replication - Tremella mesenterica;
A0A1Q3DUI1	349	S	Protein kinase OS=Lentinula edodes OX=5353 GN=LENED_000013 PE=4 SV=1	LENED_000013	0.9841	2.24e-06	106.76	RS(0.013)NT(0.986)PVQS(0.002)T(0.002)S(0.013)NS(0.984)R	2	0.77991	3	1.086	1.032	1.065	0.968	0.923	0.961	0.896	0.00636	nucleus				K02320	POLA1; DNA polymerase alpha subunit A [EC:2.7.7.7]	tms03030 DNA replication - Tremella mesenterica;
A0A1Q3DUI1	352	S	Protein kinase OS=Lentinula edodes OX=5353 GN=LENED_000013 PE=4 SV=1	LENED_000013	0.999917	5.06e-12	126.63	VS(1)S(0.974)QHT(0.027)FEDDLKR	3	0.40758	9	1.052	1.074	1.067	0.979	0.964	0.907	0.893	0.00908	nucleus				K02320	POLA1; DNA polymerase alpha subunit A [EC:2.7.7.7]	tms03030 DNA replication - Tremella mesenterica;
A0A1Q3DUI6	33	S	Ribosomal protein L4 OS=Lentinula edodes OX=5353 GN=LENED_000020 PE=4 SV=1	LENED_000020	1	4.6e-07	118.88	NPLFEAS(1)PK	3	0.23834	6	1.097	1.09	1.072	0.923	0.942	0.916	0.853	0.000123	cytoplasm	GO:0044085 cellular component biogenesis; GO:0042254 ribosome biogenesis; GO:0022613 ribonucleoprotein complex biogenesis; GO:0071840 cellular component organization or biogenesis;	GO:0044464 cell part; GO:0005622 intracellular; GO:0032991 macromolecular complex; GO:0044424 intracellular part; GO:1990904 ribonucleoprotein complex; GO:0005623 cell; GO:0030529 intracellular ribonucleoprotein complex;		K02936	RP-L7Ae, RPL7A; large subunit ribosomal protein L7Ae	tms03010 Ribosome - Tremella mesenterica;	IPR029064; IPR004038;	50S ribosomal protein L30e-like; Ribosomal protein L7Ae/L30e/S12e/Gadd45;	J	KOG3166	60S ribosomal protein L7A
A0A1Q3DUI6	207	S	Ribosomal protein L4 OS=Lentinula edodes OX=5353 GN=LENED_000020 PE=4 SV=1	LENED_000020	1	4.16e-09	102.45	TAAVVALQEVKS(1)EDQR	3	-1.2372	1	1.095	1.201	1.03	0.819	0.839	1.041	0.811	0.0736	cytoplasm	GO:0044085 cellular component biogenesis; GO:0042254 ribosome biogenesis; GO:0022613 ribonucleoprotein complex biogenesis; GO:0071840 cellular component organization or biogenesis;	GO:0044464 cell part; GO:0005622 intracellular; GO:0032991 macromolecular complex; GO:0044424 intracellular part; GO:1990904 ribonucleoprotein complex; GO:0005623 cell; GO:0030529 intracellular ribonucleoprotein complex;		K02936	RP-L7Ae, RPL7A; large subunit ribosomal protein L7Ae	tms03010 Ribosome - Tremella mesenterica;	IPR029064; IPR004038;	50S ribosomal protein L30e-like; Ribosomal protein L7Ae/L30e/S12e/Gadd45;	J	KOG3166	60S ribosomal protein L7A
A0A1Q3DUI6	19	S	Ribosomal protein L4 OS=Lentinula edodes OX=5353 GN=LENED_000020 PE=4 SV=1	LENED_000020	1	0.00137	76.156	KPAAAPFGS(1)K	3	-0.52112	2	1.215	1.051	1.077	0.874	0.928	0.896	0.807	0.0115	cytoplasm	GO:0044085 cellular component biogenesis; GO:0042254 ribosome biogenesis; GO:0022613 ribonucleoprotein complex biogenesis; GO:0071840 cellular component organization or biogenesis;	GO:0044464 cell part; GO:0005622 intracellular; GO:0032991 macromolecular complex; GO:0044424 intracellular part; GO:1990904 ribonucleoprotein complex; GO:0005623 cell; GO:0030529 intracellular ribonucleoprotein complex;		K02936	RP-L7Ae, RPL7A; large subunit ribosomal protein L7Ae	tms03010 Ribosome - Tremella mesenterica;	IPR029064; IPR004038;	50S ribosomal protein L30e-like; Ribosomal protein L7Ae/L30e/S12e/Gadd45;	J	KOG3166	60S ribosomal protein L7A
A0A1Q3DUI6	263	S	Ribosomal protein L4 OS=Lentinula edodes OX=5353 GN=LENED_000020 PE=4 SV=1	LENED_000020	1	2.13e-23	167.28	AAGQNANAAS(1)IGKL	3	-0.18928	3	0.907	0.947	0.846	1.029	1.211	1.05	1.219	0.0323	cytoplasm	GO:0044085 cellular component biogenesis; GO:0042254 ribosome biogenesis; GO:0022613 ribonucleoprotein complex biogenesis; GO:0071840 cellular component organization or biogenesis;	GO:0044464 cell part; GO:0005622 intracellular; GO:0032991 macromolecular complex; GO:0044424 intracellular part; GO:1990904 ribonucleoprotein complex; GO:0005623 cell; GO:0030529 intracellular ribonucleoprotein complex;		K02936	RP-L7Ae, RPL7A; large subunit ribosomal protein L7Ae	tms03010 Ribosome - Tremella mesenterica;	IPR029064; IPR004038;	50S ribosomal protein L30e-like; Ribosomal protein L7Ae/L30e/S12e/Gadd45;	J	KOG3166	60S ribosomal protein L7A
A0A1Q3DUJ1	75	S	Protein kinase OS=Lentinula edodes OX=5353 GN=LENED_000024 PE=4 SV=1	LENED_000024	1	0.00193	75.739	QQAS(1)LKEK	2	0.41719	2	1.041	1.021	1.049	0.966	0.982	0.971	0.938	0.00248
A0A1Q3DUJ9	1087	Y	Dna partial OS=Lentinula edodes OX=5353 GN=LENED_000066 PE=4 SV=1	LENED_000066	0.996866	0.00206	66.267	NVPS(0.003)Y(0.997)RNPRR	3	3.889	1	0.84	1.848	0.715	0.774	0.856	0.989	0.77	0.592
A0A1Q3DUK1	596	S	Dsb repair complex subunit OS=Lentinula edodes OX=5353 GN=LENED_000036 PE=4 SV=1	LENED_000036	1	1.72e-09	96.848	RKPDDAS(1)NDGIDVAEIK	3	1.4279	3	1.004	1.265	1.11	0.789	0.965	0.912	0.789	0.0583	cytoplasm	GO:0016043 cellular component organization; GO:0033554 cellular response to stress; GO:0065008 regulation of biological quality; GO:0006725 cellular aromatic compound metabolic process; GO:0006259 DNA metabolic process; GO:0006302 double-strand break repair; GO:0050896 response to stimulus; GO:0044237 cellular metabolic process; GO:0060249 anatomical structure homeostasis; GO:0071704 organic subs…	GO:0043564 Ku70:Ku80 complex; GO:0043226 organelle; GO:0043229 intracellular organelle; GO:0043231 intracellular membrane-bounded organelle; GO:0005634 nucleus; GO:0044464 cell part; GO:0005622 intracellular; GO:0044446 intracellular organelle part; GO:0032991 macromolecular complex; GO:0044424 intracellular part; GO:0043234 protein complex; GO:0005623 cell; GO:0043227 membrane-bounded organelle;…	GO:0003677 DNA binding; GO:0070035 purine NTP-dependent helicase activity; GO:0004386 helicase activity; GO:0008026 ATP-dependent helicase activity; GO:0042162 telomeric DNA binding; GO:0016817 hydrolase activity, acting on acid anhydrides; GO:0016787 hydrolase activity; GO:0043565 sequence-specific DNA binding; GO:0017111 nucleoside-triphosphatase activity; GO:0016887 ATPase activity; GO:1901363…	K10884	XRCC6, KU70, G22P1; ATP-dependent DNA helicase 2 subunit 1	tms03450 Non-homologous end-joining - Tremella mesenterica;	IPR005161; IPR003034; IPR006164; IPR016194; IPR005160; IPR002035;	Ku70/Ku80, N-terminal alpha/beta; SAP domain; Ku70/Ku80 beta-barrel domain; SPOC-like, C-terminal domain; Ku70/Ku80 C-terminal arm; von Willebrand factor, type A;	L	KOG2327	DNA-binding subunit of a DNA-dependent protein kinase (Ku70 autoantigen)
A0A1Q3DUL1	385	S	Non-specific serine/threonine protein kinase OS=Lentinula edodes OX=5353 GN=LENED_000077 PE=4 SV=1	LENED_000077	1	7.87e-17	140.81	NAIS(1)PGALSPSGR	3	0.068619	4	0.897	0.911	0.902	1.052	1.087	1.141	1.21	0.00138	cytoskeleton	GO:0016310 phosphorylation; GO:0044267 cellular protein metabolic process; GO:0044238 primary metabolic process; GO:0044237 cellular metabolic process; GO:0006796 phosphate-containing compound metabolic process; GO:0071704 organic substance metabolic process; GO:0008152 metabolic process; GO:0006468 protein phosphorylation; GO:0006793 phosphorus metabolic process; GO:0044260 cellular macromolecul…		GO:0005524 ATP binding; GO:1901265 nucleoside phosphate binding; GO:0016773 phosphotransferase activity, alcohol group as acceptor; GO:0001882 nucleoside binding; GO:0043167 ion binding; GO:0000166 nucleotide binding; GO:0004672 protein kinase activity; GO:0097159 organic cyclic compound binding; GO:1901363 heterocyclic compound binding; GO:0032549 ribonucleoside binding; GO:0097367 carbohydrate …	K12761	SNF1; carbon catabolite-derepressing protein kinase [EC:2.7.11.1]	tms04113 Meiosis - yeast - Tremella mesenterica; tms04138 Autophagy - yeast - Tremella mesenterica;	IPR028375; IPR000719; IPR013896; IPR011009;	KA1 domain/Ssp2, C-terminal; Protein kinase domain; Carbon catabolite-derepressing protein kinase, ubiquitin-associated domain; Protein kinase-like domain;	T	KOG0583	Serine/threonine protein kinase
A0A1Q3DUL1	390	S	Non-specific serine/threonine protein kinase OS=Lentinula edodes OX=5353 GN=LENED_000077 PE=4 SV=1	LENED_000077	0.996117	8.5e-17	150.27	NAISPGALS(0.996)PS(0.004)GR	3	0.25529	4	0.91	0.92	0.951	1.12	1.075	1.035	1.161	0.00478	cytoskeleton	GO:0016310 phosphorylation; GO:0044267 cellular protein metabolic process; GO:0044238 primary metabolic process; GO:0044237 cellular metabolic process; GO:0006796 phosphate-containing compound metabolic process; GO:0071704 organic substance metabolic process; GO:0008152 metabolic process; GO:0006468 protein phosphorylation; GO:0006793 phosphorus metabolic process; GO:0044260 cellular macromolecul…		GO:0005524 ATP binding; GO:1901265 nucleoside phosphate binding; GO:0016773 phosphotransferase activity, alcohol group as acceptor; GO:0001882 nucleoside binding; GO:0043167 ion binding; GO:0000166 nucleotide binding; GO:0004672 protein kinase activity; GO:0097159 organic cyclic compound binding; GO:1901363 heterocyclic compound binding; GO:0032549 ribonucleoside binding; GO:0097367 carbohydrate …	K12761	SNF1; carbon catabolite-derepressing protein kinase [EC:2.7.11.1]	tms04113 Meiosis - yeast - Tremella mesenterica; tms04138 Autophagy - yeast - Tremella mesenterica;	IPR028375; IPR000719; IPR013896; IPR011009;	KA1 domain/Ssp2, C-terminal; Protein kinase domain; Carbon catabolite-derepressing protein kinase, ubiquitin-associated domain; Protein kinase-like domain;	T	KOG0583	Serine/threonine protein kinase
A0A1Q3DUL2	147	S	Uncharacterized protein OS=Lentinula edodes OX=5353 GN=LENED_000046 PE=4 SV=1	LENED_000046	0.883376	2.23e-38	156.88	QEQHS(0.117)S(0.883)EDGGSGTTTAETR	3	-0.047656	2	0.367			1.269	1.054	1.18	3.182
A0A1Q3DUL2	146	S	Uncharacterized protein OS=Lentinula edodes OX=5353 GN=LENED_000046 PE=4 SV=1	LENED_000046	0.753843	2.19e-20	121.97	QEQHS(0.754)S(0.246)EDGGSGTTTAETR	3	0.48176	1				1.075	1	0.832
A0A1Q3DUL7	245	S	FAD NADP-binding domain-containing protein OS=Lentinula edodes OX=5353 GN=LENED_000069 PE=4 SV=1	LENED_000069	0.997185	0.0019	91.549	RS(0.997)PDET(0.003)R	2	0.097146	1	0.311	0.334	0.228	1.778	1.544	1.655	5.701	0.000143	extracellular	GO:0044699 single-organism process; GO:0008152 metabolic process; GO:0055114 oxidation-reduction process; GO:0044710 single-organism metabolic process;		GO:0097159 organic cyclic compound binding; GO:1901363 heterocyclic compound binding; GO:1901265 nucleoside phosphate binding; GO:0050660 flavin adenine dinucleotide binding; GO:0003824 catalytic activity; GO:0005488 binding; GO:0043167 ion binding; GO:0043168 anion binding; GO:0000166 nucleotide binding; GO:0048037 cofactor binding; GO:0016491 oxidoreductase activity; GO:0036094 small molecule b…				IPR002938; IPR023753;	FAD-binding domain; FAD/NAD(P)-binding domain;	CR	KOG2614	Kynurenine 3-monooxygenase and related flavoprotein monooxygenases
A0A1Q3DUL7	329	S	FAD NADP-binding domain-containing protein OS=Lentinula edodes OX=5353 GN=LENED_000069 PE=4 SV=1	LENED_000069	1	0.00296	74.611	LLCKS(1)PNLR	3	0.096718	1	0.352	0.322	0.289	1.618	1.65	1.621	5.077	0.00124	extracellular	GO:0044699 single-organism process; GO:0008152 metabolic process; GO:0055114 oxidation-reduction process; GO:0044710 single-organism metabolic process;		GO:0097159 organic cyclic compound binding; GO:1901363 heterocyclic compound binding; GO:1901265 nucleoside phosphate binding; GO:0050660 flavin adenine dinucleotide binding; GO:0003824 catalytic activity; GO:0005488 binding; GO:0043167 ion binding; GO:0043168 anion binding; GO:0000166 nucleotide binding; GO:0048037 cofactor binding; GO:0016491 oxidoreductase activity; GO:0036094 small molecule b…				IPR002938; IPR023753;	FAD-binding domain; FAD/NAD(P)-binding domain;	CR	KOG2614	Kynurenine 3-monooxygenase and related flavoprotein monooxygenases
A0A1Q3DUL8	210	T	Winged helix DNA-binding domain-containing partial OS=Lentinula edodes OX=5353 GN=LENED_000052 PE=4 SV=1	LENED_000052	1	7.17e-05	107.34	RQET(1)IENVR	2	0.081581	2	0.886	1.089	1.019	1.053	0.981	1	1.013	0.811
A0A1Q3DUL8	72	S	Winged helix DNA-binding domain-containing partial OS=Lentinula edodes OX=5353 GN=LENED_000052 PE=4 SV=1	LENED_000052	1	8.41e-32	207.92	AHGHS(1)QQLFTNFPR	3	-0.60785	1	0.897	0.927	0.878	0.949	1.25	1.083	1.215	0.0809
A0A1Q3DUL8	372	S	Winged helix DNA-binding domain-containing partial OS=Lentinula edodes OX=5353 GN=LENED_000052 PE=4 SV=1	LENED_000052	0.846891	0.000553	81.904	S(0.153)S(0.847)PNITSTTFR	2	-2.4435	1
A0A1Q3DUM6	353	Y	CAMK CAMKL CHK1 protein kinase OS=Lentinula edodes OX=5353 GN=LENED_000017 PE=4 SV=1	LENED_000017	0.896111	0.000888	90.05	RDS(0.104)FGSY(0.896)K	2	0.24689	1	0.803	0.909	0.868	1.131	1.206	1.075	1.322	0.0047	plasma membrane	GO:0016310 phosphorylation; GO:0044267 cellular protein metabolic process; GO:0044238 primary metabolic process; GO:0044237 cellular metabolic process; GO:0006796 phosphate-containing compound metabolic process; GO:0071704 organic substance metabolic process; GO:0008152 metabolic process; GO:0006468 protein phosphorylation; GO:0006793 phosphorus metabolic process; GO:0044260 cellular macromolecul…		GO:0005524 ATP binding; GO:1901265 nucleoside phosphate binding; GO:0016773 phosphotransferase activity, alcohol group as acceptor; GO:0001882 nucleoside binding; GO:0043167 ion binding; GO:0004672 protein kinase activity; GO:0000166 nucleotide binding; GO:0097159 organic cyclic compound binding; GO:1901363 heterocyclic compound binding; GO:0032549 ribonucleoside binding; GO:0097367 carbohydrate …	K02216	CHK1; serine/threonine-protein kinase Chk1 [EC:2.7.11.1]	tms04111 Cell cycle - yeast - Tremella mesenterica; tms04113 Meiosis - yeast - Tremella mesenterica;	IPR000719; IPR002550; IPR000644; IPR011009;	Protein kinase domain; Domain of unknown function DUF21; CBS domain; Protein kinase-like domain;
A0A1Q3DUM6	349	S	CAMK CAMKL CHK1 protein kinase OS=Lentinula edodes OX=5353 GN=LENED_000017 PE=4 SV=1	LENED_000017	1	5.16e-07	169.65	RDS(1)FGSYK	3	0.496	6	0.79	0.741	0.762	1.2	1.272	1.196	1.6	6.33e-05	plasma membrane	GO:0016310 phosphorylation; GO:0044267 cellular protein metabolic process; GO:0044238 primary metabolic process; GO:0044237 cellular metabolic process; GO:0006796 phosphate-containing compound metabolic process; GO:0071704 organic substance metabolic process; GO:0008152 metabolic process; GO:0006468 protein phosphorylation; GO:0006793 phosphorus metabolic process; GO:0044260 cellular macromolecul…		GO:0005524 ATP binding; GO:1901265 nucleoside phosphate binding; GO:0016773 phosphotransferase activity, alcohol group as acceptor; GO:0001882 nucleoside binding; GO:0043167 ion binding; GO:0004672 protein kinase activity; GO:0000166 nucleotide binding; GO:0097159 organic cyclic compound binding; GO:1901363 heterocyclic compound binding; GO:0032549 ribonucleoside binding; GO:0097367 carbohydrate …	K02216	CHK1; serine/threonine-protein kinase Chk1 [EC:2.7.11.1]	tms04111 Cell cycle - yeast - Tremella mesenterica; tms04113 Meiosis - yeast - Tremella mesenterica;	IPR000719; IPR002550; IPR000644; IPR011009;	Protein kinase domain; Domain of unknown function DUF21; CBS domain; Protein kinase-like domain;
A0A1Q3DUM6	332	T	CAMK CAMKL CHK1 protein kinase OS=Lentinula edodes OX=5353 GN=LENED_000017 PE=4 SV=1	LENED_000017	0.988148	0.00536	71.176	RAT(0.988)T(0.004)AT(0.008)IMR	2	0.27754	1	0.69	0.933	0.849	1.067	1.084	1.341	1.413	0.0397	plasma membrane	GO:0016310 phosphorylation; GO:0044267 cellular protein metabolic process; GO:0044238 primary metabolic process; GO:0044237 cellular metabolic process; GO:0006796 phosphate-containing compound metabolic process; GO:0071704 organic substance metabolic process; GO:0008152 metabolic process; GO:0006468 protein phosphorylation; GO:0006793 phosphorus metabolic process; GO:0044260 cellular macromolecul…		GO:0005524 ATP binding; GO:1901265 nucleoside phosphate binding; GO:0016773 phosphotransferase activity, alcohol group as acceptor; GO:0001882 nucleoside binding; GO:0043167 ion binding; GO:0004672 protein kinase activity; GO:0000166 nucleotide binding; GO:0097159 organic cyclic compound binding; GO:1901363 heterocyclic compound binding; GO:0032549 ribonucleoside binding; GO:0097367 carbohydrate …	K02216	CHK1; serine/threonine-protein kinase Chk1 [EC:2.7.11.1]	tms04111 Cell cycle - yeast - Tremella mesenterica; tms04113 Meiosis - yeast - Tremella mesenterica;	IPR000719; IPR002550; IPR000644; IPR011009;	Protein kinase domain; Domain of unknown function DUF21; CBS domain; Protein kinase-like domain;
A0A1Q3DUN8	145	T	Uncharacterized protein OS=Lentinula edodes OX=5353 GN=LENED_000006 PE=4 SV=1	LENED_000006	0.999302	7.36e-12	129.01	S(0.001)ET(0.999)EDEEAAIMR	2	-0.28993	2	0.924	1.191	1.128	0.943	0.93	0.935	0.866	0.216
A0A1Q3DUQ3	1724	T	P-type phospholipid transporter OS=Lentinula edodes OX=5353 GN=LENED_000120 PE=3 SV=1	LENED_000120	1	7.09e-05	110.74	T(1)AT(1)LEDR	2	-0.40197	4	1.036	1.32	1.117	0.863	0.845	0.879	0.745	0.0574	plasma membrane	GO:0006725 cellular aromatic compound metabolic process; GO:0097659 nucleic acid-templated transcription; GO:0044699 single-organism process; GO:0009058 biosynthetic process; GO:0044237 cellular metabolic process; GO:0051234 establishment of localization; GO:0071704 organic substance metabolic process; GO:0008152 metabolic process; GO:1902578 single-organism localization; GO:0046483 heterocycle m…	GO:0016020 membrane; GO:0043226 organelle; GO:0043231 intracellular membrane-bounded organelle; GO:0043229 intracellular organelle; GO:0005634 nucleus; GO:0044425 membrane part; GO:0044464 cell part; GO:0005622 intracellular; GO:0031224 intrinsic component of membrane; GO:0044424 intracellular part; GO:0043227 membrane-bounded organelle; GO:0005623 cell; GO:0016021 integral component of membrane;	GO:1901265 nucleoside phosphate binding; GO:0005319 lipid transporter activity; GO:0016817 hydrolase activity, acting on acid anhydrides; GO:0022892 substrate-specific transporter activity; GO:0016787 hydrolase activity; GO:0016887 ATPase activity; GO:1901363 heterocyclic compound binding; GO:0097159 organic cyclic compound binding; GO:0016462 pyrophosphatase activity; GO:0003824 catalytic activi…	K01530	E3.6.3.1; phospholipid-translocating ATPase [EC:3.6.3.1]		IPR032630; IPR008250; IPR023299; IPR007219; IPR032631; IPR023214;	P-type ATPase, C-terminal; P-type ATPase, A domain; P-type ATPase, cytoplasmic domain N; Transcription factor domain, fungi; P-type ATPase, N-terminal; HAD-like domain;	R	KOG0206	P-type ATPase
A0A1Q3DUQ3	1890	S	P-type phospholipid transporter OS=Lentinula edodes OX=5353 GN=LENED_000120 PE=3 SV=1	LENED_000120	0.751762	1.31e-17	110.17	KAPESATVT(0.002)S(0.008)IPS(0.034)EAS(0.752)PT(0.203)DAPT(0.002)ANSDWFPNR	4	0.29845	2	0.917	0.999	0.762	1.085	1.106	1.114	1.234	0.114	plasma membrane	GO:0006725 cellular aromatic compound metabolic process; GO:0097659 nucleic acid-templated transcription; GO:0044699 single-organism process; GO:0009058 biosynthetic process; GO:0044237 cellular metabolic process; GO:0051234 establishment of localization; GO:0071704 organic substance metabolic process; GO:0008152 metabolic process; GO:1902578 single-organism localization; GO:0046483 heterocycle m…	GO:0016020 membrane; GO:0043226 organelle; GO:0043231 intracellular membrane-bounded organelle; GO:0043229 intracellular organelle; GO:0005634 nucleus; GO:0044425 membrane part; GO:0044464 cell part; GO:0005622 intracellular; GO:0031224 intrinsic component of membrane; GO:0044424 intracellular part; GO:0043227 membrane-bounded organelle; GO:0005623 cell; GO:0016021 integral component of membrane;	GO:1901265 nucleoside phosphate binding; GO:0005319 lipid transporter activity; GO:0016817 hydrolase activity, acting on acid anhydrides; GO:0022892 substrate-specific transporter activity; GO:0016787 hydrolase activity; GO:0016887 ATPase activity; GO:1901363 heterocyclic compound binding; GO:0097159 organic cyclic compound binding; GO:0016462 pyrophosphatase activity; GO:0003824 catalytic activi…	K01530	E3.6.3.1; phospholipid-translocating ATPase [EC:3.6.3.1]		IPR032630; IPR008250; IPR023299; IPR007219; IPR032631; IPR023214;	P-type ATPase, C-terminal; P-type ATPase, A domain; P-type ATPase, cytoplasmic domain N; Transcription factor domain, fungi; P-type ATPase, N-terminal; HAD-like domain;	R	KOG0206	P-type ATPase
A0A1Q3DUQ3	15	S	P-type phospholipid transporter OS=Lentinula edodes OX=5353 GN=LENED_000120 PE=3 SV=1	LENED_000120	0.997555	5.63e-36	187.57	HS(0.002)DS(0.998)DEEEDDNIDPELR	2	0.16672	2	0.766	0.73	0.697	1.232	1.282	1.242	1.713	5.77e-05	plasma membrane	GO:0006725 cellular aromatic compound metabolic process; GO:0097659 nucleic acid-templated transcription; GO:0044699 single-organism process; GO:0009058 biosynthetic process; GO:0044237 cellular metabolic process; GO:0051234 establishment of localization; GO:0071704 organic substance metabolic process; GO:0008152 metabolic process; GO:1902578 single-organism localization; GO:0046483 heterocycle m…	GO:0016020 membrane; GO:0043226 organelle; GO:0043231 intracellular membrane-bounded organelle; GO:0043229 intracellular organelle; GO:0005634 nucleus; GO:0044425 membrane part; GO:0044464 cell part; GO:0005622 intracellular; GO:0031224 intrinsic component of membrane; GO:0044424 intracellular part; GO:0043227 membrane-bounded organelle; GO:0005623 cell; GO:0016021 integral component of membrane;	GO:1901265 nucleoside phosphate binding; GO:0005319 lipid transporter activity; GO:0016817 hydrolase activity, acting on acid anhydrides; GO:0022892 substrate-specific transporter activity; GO:0016787 hydrolase activity; GO:0016887 ATPase activity; GO:1901363 heterocyclic compound binding; GO:0097159 organic cyclic compound binding; GO:0016462 pyrophosphatase activity; GO:0003824 catalytic activi…	K01530	E3.6.3.1; phospholipid-translocating ATPase [EC:3.6.3.1]		IPR032630; IPR008250; IPR023299; IPR007219; IPR032631; IPR023214;	P-type ATPase, C-terminal; P-type ATPase, A domain; P-type ATPase, cytoplasmic domain N; Transcription factor domain, fungi; P-type ATPase, N-terminal; HAD-like domain;	R	KOG0206	P-type ATPase
A0A1Q3DUQ3	2386	S	P-type phospholipid transporter OS=Lentinula edodes OX=5353 GN=LENED_000120 PE=3 SV=1	LENED_000120	0.912665	0.00102	77.74	T(0.022)LS(0.913)S(0.065)ATR	2	1.089	2	0.979	0.946	1.003	1.071	1.018	1.005	1.057	0.0997	plasma membrane	GO:0006725 cellular aromatic compound metabolic process; GO:0097659 nucleic acid-templated transcription; GO:0044699 single-organism process; GO:0009058 biosynthetic process; GO:0044237 cellular metabolic process; GO:0051234 establishment of localization; GO:0071704 organic substance metabolic process; GO:0008152 metabolic process; GO:1902578 single-organism localization; GO:0046483 heterocycle m…	GO:0016020 membrane; GO:0043226 organelle; GO:0043231 intracellular membrane-bounded organelle; GO:0043229 intracellular organelle; GO:0005634 nucleus; GO:0044425 membrane part; GO:0044464 cell part; GO:0005622 intracellular; GO:0031224 intrinsic component of membrane; GO:0044424 intracellular part; GO:0043227 membrane-bounded organelle; GO:0005623 cell; GO:0016021 integral component of membrane;	GO:1901265 nucleoside phosphate binding; GO:0005319 lipid transporter activity; GO:0016817 hydrolase activity, acting on acid anhydrides; GO:0022892 substrate-specific transporter activity; GO:0016787 hydrolase activity; GO:0016887 ATPase activity; GO:1901363 heterocyclic compound binding; GO:0097159 organic cyclic compound binding; GO:0016462 pyrophosphatase activity; GO:0003824 catalytic activi…	K01530	E3.6.3.1; phospholipid-translocating ATPase [EC:3.6.3.1]		IPR032630; IPR008250; IPR023299; IPR007219; IPR032631; IPR023214;	P-type ATPase, C-terminal; P-type ATPase, A domain; P-type ATPase, cytoplasmic domain N; Transcription factor domain, fungi; P-type ATPase, N-terminal; HAD-like domain;	R	KOG0206	P-type ATPase
A0A1Q3DUQ3	2367	S	P-type phospholipid transporter OS=Lentinula edodes OX=5353 GN=LENED_000120 PE=3 SV=1	LENED_000120	0.999754	0.0045	81.565	QGS(1)PQNDSR	2	0.23669	2	1.138	0.954	0.924	0.927	1.178	0.895	0.995	0.94	plasma membrane	GO:0006725 cellular aromatic compound metabolic process; GO:0097659 nucleic acid-templated transcription; GO:0044699 single-organism process; GO:0009058 biosynthetic process; GO:0044237 cellular metabolic process; GO:0051234 establishment of localization; GO:0071704 organic substance metabolic process; GO:0008152 metabolic process; GO:1902578 single-organism localization; GO:0046483 heterocycle m…	GO:0016020 membrane; GO:0043226 organelle; GO:0043231 intracellular membrane-bounded organelle; GO:0043229 intracellular organelle; GO:0005634 nucleus; GO:0044425 membrane part; GO:0044464 cell part; GO:0005622 intracellular; GO:0031224 intrinsic component of membrane; GO:0044424 intracellular part; GO:0043227 membrane-bounded organelle; GO:0005623 cell; GO:0016021 integral component of membrane;	GO:1901265 nucleoside phosphate binding; GO:0005319 lipid transporter activity; GO:0016817 hydrolase activity, acting on acid anhydrides; GO:0022892 substrate-specific transporter activity; GO:0016787 hydrolase activity; GO:0016887 ATPase activity; GO:1901363 heterocyclic compound binding; GO:0097159 organic cyclic compound binding; GO:0016462 pyrophosphatase activity; GO:0003824 catalytic activi…	K01530	E3.6.3.1; phospholipid-translocating ATPase [EC:3.6.3.1]		IPR032630; IPR008250; IPR023299; IPR007219; IPR032631; IPR023214;	P-type ATPase, C-terminal; P-type ATPase, A domain; P-type ATPase, cytoplasmic domain N; Transcription factor domain, fungi; P-type ATPase, N-terminal; HAD-like domain;	R	KOG0206	P-type ATPase
A0A1Q3DUQ3	37	S	P-type phospholipid transporter OS=Lentinula edodes OX=5353 GN=LENED_000120 PE=3 SV=1	LENED_000120	0.851566	0.00258	67.136	T(0.065)AAS(0.852)ALEES(0.083)IR	2	0.42521	1									plasma membrane	GO:0006725 cellular aromatic compound metabolic process; GO:0097659 nucleic acid-templated transcription; GO:0044699 single-organism process; GO:0009058 biosynthetic process; GO:0044237 cellular metabolic process; GO:0051234 establishment of localization; GO:0071704 organic substance metabolic process; GO:0008152 metabolic process; GO:1902578 single-organism localization; GO:0046483 heterocycle m…	GO:0016020 membrane; GO:0043226 organelle; GO:0043231 intracellular membrane-bounded organelle; GO:0043229 intracellular organelle; GO:0005634 nucleus; GO:0044425 membrane part; GO:0044464 cell part; GO:0005622 intracellular; GO:0031224 intrinsic component of membrane; GO:0044424 intracellular part; GO:0043227 membrane-bounded organelle; GO:0005623 cell; GO:0016021 integral component of membrane;	GO:1901265 nucleoside phosphate binding; GO:0005319 lipid transporter activity; GO:0016817 hydrolase activity, acting on acid anhydrides; GO:0022892 substrate-specific transporter activity; GO:0016787 hydrolase activity; GO:0016887 ATPase activity; GO:1901363 heterocyclic compound binding; GO:0097159 organic cyclic compound binding; GO:0016462 pyrophosphatase activity; GO:0003824 catalytic activi…	K01530	E3.6.3.1; phospholipid-translocating ATPase [EC:3.6.3.1]		IPR032630; IPR008250; IPR023299; IPR007219; IPR032631; IPR023214;	P-type ATPase, C-terminal; P-type ATPase, A domain; P-type ATPase, cytoplasmic domain N; Transcription factor domain, fungi; P-type ATPase, N-terminal; HAD-like domain;	R	KOG0206	P-type ATPase
A0A1Q3DUQ3	1722	T	P-type phospholipid transporter OS=Lentinula edodes OX=5353 GN=LENED_000120 PE=3 SV=1	LENED_000120	1	0.0047	87.568	T(1)AT(1)LEDR	2	-0.40197	2	1.235	1.278	1.08	0.917	0.721	0.835	0.688	0.0124	plasma membrane	GO:0006725 cellular aromatic compound metabolic process; GO:0097659 nucleic acid-templated transcription; GO:0044699 single-organism process; GO:0009058 biosynthetic process; GO:0044237 cellular metabolic process; GO:0051234 establishment of localization; GO:0071704 organic substance metabolic process; GO:0008152 metabolic process; GO:1902578 single-organism localization; GO:0046483 heterocycle m…	GO:0016020 membrane; GO:0043226 organelle; GO:0043231 intracellular membrane-bounded organelle; GO:0043229 intracellular organelle; GO:0005634 nucleus; GO:0044425 membrane part; GO:0044464 cell part; GO:0005622 intracellular; GO:0031224 intrinsic component of membrane; GO:0044424 intracellular part; GO:0043227 membrane-bounded organelle; GO:0005623 cell; GO:0016021 integral component of membrane;	GO:1901265 nucleoside phosphate binding; GO:0005319 lipid transporter activity; GO:0016817 hydrolase activity, acting on acid anhydrides; GO:0022892 substrate-specific transporter activity; GO:0016787 hydrolase activity; GO:0016887 ATPase activity; GO:1901363 heterocyclic compound binding; GO:0097159 organic cyclic compound binding; GO:0016462 pyrophosphatase activity; GO:0003824 catalytic activi…	K01530	E3.6.3.1; phospholipid-translocating ATPase [EC:3.6.3.1]		IPR032630; IPR008250; IPR023299; IPR007219; IPR032631; IPR023214;	P-type ATPase, C-terminal; P-type ATPase, A domain; P-type ATPase, cytoplasmic domain N; Transcription factor domain, fungi; P-type ATPase, N-terminal; HAD-like domain;	R	KOG0206	P-type ATPase
A0A1Q3DUQ3	2384	T	P-type phospholipid transporter OS=Lentinula edodes OX=5353 GN=LENED_000120 PE=3 SV=1	LENED_000120	0.996338	0.000861	114.5	KKT(0.996)LS(0.003)S(0.001)ATR	3	-0.12374	3	0.897	0.983	1.001	1.079	1.027	1.032	1.089	0.0822	plasma membrane	GO:0006725 cellular aromatic compound metabolic process; GO:0097659 nucleic acid-templated transcription; GO:0044699 single-organism process; GO:0009058 biosynthetic process; GO:0044237 cellular metabolic process; GO:0051234 establishment of localization; GO:0071704 organic substance metabolic process; GO:0008152 metabolic process; GO:1902578 single-organism localization; GO:0046483 heterocycle m…	GO:0016020 membrane; GO:0043226 organelle; GO:0043231 intracellular membrane-bounded organelle; GO:0043229 intracellular organelle; GO:0005634 nucleus; GO:0044425 membrane part; GO:0044464 cell part; GO:0005622 intracellular; GO:0031224 intrinsic component of membrane; GO:0044424 intracellular part; GO:0043227 membrane-bounded organelle; GO:0005623 cell; GO:0016021 integral component of membrane;	GO:1901265 nucleoside phosphate binding; GO:0005319 lipid transporter activity; GO:0016817 hydrolase activity, acting on acid anhydrides; GO:0022892 substrate-specific transporter activity; GO:0016787 hydrolase activity; GO:0016887 ATPase activity; GO:1901363 heterocyclic compound binding; GO:0097159 organic cyclic compound binding; GO:0016462 pyrophosphatase activity; GO:0003824 catalytic activi…	K01530	E3.6.3.1; phospholipid-translocating ATPase [EC:3.6.3.1]		IPR032630; IPR008250; IPR023299; IPR007219; IPR032631; IPR023214;	P-type ATPase, C-terminal; P-type ATPase, A domain; P-type ATPase, cytoplasmic domain N; Transcription factor domain, fungi; P-type ATPase, N-terminal; HAD-like domain;	R	KOG0206	P-type ATPase
A0A1Q3DUQ4	137	S	Uncharacterized protein OS=Lentinula edodes OX=5353 GN=LENED_000114 PE=4 SV=1	LENED_000114	0.999381	0.0156	48.899	SSVKPPS(0.001)RPNS(0.999)R	3	0.0060339	1	0.598	0.499	0.464	1.422	1.482	1.43	2.776	0.000179	nucleus
A0A1Q3DUQ4	103	S	Uncharacterized protein OS=Lentinula edodes OX=5353 GN=LENED_000114 PE=4 SV=1	LENED_000114	0.999744	0.0228	49.298	T(0.048)ADS(0.952)KPPS(1)K	3	0.61138	1	0.909	0.854	0.815	1.225	1.149	1.043	1.325	0.00764	nucleus
A0A1Q3DUQ4	99	S	Uncharacterized protein OS=Lentinula edodes OX=5353 GN=LENED_000114 PE=4 SV=1	LENED_000114	0.952344	0.0166	56.205	T(0.048)ADS(0.952)KPPS(1)K	3	0.61138	2	0.837	0.805	0.721	1.245	1.23	1.134	1.527	0.00136	nucleus
A0A1Q3DUQ4	75	T	Uncharacterized protein OS=Lentinula edodes OX=5353 GN=LENED_000114 PE=4 SV=1	LENED_000114	1	7.68e-16	144.72	KAEDT(1)DAEDGAAK	4	0.10936	4	0.769	0.758	0.771	1.296	1.169	1.207	1.598	0.000116	nucleus
A0A1Q3DUQ4	111	S	Uncharacterized protein OS=Lentinula edodes OX=5353 GN=LENED_000114 PE=4 SV=1	LENED_000114	0.753899	0.00429	77.062	AINKPS(0.246)S(0.754)K	3	-0.10978	1	0.61	0.674	0.575	1.36	1.336	1.369	2.187	0.00356	nucleus
A0A1Q3DUR5	140	S	Phosphate transporter OS=Lentinula edodes OX=5353 GN=LENED_000040 PE=4 SV=1	LENED_000040	0.921691	5.15e-05	102.57	RLS(0.922)S(0.039)S(0.039)VNVNR	2	-0.16463	1	0.794	0.87	0.867	1.191	1.219	1.055	1.369	0.00436	plasma membrane	GO:0006810 transport; GO:0055085 transmembrane transport; GO:0006812 cation transport; GO:0006811 ion transport; GO:0030001 metal ion transport; GO:0051179 localization; GO:0015672 monovalent inorganic cation transport; GO:0006814 sodium ion transport; GO:0051234 establishment of localization;	GO:0016020 membrane;	GO:0005215 transporter activity;	K14430	PHO87_91; phosphate transporter		IPR004331;	SPX domain;	P	KOG1281	Na+/dicarboxylate, Na+/tricarboxylate and phosphate transporters
A0A1Q3DUS0	697	S	Uncharacterized protein OS=Lentinula edodes OX=5353 GN=LENED_000142 PE=4 SV=1	LENED_000142	0.851834	0.00523	50.924	NKS(0.852)NT(0.148)AADAVPPPHLR	3	-2.7427	1	1.05	1.187	0.973	0.898	1.008	0.916	0.879	0.136	plasma membrane		GO:0016020 membrane;	GO:0016787 hydrolase activity; GO:0003824 catalytic activity;				IPR029052; IPR004843; IPR003864;	Metallo-dependent phosphatase-like; Calcineurin-like phosphoesterase domain, ApaH type; Calcium-dependent channel, 7TM region, putative phosphate;	R	KOG1134	Uncharacterized conserved protein
A0A1Q3DUS0	594	S	Uncharacterized protein OS=Lentinula edodes OX=5353 GN=LENED_000142 PE=4 SV=1	LENED_000142	1	0.000738	95.822	LLLGS(1)QVR	2	-0.61156	1	0.779	0.759	0.809	1.178	1.27	1.174	1.543	0.000162	plasma membrane		GO:0016020 membrane;	GO:0016787 hydrolase activity; GO:0003824 catalytic activity;				IPR029052; IPR004843; IPR003864;	Metallo-dependent phosphatase-like; Calcineurin-like phosphoesterase domain, ApaH type; Calcium-dependent channel, 7TM region, putative phosphate;	R	KOG1134	Uncharacterized conserved protein
A0A1Q3DUS0	1141	S	Uncharacterized protein OS=Lentinula edodes OX=5353 GN=LENED_000142 PE=4 SV=1	LENED_000142	0.980485	2.71e-32	152.27	RT(0.02)S(0.98)VDEAS(0.726)T(0.256)GT(0.018)GAPGGR	2	0.37167	7	0.966	1.041	0.933	1.001	1.073	1	1.046	0.321	plasma membrane		GO:0016020 membrane;	GO:0016787 hydrolase activity; GO:0003824 catalytic activity;				IPR029052; IPR004843; IPR003864;	Metallo-dependent phosphatase-like; Calcineurin-like phosphoesterase domain, ApaH type; Calcium-dependent channel, 7TM region, putative phosphate;	R	KOG1134	Uncharacterized conserved protein
A0A1Q3DUS0	1147	T	Uncharacterized protein OS=Lentinula edodes OX=5353 GN=LENED_000142 PE=4 SV=1	LENED_000142	0.766088	8.62e-32	157.27	RT(0.451)S(0.549)VDEAS(0.975)T(0.766)GT(0.259)GAPGGR	3	0.36596	1	0.74	1.033	0.799	1.07	1.276	1.068	1.327	0.068	plasma membrane		GO:0016020 membrane;	GO:0016787 hydrolase activity; GO:0003824 catalytic activity;				IPR029052; IPR004843; IPR003864;	Metallo-dependent phosphatase-like; Calcineurin-like phosphoesterase domain, ApaH type; Calcium-dependent channel, 7TM region, putative phosphate;	R	KOG1134	Uncharacterized conserved protein
A0A1Q3DUS0	481	S	Uncharacterized protein OS=Lentinula edodes OX=5353 GN=LENED_000142 PE=4 SV=1	LENED_000142	0.986267	0.000682	49.662	LT(0.267)T(0.747)PDPS(0.986)LADWEPPAPEDSSR	3	-0.5402	1	1.093	0.993	1.539	0.7	1.103	0.672	0.683	0.133	plasma membrane		GO:0016020 membrane;	GO:0016787 hydrolase activity; GO:0003824 catalytic activity;				IPR029052; IPR004843; IPR003864;	Metallo-dependent phosphatase-like; Calcineurin-like phosphoesterase domain, ApaH type; Calcium-dependent channel, 7TM region, putative phosphate;	R	KOG1134	Uncharacterized conserved protein
A0A1Q3DUS0	1146	S	Uncharacterized protein OS=Lentinula edodes OX=5353 GN=LENED_000142 PE=4 SV=1	LENED_000142	0.974789	2.71e-32	157.27	RT(0.451)S(0.549)VDEAS(0.975)T(0.766)GT(0.259)GAPGGR	3	0.36596	5	0.976	1.034	0.905	0.988	1.072	1.031	1.06	0.258	plasma membrane		GO:0016020 membrane;	GO:0016787 hydrolase activity; GO:0003824 catalytic activity;				IPR029052; IPR004843; IPR003864;	Metallo-dependent phosphatase-like; Calcineurin-like phosphoesterase domain, ApaH type; Calcium-dependent channel, 7TM region, putative phosphate;	R	KOG1134	Uncharacterized conserved protein
A0A1Q3DUS0	477	T	Uncharacterized protein OS=Lentinula edodes OX=5353 GN=LENED_000142 PE=4 SV=1	LENED_000142	0.792381	3.68e-09	103.71	LT(0.195)T(0.792)PDPS(0.013)LADWEPPAPEDSSR	3	-0.58069	2	0.95	1.003	1.305	0.936	1.09	0.788	0.864	0.344	plasma membrane		GO:0016020 membrane;	GO:0016787 hydrolase activity; GO:0003824 catalytic activity;				IPR029052; IPR004843; IPR003864;	Metallo-dependent phosphatase-like; Calcineurin-like phosphoesterase domain, ApaH type; Calcium-dependent channel, 7TM region, putative phosphate;	R	KOG1134	Uncharacterized conserved protein
A0A1Q3DUS2	23	T	Protein OS=Lentinula edodes OX=5353 GN=LENED_000072 PE=4 SV=1	LENED_000072	0.998581	1.42e-07	59.614	HNNGGET(0.999)PDT(0.001)TGIPPEVR	3	3.8271	1									nucleus							IPR027417;	P-loop containing nucleoside triphosphate hydrolase;	L	KOG1807	Helicases
A0A1Q3DUS7	197	S	Osmosensor protein OS=Lentinula edodes OX=5353 GN=LENED_000132 PE=3 SV=1	LENED_000132	0.982684	3.37e-14	114.92	MVS(0.001)GMGS(0.983)GT(0.016)LASPIDAATR	2	-0.59659	12	1.126	1.163	1.105	0.836	0.932	0.886	0.782	0.00208	plasma membrane			GO:0005515 protein binding; GO:0005488 binding;	K11246	SHO1; SHO1 osmosensor	tms04011 MAPK signaling pathway - yeast - Tremella mesenterica;	IPR001452;	SH3 domain;
A0A1Q3DUS7	163	S	Osmosensor protein OS=Lentinula edodes OX=5353 GN=LENED_000132 PE=3 SV=1	LENED_000132	0.99999	7.44e-94	210.56	AQS(1)VHNVTNGYGGYASGGGIGAHDVPYNGK	4	-1.4586	12	1.12	1.035	1.002	0.988	0.912	0.971	0.909	0.0828	plasma membrane			GO:0005515 protein binding; GO:0005488 binding;	K11246	SHO1; SHO1 osmosensor	tms04011 MAPK signaling pathway - yeast - Tremella mesenterica;	IPR001452;	SH3 domain;
A0A1Q3DUS7	168	T	Osmosensor protein OS=Lentinula edodes OX=5353 GN=LENED_000132 PE=3 SV=1	LENED_000132	0.910362	5.11e-12	103.78	AQS(0.066)VHNVT(0.91)NGY(0.009)GGY(0.009)AS(0.001)GGGIGAHDVPY(0.005)NGK	3	-1.601	2	1.11	0.916	0.928	1.086	1.039	0.94	1.038	0.632	plasma membrane			GO:0005515 protein binding; GO:0005488 binding;	K11246	SHO1; SHO1 osmosensor	tms04011 MAPK signaling pathway - yeast - Tremella mesenterica;	IPR001452;	SH3 domain;
A0A1Q3DUS7	202	S	Osmosensor protein OS=Lentinula edodes OX=5353 GN=LENED_000132 PE=3 SV=1	LENED_000132	0.998692	9.21e-21	129.08	MVSGMGSGT(0.001)LAS(0.999)PIDAATR	2	-0.43185	6	1.101	1.052	1.014	0.969	0.86	1.029	0.902	0.144	plasma membrane			GO:0005515 protein binding; GO:0005488 binding;	K11246	SHO1; SHO1 osmosensor	tms04011 MAPK signaling pathway - yeast - Tremella mesenterica;	IPR001452;	SH3 domain;
A0A1Q3DUS7	176	S	Osmosensor protein OS=Lentinula edodes OX=5353 GN=LENED_000132 PE=3 SV=1	LENED_000132	0.99802	7.15e-07	91.789	AQS(0.999)VHNVT(0.001)NGYGGY(0.001)AS(0.998)GGGIGAHDVPYNGK	4	0.68566	1	1.025	1.061	1.001	0.902	0.941	1.084	0.948	0.389	plasma membrane			GO:0005515 protein binding; GO:0005488 binding;	K11246	SHO1; SHO1 osmosensor	tms04011 MAPK signaling pathway - yeast - Tremella mesenterica;	IPR001452;	SH3 domain;
A0A1Q3DUS8	116	S	Uncharacterized protein OS=Lentinula edodes OX=5353 GN=LENED_000082 PE=4 SV=1	LENED_000082	1	1.77e-05	93.424	KAS(1)VDGIIEAQR	3	-0.85169	3	0.764	0.716	0.701	1.245	1.258	1.265	1.728	3.58e-05	nucleus				K09529	DNAJC9; DnaJ homolog subfamily C member 9
A0A1Q3DUT5	386	Y	Clavaminate synthase-like protein OS=Lentinula edodes OX=5353 GN=LENED_000089 PE=3 SV=1	LENED_000089	0.858472	0.00377	61.167	Y(0.858)GT(0.024)GS(0.117)MKPSSK	3	-0.79124	1	0.983	0.91	1.007	1.033	0.988	1.09	1.073	0.167
A0A1Q3DUT5	394	S	Clavaminate synthase-like protein OS=Lentinula edodes OX=5353 GN=LENED_000089 PE=3 SV=1	LENED_000089	0.889638	5.48e-12	119.8	YGTGSMKPS(0.89)S(0.11)KEEK	4	-1.0315	2	0.866	0.796	0.793	1.204	1.184	1.135	1.435	0.000423
A0A1Q3DUT6	555	S	General substrate transporter OS=Lentinula edodes OX=5353 GN=LENED_000163 PE=3 SV=1	LENED_000163	1	1.01e-09	119.45	RHEFEHPPS(1)VR	3	0.67699	4	0.74	0.76	0.735	1.255	1.21	1.257	1.665	2.96e-06
A0A1Q3DUU2	99	S	60S acidic ribosomal protein P1 OS=Lentinula edodes OX=5353 GN=LENED_000146 PE=3 SV=1	LENED_000146	1	9.32e-26	144.57	EEEKEES(1)DDDMGFGLFD	3	-0.5929	19	1.149	1.162	1.124	0.918	0.832	0.874	0.764	0.000843	cytoplasm	GO:0006518 peptide metabolic process; GO:0006414 translational elongation; GO:0043043 peptide biosynthetic process; GO:0044267 cellular protein metabolic process; GO:0006807 nitrogen compound metabolic process; GO:0009058 biosynthetic process; GO:0043603 cellular amide metabolic process; GO:0044238 primary metabolic process; GO:1901566 organonitrogen compound biosynthetic process; GO:1901576 orga…	GO:0005840 ribosome; GO:0043226 organelle; GO:0043229 intracellular organelle; GO:0043232 intracellular non-membrane-bounded organelle; GO:0044464 cell part; GO:0005622 intracellular; GO:0005737 cytoplasm; GO:0032991 macromolecular complex; GO:0044424 intracellular part; GO:1990904 ribonucleoprotein complex; GO:0005623 cell; GO:0030529 intracellular ribonucleoprotein complex; GO:0044444 cytoplasm…	GO:0003735 structural constituent of ribosome; GO:0005198 structural molecule activity;	K02942	RP-LP1, RPLP1; large subunit ribosomal protein LP1	tms03010 Ribosome - Tremella mesenterica;			J	KOG1762	60s acidic ribosomal protein P1
A0A1Q3DUU2	75	S	60S acidic ribosomal protein P1 OS=Lentinula edodes OX=5353 GN=LENED_000146 PE=3 SV=1	LENED_000146	1	2.46e-15	103.75	DLLSNVGGGGGAPAAVAPS(1)AGGAGAAAAEAPK	3	-0.01566	2	1.063	1.036	1.036	0.842	0.999	1.039	0.919	0.306	cytoplasm	GO:0006518 peptide metabolic process; GO:0006414 translational elongation; GO:0043043 peptide biosynthetic process; GO:0044267 cellular protein metabolic process; GO:0006807 nitrogen compound metabolic process; GO:0009058 biosynthetic process; GO:0043603 cellular amide metabolic process; GO:0044238 primary metabolic process; GO:1901566 organonitrogen compound biosynthetic process; GO:1901576 orga…	GO:0005840 ribosome; GO:0043226 organelle; GO:0043229 intracellular organelle; GO:0043232 intracellular non-membrane-bounded organelle; GO:0044464 cell part; GO:0005622 intracellular; GO:0005737 cytoplasm; GO:0032991 macromolecular complex; GO:0044424 intracellular part; GO:1990904 ribonucleoprotein complex; GO:0005623 cell; GO:0030529 intracellular ribonucleoprotein complex; GO:0044444 cytoplasm…	GO:0003735 structural constituent of ribosome; GO:0005198 structural molecule activity;	K02942	RP-LP1, RPLP1; large subunit ribosomal protein LP1	tms03010 Ribosome - Tremella mesenterica;			J	KOG1762	60s acidic ribosomal protein P1
A0A1Q3DUU8	204	S	Uncharacterized protein OS=Lentinula edodes OX=5353 GN=LENED_000083 PE=4 SV=1	LENED_000083	0.810597	2.15e-14	119.8	HGT(0.012)PT(0.176)KS(0.811)DEIGLQNNHS(0.566)GDVQS(0.435)A	3	-0.12224	3	1.283	1.018	1.07	0.992	0.884	0.808	0.796	0.0697	plasma membrane							IPR006593;	Cytochrome b561/ferric reductase transmembrane;
A0A1Q3DUU8	219	S	Uncharacterized protein OS=Lentinula edodes OX=5353 GN=LENED_000083 PE=4 SV=1	LENED_000083	1	9.52e-19	124.31	SDEIGLQNNHS(1)GDVQS(1)A	2	0.71229	2	1.152	1.199	1.019	0.873	0.942	0.859	0.793	0.0154	plasma membrane							IPR006593;	Cytochrome b561/ferric reductase transmembrane;
A0A1Q3DUU8	214	S	Uncharacterized protein OS=Lentinula edodes OX=5353 GN=LENED_000083 PE=4 SV=1	LENED_000083	1	2.7e-32	160.47	SDEIGLQNNHS(1)GDVQS(1)A	2	0.71229	10	1.12	1.1	0.961	1.003	0.924	0.924	0.896	0.124	plasma membrane							IPR006593;	Cytochrome b561/ferric reductase transmembrane;
A0A1Q3DUV6	373	S	Serine threonine protein OS=Lentinula edodes OX=5353 GN=LENED_000168 PE=4 SV=1	LENED_000168	0.87826	1.61e-07	125.29	RT(0.122)S(0.878)ISDMVQR	3	-0.28346	2	1.057	0.965	1.039	0.934	1.041	0.985	0.967	0.466	nucleus									T	KOG1989	ARK protein kinase family
A0A1Q3DUV6	182	S	Serine threonine protein OS=Lentinula edodes OX=5353 GN=LENED_000168 PE=4 SV=1	LENED_000168	0.955562	1.84e-07	92.098	LT(0.02)ENWS(0.956)PVT(0.023)PS(0.002)APQQLK	3	-0.24825	2	0.972	1.081	0.867	1.028	0.959	1.096	1.056	0.487	nucleus									T	KOG1989	ARK protein kinase family
A0A1Q3DUV6	228	S	Serine threonine protein OS=Lentinula edodes OX=5353 GN=LENED_000168 PE=4 SV=1	LENED_000168	0.788383	0.000147	76.161	QS(0.212)S(0.788)VHDLVDLWGGGGGGGDR	2	-1.815	3	1.093	0.944	1.056	1.045	1.025	0.876	0.952	0.523	nucleus									T	KOG1989	ARK protein kinase family
A0A1Q3DUV6	502	S	Serine threonine protein OS=Lentinula edodes OX=5353 GN=LENED_000168 PE=4 SV=1	LENED_000168	0.794799	0.000823	65.197	S(0.795)GDIRS(0.433)PS(0.71)PERPY(0.063)QGVGK	3	-0.27842	1	0.911	0.842	0.908	1.036	1.252	1.043	1.252	0.0301	nucleus									T	KOG1989	ARK protein kinase family
A0A1Q3DUV6	509	S	Serine threonine protein OS=Lentinula edodes OX=5353 GN=LENED_000168 PE=4 SV=1	LENED_000168	0.980461	2.47e-16	135.72	S(0.017)PS(0.98)PERPY(0.002)QGVGK	2	-0.45895	4	0.984	0.965	1	1.03	0.965	1.07	1.039	0.301	nucleus									T	KOG1989	ARK protein kinase family
A0A1Q3DUV6	129	S	Serine threonine protein OS=Lentinula edodes OX=5353 GN=LENED_000168 PE=4 SV=1	LENED_000168	0.999814	0.00166	130.63	RAS(1)YIEK	3	-0.18514	2	1.062	1.086	1.023	0.988	0.902	0.972	0.903	0.0355	nucleus									T	KOG1989	ARK protein kinase family
A0A1Q3DUV6	199	S	Serine threonine protein OS=Lentinula edodes OX=5353 GN=LENED_000168 PE=4 SV=1	LENED_000168	0.862311	0.0114	46.558	ES(0.007)Y(0.067)T(0.038)S(0.1)S(0.862)S(0.924)ADEGPEDVT(0.001)R	2	0.50671	1	0.838	0.946	0.923	1.17	1.055	1.075	1.219	0.0153	nucleus									T	KOG1989	ARK protein kinase family
A0A1Q3DUV6	153	S	Serine threonine protein OS=Lentinula edodes OX=5353 GN=LENED_000168 PE=4 SV=1	LENED_000168	0.786156	1.07e-20	128.71	SHIPIHQAVAVTPES(0.023)LPPES(0.786)PS(0.191)RR	4	-0.23285	4	0.93	1.093	0.911	0.915	1.052	1.098	1.045	0.61	nucleus									T	KOG1989	ARK protein kinase family
A0A1Q3DUV6	454	S	Serine threonine protein OS=Lentinula edodes OX=5353 GN=LENED_000168 PE=4 SV=1	LENED_000168	0.999421	0.00549	57.567	AT(0.001)PRPS(0.999)PNKR	4	-0.035971	1	1.192	1.15	1.178	0.794	0.885	0.858	0.721	0.00064	nucleus									T	KOG1989	ARK protein kinase family
A0A1Q3DUV6	215	S	Serine threonine protein OS=Lentinula edodes OX=5353 GN=LENED_000168 PE=4 SV=1	LENED_000168	0.996928	0.000295	89.301	S(0.003)INVS(0.997)PDTK	3	-0.57919	1	0.803	0.935	1.007	1.15	1.041	1.079	1.191	0.07	nucleus									T	KOG1989	ARK protein kinase family
A0A1Q3DUV6	200	S	Serine threonine protein OS=Lentinula edodes OX=5353 GN=LENED_000168 PE=4 SV=1	LENED_000168	0.923953	1.56e-40	205.24	ES(0.007)Y(0.067)T(0.038)S(0.1)S(0.862)S(0.924)ADEGPEDVT(0.001)R	2	0.50671	2	0.974	0.974	1	0.96	1.172	0.94	1.042	0.66	nucleus									T	KOG1989	ARK protein kinase family
A0A1Q3DUV6	507	S	Serine threonine protein OS=Lentinula edodes OX=5353 GN=LENED_000168 PE=4 SV=1	LENED_000168	0.971677	7.97e-10	118.16	S(0.024)GDIRS(0.972)PS(0.877)PERPY(0.126)QGVGK	4	1.0219	4	1.045	0.978	1.068	1.031	0.946	0.967	0.952	0.258	nucleus									T	KOG1989	ARK protein kinase family
A0A1Q3DUV6	477	S	Serine threonine protein OS=Lentinula edodes OX=5353 GN=LENED_000168 PE=4 SV=1	LENED_000168	0.981462	0.0352	57.59	AHRIS(0.981)T(0.019)K	3	0.26121	1	1.037	0.969	0.882	1.067	1.047	1.008	1.081	0.184	nucleus									T	KOG1989	ARK protein kinase family
A0A1Q3DUV6	293	S	Serine threonine protein OS=Lentinula edodes OX=5353 GN=LENED_000168 PE=4 SV=1	LENED_000168	0.972788	3.24e-24	180.03	S(0.027)IS(0.973)PQLVSSPSPSR	2	-0.12609	3	0.959	0.912	1.001	1.001	1.042	1.091	1.091	0.0755	nucleus									T	KOG1989	ARK protein kinase family
A0A1Q3DUW1	697	S	Bar domain-containing protein OS=Lentinula edodes OX=5353 GN=LENED_000198 PE=4 SV=1	LENED_000198	0.881016	0.0345	53.756	RPS(0.881)T(0.118)IS(0.001)R	3	-0.33332	1	1.075	1.096	1.021	1.058	0.894	0.9	0.893	0.122	nucleus		GO:0044424 intracellular part; GO:0005623 cell; GO:0044464 cell part; GO:0005622 intracellular; GO:0005737 cytoplasm;	GO:0005515 protein binding; GO:0005488 binding;				IPR001452; IPR027267; IPR004148;	SH3 domain; Arfaptin homology (AH) domain/BAR domain; BAR domain;	T	KOG4225	Sorbin and SH3 domain-containing protein
A0A1Q3DUW1	782	S	Bar domain-containing protein OS=Lentinula edodes OX=5353 GN=LENED_000198 PE=4 SV=1	LENED_000198	0.99086	1.12e-19	195.58	RS(0.002)DS(0.991)S(0.007)GAPGDTDK	2	1.2378	4	1.109	1.062	1.109	0.934	0.941	0.891	0.843	0.0016	nucleus		GO:0044424 intracellular part; GO:0005623 cell; GO:0044464 cell part; GO:0005622 intracellular; GO:0005737 cytoplasm;	GO:0005515 protein binding; GO:0005488 binding;				IPR001452; IPR027267; IPR004148;	SH3 domain; Arfaptin homology (AH) domain/BAR domain; BAR domain;	T	KOG4225	Sorbin and SH3 domain-containing protein
A0A1Q3DUW1	836	S	Bar domain-containing protein OS=Lentinula edodes OX=5353 GN=LENED_000198 PE=4 SV=1	LENED_000198	1	8.08e-14	113.02	GS(1)LDDVDWNPASAPMSSSLNK	3	-1.1281	4	1.048	0.881	0.954	1.018	1.047	1.056	1.083	0.187	nucleus		GO:0044424 intracellular part; GO:0005623 cell; GO:0044464 cell part; GO:0005622 intracellular; GO:0005737 cytoplasm;	GO:0005515 protein binding; GO:0005488 binding;				IPR001452; IPR027267; IPR004148;	SH3 domain; Arfaptin homology (AH) domain/BAR domain; BAR domain;	T	KOG4225	Sorbin and SH3 domain-containing protein
A0A1Q3DUW1	700	S	Bar domain-containing protein OS=Lentinula edodes OX=5353 GN=LENED_000198 PE=4 SV=1	LENED_000198	0.999952	0.00538	78.516	RPSTIS(1)R	3	-0.19944	1	1.204	1.238	1.185	0.781	0.855	0.807	0.674	0.000178	nucleus		GO:0044424 intracellular part; GO:0005623 cell; GO:0044464 cell part; GO:0005622 intracellular; GO:0005737 cytoplasm;	GO:0005515 protein binding; GO:0005488 binding;				IPR001452; IPR027267; IPR004148;	SH3 domain; Arfaptin homology (AH) domain/BAR domain; BAR domain;	T	KOG4225	Sorbin and SH3 domain-containing protein
A0A1Q3DUW1	227	S	Bar domain-containing protein OS=Lentinula edodes OX=5353 GN=LENED_000198 PE=4 SV=1	LENED_000198	1	1.25e-37	150.94	DDLLS(1)PIDDDDIGSEDR	3	0.53203	3	1.108	1.048	1.062	0.851	1.031	0.929	0.874	0.0758	nucleus		GO:0044424 intracellular part; GO:0005623 cell; GO:0044464 cell part; GO:0005622 intracellular; GO:0005737 cytoplasm;	GO:0005515 protein binding; GO:0005488 binding;				IPR001452; IPR027267; IPR004148;	SH3 domain; Arfaptin homology (AH) domain/BAR domain; BAR domain;	T	KOG4225	Sorbin and SH3 domain-containing protein
A0A1Q3DUW1	829	S	Bar domain-containing protein OS=Lentinula edodes OX=5353 GN=LENED_000198 PE=4 SV=1	LENED_000198	0.767572	6.78e-07	89.721	DKEQFSTLDDS(0.168)S(0.768)GGAS(0.065)R	3	-0.4348	2	1.102	1.135	1.115	0.873	0.934	0.89	0.805	0.000564	nucleus		GO:0044424 intracellular part; GO:0005623 cell; GO:0044464 cell part; GO:0005622 intracellular; GO:0005737 cytoplasm;	GO:0005515 protein binding; GO:0005488 binding;				IPR001452; IPR027267; IPR004148;	SH3 domain; Arfaptin homology (AH) domain/BAR domain; BAR domain;	T	KOG4225	Sorbin and SH3 domain-containing protein
A0A1Q3DUW1	888	S	Bar domain-containing protein OS=Lentinula edodes OX=5353 GN=LENED_000198 PE=4 SV=1	LENED_000198	1	0.001	82.85	ILRPPS(1)LQGK	3	0.028345	1	1.19	1.253	0.99	0.746	0.942	0.91	0.757	0.0522	nucleus		GO:0044424 intracellular part; GO:0005623 cell; GO:0044464 cell part; GO:0005622 intracellular; GO:0005737 cytoplasm;	GO:0005515 protein binding; GO:0005488 binding;				IPR001452; IPR027267; IPR004148;	SH3 domain; Arfaptin homology (AH) domain/BAR domain; BAR domain;	T	KOG4225	Sorbin and SH3 domain-containing protein
A0A1Q3DUW1	776	S	Bar domain-containing protein OS=Lentinula edodes OX=5353 GN=LENED_000198 PE=4 SV=1	LENED_000198	0.994671	0.00909	41.024	ADGT(0.022)T(0.022)GT(0.033)S(0.04)IS(0.877)RPS(0.452)S(0.559)RAS(0.995)R	3	-0.29204	1	1.154	1.04	1.223	0.85	0.845	0.94	0.771	0.0116	nucleus		GO:0044424 intracellular part; GO:0005623 cell; GO:0044464 cell part; GO:0005622 intracellular; GO:0005737 cytoplasm;	GO:0005515 protein binding; GO:0005488 binding;				IPR001452; IPR027267; IPR004148;	SH3 domain; Arfaptin homology (AH) domain/BAR domain; BAR domain;	T	KOG4225	Sorbin and SH3 domain-containing protein
A0A1Q3DUW1	1120	S	Bar domain-containing protein OS=Lentinula edodes OX=5353 GN=LENED_000198 PE=4 SV=1	LENED_000198	0.874695	0.00969	69.338	KFT(0.125)GS(0.875)NR	3	0.27916	1	1.177	1.142	1.14	0.847	0.884	0.864	0.75	5.91e-05	nucleus		GO:0044424 intracellular part; GO:0005623 cell; GO:0044464 cell part; GO:0005622 intracellular; GO:0005737 cytoplasm;	GO:0005515 protein binding; GO:0005488 binding;				IPR001452; IPR027267; IPR004148;	SH3 domain; Arfaptin homology (AH) domain/BAR domain; BAR domain;	T	KOG4225	Sorbin and SH3 domain-containing protein
A0A1Q3DUW1	769	S	Bar domain-containing protein OS=Lentinula edodes OX=5353 GN=LENED_000198 PE=4 SV=1	LENED_000198	0.992764	1.51e-11	114.99	ADGTTGTS(0.002)IS(0.993)RPS(0.004)S(0.001)R	3	-0.14208	4	1.142	1.195	1.251	0.803	0.814	0.864	0.691	0.00044	nucleus		GO:0044424 intracellular part; GO:0005623 cell; GO:0044464 cell part; GO:0005622 intracellular; GO:0005737 cytoplasm;	GO:0005515 protein binding; GO:0005488 binding;				IPR001452; IPR027267; IPR004148;	SH3 domain; Arfaptin homology (AH) domain/BAR domain; BAR domain;	T	KOG4225	Sorbin and SH3 domain-containing protein
A0A1Q3DUW1	780	S	Bar domain-containing protein OS=Lentinula edodes OX=5353 GN=LENED_000198 PE=4 SV=1	LENED_000198	0.996652	1.94e-06	103.23	KRS(0.997)DS(0.003)S(0.001)GAPGDTDK	3	0.43306	2	0.97	1.155	1.283	0.9	1.004	0.767	0.784	0.0977	nucleus		GO:0044424 intracellular part; GO:0005623 cell; GO:0044464 cell part; GO:0005622 intracellular; GO:0005737 cytoplasm;	GO:0005515 protein binding; GO:0005488 binding;				IPR001452; IPR027267; IPR004148;	SH3 domain; Arfaptin homology (AH) domain/BAR domain; BAR domain;	T	KOG4225	Sorbin and SH3 domain-containing protein
A0A1Q3DUW1	31	S	Bar domain-containing protein OS=Lentinula edodes OX=5353 GN=LENED_000198 PE=4 SV=1	LENED_000198	0.996191	0.00195	65.374	VPSPY(0.004)RPPS(0.996)PMK	3	-1.2087	1	1.054	1.1	0.924	0.941	0.952	1.04	0.953	0.49	nucleus		GO:0044424 intracellular part; GO:0005623 cell; GO:0044464 cell part; GO:0005622 intracellular; GO:0005737 cytoplasm;	GO:0005515 protein binding; GO:0005488 binding;				IPR001452; IPR027267; IPR004148;	SH3 domain; Arfaptin homology (AH) domain/BAR domain; BAR domain;	T	KOG4225	Sorbin and SH3 domain-containing protein
A0A1Q3DUX4	1007	S	Uncharacterized protein OS=Lentinula edodes OX=5353 GN=LENED_000193 PE=4 SV=1	LENED_000193	0.781507	7.39e-05	100.22	KELS(0.782)LS(0.218)PVK	3	0.18231	1	0.982	0.928	0.936	1.033	1.013	1.108	1.108	0.0343	nucleus	GO:0050794 regulation of cellular process; GO:0006725 cellular aromatic compound metabolic process; GO:0097659 nucleic acid-templated transcription; GO:0060255 regulation of macromolecule metabolic process; GO:0019219 regulation of nucleobase-containing compound metabolic process; GO:0009058 biosynthetic process; GO:0044237 cellular metabolic process; GO:0071704 organic substance metabolic proces…	GO:0043226 organelle; GO:0043231 intracellular membrane-bounded organelle; GO:0043229 intracellular organelle; GO:0005634 nucleus; GO:0044464 cell part; GO:0005622 intracellular; GO:0044424 intracellular part; GO:0043227 membrane-bounded organelle; GO:0005623 cell;	GO:0097159 organic cyclic compound binding; GO:1901363 heterocyclic compound binding; GO:0003677 DNA binding; GO:0046914 transition metal ion binding; GO:0005488 binding; GO:0001071 nucleic acid binding transcription factor activity; GO:0043167 ion binding; GO:0003676 nucleic acid binding; GO:0043169 cation binding; GO:0046872 metal ion binding; GO:0008270 zinc ion binding; GO:0043565 sequence-sp…				IPR011991; IPR001766; IPR007219;	Winged helix-turn-helix DNA-binding domain; Fork head domain; Transcription factor domain, fungi;
A0A1Q3DUX4	272	S	Uncharacterized protein OS=Lentinula edodes OX=5353 GN=LENED_000193 PE=4 SV=1	LENED_000193	0.910442	2.89e-19	125.08	ENS(0.828)PS(0.172)S(0.007)VS(0.083)S(0.91)PKPETAQK	4	-0.052748	1	1.018	0.959	1.186	0.989	0.999	0.9	0.913	0.286	nucleus	GO:0050794 regulation of cellular process; GO:0006725 cellular aromatic compound metabolic process; GO:0097659 nucleic acid-templated transcription; GO:0060255 regulation of macromolecule metabolic process; GO:0019219 regulation of nucleobase-containing compound metabolic process; GO:0009058 biosynthetic process; GO:0044237 cellular metabolic process; GO:0071704 organic substance metabolic proces…	GO:0043226 organelle; GO:0043231 intracellular membrane-bounded organelle; GO:0043229 intracellular organelle; GO:0005634 nucleus; GO:0044464 cell part; GO:0005622 intracellular; GO:0044424 intracellular part; GO:0043227 membrane-bounded organelle; GO:0005623 cell;	GO:0097159 organic cyclic compound binding; GO:1901363 heterocyclic compound binding; GO:0003677 DNA binding; GO:0046914 transition metal ion binding; GO:0005488 binding; GO:0001071 nucleic acid binding transcription factor activity; GO:0043167 ion binding; GO:0003676 nucleic acid binding; GO:0043169 cation binding; GO:0046872 metal ion binding; GO:0008270 zinc ion binding; GO:0043565 sequence-sp…				IPR011991; IPR001766; IPR007219;	Winged helix-turn-helix DNA-binding domain; Fork head domain; Transcription factor domain, fungi;
A0A1Q3DUX4	266	S	Uncharacterized protein OS=Lentinula edodes OX=5353 GN=LENED_000193 PE=4 SV=1	LENED_000193	0.851225	2.89e-19	125.08	ENS(0.851)PS(0.148)S(0.001)VSSPKPETAQK	4	0.59938	3	0.966	0.951	1.076	1.006	1.087	0.944	1.015	0.81	nucleus	GO:0050794 regulation of cellular process; GO:0006725 cellular aromatic compound metabolic process; GO:0097659 nucleic acid-templated transcription; GO:0060255 regulation of macromolecule metabolic process; GO:0019219 regulation of nucleobase-containing compound metabolic process; GO:0009058 biosynthetic process; GO:0044237 cellular metabolic process; GO:0071704 organic substance metabolic proces…	GO:0043226 organelle; GO:0043231 intracellular membrane-bounded organelle; GO:0043229 intracellular organelle; GO:0005634 nucleus; GO:0044464 cell part; GO:0005622 intracellular; GO:0044424 intracellular part; GO:0043227 membrane-bounded organelle; GO:0005623 cell;	GO:0097159 organic cyclic compound binding; GO:1901363 heterocyclic compound binding; GO:0003677 DNA binding; GO:0046914 transition metal ion binding; GO:0005488 binding; GO:0001071 nucleic acid binding transcription factor activity; GO:0043167 ion binding; GO:0003676 nucleic acid binding; GO:0043169 cation binding; GO:0046872 metal ion binding; GO:0008270 zinc ion binding; GO:0043565 sequence-sp…				IPR011991; IPR001766; IPR007219;	Winged helix-turn-helix DNA-binding domain; Fork head domain; Transcription factor domain, fungi;
A0A1Q3DUX4	262	T	Uncharacterized protein OS=Lentinula edodes OX=5353 GN=LENED_000193 PE=4 SV=1	LENED_000193	0.857233	4.22e-09	98.112	T(0.857)RENS(0.224)PS(0.902)S(0.017)VSSPKPETAQK	4	0.33168	1	0.968	0.892	0.899	1.083	1.144	1.017	1.176	0.0196	nucleus	GO:0050794 regulation of cellular process; GO:0006725 cellular aromatic compound metabolic process; GO:0097659 nucleic acid-templated transcription; GO:0060255 regulation of macromolecule metabolic process; GO:0019219 regulation of nucleobase-containing compound metabolic process; GO:0009058 biosynthetic process; GO:0044237 cellular metabolic process; GO:0071704 organic substance metabolic proces…	GO:0043226 organelle; GO:0043231 intracellular membrane-bounded organelle; GO:0043229 intracellular organelle; GO:0005634 nucleus; GO:0044464 cell part; GO:0005622 intracellular; GO:0044424 intracellular part; GO:0043227 membrane-bounded organelle; GO:0005623 cell;	GO:0097159 organic cyclic compound binding; GO:1901363 heterocyclic compound binding; GO:0003677 DNA binding; GO:0046914 transition metal ion binding; GO:0005488 binding; GO:0001071 nucleic acid binding transcription factor activity; GO:0043167 ion binding; GO:0003676 nucleic acid binding; GO:0043169 cation binding; GO:0046872 metal ion binding; GO:0008270 zinc ion binding; GO:0043565 sequence-sp…				IPR011991; IPR001766; IPR007219;	Winged helix-turn-helix DNA-binding domain; Fork head domain; Transcription factor domain, fungi;
A0A1Q3DUX4	268	S	Uncharacterized protein OS=Lentinula edodes OX=5353 GN=LENED_000193 PE=4 SV=1	LENED_000193	0.901731	3.25e-32	158.37	T(0.857)RENS(0.224)PS(0.902)S(0.017)VSSPKPETAQK	4	0.33168	2	0.876	0.869	0.849	1.154	1.106	1.132	1.308	6.24e-05	nucleus	GO:0050794 regulation of cellular process; GO:0006725 cellular aromatic compound metabolic process; GO:0097659 nucleic acid-templated transcription; GO:0060255 regulation of macromolecule metabolic process; GO:0019219 regulation of nucleobase-containing compound metabolic process; GO:0009058 biosynthetic process; GO:0044237 cellular metabolic process; GO:0071704 organic substance metabolic proces…	GO:0043226 organelle; GO:0043231 intracellular membrane-bounded organelle; GO:0043229 intracellular organelle; GO:0005634 nucleus; GO:0044464 cell part; GO:0005622 intracellular; GO:0044424 intracellular part; GO:0043227 membrane-bounded organelle; GO:0005623 cell;	GO:0097159 organic cyclic compound binding; GO:1901363 heterocyclic compound binding; GO:0003677 DNA binding; GO:0046914 transition metal ion binding; GO:0005488 binding; GO:0001071 nucleic acid binding transcription factor activity; GO:0043167 ion binding; GO:0003676 nucleic acid binding; GO:0043169 cation binding; GO:0046872 metal ion binding; GO:0008270 zinc ion binding; GO:0043565 sequence-sp…				IPR011991; IPR001766; IPR007219;	Winged helix-turn-helix DNA-binding domain; Fork head domain; Transcription factor domain, fungi;
A0A1Q3DUX6	567	S	Structural protein MDM1 OS=Lentinula edodes OX=5353 GN=LENED_000205 PE=4 SV=1	LENED_000205	0.997516	4.33e-05	76.237	SNIEILMS(0.998)PVT(0.002)DASSDSER	3	0.03269	1	1.106	1.126	0.705	1.045	1.092	0.927	1.043	0.719
A0A1Q3DUX6	630	S	Structural protein MDM1 OS=Lentinula edodes OX=5353 GN=LENED_000205 PE=4 SV=1	LENED_000205	1	6.11e-05	107.55	VSMFLS(1)PR	2	0.21799	2	0.919	0.872	0.906	1.132	1.081	1.088	1.224	0.000684
A0A1Q3DUX6	523	S	Structural protein MDM1 OS=Lentinula edodes OX=5353 GN=LENED_000205 PE=4 SV=1	LENED_000205	0.999095	4.04e-07	117.2	S(0.001)GS(0.999)APGPFPK	2	0.69172	1	1.053	1.004	1.008	0.933	0.964	1.051	0.962	0.36
A0A1Q3DUY2	586	S	Uncharacterized protein OS=Lentinula edodes OX=5353 GN=LENED_000219 PE=4 SV=1	LENED_000219	0.98466	0.0291	60.892	WT(0.002)PPS(0.985)S(0.013)R	2	0.0044032	1	1.165	1.169	1.222	0.869	0.823	0.824	0.708	0.000123
A0A1Q3DUZ1	112	S	Thioredoxin-domain-containing protein OS=Lentinula edodes OX=5353 GN=LENED_000230 PE=4 SV=1	LENED_000230	0.999889	3.31e-15	128.45	HSSGAAGS(1)GAFSGK	3	0.33194	2	1.138	0.679	0.758	1.106	1.175	1.113	1.318	0.197	extracellular	GO:0050794 regulation of cellular process; GO:0042592 homeostatic process; GO:0065008 regulation of biological quality; GO:0050789 regulation of biological process; GO:0045454 cell redox homeostasis; GO:0044763 single-organism cellular process; GO:0019725 cellular homeostasis; GO:0044699 single-organism process; GO:0009987 cellular process; GO:0065007 biological regulation;			K03671	trxA; thioredoxin 1		IPR012336; IPR013766;	Thioredoxin-like fold; Thioredoxin domain;	O	KOG0907	Thioredoxin
A0A1Q3DV01	256	S	Inorganic diphosphatase OS=Lentinula edodes OX=5353 GN=LENED_000233 PE=4 SV=1	LENED_000233	0.999995	2.29e-14	120.33	IPDGKPENTFAFS(1)GEAK	4	0.84889	2	1.208	1.218	1.187	0.867	0.784	0.808	0.681	0.000237	mitochondria	GO:0008152 metabolic process; GO:0044237 cellular metabolic process; GO:0006793 phosphorus metabolic process; GO:0009987 cellular process; GO:0006796 phosphate-containing compound metabolic process;	GO:0044424 intracellular part; GO:0005623 cell; GO:0044464 cell part; GO:0005622 intracellular; GO:0005737 cytoplasm;	GO:0000287 magnesium ion binding; GO:0004427 inorganic diphosphatase activity; GO:0016462 pyrophosphatase activity; GO:0003824 catalytic activity; GO:0005488 binding; GO:0043167 ion binding; GO:0046872 metal ion binding; GO:0043169 cation binding; GO:0016817 hydrolase activity, acting on acid anhydrides; GO:0016787 hydrolase activity; GO:0016818 hydrolase activity, acting on acid anhydrides, in p…	K01507	ppa; inorganic pyrophosphatase [EC:3.6.1.1]	tms00190 Oxidative phosphorylation - Tremella mesenterica;			C	KOG1626	Inorganic pyrophosphatase/Nucleosome remodeling factor, subunit NURF38
A0A1Q3DV03	165	S	Tbc1 domain family member 14 OS=Lentinula edodes OX=5353 GN=LENED_000237 PE=4 SV=1	LENED_000237	0.971421	1.09e-11	111.77	S(0.002)T(0.007)S(0.007)T(0.006)AES(0.971)DHS(0.007)GHSTK	3	-0.071004	1	1.063	0.485	0.617	1.473	1.323	1.008	1.757	0.0784
A0A1Q3DV04	836	S	Zz type zinc finger domain-containing protein OS=Lentinula edodes OX=5353 GN=LENED_000171 PE=4 SV=1	LENED_000171	0.991669	0.0032	59.248	IPS(0.992)HPS(0.008)SNISR	3	-0.074478	1	1.259	1.052	1.016	0.88	0.941	0.888	0.814	0.0445	mitochondria			GO:0043169 cation binding; GO:0046872 metal ion binding; GO:0008270 zinc ion binding; GO:0046914 transition metal ion binding; GO:0005488 binding; GO:0043167 ion binding;	K17987	NBR1; next to BRCA1 gene 1 protein		IPR032350; IPR000433;	Next to BRCA1, central domain; Zinc finger, ZZ-type;	S	KOG1426	FOG: RCC1 domain
A0A1Q3DV04	756	T	Zz type zinc finger domain-containing protein OS=Lentinula edodes OX=5353 GN=LENED_000171 PE=4 SV=1	LENED_000171	0.968305	1.05e-20	138.03	PLVHES(0.034)IRT(0.968)PS(0.998)PLWK	4	-0.36927	4	1.082	0.816	0.921	1.056	0.953	1.163	1.125	0.291	mitochondria			GO:0043169 cation binding; GO:0046872 metal ion binding; GO:0008270 zinc ion binding; GO:0046914 transition metal ion binding; GO:0005488 binding; GO:0043167 ion binding;	K17987	NBR1; next to BRCA1 gene 1 protein		IPR032350; IPR000433;	Next to BRCA1, central domain; Zinc finger, ZZ-type;	S	KOG1426	FOG: RCC1 domain
A0A1Q3DV04	468	S	Zz type zinc finger domain-containing protein OS=Lentinula edodes OX=5353 GN=LENED_000171 PE=4 SV=1	LENED_000171	0.999172	7.29e-64	184.43	HNGS(0.999)PVQS(0.001)SQPVVHNAVCDLCESR	3	-0.22444	3	0.975	1.048	1.109	0.988	1.005	0.919	0.93	0.194	mitochondria			GO:0043169 cation binding; GO:0046872 metal ion binding; GO:0008270 zinc ion binding; GO:0046914 transition metal ion binding; GO:0005488 binding; GO:0043167 ion binding;	K17987	NBR1; next to BRCA1 gene 1 protein		IPR032350; IPR000433;	Next to BRCA1, central domain; Zinc finger, ZZ-type;	S	KOG1426	FOG: RCC1 domain
A0A1Q3DV04	771	S	Zz type zinc finger domain-containing protein OS=Lentinula edodes OX=5353 GN=LENED_000171 PE=4 SV=1	LENED_000171	0.999923	2.36e-08	98.062	S(1)PFVIPGEYMSESQR	3	-0.20378	3	0.99	1.012	0.963	0.982	0.973	1.087	1.026	0.556	mitochondria			GO:0043169 cation binding; GO:0046872 metal ion binding; GO:0008270 zinc ion binding; GO:0046914 transition metal ion binding; GO:0005488 binding; GO:0043167 ion binding;	K17987	NBR1; next to BRCA1 gene 1 protein		IPR032350; IPR000433;	Next to BRCA1, central domain; Zinc finger, ZZ-type;	S	KOG1426	FOG: RCC1 domain
A0A1Q3DV04	665	S	Zz type zinc finger domain-containing protein OS=Lentinula edodes OX=5353 GN=LENED_000171 PE=4 SV=1	LENED_000171	0.989888	1e-06	92.623	NPAVGT(0.006)HGIPS(0.993)PEAQPPS(0.99)PFY(0.011)FR	3	0.56005	2	0.998	1.067	1	1.059	0.901	1.005	0.967	0.542	mitochondria			GO:0043169 cation binding; GO:0046872 metal ion binding; GO:0008270 zinc ion binding; GO:0046914 transition metal ion binding; GO:0005488 binding; GO:0043167 ion binding;	K17987	NBR1; next to BRCA1 gene 1 protein		IPR032350; IPR000433;	Next to BRCA1, central domain; Zinc finger, ZZ-type;	S	KOG1426	FOG: RCC1 domain
A0A1Q3DV04	924	S	Zz type zinc finger domain-containing protein OS=Lentinula edodes OX=5353 GN=LENED_000171 PE=4 SV=1	LENED_000171	0.833517	3.26e-08	115.07	PASSNS(0.159)LS(0.834)ES(0.007)ER	2	-0.30634	1	1.07	0.986	1.072	0.988	0.891	1.02	0.927	0.193	mitochondria			GO:0043169 cation binding; GO:0046872 metal ion binding; GO:0008270 zinc ion binding; GO:0046914 transition metal ion binding; GO:0005488 binding; GO:0043167 ion binding;	K17987	NBR1; next to BRCA1 gene 1 protein		IPR032350; IPR000433;	Next to BRCA1, central domain; Zinc finger, ZZ-type;	S	KOG1426	FOG: RCC1 domain
A0A1Q3DV04	790	S	Zz type zinc finger domain-containing protein OS=Lentinula edodes OX=5353 GN=LENED_000171 PE=4 SV=1	LENED_000171	1	0.00172	76.357	APARS(1)PS(1)PER	3	0.14171	2	0.925	1.134	0.962	0.958	1.009	1.029	0.992	0.945	mitochondria			GO:0043169 cation binding; GO:0046872 metal ion binding; GO:0008270 zinc ion binding; GO:0046914 transition metal ion binding; GO:0005488 binding; GO:0043167 ion binding;	K17987	NBR1; next to BRCA1 gene 1 protein		IPR032350; IPR000433;	Next to BRCA1, central domain; Zinc finger, ZZ-type;	S	KOG1426	FOG: RCC1 domain
A0A1Q3DV04	640	S	Zz type zinc finger domain-containing protein OS=Lentinula edodes OX=5353 GN=LENED_000171 PE=4 SV=1	LENED_000171	0.98949	4.22e-05	89.604	APS(1)PAGS(0.989)Y(0.001)GS(0.01)GCLR	2	-0.83598	1	0.839	1.103	1.194	1.046	0.831	1.035	0.929	0.628	mitochondria			GO:0043169 cation binding; GO:0046872 metal ion binding; GO:0008270 zinc ion binding; GO:0046914 transition metal ion binding; GO:0005488 binding; GO:0043167 ion binding;	K17987	NBR1; next to BRCA1 gene 1 protein		IPR032350; IPR000433;	Next to BRCA1, central domain; Zinc finger, ZZ-type;	S	KOG1426	FOG: RCC1 domain
A0A1Q3DV04	636	S	Zz type zinc finger domain-containing protein OS=Lentinula edodes OX=5353 GN=LENED_000171 PE=4 SV=1	LENED_000171	0.999924	1.41e-20	143.86	APS(1)PAGS(0.989)Y(0.001)GS(0.01)GCLR	2	-0.83598	3	1.051	1.016	1.104	0.941	0.973	0.951	0.904	0.0179	mitochondria			GO:0043169 cation binding; GO:0046872 metal ion binding; GO:0008270 zinc ion binding; GO:0046914 transition metal ion binding; GO:0005488 binding; GO:0043167 ion binding;	K17987	NBR1; next to BRCA1 gene 1 protein		IPR032350; IPR000433;	Next to BRCA1, central domain; Zinc finger, ZZ-type;	S	KOG1426	FOG: RCC1 domain
A0A1Q3DV04	758	S	Zz type zinc finger domain-containing protein OS=Lentinula edodes OX=5353 GN=LENED_000171 PE=4 SV=1	LENED_000171	0.997818	1.05e-20	138.03	PLVHES(0.034)IRT(0.968)PS(0.998)PLWK	4	-0.36927	3	1.247	0.619	0.886	0.992	0.985	1.238	1.168	0.428	mitochondria			GO:0043169 cation binding; GO:0046872 metal ion binding; GO:0008270 zinc ion binding; GO:0046914 transition metal ion binding; GO:0005488 binding; GO:0043167 ion binding;	K17987	NBR1; next to BRCA1 gene 1 protein		IPR032350; IPR000433;	Next to BRCA1, central domain; Zinc finger, ZZ-type;	S	KOG1426	FOG: RCC1 domain
A0A1Q3DV04	681	S	Zz type zinc finger domain-containing protein OS=Lentinula edodes OX=5353 GN=LENED_000171 PE=4 SV=1	LENED_000171	0.940916	0.0041	44.167	S(0.073)QT(0.881)PES(0.941)EVENT(0.073)S(0.033)LPAPAPVR	2	-0.30569	1	1.308	1.149	1.116	0.966	0.815	0.723	0.701	0.0207	mitochondria			GO:0043169 cation binding; GO:0046872 metal ion binding; GO:0008270 zinc ion binding; GO:0046914 transition metal ion binding; GO:0005488 binding; GO:0043167 ion binding;	K17987	NBR1; next to BRCA1 gene 1 protein		IPR032350; IPR000433;	Next to BRCA1, central domain; Zinc finger, ZZ-type;	S	KOG1426	FOG: RCC1 domain
A0A1Q3DV04	431	T	Zz type zinc finger domain-containing protein OS=Lentinula edodes OX=5353 GN=LENED_000171 PE=4 SV=1	LENED_000171	1	2.73e-12	119.8	HT(1)PFHEFFEISEPGR	3	0.33452	1	0.94	1.184	1.123	0.927	1.048	0.833	0.865	0.207	mitochondria			GO:0043169 cation binding; GO:0046872 metal ion binding; GO:0008270 zinc ion binding; GO:0046914 transition metal ion binding; GO:0005488 binding; GO:0043167 ion binding;	K17987	NBR1; next to BRCA1 gene 1 protein		IPR032350; IPR000433;	Next to BRCA1, central domain; Zinc finger, ZZ-type;	S	KOG1426	FOG: RCC1 domain
A0A1Q3DV04	536	T	Zz type zinc finger domain-containing protein OS=Lentinula edodes OX=5353 GN=LENED_000171 PE=4 SV=1	LENED_000171	1	0.0056	86.898	RDQT(1)PVR	3	0.058783	3	0.892	1.016	1.096	0.945	1.033	1.042	1.005	0.913	mitochondria			GO:0043169 cation binding; GO:0046872 metal ion binding; GO:0008270 zinc ion binding; GO:0046914 transition metal ion binding; GO:0005488 binding; GO:0043167 ion binding;	K17987	NBR1; next to BRCA1 gene 1 protein		IPR032350; IPR000433;	Next to BRCA1, central domain; Zinc finger, ZZ-type;	S	KOG1426	FOG: RCC1 domain
A0A1Q3DV04	623	S	Zz type zinc finger domain-containing protein OS=Lentinula edodes OX=5353 GN=LENED_000171 PE=4 SV=1	LENED_000171	0.764569	7.85e-14	105.67	NNVGEFRPPANDIAT(0.078)S(0.078)AS(0.078)DRS(0.765)PIEAAPASLR	4	-0.71843	2	1.055	1.144	1.155	0.892	0.987	0.826	0.806	0.0213	mitochondria			GO:0043169 cation binding; GO:0046872 metal ion binding; GO:0008270 zinc ion binding; GO:0046914 transition metal ion binding; GO:0005488 binding; GO:0043167 ion binding;	K17987	NBR1; next to BRCA1 gene 1 protein		IPR032350; IPR000433;	Next to BRCA1, central domain; Zinc finger, ZZ-type;	S	KOG1426	FOG: RCC1 domain
A0A1Q3DV04	736	S	Zz type zinc finger domain-containing protein OS=Lentinula edodes OX=5353 GN=LENED_000171 PE=4 SV=1	LENED_000171	0.843163	1.63e-16	135.72	T(0.157)S(0.843)PPITLPPIQSK	2	0.62756	6	1.008	1.016	0.942	1.02	1.005	1.023	1.028	0.322	mitochondria			GO:0043169 cation binding; GO:0046872 metal ion binding; GO:0008270 zinc ion binding; GO:0046914 transition metal ion binding; GO:0005488 binding; GO:0043167 ion binding;	K17987	NBR1; next to BRCA1 gene 1 protein		IPR032350; IPR000433;	Next to BRCA1, central domain; Zinc finger, ZZ-type;	S	KOG1426	FOG: RCC1 domain
A0A1Q3DV04	678	T	Zz type zinc finger domain-containing protein OS=Lentinula edodes OX=5353 GN=LENED_000171 PE=4 SV=1	LENED_000171	0.881198	1.45e-20	131.27	S(0.073)QT(0.881)PES(0.941)EVENT(0.073)S(0.033)LPAPAPVR	2	-0.30569	3	1.059	0.971	1.029	0.946	0.997	1.017	0.968	0.383	mitochondria			GO:0043169 cation binding; GO:0046872 metal ion binding; GO:0008270 zinc ion binding; GO:0046914 transition metal ion binding; GO:0005488 binding; GO:0043167 ion binding;	K17987	NBR1; next to BRCA1 gene 1 protein		IPR032350; IPR000433;	Next to BRCA1, central domain; Zinc finger, ZZ-type;	S	KOG1426	FOG: RCC1 domain
A0A1Q3DV04	792	S	Zz type zinc finger domain-containing protein OS=Lentinula edodes OX=5353 GN=LENED_000171 PE=4 SV=1	LENED_000171	1	0.00289	66.568	APARS(1)PS(1)PER	3	0.14171	1	0.975	1.099	0.885	0.938	1.076	1.033	1.03	0.694	mitochondria			GO:0043169 cation binding; GO:0046872 metal ion binding; GO:0008270 zinc ion binding; GO:0046914 transition metal ion binding; GO:0005488 binding; GO:0043167 ion binding;	K17987	NBR1; next to BRCA1 gene 1 protein		IPR032350; IPR000433;	Next to BRCA1, central domain; Zinc finger, ZZ-type;	S	KOG1426	FOG: RCC1 domain
A0A1Q3DV04	658	S	Zz type zinc finger domain-containing protein OS=Lentinula edodes OX=5353 GN=LENED_000171 PE=4 SV=1	LENED_000171	0.993268	1e-06	92.623	NPAVGT(0.006)HGIPS(0.993)PEAQPPS(0.99)PFY(0.011)FR	3	0.56005	2	0.998	1.067	1	1.059	0.901	1.005	0.967	0.542	mitochondria			GO:0043169 cation binding; GO:0046872 metal ion binding; GO:0008270 zinc ion binding; GO:0046914 transition metal ion binding; GO:0005488 binding; GO:0043167 ion binding;	K17987	NBR1; next to BRCA1 gene 1 protein		IPR032350; IPR000433;	Next to BRCA1, central domain; Zinc finger, ZZ-type;	S	KOG1426	FOG: RCC1 domain
A0A1Q3DV04	698	S	Zz type zinc finger domain-containing protein OS=Lentinula edodes OX=5353 GN=LENED_000171 PE=4 SV=1	LENED_000171	0.980989	0.00235	83.182	NFS(0.981)PVPT(0.019)R	2	0.57613	1	1.156	0.989	1.163	0.88	0.908	0.946	0.826	0.0299	mitochondria			GO:0043169 cation binding; GO:0046872 metal ion binding; GO:0008270 zinc ion binding; GO:0046914 transition metal ion binding; GO:0005488 binding; GO:0043167 ion binding;	K17987	NBR1; next to BRCA1 gene 1 protein		IPR032350; IPR000433;	Next to BRCA1, central domain; Zinc finger, ZZ-type;	S	KOG1426	FOG: RCC1 domain
A0A1Q3DV05	421	S	Palmitoyltransferase PFA4 OS=Lentinula edodes OX=5353 GN=PFA4 PE=3 SV=1	PFA4	0.982045	3.52e-09	97.69	YIPQIES(0.018)ES(0.982)DEDDIPLR	2	-0.26978	2	1.091	0.86	0.828	1.224	1.104	0.908	1.164	0.283
A0A1Q3DV05	382	S	Palmitoyltransferase PFA4 OS=Lentinula edodes OX=5353 GN=PFA4 PE=3 SV=1	PFA4	1	9.39e-17	136.88	RGS(1)EGYEFKPTDR	4	-0.24178	3	1.006	0.884	0.819	1.057	1.062	1.151	1.207	0.0445
A0A1Q3DV05	330	S	Palmitoyltransferase PFA4 OS=Lentinula edodes OX=5353 GN=PFA4 PE=3 SV=1	PFA4	0.999072	4.36e-07	124.67	LREDS(0.999)VT(0.001)R	2	-0.15075	4	0.933	0.908	0.939	1.004	1.133	1.081	1.158	0.0167
A0A1Q3DV09	172	T	DUF605-domain-containing protein OS=Lentinula edodes OX=5353 GN=LENED_000252 PE=4 SV=1	LENED_000252	0.788504	6.43e-16	110.13	KPTPGAAGEQSSQPVLELS(0.001)EVLPT(0.789)PT(0.211)R	4	0.70357	1	0.831	1.123	1.186	0.791	0.953	1.138	0.918	0.607	nucleus				K12199	VTA1, LIP5; vacuolar protein sorting-associated protein VTA1	tms04144 Endocytosis - Tremella mesenterica;	IPR023175;	Vacuolar protein sorting-associate protein Vta1/Callose synthase, N-terminal domain;	S	KOG0917	Uncharacterized conserved protein
A0A1Q3DV13	503	S	Uncharacterized protein OS=Lentinula edodes OX=5353 GN=LENED_000246 PE=4 SV=1	LENED_000246	1	2.41e-05	89.502	HGMS(1)PPPPPPPDMR	2	0.00023391	4	0.94	1.044	1.06	0.957	1.04	0.985	0.98	0.683	mitochondria			GO:0005515 protein binding; GO:0005488 binding;	K20293	COG6, COD2; conserved oligomeric Golgi complex subunit 6		IPR000270;	PB1 domain;
A0A1Q3DV13	669	S	Uncharacterized protein OS=Lentinula edodes OX=5353 GN=LENED_000246 PE=4 SV=1	LENED_000246	0.999993	1.76e-07	92.956	GS(1)FPQFEMVSVPLPLGPSAGPSAGPR	3	-0.48289	2	0.945	1.356	0.897	0.827	0.969	1.023	0.881	0.48	mitochondria			GO:0005515 protein binding; GO:0005488 binding;	K20293	COG6, COD2; conserved oligomeric Golgi complex subunit 6		IPR000270;	PB1 domain;
A0A1Q3DV13	723	T	Uncharacterized protein OS=Lentinula edodes OX=5353 GN=LENED_000246 PE=4 SV=1	LENED_000246	1	2.1e-16	184.37	RHT(1)FEPEDPATR	2	0.13636	2	0.963	0.924	1.132	1.166	0.883	0.98	1.003	0.996	mitochondria			GO:0005515 protein binding; GO:0005488 binding;	K20293	COG6, COD2; conserved oligomeric Golgi complex subunit 6		IPR000270;	PB1 domain;
A0A1Q3DV13	200	T	Uncharacterized protein OS=Lentinula edodes OX=5353 GN=LENED_000246 PE=4 SV=1	LENED_000246	0.785573	0.000614	58.98	AQDNDAS(0.139)S(0.716)T(0.786)AS(0.359)LIEEK	3	0.46766	1	1.001	0.977	1.108	0.976	1.041	0.935	0.957	0.426	mitochondria			GO:0005515 protein binding; GO:0005488 binding;	K20293	COG6, COD2; conserved oligomeric Golgi complex subunit 6		IPR000270;	PB1 domain;
A0A1Q3DV13	18	S	Uncharacterized protein OS=Lentinula edodes OX=5353 GN=LENED_000246 PE=4 SV=1	LENED_000246	0.999913	4.62e-41	211.64	RLS(1)FTDEPTWTLLAER	2	0.15442	3	0.955	0.965	0.822	1.041	1.082	1.121	1.183	0.0385	mitochondria			GO:0005515 protein binding; GO:0005488 binding;	K20293	COG6, COD2; conserved oligomeric Golgi complex subunit 6		IPR000270;	PB1 domain;
A0A1Q3DV13	93	S	Uncharacterized protein OS=Lentinula edodes OX=5353 GN=LENED_000246 PE=4 SV=1	LENED_000246	0.99156	4.38e-20	137.45	DRS(0.992)S(0.026)PT(0.189)T(0.793)PPAPNFR	2	-0.36742	1	0.989	1.013	1.142	0.923	1.058	0.916	0.921	0.273	mitochondria			GO:0005515 protein binding; GO:0005488 binding;	K20293	COG6, COD2; conserved oligomeric Golgi complex subunit 6		IPR000270;	PB1 domain;
A0A1Q3DV13	742	T	Uncharacterized protein OS=Lentinula edodes OX=5353 GN=LENED_000246 PE=4 SV=1	LENED_000246	0.999992	9.77e-47	193.53	KLT(1)DMGFSEAAHPDLAAK	3	-0.30594	2	1.049	1.045	1.081	0.985	0.975	0.908	0.903	0.0211	mitochondria			GO:0005515 protein binding; GO:0005488 binding;	K20293	COG6, COD2; conserved oligomeric Golgi complex subunit 6		IPR000270;	PB1 domain;
A0A1Q3DV13	96	T	Uncharacterized protein OS=Lentinula edodes OX=5353 GN=LENED_000246 PE=4 SV=1	LENED_000246	0.848771	1.47e-07	97.083	DRS(0.222)S(0.778)PT(0.849)T(0.151)PPAPNFR	3	-0.36	2	0.977	0.977	1.008	1.003	1.046	1.009	1.032	0.13	mitochondria			GO:0005515 protein binding; GO:0005488 binding;	K20293	COG6, COD2; conserved oligomeric Golgi complex subunit 6		IPR000270;	PB1 domain;
A0A1Q3DV13	790	T	Uncharacterized protein OS=Lentinula edodes OX=5353 GN=LENED_000246 PE=4 SV=1	LENED_000246	0.951527	5.56e-11	116.96	T(0.011)T(0.037)T(0.952)PAAVPGASGSR	2	0.29982	2	0.874	0.985	1.028	1.042	1.025	1.062	1.084	0.171	mitochondria			GO:0005515 protein binding; GO:0005488 binding;	K20293	COG6, COD2; conserved oligomeric Golgi complex subunit 6		IPR000270;	PB1 domain;
A0A1Q3DV13	564	S	Uncharacterized protein OS=Lentinula edodes OX=5353 GN=LENED_000246 PE=4 SV=1	LENED_000246	1	0.000284	103.69	APS(1)MDAER	2	-0.51069	4	0.876	0.901	0.909	1.139	1.116	1.061	1.235	0.000916	mitochondria			GO:0005515 protein binding; GO:0005488 binding;	K20293	COG6, COD2; conserved oligomeric Golgi complex subunit 6		IPR000270;	PB1 domain;
A0A1Q3DV13	547	S	Uncharacterized protein OS=Lentinula edodes OX=5353 GN=LENED_000246 PE=4 SV=1	LENED_000246	0.992455	9.77e-13	97.69	S(0.008)YS(0.992)GGMGYWWAPTSAPR	2	2.7776	1									mitochondria			GO:0005515 protein binding; GO:0005488 binding;	K20293	COG6, COD2; conserved oligomeric Golgi complex subunit 6		IPR000270;	PB1 domain;
A0A1Q3DV13	94	S	Uncharacterized protein OS=Lentinula edodes OX=5353 GN=LENED_000246 PE=4 SV=1	LENED_000246	0.777945	4.38e-20	137.45	DRS(0.222)S(0.778)PT(0.849)T(0.151)PPAPNFR	3	-0.36	4	0.987	0.97	0.955	1.029	1.061	1.011	1.065	0.021	mitochondria			GO:0005515 protein binding; GO:0005488 binding;	K20293	COG6, COD2; conserved oligomeric Golgi complex subunit 6		IPR000270;	PB1 domain;
A0A1Q3DV13	374	S	Uncharacterized protein OS=Lentinula edodes OX=5353 GN=LENED_000246 PE=4 SV=1	LENED_000246	0.900789	0.000561	98.898	S(0.901)VT(0.099)EELSR	2	0.42916	1	0.902	0.92	0.839	1.135	1.1	1.096	1.252	0.00172	mitochondria			GO:0005515 protein binding; GO:0005488 binding;	K20293	COG6, COD2; conserved oligomeric Golgi complex subunit 6		IPR000270;	PB1 domain;
A0A1Q3DV13	97	T	Uncharacterized protein OS=Lentinula edodes OX=5353 GN=LENED_000246 PE=4 SV=1	LENED_000246	0.9815	5.36e-14	124.08	S(0.003)S(0.003)PT(0.012)T(0.981)PPAPNFR	3	0.28772	6	0.988	0.943	1.051	0.953	1.073	1.011	1.018	0.717	mitochondria			GO:0005515 protein binding; GO:0005488 binding;	K20293	COG6, COD2; conserved oligomeric Golgi complex subunit 6		IPR000270;	PB1 domain;
A0A1Q3DV13	199	S	Uncharacterized protein OS=Lentinula edodes OX=5353 GN=LENED_000246 PE=4 SV=1	LENED_000246	0.860389	8.98e-32	163.68	AQDNDAS(0.1)S(0.86)T(0.04)ASLIEEK	3	0.16284	6	1.021	0.992	1.057	0.978	0.984	0.995	0.963	0.122	mitochondria			GO:0005515 protein binding; GO:0005488 binding;	K20293	COG6, COD2; conserved oligomeric Golgi complex subunit 6		IPR000270;	PB1 domain;
A0A1Q3DV13	202	S	Uncharacterized protein OS=Lentinula edodes OX=5353 GN=LENED_000246 PE=4 SV=1	LENED_000246	0.989969	8.98e-32	163.68	AQDNDAS(0.014)S(0.804)T(0.192)AS(0.99)LIEEK	2	0.24468	4	0.987	0.967	1.08	0.949	0.984	1.053	0.984	0.748	mitochondria			GO:0005515 protein binding; GO:0005488 binding;	K20293	COG6, COD2; conserved oligomeric Golgi complex subunit 6		IPR000270;	PB1 domain;
A0A1Q3DV13	528	S	Uncharacterized protein OS=Lentinula edodes OX=5353 GN=LENED_000246 PE=4 SV=1	LENED_000246	1	1.27e-13	111.09	GGPPPPFPPHVRPPS(1)PPDMHGR	5	0.18586	7	0.929	1.18	1.068	0.901	0.991	0.967	0.9	0.247	mitochondria			GO:0005515 protein binding; GO:0005488 binding;	K20293	COG6, COD2; conserved oligomeric Golgi complex subunit 6		IPR000270;	PB1 domain;
A0A1Q3DV13	574	S	Uncharacterized protein OS=Lentinula edodes OX=5353 GN=LENED_000246 PE=4 SV=1	LENED_000246	0.999508	1.09e-06	113.95	DRQS(1)ATELR	3	0.35079	2	0.901	0.947	0.906	1.102	1.115	1.034	1.18	0.00422	mitochondria			GO:0005515 protein binding; GO:0005488 binding;	K20293	COG6, COD2; conserved oligomeric Golgi complex subunit 6		IPR000270;	PB1 domain;
A0A1Q3DV18	244	S	Phosphoprotein phosphatase OS=Lentinula edodes OX=5353 GN=LENED_000255 PE=4 SV=1	LENED_000255	1	2.83e-06	102.45	S(1)LS(1)PQLLPR	3	0.67774	4	1.049	0.83	0.915	1.18	1.06	0.98	1.152	0.173	nucleus									K	KOG1605	TFIIF-interacting CTD phosphatase, including NLI-interacting factor (involved in RNA polymerase II regulation)
A0A1Q3DV18	242	S	Phosphoprotein phosphatase OS=Lentinula edodes OX=5353 GN=LENED_000255 PE=4 SV=1	LENED_000255	1	2.83e-06	102.45	S(1)LS(1)PQLLPR	3	0.67774	3	1.068	0.811	0.911	1.166	1.07	0.984	1.154	0.191	nucleus									K	KOG1605	TFIIF-interacting CTD phosphatase, including NLI-interacting factor (involved in RNA polymerase II regulation)
A0A1Q3DV18	537	S	Phosphoprotein phosphatase OS=Lentinula edodes OX=5353 GN=LENED_000255 PE=4 SV=1	LENED_000255	0.99998	0.000508	83.652	AS(1)PPGLTGK	2	0.19796	3	0.955	1.004	1.03	0.974	1.078	0.983	1.015	0.727	nucleus									K	KOG1605	TFIIF-interacting CTD phosphatase, including NLI-interacting factor (involved in RNA polymerase II regulation)
A0A1Q3DV23	56	S	Deoxycytidylate deaminase OS=Lentinula edodes OX=5353 GN=LENED_000258 PE=4 SV=1	LENED_000258	1	5.91e-07	105.9	NVEKDHS(1)VNNAAK	4	0.15059	2	0.887	0.876	0.732	1.25	1.146	1.092	1.398	0.0102	nucleus			GO:0043169 cation binding; GO:0046872 metal ion binding; GO:0016787 hydrolase activity; GO:0008270 zinc ion binding; GO:0046914 transition metal ion binding; GO:0003824 catalytic activity; GO:0005488 binding; GO:0043167 ion binding;	K01493	comEB; dCMP deaminase [EC:3.5.4.12]	tms00240 Pyrimidine metabolism - Tremella mesenterica; tms01100 Metabolic pathways - Tremella mesenterica;	IPR016193; IPR002125;	Cytidine deaminase-like; Cytidine and deoxycytidylate deaminases, zinc-binding;	F	KOG3127	Deoxycytidylate deaminase
A0A1Q3DV24	17	S	Uncharacterized protein OS=Lentinula edodes OX=5353 GN=LENED_000241 PE=4 SV=1	LENED_000241	0.999491	2e-15	124.2	LS(0.003)S(0.022)DS(0.975)EES(0.999)LSNFVTR	3	0.24097	6	0.885	0.896	0.839	1.207	1.142	1.031	1.29	0.00738
A0A1Q3DV24	14	S	Uncharacterized protein OS=Lentinula edodes OX=5353 GN=LENED_000241 PE=4 SV=1	LENED_000241	0.984238	3.08e-25	184.6	LS(0.003)S(0.013)DS(0.984)EESLSNFVTR	3	-0.24614	7	0.895	0.755	0.797	1.226	1.151	1.153	1.443	0.00246
A0A1Q3DV34	6	S	p-loop containing nucleoside triphosphate hydrolase protein OS=Lentinula edodes OX=5353 GN=LENED_000015 PE=4 SV=1	LENED_000015	1	0.00165	96.034	RIS(1)S(1)FAK	2	0.11324	3	1.048	1.047	1.059	0.977	0.946	0.958	0.913	0.000842	mitochondria			GO:0005524 ATP binding; GO:1901265 nucleoside phosphate binding; GO:0001882 nucleoside binding; GO:0043167 ion binding; GO:0000166 nucleotide binding; GO:0097159 organic cyclic compound binding; GO:1901363 heterocyclic compound binding; GO:0032549 ribonucleoside binding; GO:0097367 carbohydrate derivative binding; GO:0032553 ribonucleotide binding; GO:0005488 binding; GO:0032550 purine ribonucleo…	K08675	PRSS15, PIM1; ATP-dependent Lon protease [EC:3.4.21.53]		IPR003593; IPR003959; IPR027417;	AAA+ ATPase domain; ATPase, AAA-type, core; P-loop containing nucleoside triphosphate hydrolase;	O	KOG0742	AAA+-type ATPase
A0A1Q3DV34	7	S	p-loop containing nucleoside triphosphate hydrolase protein OS=Lentinula edodes OX=5353 GN=LENED_000015 PE=4 SV=1	LENED_000015	1	0.0222	53.756	RIS(1)S(1)FAK	2	0.11324	1	0.999	1.012	0.911	1.033	1.065	0.993	1.058	0.217	mitochondria			GO:0005524 ATP binding; GO:1901265 nucleoside phosphate binding; GO:0001882 nucleoside binding; GO:0043167 ion binding; GO:0000166 nucleotide binding; GO:0097159 organic cyclic compound binding; GO:1901363 heterocyclic compound binding; GO:0032549 ribonucleoside binding; GO:0097367 carbohydrate derivative binding; GO:0032553 ribonucleotide binding; GO:0005488 binding; GO:0032550 purine ribonucleo…	K08675	PRSS15, PIM1; ATP-dependent Lon protease [EC:3.4.21.53]		IPR003593; IPR003959; IPR027417;	AAA+ ATPase domain; ATPase, AAA-type, core; P-loop containing nucleoside triphosphate hydrolase;	O	KOG0742	AAA+-type ATPase
A0A1Q3DV35	273	S	Uncharacterized protein OS=Lentinula edodes OX=5353 GN=LENED_000275 PE=4 SV=1	LENED_000275	0.936289	4.04e-19	127.59	LPPVGILEIAS(0.936)AS(0.051)GS(0.012)R	3	-0.36833	1	1.474	0.988	1.02	1.188	0.461	0.927	0.74	0.314
A0A1Q3DV35	295	S	Uncharacterized protein OS=Lentinula edodes OX=5353 GN=LENED_000275 PE=4 SV=1	LENED_000275	0.994929	0.000302	93.325	GT(0.005)VS(0.995)GEETV	2	0.74617	1	0.962	1.429	0.995	0.753	0.883	1.008	0.781	0.193
A0A1Q3DV35	287	S	Uncharacterized protein OS=Lentinula edodes OX=5353 GN=LENED_000275 PE=4 SV=1	LENED_000275	0.992337	1.59e-10	131.08	FSSAPS(0.008)S(0.992)AVER	2	-0.44274	2	0.916	1.013	0.902	1.044	1.04	1.086	1.12	0.0426
A0A1Q3DV42	314	S	Eukaryotic integral membrane protein OS=Lentinula edodes OX=5353 GN=LENED_000278 PE=4 SV=1	LENED_000278	0.999298	1.06e-55	238.65	T(0.016)S(0.019)S(0.965)DS(0.999)ESGDLGTTEASK	2	0.17796	7	1.011	0.997	1.013	0.988	0.992	1.02	0.993	0.563	plasma membrane	GO:0006810 transport; GO:0048193 Golgi vesicle transport; GO:0051179 localization; GO:0006890 retrograde vesicle-mediated transport, Golgi to ER; GO:0051234 establishment of localization; GO:0016192 vesicle-mediated transport;	GO:0031224 intrinsic component of membrane; GO:0016020 membrane; GO:0016021 integral component of membrane; GO:0044425 membrane part;	GO:0004252 serine-type endopeptidase activity; GO:0004175 endopeptidase activity; GO:0008233 peptidase activity; GO:0003824 catalytic activity; GO:0017171 serine hydrolase activity; GO:0008236 serine-type peptidase activity; GO:0070011 peptidase activity, acting on L-amino acid peptides; GO:0016787 hydrolase activity;				IPR022764;	Peptidase S54, rhomboid domain;	S	KOG2890	Predicted membrane protein
A0A1Q3DV42	316	S	Eukaryotic integral membrane protein OS=Lentinula edodes OX=5353 GN=LENED_000278 PE=4 SV=1	LENED_000278	0.998507	1.39e-32	161.59	T(0.154)S(0.154)S(0.687)DS(0.007)ES(0.999)GDLGTTEASK	3	-0.7256	4	1.03	1.084	1.046	0.958	0.923	0.992	0.909	0.0207	plasma membrane	GO:0006810 transport; GO:0048193 Golgi vesicle transport; GO:0051179 localization; GO:0006890 retrograde vesicle-mediated transport, Golgi to ER; GO:0051234 establishment of localization; GO:0016192 vesicle-mediated transport;	GO:0031224 intrinsic component of membrane; GO:0016020 membrane; GO:0016021 integral component of membrane; GO:0044425 membrane part;	GO:0004252 serine-type endopeptidase activity; GO:0004175 endopeptidase activity; GO:0008233 peptidase activity; GO:0003824 catalytic activity; GO:0017171 serine hydrolase activity; GO:0008236 serine-type peptidase activity; GO:0070011 peptidase activity, acting on L-amino acid peptides; GO:0016787 hydrolase activity;				IPR022764;	Peptidase S54, rhomboid domain;	S	KOG2890	Predicted membrane protein
A0A1Q3DV42	294	S	Eukaryotic integral membrane protein OS=Lentinula edodes OX=5353 GN=LENED_000278 PE=4 SV=1	LENED_000278	0.957338	1.25e-19	111.52	LANTSSSTQSTAPVS(0.021)AHT(0.021)PRPPPAVAS(0.957)PRPEK	4	0.11888	1	1.4	0.835	0.956	0.993	0.943	0.896	0.887	0.577	plasma membrane	GO:0006810 transport; GO:0048193 Golgi vesicle transport; GO:0051179 localization; GO:0006890 retrograde vesicle-mediated transport, Golgi to ER; GO:0051234 establishment of localization; GO:0016192 vesicle-mediated transport;	GO:0031224 intrinsic component of membrane; GO:0016020 membrane; GO:0016021 integral component of membrane; GO:0044425 membrane part;	GO:0004252 serine-type endopeptidase activity; GO:0004175 endopeptidase activity; GO:0008233 peptidase activity; GO:0003824 catalytic activity; GO:0017171 serine hydrolase activity; GO:0008236 serine-type peptidase activity; GO:0070011 peptidase activity, acting on L-amino acid peptides; GO:0016787 hydrolase activity;				IPR022764;	Peptidase S54, rhomboid domain;	S	KOG2890	Predicted membrane protein
A0A1Q3DV42	312	S	Eukaryotic integral membrane protein OS=Lentinula edodes OX=5353 GN=LENED_000278 PE=4 SV=1	LENED_000278	0.96514	1.04e-32	165.03	T(0.016)S(0.019)S(0.965)DS(0.999)ESGDLGTTEASK	2	0.17796	6	1.017	1.012	0.994	1.001	0.944	1.049	0.99	0.754	plasma membrane	GO:0006810 transport; GO:0048193 Golgi vesicle transport; GO:0051179 localization; GO:0006890 retrograde vesicle-mediated transport, Golgi to ER; GO:0051234 establishment of localization; GO:0016192 vesicle-mediated transport;	GO:0031224 intrinsic component of membrane; GO:0016020 membrane; GO:0016021 integral component of membrane; GO:0044425 membrane part;	GO:0004252 serine-type endopeptidase activity; GO:0004175 endopeptidase activity; GO:0008233 peptidase activity; GO:0003824 catalytic activity; GO:0017171 serine hydrolase activity; GO:0008236 serine-type peptidase activity; GO:0070011 peptidase activity, acting on L-amino acid peptides; GO:0016787 hydrolase activity;				IPR022764;	Peptidase S54, rhomboid domain;	S	KOG2890	Predicted membrane protein
A0A1Q3DV42	285	T	Eukaryotic integral membrane protein OS=Lentinula edodes OX=5353 GN=LENED_000278 PE=4 SV=1	LENED_000278	0.829422	2.19e-26	130.88	LANTSSSTQST(0.001)APVS(0.055)AHT(0.829)PRPPPAVAS(0.115)PRPEK	5	0.039569	1	1.099	1.226	0.896	1.102	0.671	1.034	0.871	0.447	plasma membrane	GO:0006810 transport; GO:0048193 Golgi vesicle transport; GO:0051179 localization; GO:0006890 retrograde vesicle-mediated transport, Golgi to ER; GO:0051234 establishment of localization; GO:0016192 vesicle-mediated transport;	GO:0031224 intrinsic component of membrane; GO:0016020 membrane; GO:0016021 integral component of membrane; GO:0044425 membrane part;	GO:0004252 serine-type endopeptidase activity; GO:0004175 endopeptidase activity; GO:0008233 peptidase activity; GO:0003824 catalytic activity; GO:0017171 serine hydrolase activity; GO:0008236 serine-type peptidase activity; GO:0070011 peptidase activity, acting on L-amino acid peptides; GO:0016787 hydrolase activity;				IPR022764;	Peptidase S54, rhomboid domain;	S	KOG2890	Predicted membrane protein
A0A1Q3DV49	32	S	Beta-flanking protein OS=Lentinula edodes OX=5353 GN=LENED_000293 PE=4 SV=1	LENED_000293	0.999989	1.14e-42	160.88	T(0.017)GGS(0.983)EY(0.001)NS(1)PDNRPQGVSR	3	0.073846	5	1.235	1.297	1.221	0.786	0.724	0.816	0.62	0.000277	nucleus
A0A1Q3DV49	28	S	Beta-flanking protein OS=Lentinula edodes OX=5353 GN=LENED_000293 PE=4 SV=1	LENED_000293	0.982516	1.14e-42	160.88	T(0.017)GGS(0.983)EY(0.001)NS(1)PDNRPQGVSR	3	0.073846	2	1.29	1.171	1.244	0.819	0.702	0.848	0.639	0.00224	nucleus
A0A1Q3DV49	122	T	Beta-flanking protein OS=Lentinula edodes OX=5353 GN=LENED_000293 PE=4 SV=1	LENED_000293	0.947529	0.000704	77.191	QFT(0.948)S(0.051)GS(0.001)GGGGSK	2	0.25912	1	1.15	1.151	1.296	0.795	0.803	0.876	0.688	0.00174	nucleus
A0A1Q3DV49	108	S	Beta-flanking protein OS=Lentinula edodes OX=5353 GN=LENED_000293 PE=4 SV=1	LENED_000293	0.993082	8.16e-21	132.84	GNAGSLS(0.005)AGS(0.993)MGS(0.001)AAALQIFK	3	-0.33567	2	1.132	0.719	0.971	1.071	1.032	1.075	1.126	0.417	nucleus
A0A1Q3DV49	41	S	Beta-flanking protein OS=Lentinula edodes OX=5353 GN=LENED_000293 PE=4 SV=1	LENED_000293	0.999843	8.4e-07	90.912	TGGSEYNSPDNRPQGVS(1)R	3	-3.5279	2	1.155	1.297	1.156	0.823	0.87	0.771	0.683	0.00184	nucleus
A0A1Q3DV49	125	S	Beta-flanking protein OS=Lentinula edodes OX=5353 GN=LENED_000293 PE=4 SV=1	LENED_000293	0.99205	2.64e-05	90.561	QFT(0.002)S(0.006)GS(0.992)GGGGSK	3	0.30954	1	0.913	1.286	1.291	0.701	0.941	0.928	0.736	0.113	nucleus
A0A1Q3DV49	30	Y	Beta-flanking protein OS=Lentinula edodes OX=5353 GN=LENED_000293 PE=4 SV=1	LENED_000293	0.999292	3.99e-42	169.85	TGGSEY(0.999)NSPDNRPQGVSR	3	-0.88807	2	1.151	1.267	1.136	0.781	0.88	0.844	0.705	0.00204	nucleus
A0A1Q3DV49	105	S	Beta-flanking protein OS=Lentinula edodes OX=5353 GN=LENED_000293 PE=4 SV=1	LENED_000293	0.848697	2.4e-28	137.62	GNAGS(0.057)LS(0.849)AGS(0.094)MGSAAALQIFK	3	-0.081221	1	0.952	1.091	0.968	0.868	1.028	1.098	0.994	0.922	nucleus
A0A1Q3DV50	362	S	ATP-dependent RNA helicase DHX8 OS=Lentinula edodes OX=5353 GN=LENED_000177 PE=4 SV=1	LENED_000177	0.999998	0.000139	118.28	TLELS(1)PVK	3	-0.11801	5	0.869	0.957	0.895	1.151	1.036	1.094	1.206	0.0109	nucleus			GO:1901265 nucleoside phosphate binding; GO:0008026 ATP-dependent helicase activity; GO:0016817 hydrolase activity, acting on acid anhydrides; GO:0016787 hydrolase activity; GO:0016887 ATPase activity; GO:0097159 organic cyclic compound binding; GO:1901363 heterocyclic compound binding; GO:0016462 pyrophosphatase activity; GO:0003824 catalytic activity; GO:0032553 ribonucleotide binding; GO:00054…	K12818	DHX8, PRP22; ATP-dependent RNA helicase DHX8/PRP22 [EC:3.6.4.13]	tms03040 Spliceosome - Tremella mesenterica;	IPR007502; IPR012340; IPR003029; IPR011709; IPR027417; IPR022967; IPR014001; IPR001650;	Helicase-associated domain; Nucleic acid-binding, OB-fold; S1 domain; Domain of unknown function DUF1605; P-loop containing nucleoside triphosphate hydrolase; RNA-binding domain, S1; Helicase superfamily 1/2, ATP-binding domain; Helicase, C-terminal;	A	KOG0922	DEAH-box RNA helicase
A0A1Q3DV50	144	S	ATP-dependent RNA helicase DHX8 OS=Lentinula edodes OX=5353 GN=LENED_000177 PE=4 SV=1	LENED_000177	0.870438	0.0317	51.765	RT(0.13)PS(0.87)PVR	2	-0.63994	1	0.975	0.915	0.77	1.067	1.127	1.124	1.247	0.0362	nucleus			GO:1901265 nucleoside phosphate binding; GO:0008026 ATP-dependent helicase activity; GO:0016817 hydrolase activity, acting on acid anhydrides; GO:0016787 hydrolase activity; GO:0016887 ATPase activity; GO:0097159 organic cyclic compound binding; GO:1901363 heterocyclic compound binding; GO:0016462 pyrophosphatase activity; GO:0003824 catalytic activity; GO:0032553 ribonucleotide binding; GO:00054…	K12818	DHX8, PRP22; ATP-dependent RNA helicase DHX8/PRP22 [EC:3.6.4.13]	tms03040 Spliceosome - Tremella mesenterica;	IPR007502; IPR012340; IPR003029; IPR011709; IPR027417; IPR022967; IPR014001; IPR001650;	Helicase-associated domain; Nucleic acid-binding, OB-fold; S1 domain; Domain of unknown function DUF1605; P-loop containing nucleoside triphosphate hydrolase; RNA-binding domain, S1; Helicase superfamily 1/2, ATP-binding domain; Helicase, C-terminal;	A	KOG0922	DEAH-box RNA helicase
A0A1Q3DV50	299	S	ATP-dependent RNA helicase DHX8 OS=Lentinula edodes OX=5353 GN=LENED_000177 PE=4 SV=1	LENED_000177	0.967229	6.73e-07	113.07	LT(0.033)S(0.967)PERWEIK	3	-0.29893	3	0.857	0.887	0.836	1.184	1.14	1.087	1.322	0.000757	nucleus			GO:1901265 nucleoside phosphate binding; GO:0008026 ATP-dependent helicase activity; GO:0016817 hydrolase activity, acting on acid anhydrides; GO:0016787 hydrolase activity; GO:0016887 ATPase activity; GO:0097159 organic cyclic compound binding; GO:1901363 heterocyclic compound binding; GO:0016462 pyrophosphatase activity; GO:0003824 catalytic activity; GO:0032553 ribonucleotide binding; GO:00054…	K12818	DHX8, PRP22; ATP-dependent RNA helicase DHX8/PRP22 [EC:3.6.4.13]	tms03040 Spliceosome - Tremella mesenterica;	IPR007502; IPR012340; IPR003029; IPR011709; IPR027417; IPR022967; IPR014001; IPR001650;	Helicase-associated domain; Nucleic acid-binding, OB-fold; S1 domain; Domain of unknown function DUF1605; P-loop containing nucleoside triphosphate hydrolase; RNA-binding domain, S1; Helicase superfamily 1/2, ATP-binding domain; Helicase, C-terminal;	A	KOG0922	DEAH-box RNA helicase
A0A1Q3DV50	135	S	ATP-dependent RNA helicase DHX8 OS=Lentinula edodes OX=5353 GN=LENED_000177 PE=4 SV=1	LENED_000177	1	0.00235	83.862	RDRS(1)PPPR	3	0.14924	4	0.858	0.834	0.926	1.05	1.116	1.198	1.285	0.00708	nucleus			GO:1901265 nucleoside phosphate binding; GO:0008026 ATP-dependent helicase activity; GO:0016817 hydrolase activity, acting on acid anhydrides; GO:0016787 hydrolase activity; GO:0016887 ATPase activity; GO:0097159 organic cyclic compound binding; GO:1901363 heterocyclic compound binding; GO:0016462 pyrophosphatase activity; GO:0003824 catalytic activity; GO:0032553 ribonucleotide binding; GO:00054…	K12818	DHX8, PRP22; ATP-dependent RNA helicase DHX8/PRP22 [EC:3.6.4.13]	tms03040 Spliceosome - Tremella mesenterica;	IPR007502; IPR012340; IPR003029; IPR011709; IPR027417; IPR022967; IPR014001; IPR001650;	Helicase-associated domain; Nucleic acid-binding, OB-fold; S1 domain; Domain of unknown function DUF1605; P-loop containing nucleoside triphosphate hydrolase; RNA-binding domain, S1; Helicase superfamily 1/2, ATP-binding domain; Helicase, C-terminal;	A	KOG0922	DEAH-box RNA helicase
A0A1Q3DV55	14	S	NAD-binding protein OS=Lentinula edodes OX=5353 GN=LENED_000165 PE=4 SV=1	LENED_000165	0.999946	9.68e-14	127.53	TEHLLANLGVPYS(1)R	3	-0.11749	1	1.035	1.82	1.09	0.597	0.7	0.833	0.54	0.0443	cytoplasm	GO:0044699 single-organism process; GO:0008152 metabolic process; GO:0055114 oxidation-reduction process; GO:0044710 single-organism metabolic process;		GO:0016614 oxidoreductase activity, acting on CH-OH group of donors; GO:0016616 oxidoreductase activity, acting on the CH-OH group of donors, NAD or NADP as acceptor; GO:0004616 phosphogluconate dehydrogenase (decarboxylating) activity; GO:0003824 catalytic activity; GO:0016491 oxidoreductase activity;				IPR006115; IPR013328; IPR008927; IPR016040;	6-phosphogluconate dehydrogenase, NADP-binding; 6-phosphogluconate dehydrogenase, domain 2; 6-phosphogluconate dehydrogenase C-terminal domain-like; NAD(P)-binding domain;	R	KOG0409	Predicted dehydrogenase
A0A1Q3DV62	763	T	Elongation factor EF-2 OS=Lentinula edodes OX=5353 GN=LENED_000301 PE=4 SV=1	LENED_000301	0.999999	8.5e-43	168.4	GQVFSEEQRPGT(1)PMFTVK	4	-0.12271	9	1.11	1.19	1.193	0.833	0.841	0.892	0.735	0.00064	cytoplasm			GO:1901265 nucleoside phosphate binding; GO:0001882 nucleoside binding; GO:0043167 ion binding; GO:0016817 hydrolase activity, acting on acid anhydrides; GO:0016787 hydrolase activity; GO:0000166 nucleotide binding; GO:0017111 nucleoside-triphosphatase activity; GO:0097159 organic cyclic compound binding; GO:1901363 heterocyclic compound binding; GO:0032549 ribonucleoside binding; GO:0097367 carb…	K03234	EEF2; elongation factor 2		IPR027417; IPR000795; IPR005517; IPR005225; IPR000640; IPR004161; IPR020568; IPR009022; IPR014721; IPR009000;	P-loop containing nucleoside triphosphate hydrolase; Transcription factor, GTP-binding domain; Translation elongation factor EFG/EF2, domain IV; Small GTP-binding protein domain; Translation elongation factor EFG, V domain; Translation elongation factor EFTu-like, domain 2; Ribosomal protein S5 domain 2-type fold; Elongation factor G, III-V domain; Ribosomal protein S5 domain 2-type fold, subgrou…	J	KOG0469	Elongation factor 2
A0A1Q3DV62	34	T	Elongation factor EF-2 OS=Lentinula edodes OX=5353 GN=LENED_000301 PE=4 SV=1	LENED_000301	0.773063	0.00151	83.877	S(0.226)T(0.773)LT(0.001)DSLVSK	2	0.25537	1									cytoplasm			GO:1901265 nucleoside phosphate binding; GO:0001882 nucleoside binding; GO:0043167 ion binding; GO:0016817 hydrolase activity, acting on acid anhydrides; GO:0016787 hydrolase activity; GO:0000166 nucleotide binding; GO:0017111 nucleoside-triphosphatase activity; GO:0097159 organic cyclic compound binding; GO:1901363 heterocyclic compound binding; GO:0032549 ribonucleoside binding; GO:0097367 carb…	K03234	EEF2; elongation factor 2		IPR027417; IPR000795; IPR005517; IPR005225; IPR000640; IPR004161; IPR020568; IPR009022; IPR014721; IPR009000;	P-loop containing nucleoside triphosphate hydrolase; Transcription factor, GTP-binding domain; Translation elongation factor EFG/EF2, domain IV; Small GTP-binding protein domain; Translation elongation factor EFG, V domain; Translation elongation factor EFTu-like, domain 2; Ribosomal protein S5 domain 2-type fold; Elongation factor G, III-V domain; Ribosomal protein S5 domain 2-type fold, subgrou…	J	KOG0469	Elongation factor 2
A0A1Q3DV62	468	T	Elongation factor EF-2 OS=Lentinula edodes OX=5353 GN=LENED_000301 PE=4 SV=1	LENED_000301	0.988389	4.99e-15	128.67	NGT(0.988)LT(0.01)T(0.001)SETAHNMK	3	1.0809	2	1.086	0.964	1.172	1.02	0.927	0.886	0.879	0.145	cytoplasm			GO:1901265 nucleoside phosphate binding; GO:0001882 nucleoside binding; GO:0043167 ion binding; GO:0016817 hydrolase activity, acting on acid anhydrides; GO:0016787 hydrolase activity; GO:0000166 nucleotide binding; GO:0017111 nucleoside-triphosphatase activity; GO:0097159 organic cyclic compound binding; GO:1901363 heterocyclic compound binding; GO:0032549 ribonucleoside binding; GO:0097367 carb…	K03234	EEF2; elongation factor 2		IPR027417; IPR000795; IPR005517; IPR005225; IPR000640; IPR004161; IPR020568; IPR009022; IPR014721; IPR009000;	P-loop containing nucleoside triphosphate hydrolase; Transcription factor, GTP-binding domain; Translation elongation factor EFG/EF2, domain IV; Small GTP-binding protein domain; Translation elongation factor EFG, V domain; Translation elongation factor EFTu-like, domain 2; Ribosomal protein S5 domain 2-type fold; Elongation factor G, III-V domain; Ribosomal protein S5 domain 2-type fold, subgrou…	J	KOG0469	Elongation factor 2
A0A1Q3DV62	48	S	Elongation factor EF-2 OS=Lentinula edodes OX=5353 GN=LENED_000301 PE=4 SV=1	LENED_000301	1	0.00358	79.148	AGIIAS(1)AK	2	-0.20388	1	1.073	1.101	1.075	0.969	0.877	0.946	0.859	0.00812	cytoplasm			GO:1901265 nucleoside phosphate binding; GO:0001882 nucleoside binding; GO:0043167 ion binding; GO:0016817 hydrolase activity, acting on acid anhydrides; GO:0016787 hydrolase activity; GO:0000166 nucleotide binding; GO:0017111 nucleoside-triphosphatase activity; GO:0097159 organic cyclic compound binding; GO:1901363 heterocyclic compound binding; GO:0032549 ribonucleoside binding; GO:0097367 carb…	K03234	EEF2; elongation factor 2		IPR027417; IPR000795; IPR005517; IPR005225; IPR000640; IPR004161; IPR020568; IPR009022; IPR014721; IPR009000;	P-loop containing nucleoside triphosphate hydrolase; Transcription factor, GTP-binding domain; Translation elongation factor EFG/EF2, domain IV; Small GTP-binding protein domain; Translation elongation factor EFG, V domain; Translation elongation factor EFTu-like, domain 2; Ribosomal protein S5 domain 2-type fold; Elongation factor G, III-V domain; Ribosomal protein S5 domain 2-type fold, subgrou…	J	KOG0469	Elongation factor 2
A0A1Q3DV64	743	S	Glycosyltransferase family 8 protein OS=Lentinula edodes OX=5353 GN=LENED_000284 PE=4 SV=1	LENED_000284	0.876457	1.24e-10	149.09	S(0.876)S(0.119)LT(0.004)LQTGNSR	2	0.31232	2	0.983	1.029	1.133	1.029	0.965	0.911	0.924	0.223	nucleus			GO:0016757 transferase activity, transferring glycosyl groups; GO:0003824 catalytic activity; GO:0016740 transferase activity;				IPR031336; IPR029044;	Cell division control protein 73, C-terminal; Nucleotide-diphospho-sugar transferases;	G	KOG1950	Glycosyl transferase, family 8 - glycogenin
A0A1Q3DV64	489	S	Glycosyltransferase family 8 protein OS=Lentinula edodes OX=5353 GN=LENED_000284 PE=4 SV=1	LENED_000284	0.945143	0.00109	68.413	HQT(0.001)PPRPS(0.054)S(0.945)PPK	3	0.35238	1	1.196	0.757	0.877	1.21	1.18	0.803	1.128	0.553	nucleus			GO:0016757 transferase activity, transferring glycosyl groups; GO:0003824 catalytic activity; GO:0016740 transferase activity;				IPR031336; IPR029044;	Cell division control protein 73, C-terminal; Nucleotide-diphospho-sugar transferases;	G	KOG1950	Glycosyl transferase, family 8 - glycogenin
A0A1Q3DV64	1059	T	Glycosyltransferase family 8 protein OS=Lentinula edodes OX=5353 GN=LENED_000284 PE=4 SV=1	LENED_000284	0.902237	4.85e-20	125.31	AAESHASGS(0.002)T(0.044)T(0.902)PPS(0.043)T(0.009)PPTHLK	3	-0.34949	3	1.211	0.708	0.962	1.007	1.071	1.042	1.083	0.578	nucleus			GO:0016757 transferase activity, transferring glycosyl groups; GO:0003824 catalytic activity; GO:0016740 transferase activity;				IPR031336; IPR029044;	Cell division control protein 73, C-terminal; Nucleotide-diphospho-sugar transferases;	G	KOG1950	Glycosyl transferase, family 8 - glycogenin
A0A1Q3DV64	857	S	Glycosyltransferase family 8 protein OS=Lentinula edodes OX=5353 GN=LENED_000284 PE=4 SV=1	LENED_000284	0.773871	3.33e-10	74.3	NTS(0.001)NDS(0.013)T(0.017)IT(0.193)S(0.774)PPS(0.062)S(0.057)AGPVS(0.88)PHEGQPIT(0.003)S(0.001)VASSR	4	0.37859	4	1.008	1.08	1.123	0.822	1.004	0.994	0.878	0.14	nucleus			GO:0016757 transferase activity, transferring glycosyl groups; GO:0003824 catalytic activity; GO:0016740 transferase activity;				IPR031336; IPR029044;	Cell division control protein 73, C-terminal; Nucleotide-diphospho-sugar transferases;	G	KOG1950	Glycosyl transferase, family 8 - glycogenin
A0A1Q3DV64	696	S	Glycosyltransferase family 8 protein OS=Lentinula edodes OX=5353 GN=LENED_000284 PE=4 SV=1	LENED_000284	0.901783	7.48e-13	113.67	LADS(0.999)DNET(0.097)S(0.902)VS(0.002)GSSSR	2	0.23513	1	0.868	0.785	1.009	1.214	1.172	0.972	1.261	0.0811	nucleus			GO:0016757 transferase activity, transferring glycosyl groups; GO:0003824 catalytic activity; GO:0016740 transferase activity;				IPR031336; IPR029044;	Cell division control protein 73, C-terminal; Nucleotide-diphospho-sugar transferases;	G	KOG1950	Glycosyl transferase, family 8 - glycogenin
A0A1Q3DV64	798	S	Glycosyltransferase family 8 protein OS=Lentinula edodes OX=5353 GN=LENED_000284 PE=4 SV=1	LENED_000284	0.982469	1.77e-13	118.23	ES(0.982)PT(0.017)T(0.001)VRPPAR	3	-0.48242	3	0.978	0.938	0.945	1.025	1.105	1.018	1.1	0.0314	nucleus			GO:0016757 transferase activity, transferring glycosyl groups; GO:0003824 catalytic activity; GO:0016740 transferase activity;				IPR031336; IPR029044;	Cell division control protein 73, C-terminal; Nucleotide-diphospho-sugar transferases;	G	KOG1950	Glycosyl transferase, family 8 - glycogenin
A0A1Q3DV64	713	S	Glycosyltransferase family 8 protein OS=Lentinula edodes OX=5353 GN=LENED_000284 PE=4 SV=1	LENED_000284	0.989533	1.19e-05	107.46	RGS(0.947)S(0.054)AS(0.99)Y(0.009)GVK	3	0.43638	5	0.966	0.991	1.021	0.992	1.042	1.008	1.021	0.379	nucleus			GO:0016757 transferase activity, transferring glycosyl groups; GO:0003824 catalytic activity; GO:0016740 transferase activity;				IPR031336; IPR029044;	Cell division control protein 73, C-terminal; Nucleotide-diphospho-sugar transferases;	G	KOG1950	Glycosyl transferase, family 8 - glycogenin
A0A1Q3DV64	710	S	Glycosyltransferase family 8 protein OS=Lentinula edodes OX=5353 GN=LENED_000284 PE=4 SV=1	LENED_000284	0.999909	1.19e-05	107.46	RGS(1)S(1)ASYGVK	3	-0.95065	6	0.943	0.986	0.98	1.039	1.051	1.018	1.068	0.0168	nucleus			GO:0016757 transferase activity, transferring glycosyl groups; GO:0003824 catalytic activity; GO:0016740 transferase activity;				IPR031336; IPR029044;	Cell division control protein 73, C-terminal; Nucleotide-diphospho-sugar transferases;	G	KOG1950	Glycosyl transferase, family 8 - glycogenin
A0A1Q3DV64	1102	S	Glycosyltransferase family 8 protein OS=Lentinula edodes OX=5353 GN=LENED_000284 PE=4 SV=1	LENED_000284	0.996254	4.11e-06	90.412	SLGTT(0.004)GS(0.996)PQK	2	2.233	3	1.01	1.055	0.06	1.267	1.203	1.299	1.774	0.351	nucleus			GO:0016757 transferase activity, transferring glycosyl groups; GO:0003824 catalytic activity; GO:0016740 transferase activity;				IPR031336; IPR029044;	Cell division control protein 73, C-terminal; Nucleotide-diphospho-sugar transferases;	G	KOG1950	Glycosyl transferase, family 8 - glycogenin
A0A1Q3DV64	714	Y	Glycosyltransferase family 8 protein OS=Lentinula edodes OX=5353 GN=LENED_000284 PE=4 SV=1	LENED_000284	0.908978	2.52e-06	139.32	GS(0.081)S(0.009)ASY(0.909)GVK	2	0.12339	1	0.975	1.031	1.068	1.008	0.944	1.004	0.962	0.316	nucleus			GO:0016757 transferase activity, transferring glycosyl groups; GO:0003824 catalytic activity; GO:0016740 transferase activity;				IPR031336; IPR029044;	Cell division control protein 73, C-terminal; Nucleotide-diphospho-sugar transferases;	G	KOG1950	Glycosyl transferase, family 8 - glycogenin
A0A1Q3DV64	744	S	Glycosyltransferase family 8 protein OS=Lentinula edodes OX=5353 GN=LENED_000284 PE=4 SV=1	LENED_000284	0.902144	1.3e-16	175.26	RS(0.093)S(0.902)LT(0.005)LQTGNSR	3	1.5831	3	1.034	0.933	1.013	0.955	1.028	1.048	1.017	0.706	nucleus			GO:0016757 transferase activity, transferring glycosyl groups; GO:0003824 catalytic activity; GO:0016740 transferase activity;				IPR031336; IPR029044;	Cell division control protein 73, C-terminal; Nucleotide-diphospho-sugar transferases;	G	KOG1950	Glycosyl transferase, family 8 - glycogenin
A0A1Q3DV64	483	T	Glycosyltransferase family 8 protein OS=Lentinula edodes OX=5353 GN=LENED_000284 PE=4 SV=1	LENED_000284	0.999671	0.0077	53.453	HQT(1)PPRPS(0.573)S(0.428)PPK	3	-0.058944	2	1.134	1.187	1.123	0.908	0.838	0.868	0.759	0.000662	nucleus			GO:0016757 transferase activity, transferring glycosyl groups; GO:0003824 catalytic activity; GO:0016740 transferase activity;				IPR031336; IPR029044;	Cell division control protein 73, C-terminal; Nucleotide-diphospho-sugar transferases;	G	KOG1950	Glycosyl transferase, family 8 - glycogenin
A0A1Q3DV64	789	S	Glycosyltransferase family 8 protein OS=Lentinula edodes OX=5353 GN=LENED_000284 PE=4 SV=1	LENED_000284	1	1.43e-07	122.1	VNPADPLS(1)PR	2	-0.34531	2	0.932	1.103	1.022	0.93	0.974	1.058	0.969	0.645	nucleus			GO:0016757 transferase activity, transferring glycosyl groups; GO:0003824 catalytic activity; GO:0016740 transferase activity;				IPR031336; IPR029044;	Cell division control protein 73, C-terminal; Nucleotide-diphospho-sugar transferases;	G	KOG1950	Glycosyl transferase, family 8 - glycogenin
A0A1Q3DV64	711	S	Glycosyltransferase family 8 protein OS=Lentinula edodes OX=5353 GN=LENED_000284 PE=4 SV=1	LENED_000284	0.999849	0.00307	69.261	RGS(1)S(1)ASYGVK	3	-0.95065	2	0.833	0.93	0.945	1.142	1.138	1.024	1.22	0.0203	nucleus			GO:0016757 transferase activity, transferring glycosyl groups; GO:0003824 catalytic activity; GO:0016740 transferase activity;				IPR031336; IPR029044;	Cell division control protein 73, C-terminal; Nucleotide-diphospho-sugar transferases;	G	KOG1950	Glycosyl transferase, family 8 - glycogenin
A0A1Q3DV64	691	S	Glycosyltransferase family 8 protein OS=Lentinula edodes OX=5353 GN=LENED_000284 PE=4 SV=1	LENED_000284	0.999963	9.79e-103	290.57	LADS(1)DNETSVSGSSSR	3	0.1854	5	1.155	1.067	1.086	0.935	0.972	0.834	0.829	0.0217	nucleus			GO:0016757 transferase activity, transferring glycosyl groups; GO:0003824 catalytic activity; GO:0016740 transferase activity;				IPR031336; IPR029044;	Cell division control protein 73, C-terminal; Nucleotide-diphospho-sugar transferases;	G	KOG1950	Glycosyl transferase, family 8 - glycogenin
A0A1Q3DV64	834	S	Glycosyltransferase family 8 protein OS=Lentinula edodes OX=5353 GN=LENED_000284 PE=4 SV=1	LENED_000284	0.999568	3.82e-25	135.52	SFGS(1)PQGPNAPPLGPLR	2	0.3488	3	1.009	1.111	1.066	0.951	0.987	0.918	0.896	0.0353	nucleus			GO:0016757 transferase activity, transferring glycosyl groups; GO:0003824 catalytic activity; GO:0016740 transferase activity;				IPR031336; IPR029044;	Cell division control protein 73, C-terminal; Nucleotide-diphospho-sugar transferases;	G	KOG1950	Glycosyl transferase, family 8 - glycogenin
A0A1Q3DV64	678	S	Glycosyltransferase family 8 protein OS=Lentinula edodes OX=5353 GN=LENED_000284 PE=4 SV=1	LENED_000284	0.997642	1.27e-09	103.84	DGDDEDNT(0.002)DS(0.998)DDDEPVVSR	3	0.52377	1	0.905	1.214	0.982	1.015	0.908	1.008	0.945	0.626	nucleus			GO:0016757 transferase activity, transferring glycosyl groups; GO:0003824 catalytic activity; GO:0016740 transferase activity;				IPR031336; IPR029044;	Cell division control protein 73, C-terminal; Nucleotide-diphospho-sugar transferases;	G	KOG1950	Glycosyl transferase, family 8 - glycogenin
A0A1Q3DV64	866	S	Glycosyltransferase family 8 protein OS=Lentinula edodes OX=5353 GN=LENED_000284 PE=4 SV=1	LENED_000284	0.991521	3e-26	127.35	NTSNDSTITSPPS(0.004)S(0.004)AGPVS(0.992)PHEGQPITSVASSR	3	0.11824	7	0.991	1.039	1.049	0.922	1.063	0.963	0.957	0.38	nucleus			GO:0016757 transferase activity, transferring glycosyl groups; GO:0003824 catalytic activity; GO:0016740 transferase activity;				IPR031336; IPR029044;	Cell division control protein 73, C-terminal; Nucleotide-diphospho-sugar transferases;	G	KOG1950	Glycosyl transferase, family 8 - glycogenin
A0A1Q3DV70	421	T	Gcd10p-domain-containing protein OS=Lentinula edodes OX=5353 GN=LENED_000204 PE=4 SV=1	LENED_000204	0.999895	1.28e-49	165	TDTEQTLDSSEAT(1)PPFLRPPS(1)P	3	-0.039496	2	0.899	1.224	1.002	0.964	0.974	0.97	0.931	0.554	nucleus	GO:0006396 RNA processing; GO:0034470 ncRNA processing; GO:0006725 cellular aromatic compound metabolic process; GO:1901360 organic cyclic compound metabolic process; GO:0006807 nitrogen compound metabolic process; GO:0044238 primary metabolic process; GO:0044237 cellular metabolic process; GO:0009451 RNA modification; GO:0032259 methylation; GO:0071704 organic substance metabolic process; GO:001…	GO:1902494 catalytic complex; GO:0031515 tRNA (m1A) methyltransferase complex; GO:0044464 cell part; GO:0005622 intracellular; GO:0005737 cytoplasm; GO:0032991 macromolecular complex; GO:0044424 intracellular part; GO:0043527 tRNA methyltransferase complex; GO:1990234 transferase complex; GO:0005623 cell; GO:0044444 cytoplasmic part; GO:0034708 methyltransferase complex;		K03256	TRM6, GCD10; tRNA (adenine-N(1)-)-methyltransferase non-catalytic subunit				J	KOG1416	tRNA(1-methyladenosine) methyltransferase, subunit GCD10
A0A1Q3DV70	429	S	Gcd10p-domain-containing protein OS=Lentinula edodes OX=5353 GN=LENED_000204 PE=4 SV=1	LENED_000204	1	1.28e-49	165	TDTEQTLDSSEAT(1)PPFLRPPS(1)P	3	-0.039496	5	0.906	1.124	1.019	0.913	1.078	0.984	0.976	0.784	nucleus	GO:0006396 RNA processing; GO:0034470 ncRNA processing; GO:0006725 cellular aromatic compound metabolic process; GO:1901360 organic cyclic compound metabolic process; GO:0006807 nitrogen compound metabolic process; GO:0044238 primary metabolic process; GO:0044237 cellular metabolic process; GO:0009451 RNA modification; GO:0032259 methylation; GO:0071704 organic substance metabolic process; GO:001…	GO:1902494 catalytic complex; GO:0031515 tRNA (m1A) methyltransferase complex; GO:0044464 cell part; GO:0005622 intracellular; GO:0005737 cytoplasm; GO:0032991 macromolecular complex; GO:0044424 intracellular part; GO:0043527 tRNA methyltransferase complex; GO:1990234 transferase complex; GO:0005623 cell; GO:0044444 cytoplasmic part; GO:0034708 methyltransferase complex;		K03256	TRM6, GCD10; tRNA (adenine-N(1)-)-methyltransferase non-catalytic subunit				J	KOG1416	tRNA(1-methyladenosine) methyltransferase, subunit GCD10
A0A1Q3DV71	534	S	S-adenosyl-L-methionine-dependent methyltransferase OS=Lentinula edodes OX=5353 GN=LENED_000248 PE=4 SV=1	LENED_000248	0.999926	0.000197	104.82	TAS(1)FEDHR	3	0.24671	3	0.987	0.991	0.933	1.08	1.037	0.99	1.067	0.111	nucleus			GO:0005515 protein binding; GO:0005488 binding;	K14552	NAN1, UTP17, WDR75; NET1-associated nuclear protein 1 (U3 small nucleolar RNA-associated protein 17)	tms03008 Ribosome biogenesis in eukaryotes - Tremella mesenterica;	IPR017986; IPR029063; IPR015943;	WD40-repeat-containing domain; S-adenosyl-L-methionine-dependent methyltransferase; WD40/YVTN repeat-like-containing domain;
A0A1Q3DV71	220	S	S-adenosyl-L-methionine-dependent methyltransferase OS=Lentinula edodes OX=5353 GN=LENED_000248 PE=4 SV=1	LENED_000248	0.87485	0.0215	43.383	RS(0.562)T(0.562)S(0.875)VHLPEGS(0.001)VR	3	0.49429	1	0.812	0.74	0.945	0.947	1.286	1.234	1.388	0.0532	nucleus			GO:0005515 protein binding; GO:0005488 binding;	K14552	NAN1, UTP17, WDR75; NET1-associated nuclear protein 1 (U3 small nucleolar RNA-associated protein 17)	tms03008 Ribosome biogenesis in eukaryotes - Tremella mesenterica;	IPR017986; IPR029063; IPR015943;	WD40-repeat-containing domain; S-adenosyl-L-methionine-dependent methyltransferase; WD40/YVTN repeat-like-containing domain;
A0A1Q3DV71	231	S	S-adenosyl-L-methionine-dependent methyltransferase OS=Lentinula edodes OX=5353 GN=LENED_000248 PE=4 SV=1	LENED_000248	0.977681	1.03e-14	114.35	GS(0.978)IS(0.194)S(0.691)S(0.137)FES(0.001)TPLTPNHDHALLESLHK	4	-0.44356	1	0.904	0.843	0.658	1.297	1.152	1.119	1.484	0.0196	nucleus			GO:0005515 protein binding; GO:0005488 binding;	K14552	NAN1, UTP17, WDR75; NET1-associated nuclear protein 1 (U3 small nucleolar RNA-associated protein 17)	tms03008 Ribosome biogenesis in eukaryotes - Tremella mesenterica;	IPR017986; IPR029063; IPR015943;	WD40-repeat-containing domain; S-adenosyl-L-methionine-dependent methyltransferase; WD40/YVTN repeat-like-containing domain;
A0A1Q3DV71	18	T	S-adenosyl-L-methionine-dependent methyltransferase OS=Lentinula edodes OX=5353 GN=LENED_000248 PE=4 SV=1	LENED_000248	0.764864	9.69e-12	127.3	SST(0.002)NT(0.765)S(0.233)INTEGK	2	0.13564	2	0.913	0.952	0.942	0.98	1.149	1.063	1.137	0.0565	nucleus			GO:0005515 protein binding; GO:0005488 binding;	K14552	NAN1, UTP17, WDR75; NET1-associated nuclear protein 1 (U3 small nucleolar RNA-associated protein 17)	tms03008 Ribosome biogenesis in eukaryotes - Tremella mesenterica;	IPR017986; IPR029063; IPR015943;	WD40-repeat-containing domain; S-adenosyl-L-methionine-dependent methyltransferase; WD40/YVTN repeat-like-containing domain;
A0A1Q3DV71	357	S	S-adenosyl-L-methionine-dependent methyltransferase OS=Lentinula edodes OX=5353 GN=LENED_000248 PE=4 SV=1	LENED_000248	0.999422	0.000731	104.42	S(0.001)HPS(0.999)PPK	2	0.28243	2	0.944	0.936	0.934	1.048	1.049	1.091	1.133	0.000798	nucleus			GO:0005515 protein binding; GO:0005488 binding;	K14552	NAN1, UTP17, WDR75; NET1-associated nuclear protein 1 (U3 small nucleolar RNA-associated protein 17)	tms03008 Ribosome biogenesis in eukaryotes - Tremella mesenterica;	IPR017986; IPR029063; IPR015943;	WD40-repeat-containing domain; S-adenosyl-L-methionine-dependent methyltransferase; WD40/YVTN repeat-like-containing domain;
A0A1Q3DV71	10	S	S-adenosyl-L-methionine-dependent methyltransferase OS=Lentinula edodes OX=5353 GN=LENED_000248 PE=4 SV=1	LENED_000248	0.94595	1.87e-09	112.5	TGSITS(0.054)S(0.946)PPR	3	0.32236	3	0.815	0.904	1.071	1.14	0.935	1.151	1.156	0.232	nucleus			GO:0005515 protein binding; GO:0005488 binding;	K14552	NAN1, UTP17, WDR75; NET1-associated nuclear protein 1 (U3 small nucleolar RNA-associated protein 17)	tms03008 Ribosome biogenesis in eukaryotes - Tremella mesenterica;	IPR017986; IPR029063; IPR015943;	WD40-repeat-containing domain; S-adenosyl-L-methionine-dependent methyltransferase; WD40/YVTN repeat-like-containing domain;
A0A1Q3DV71	19	S	S-adenosyl-L-methionine-dependent methyltransferase OS=Lentinula edodes OX=5353 GN=LENED_000248 PE=4 SV=1	LENED_000248	0.874914	0.000179	84.712	S(0.074)S(0.335)T(0.59)NT(0.124)S(0.875)INT(0.002)EGK	2	0.29235	1	1.003	0.937	1.045	1.106	0.981	0.961	1.021	0.731	nucleus			GO:0005515 protein binding; GO:0005488 binding;	K14552	NAN1, UTP17, WDR75; NET1-associated nuclear protein 1 (U3 small nucleolar RNA-associated protein 17)	tms03008 Ribosome biogenesis in eukaryotes - Tremella mesenterica;	IPR017986; IPR029063; IPR015943;	WD40-repeat-containing domain; S-adenosyl-L-methionine-dependent methyltransferase; WD40/YVTN repeat-like-containing domain;
A0A1Q3DV76	51	S	Dna repair protein rad5 OS=Lentinula edodes OX=5353 GN=LENED_000310 PE=4 SV=1	LENED_000310	0.929553	8.42e-05	74.905	QLFLPT(0.07)DS(0.93)DDEEEDIPIIPQK	3	-0.20232	2	0.909	0.955	0.976	1.106	1.042	1.028	1.118	0.0221
A0A1Q3DV79	264	S	Distal-less homeobox 3 OS=Lentinula edodes OX=5353 GN=LENED_000329 PE=4 SV=1	LENED_000329	0.868235	8.93e-07	109.96	S(0.118)LS(0.868)PVS(0.013)ASSR	2	-1.3008	1	0.866	0.91	0.906	1.146	1.06	1.109	1.236	0.00156
A0A1Q3DV84	168	T	Uncharacterized protein OS=Lentinula edodes OX=5353 GN=LENED_000306 PE=4 SV=1	LENED_000306	0.999665	0.00019	84.213	PLT(1)DEETQAITR	2	0.010428	2	0.994	0.889	0.858	1.134	1.213	0.922	1.193	0.141	nucleus	GO:0050794 regulation of cellular process; GO:0010468 regulation of gene expression; GO:0006355 regulation of transcription, DNA-templated; GO:0031326 regulation of cellular biosynthetic process; GO:0080090 regulation of primary metabolic process; GO:0060255 regulation of macromolecule metabolic process; GO:0019219 regulation of nucleobase-containing compound metabolic process; GO:0010556 regulat…	GO:0043226 organelle; GO:0043231 intracellular membrane-bounded organelle; GO:0043229 intracellular organelle; GO:0005634 nucleus; GO:0044464 cell part; GO:0005622 intracellular; GO:0044424 intracellular part; GO:0043227 membrane-bounded organelle; GO:0005623 cell;	GO:0000981 RNA polymerase II transcription factor activity, sequence-specific DNA binding; GO:0046914 transition metal ion binding; GO:0005488 binding; GO:0043167 ion binding; GO:0001071 nucleic acid binding transcription factor activity; GO:0046872 metal ion binding; GO:0043169 cation binding; GO:0008270 zinc ion binding; GO:0003700 transcription factor activity, sequence-specific DNA binding;				IPR001138;	Zn(2)-C6 fungal-type DNA-binding domain;
A0A1Q3DV85	187	S	Uncharacterized protein OS=Lentinula edodes OX=5353 GN=LENED_000251 PE=4 SV=1	LENED_000251	0.823732	1.23e-106	231.5	AAS(0.824)S(0.149)T(0.027)AELLDLEHDEGVGVGDDEDEEQR	3	-0.44244	3	0.956	1.254	1.03	0.931	0.956	0.915	0.865	0.232
A0A1Q3DV86	120	T	Uncharacterized protein OS=Lentinula edodes OX=5353 GN=LENED_000200 PE=4 SV=1	LENED_000200	0.873081	1.34e-07	112.03	RY(0.127)T(0.873)APPEQWHK	4	0.46549	1	1.018	1.059	0.981	0.993	0.962	1.009	0.969	0.303
A0A1Q3DV86	259	S	Uncharacterized protein OS=Lentinula edodes OX=5353 GN=LENED_000200 PE=4 SV=1	LENED_000200	0.999993	8.71e-09	119.65	AAS(1)LGFSWPISK	2	0.70085	2	1.069	0.957	1.184	0.993	0.952	0.897	0.885	0.156
A0A1Q3DV87	172	S	60s ribosomal protein l6 OS=Lentinula edodes OX=5353 GN=LENED_000333 PE=4 SV=1	LENED_000333	0.843652	3.44e-36	192.94	LSEELNDAYFAKPS(0.156)S(0.844)K	4	0.40794	2	1.065	0.959	0.971	0.945	1.04	1.03	1.007	0.886	cytoplasm	GO:0006518 peptide metabolic process; GO:0043043 peptide biosynthetic process; GO:0044267 cellular protein metabolic process; GO:0006807 nitrogen compound metabolic process; GO:0009058 biosynthetic process; GO:0043603 cellular amide metabolic process; GO:0044238 primary metabolic process; GO:1901566 organonitrogen compound biosynthetic process; GO:1901576 organic substance biosynthetic process; G…	GO:0005840 ribosome; GO:0043226 organelle; GO:0043229 intracellular organelle; GO:0043232 intracellular non-membrane-bounded organelle; GO:0044464 cell part; GO:0005622 intracellular; GO:0005737 cytoplasm; GO:0032991 macromolecular complex; GO:0044424 intracellular part; GO:1990904 ribonucleoprotein complex; GO:0005623 cell; GO:0030529 intracellular ribonucleoprotein complex; GO:0044444 cytoplasm…	GO:0003735 structural constituent of ribosome; GO:0005198 structural molecule activity;	K02934	RP-L6e, RPL6; large subunit ribosomal protein L6e	tms03010 Ribosome - Tremella mesenterica;	IPR008991; IPR005568; IPR014722;	Translation protein SH3-like domain; Ribosomal protein L6, N-terminal; Ribosomal protein L2 domain 2;	J	KOG1694	60s ribosomal protein L6
A0A1Q3DV87	90	Y	60s ribosomal protein l6 OS=Lentinula edodes OX=5353 GN=LENED_000333 PE=4 SV=1	LENED_000333	0.905409	0.000809	94.692	FY(0.905)S(0.095)AEDVR	2	-0.60138	1	1.128	1.124	1.078	0.857	0.943	0.909	0.814	0.00276	cytoplasm	GO:0006518 peptide metabolic process; GO:0043043 peptide biosynthetic process; GO:0044267 cellular protein metabolic process; GO:0006807 nitrogen compound metabolic process; GO:0009058 biosynthetic process; GO:0043603 cellular amide metabolic process; GO:0044238 primary metabolic process; GO:1901566 organonitrogen compound biosynthetic process; GO:1901576 organic substance biosynthetic process; G…	GO:0005840 ribosome; GO:0043226 organelle; GO:0043229 intracellular organelle; GO:0043232 intracellular non-membrane-bounded organelle; GO:0044464 cell part; GO:0005622 intracellular; GO:0005737 cytoplasm; GO:0032991 macromolecular complex; GO:0044424 intracellular part; GO:1990904 ribonucleoprotein complex; GO:0005623 cell; GO:0030529 intracellular ribonucleoprotein complex; GO:0044444 cytoplasm…	GO:0003735 structural constituent of ribosome; GO:0005198 structural molecule activity;	K02934	RP-L6e, RPL6; large subunit ribosomal protein L6e	tms03010 Ribosome - Tremella mesenterica;	IPR008991; IPR005568; IPR014722;	Translation protein SH3-like domain; Ribosomal protein L6, N-terminal; Ribosomal protein L2 domain 2;	J	KOG1694	60s ribosomal protein L6
A0A1Q3DV87	177	S	60s ribosomal protein l6 OS=Lentinula edodes OX=5353 GN=LENED_000333 PE=4 SV=1	LENED_000333	1	2.55e-17	180.64	S(1)AEEEFFEEGKPK	2	-0.34236	6	1.193	1.054	1.151	0.855	0.887	0.907	0.78	0.00364	cytoplasm	GO:0006518 peptide metabolic process; GO:0043043 peptide biosynthetic process; GO:0044267 cellular protein metabolic process; GO:0006807 nitrogen compound metabolic process; GO:0009058 biosynthetic process; GO:0043603 cellular amide metabolic process; GO:0044238 primary metabolic process; GO:1901566 organonitrogen compound biosynthetic process; GO:1901576 organic substance biosynthetic process; G…	GO:0005840 ribosome; GO:0043226 organelle; GO:0043229 intracellular organelle; GO:0043232 intracellular non-membrane-bounded organelle; GO:0044464 cell part; GO:0005622 intracellular; GO:0005737 cytoplasm; GO:0032991 macromolecular complex; GO:0044424 intracellular part; GO:1990904 ribonucleoprotein complex; GO:0005623 cell; GO:0030529 intracellular ribonucleoprotein complex; GO:0044444 cytoplasm…	GO:0003735 structural constituent of ribosome; GO:0005198 structural molecule activity;	K02934	RP-L6e, RPL6; large subunit ribosomal protein L6e	tms03010 Ribosome - Tremella mesenterica;	IPR008991; IPR005568; IPR014722;	Translation protein SH3-like domain; Ribosomal protein L6, N-terminal; Ribosomal protein L2 domain 2;	J	KOG1694	60s ribosomal protein L6
A0A1Q3DV87	26	S	60s ribosomal protein l6 OS=Lentinula edodes OX=5353 GN=LENED_000333 PE=4 SV=1	LENED_000333	1	0.00131	79.875	S(1)KELVPGVGR	3	-0.25005	1	1.235	1.013	1.062	1.01	0.907	0.824	0.828	0.0878	cytoplasm	GO:0006518 peptide metabolic process; GO:0043043 peptide biosynthetic process; GO:0044267 cellular protein metabolic process; GO:0006807 nitrogen compound metabolic process; GO:0009058 biosynthetic process; GO:0043603 cellular amide metabolic process; GO:0044238 primary metabolic process; GO:1901566 organonitrogen compound biosynthetic process; GO:1901576 organic substance biosynthetic process; G…	GO:0005840 ribosome; GO:0043226 organelle; GO:0043229 intracellular organelle; GO:0043232 intracellular non-membrane-bounded organelle; GO:0044464 cell part; GO:0005622 intracellular; GO:0005737 cytoplasm; GO:0032991 macromolecular complex; GO:0044424 intracellular part; GO:1990904 ribonucleoprotein complex; GO:0005623 cell; GO:0030529 intracellular ribonucleoprotein complex; GO:0044444 cytoplasm…	GO:0003735 structural constituent of ribosome; GO:0005198 structural molecule activity;	K02934	RP-L6e, RPL6; large subunit ribosomal protein L6e	tms03010 Ribosome - Tremella mesenterica;	IPR008991; IPR005568; IPR014722;	Translation protein SH3-like domain; Ribosomal protein L6, N-terminal; Ribosomal protein L2 domain 2;	J	KOG1694	60s ribosomal protein L6
A0A1Q3DV87	62	T	60s ribosomal protein l6 OS=Lentinula edodes OX=5353 GN=LENED_000333 PE=4 SV=1	LENED_000333	0.999814	2.28e-19	131.09	KSEKPAVEPT(1)PETVEK	4	0.27767	5	0.987	1.011	1.011	1	1.004	1.009	1.001	0.877	cytoplasm	GO:0006518 peptide metabolic process; GO:0043043 peptide biosynthetic process; GO:0044267 cellular protein metabolic process; GO:0006807 nitrogen compound metabolic process; GO:0009058 biosynthetic process; GO:0043603 cellular amide metabolic process; GO:0044238 primary metabolic process; GO:1901566 organonitrogen compound biosynthetic process; GO:1901576 organic substance biosynthetic process; G…	GO:0005840 ribosome; GO:0043226 organelle; GO:0043229 intracellular organelle; GO:0043232 intracellular non-membrane-bounded organelle; GO:0044464 cell part; GO:0005622 intracellular; GO:0005737 cytoplasm; GO:0032991 macromolecular complex; GO:0044424 intracellular part; GO:1990904 ribonucleoprotein complex; GO:0005623 cell; GO:0030529 intracellular ribonucleoprotein complex; GO:0044444 cytoplasm…	GO:0003735 structural constituent of ribosome; GO:0005198 structural molecule activity;	K02934	RP-L6e, RPL6; large subunit ribosomal protein L6e	tms03010 Ribosome - Tremella mesenterica;	IPR008991; IPR005568; IPR014722;	Translation protein SH3-like domain; Ribosomal protein L6, N-terminal; Ribosomal protein L2 domain 2;	J	KOG1694	60s ribosomal protein L6
A0A1Q3DV94	159	T	Protein FAM86B1 OS=Lentinula edodes OX=5353 GN=LENED_000316 PE=4 SV=1	LENED_000316	0.912701	4.74e-05	99.174	T(0.069)FT(0.913)LEES(0.019)R	2	-0.33143	1	1.138	1.293	1.175	0.752	0.873	0.833	0.682	0.00278	cytoplasm				K22696			IPR029063;	S-adenosyl-L-methionine-dependent methyltransferase;	R	KOG2497	Predicted methyltransferase
A0A1Q3DV97	73	T	Uncharacterized protein OS=Lentinula edodes OX=5353 GN=LENED_000346 PE=4 SV=1	LENED_000346	0.97955	0.0133	84.507	KAT(0.98)VET(0.02)HR	3	0.26114	1
A0A1Q3DV99	213	S	Uncharacterized protein OS=Lentinula edodes OX=5353 GN=LENED_000081 PE=4 SV=1	LENED_000081	0.939155	0.00894	48.391	VNRVNS(0.061)GS(0.939)DEKN	3	-0.026189	1	1.032	1.251	1.162	0.883	0.858	0.876	0.76	0.0409
A0A1Q3DVA5	87	T	Pantothenate kinase OS=Lentinula edodes OX=5353 GN=LENED_000330 PE=4 SV=1	LENED_000330	0.999755	0.000107	89.471	GSSSTPEPFT(1)PR	2	-1.3805	1	0.925	0.992	0.895	1.021	1.074	1.092	1.133	0.0261	cytoplasm	GO:0051188 cofactor biosynthetic process; GO:0009116 nucleoside metabolic process; GO:0042278 purine nucleoside metabolic process; GO:0009117 nucleotide metabolic process; GO:0044699 single-organism process; GO:0046129 purine ribonucleoside biosynthetic process; GO:0009163 nucleoside biosynthetic process; GO:0009058 biosynthetic process; GO:0044237 cellular metabolic process; GO:0006796 phosphate…		GO:0005524 ATP binding; GO:1901265 nucleoside phosphate binding; GO:0016773 phosphotransferase activity, alcohol group as acceptor; GO:0001882 nucleoside binding; GO:0043167 ion binding; GO:0000166 nucleotide binding; GO:0004594 pantothenate kinase activity; GO:0097159 organic cyclic compound binding; GO:1901363 heterocyclic compound binding; GO:0032549 ribonucleoside binding; GO:0097367 carbohyd…	K09680	coaW; type II pantothenate kinase [EC:2.7.1.33]	tms00770 Pantothenate and CoA biosynthesis - Tremella mesenterica; tms01100 Metabolic pathways - Tremella mesenterica;			H	KOG2201	Pantothenate kinase PanK and related proteins
A0A1Q3DVA5	70	S	Pantothenate kinase OS=Lentinula edodes OX=5353 GN=LENED_000330 PE=4 SV=1	LENED_000330	0.997909	2.58e-23	169.06	SPEPPAS(0.998)PS(0.002)IAATR	3	0.70068	3	0.825	0.879	0.821	1.108	1.158	1.184	1.366	0.000442	cytoplasm	GO:0051188 cofactor biosynthetic process; GO:0009116 nucleoside metabolic process; GO:0042278 purine nucleoside metabolic process; GO:0009117 nucleotide metabolic process; GO:0044699 single-organism process; GO:0046129 purine ribonucleoside biosynthetic process; GO:0009163 nucleoside biosynthetic process; GO:0009058 biosynthetic process; GO:0044237 cellular metabolic process; GO:0006796 phosphate…		GO:0005524 ATP binding; GO:1901265 nucleoside phosphate binding; GO:0016773 phosphotransferase activity, alcohol group as acceptor; GO:0001882 nucleoside binding; GO:0043167 ion binding; GO:0000166 nucleotide binding; GO:0004594 pantothenate kinase activity; GO:0097159 organic cyclic compound binding; GO:1901363 heterocyclic compound binding; GO:0032549 ribonucleoside binding; GO:0097367 carbohyd…	K09680	coaW; type II pantothenate kinase [EC:2.7.1.33]	tms00770 Pantothenate and CoA biosynthesis - Tremella mesenterica; tms01100 Metabolic pathways - Tremella mesenterica;			H	KOG2201	Pantothenate kinase PanK and related proteins
A0A1Q3DVA5	80	S	Pantothenate kinase OS=Lentinula edodes OX=5353 GN=LENED_000330 PE=4 SV=1	LENED_000330	0.843486	0.00584	59.345	GS(0.094)S(0.843)S(0.284)T(0.768)PEPFT(0.01)PR	2	-0.72715	1									cytoplasm	GO:0051188 cofactor biosynthetic process; GO:0009116 nucleoside metabolic process; GO:0042278 purine nucleoside metabolic process; GO:0009117 nucleotide metabolic process; GO:0044699 single-organism process; GO:0046129 purine ribonucleoside biosynthetic process; GO:0009163 nucleoside biosynthetic process; GO:0009058 biosynthetic process; GO:0044237 cellular metabolic process; GO:0006796 phosphate…		GO:0005524 ATP binding; GO:1901265 nucleoside phosphate binding; GO:0016773 phosphotransferase activity, alcohol group as acceptor; GO:0001882 nucleoside binding; GO:0043167 ion binding; GO:0000166 nucleotide binding; GO:0004594 pantothenate kinase activity; GO:0097159 organic cyclic compound binding; GO:1901363 heterocyclic compound binding; GO:0032549 ribonucleoside binding; GO:0097367 carbohyd…	K09680	coaW; type II pantothenate kinase [EC:2.7.1.33]	tms00770 Pantothenate and CoA biosynthesis - Tremella mesenterica; tms01100 Metabolic pathways - Tremella mesenterica;			H	KOG2201	Pantothenate kinase PanK and related proteins
A0A1Q3DVA5	82	T	Pantothenate kinase OS=Lentinula edodes OX=5353 GN=LENED_000330 PE=4 SV=1	LENED_000330	0.768009	0.00584	59.345	GS(0.094)S(0.843)S(0.284)T(0.768)PEPFT(0.01)PR	2	-0.72715	1									cytoplasm	GO:0051188 cofactor biosynthetic process; GO:0009116 nucleoside metabolic process; GO:0042278 purine nucleoside metabolic process; GO:0009117 nucleotide metabolic process; GO:0044699 single-organism process; GO:0046129 purine ribonucleoside biosynthetic process; GO:0009163 nucleoside biosynthetic process; GO:0009058 biosynthetic process; GO:0044237 cellular metabolic process; GO:0006796 phosphate…		GO:0005524 ATP binding; GO:1901265 nucleoside phosphate binding; GO:0016773 phosphotransferase activity, alcohol group as acceptor; GO:0001882 nucleoside binding; GO:0043167 ion binding; GO:0000166 nucleotide binding; GO:0004594 pantothenate kinase activity; GO:0097159 organic cyclic compound binding; GO:1901363 heterocyclic compound binding; GO:0032549 ribonucleoside binding; GO:0097367 carbohyd…	K09680	coaW; type II pantothenate kinase [EC:2.7.1.33]	tms00770 Pantothenate and CoA biosynthesis - Tremella mesenterica; tms01100 Metabolic pathways - Tremella mesenterica;			H	KOG2201	Pantothenate kinase PanK and related proteins
A0A1Q3DVA9	414	T	Uncharacterized protein OS=Lentinula edodes OX=5353 GN=LENED_000220 PE=4 SV=1	LENED_000220	0.887937	0.00523	53.21	FEPLS(0.984)PPT(0.128)GT(0.888)PR	3	0.78272	1	1.151	0.839	1.132	0.781	1.161	0.956	0.928	0.642
A0A1Q3DVA9	399	S	Uncharacterized protein OS=Lentinula edodes OX=5353 GN=LENED_000220 PE=4 SV=1	LENED_000220	0.999948	0.000109	79.86	NDTLVPS(1)PPAER	2	-0.48014	1
A0A1Q3DVA9	409	S	Uncharacterized protein OS=Lentinula edodes OX=5353 GN=LENED_000220 PE=4 SV=1	LENED_000220	0.984273	2.94e-08	115.68	FEPLS(0.984)PPT(0.128)GT(0.888)PR	3	0.78272	5	0.957	0.887	0.916	1.007	1.158	1.07	1.172	0.0267
A0A1Q3DVA9	573	S	Uncharacterized protein OS=Lentinula edodes OX=5353 GN=LENED_000220 PE=4 SV=1	LENED_000220	0.785742	0.0492	49.472	S(0.198)S(0.786)S(0.016)RAPPR	2	0.79956	1	0.843	0.882	0.952	1.111	1.159	1.057	1.243	0.00798
A0A1Q3DVA9	674	T	Uncharacterized protein OS=Lentinula edodes OX=5353 GN=LENED_000220 PE=4 SV=1	LENED_000220	1	0.000177	115.89	VCT(1)PENER	2	0.096517	1	0.825	0.989	0.789	1.04	1.215	1.122	1.297	0.0331
A0A1Q3DVB4	468	T	Mitochondrial intermediate peptidase OS=Lentinula edodes OX=5353 GN=LENED_000282 PE=3 SV=1	LENED_000282	0.999673	0.0162	57.973	GKPGGAAHYT(1)VR	3	-0.46134	1	1.015	1.362	1.178	0.772	0.805	0.927	0.704	0.0268
A0A1Q3DVC1	765	T	RNA polymerase II subunit A C-terminal domain phosphatase OS=Lentinula edodes OX=5353 GN=LENED_000303 PE=4 SV=1	LENED_000303	0.986573	2.59e-21	131.13	LRS(1)LT(0.987)PS(0.014)ETPGINGDADGLR	3	-0.46458	4	0.8	1.285	1.105	0.961	0.907	0.988	0.895	0.551	nucleus		GO:0043226 organelle; GO:0043231 intracellular membrane-bounded organelle; GO:0043229 intracellular organelle; GO:0005634 nucleus; GO:0044464 cell part; GO:0005622 intracellular; GO:0044424 intracellular part; GO:0043227 membrane-bounded organelle; GO:0005623 cell;	GO:0016787 hydrolase activity; GO:0004721 phosphoprotein phosphatase activity; GO:0003824 catalytic activity; GO:0042578 phosphoric ester hydrolase activity; GO:0016791 phosphatase activity; GO:0016788 hydrolase activity, acting on ester bonds;	K15732	CTDP1, FCP1; RNA polymerase II subunit A C-terminal domain phosphatase [EC:3.1.3.16]		IPR011947; IPR004274; IPR023214; IPR001357;	FCP1-like phosphatase, phosphatase domain; FCP1 homology domain; HAD-like domain; BRCT domain;	K	KOG0323	TFIIF-interacting CTD phosphatases, including NLI-interacting factor
A0A1Q3DVC1	763	S	RNA polymerase II subunit A C-terminal domain phosphatase OS=Lentinula edodes OX=5353 GN=LENED_000303 PE=4 SV=1	LENED_000303	0.999692	8.8e-38	148.19	LRS(1)LT(0.987)PS(0.014)ETPGINGDADGLR	3	-0.46458	3	1.031	1.063	1.084	0.903	1.005	0.948	0.899	0.0347	nucleus		GO:0043226 organelle; GO:0043231 intracellular membrane-bounded organelle; GO:0043229 intracellular organelle; GO:0005634 nucleus; GO:0044464 cell part; GO:0005622 intracellular; GO:0044424 intracellular part; GO:0043227 membrane-bounded organelle; GO:0005623 cell;	GO:0016787 hydrolase activity; GO:0004721 phosphoprotein phosphatase activity; GO:0003824 catalytic activity; GO:0042578 phosphoric ester hydrolase activity; GO:0016791 phosphatase activity; GO:0016788 hydrolase activity, acting on ester bonds;	K15732	CTDP1, FCP1; RNA polymerase II subunit A C-terminal domain phosphatase [EC:3.1.3.16]		IPR011947; IPR004274; IPR023214; IPR001357;	FCP1-like phosphatase, phosphatase domain; FCP1 homology domain; HAD-like domain; BRCT domain;	K	KOG0323	TFIIF-interacting CTD phosphatases, including NLI-interacting factor
A0A1Q3DVC6	771	S	Leucine-rich repeat-containing protein 68-like OS=Lentinula edodes OX=5353 GN=LENED_000116 PE=4 SV=1	LENED_000116	0.999018	1.08e-16	134.81	HEPVLS(0.999)PT(0.001)AVLLR	3	0.16985	1	1.014	1.184	0.921	1.096	0.978	0.849	0.937	0.566	nucleus			GO:0005515 protein binding; GO:0005488 binding;				IPR032675;	Leucine-rich repeat domain, L domain-like;	A	KOG1908	Ribonuclease inhibitor type leucine-rich repeat proteins
A0A1Q3DVE7	155	S	RIM15 response regulator receiver protein OS=Lentinula edodes OX=5353 GN=LENED_000398 PE=4 SV=1	LENED_000398	0.977573	4.35e-22	146.68	QPSSTSAS(0.021)MS(0.978)PNS(0.001)HR	3	-0.46851	2	1.159	0.595	0.949	1.153	1.117	1.025	1.219	0.309	mitochondria	GO:0050794 regulation of cellular process; GO:0044700 single organism signaling; GO:0016310 phosphorylation; GO:0051716 cellular response to stimulus; GO:0035556 intracellular signal transduction; GO:0044267 cellular protein metabolic process; GO:0044699 single-organism process; GO:0000160 phosphorelay signal transduction system; GO:0044238 primary metabolic process; GO:0023052 signaling; GO:0050…		GO:0005524 ATP binding; GO:1901265 nucleoside phosphate binding; GO:0016773 phosphotransferase activity, alcohol group as acceptor; GO:0001882 nucleoside binding; GO:0043167 ion binding; GO:0004672 protein kinase activity; GO:0000166 nucleotide binding; GO:0097159 organic cyclic compound binding; GO:1901363 heterocyclic compound binding; GO:0032549 ribonucleoside binding; GO:0097367 carbohydrate …	K12767	RIM15; serine/threonine-protein kinase RIM15 [EC:2.7.11.1]	tms04113 Meiosis - yeast - Tremella mesenterica; tms04138 Autophagy - yeast - Tremella mesenterica;	IPR011006; IPR000719; IPR000014; IPR001789; IPR011009; IPR000961;	CheY-like superfamily; Protein kinase domain; PAS domain; Signal transduction response regulator, receiver domain; Protein kinase-like domain; AGC-kinase, C-terminal;	R	KOG0605	NDR and related serine/threonine kinases
A0A1Q3DVE7	1581	S	RIM15 response regulator receiver protein OS=Lentinula edodes OX=5353 GN=LENED_000398 PE=4 SV=1	LENED_000398	0.999947	2.69e-56	176.26	ILATGPPS(1)PATSTSSIASSPSR	3	-2.3147	2	0.927	0.921	1.047	0.911	1.084	1.114	1.074	0.412	mitochondria	GO:0050794 regulation of cellular process; GO:0044700 single organism signaling; GO:0016310 phosphorylation; GO:0051716 cellular response to stimulus; GO:0035556 intracellular signal transduction; GO:0044267 cellular protein metabolic process; GO:0044699 single-organism process; GO:0000160 phosphorelay signal transduction system; GO:0044238 primary metabolic process; GO:0023052 signaling; GO:0050…		GO:0005524 ATP binding; GO:1901265 nucleoside phosphate binding; GO:0016773 phosphotransferase activity, alcohol group as acceptor; GO:0001882 nucleoside binding; GO:0043167 ion binding; GO:0004672 protein kinase activity; GO:0000166 nucleotide binding; GO:0097159 organic cyclic compound binding; GO:1901363 heterocyclic compound binding; GO:0032549 ribonucleoside binding; GO:0097367 carbohydrate …	K12767	RIM15; serine/threonine-protein kinase RIM15 [EC:2.7.11.1]	tms04113 Meiosis - yeast - Tremella mesenterica; tms04138 Autophagy - yeast - Tremella mesenterica;	IPR011006; IPR000719; IPR000014; IPR001789; IPR011009; IPR000961;	CheY-like superfamily; Protein kinase domain; PAS domain; Signal transduction response regulator, receiver domain; Protein kinase-like domain; AGC-kinase, C-terminal;	R	KOG0605	NDR and related serine/threonine kinases
A0A1Q3DVE7	452	S	RIM15 response regulator receiver protein OS=Lentinula edodes OX=5353 GN=LENED_000398 PE=4 SV=1	LENED_000398	0.931849	2.07e-05	92.633	S(0.058)AS(0.932)KS(0.011)HDNAESAR	3	0.39044	1	0.878	0.782	0.782	1.246	1.18	1.113	1.449	0.00182	mitochondria	GO:0050794 regulation of cellular process; GO:0044700 single organism signaling; GO:0016310 phosphorylation; GO:0051716 cellular response to stimulus; GO:0035556 intracellular signal transduction; GO:0044267 cellular protein metabolic process; GO:0044699 single-organism process; GO:0000160 phosphorelay signal transduction system; GO:0044238 primary metabolic process; GO:0023052 signaling; GO:0050…		GO:0005524 ATP binding; GO:1901265 nucleoside phosphate binding; GO:0016773 phosphotransferase activity, alcohol group as acceptor; GO:0001882 nucleoside binding; GO:0043167 ion binding; GO:0004672 protein kinase activity; GO:0000166 nucleotide binding; GO:0097159 organic cyclic compound binding; GO:1901363 heterocyclic compound binding; GO:0032549 ribonucleoside binding; GO:0097367 carbohydrate …	K12767	RIM15; serine/threonine-protein kinase RIM15 [EC:2.7.11.1]	tms04113 Meiosis - yeast - Tremella mesenterica; tms04138 Autophagy - yeast - Tremella mesenterica;	IPR011006; IPR000719; IPR000014; IPR001789; IPR011009; IPR000961;	CheY-like superfamily; Protein kinase domain; PAS domain; Signal transduction response regulator, receiver domain; Protein kinase-like domain; AGC-kinase, C-terminal;	R	KOG0605	NDR and related serine/threonine kinases
A0A1Q3DVE7	1636	S	RIM15 response regulator receiver protein OS=Lentinula edodes OX=5353 GN=LENED_000398 PE=4 SV=1	LENED_000398	1	0.00466	99.815	RNS(1)MPSR	3	-0.31055	1									mitochondria	GO:0050794 regulation of cellular process; GO:0044700 single organism signaling; GO:0016310 phosphorylation; GO:0051716 cellular response to stimulus; GO:0035556 intracellular signal transduction; GO:0044267 cellular protein metabolic process; GO:0044699 single-organism process; GO:0000160 phosphorelay signal transduction system; GO:0044238 primary metabolic process; GO:0023052 signaling; GO:0050…		GO:0005524 ATP binding; GO:1901265 nucleoside phosphate binding; GO:0016773 phosphotransferase activity, alcohol group as acceptor; GO:0001882 nucleoside binding; GO:0043167 ion binding; GO:0004672 protein kinase activity; GO:0000166 nucleotide binding; GO:0097159 organic cyclic compound binding; GO:1901363 heterocyclic compound binding; GO:0032549 ribonucleoside binding; GO:0097367 carbohydrate …	K12767	RIM15; serine/threonine-protein kinase RIM15 [EC:2.7.11.1]	tms04113 Meiosis - yeast - Tremella mesenterica; tms04138 Autophagy - yeast - Tremella mesenterica;	IPR011006; IPR000719; IPR000014; IPR001789; IPR011009; IPR000961;	CheY-like superfamily; Protein kinase domain; PAS domain; Signal transduction response regulator, receiver domain; Protein kinase-like domain; AGC-kinase, C-terminal;	R	KOG0605	NDR and related serine/threonine kinases
A0A1Q3DVE7	420	S	RIM15 response regulator receiver protein OS=Lentinula edodes OX=5353 GN=LENED_000398 PE=4 SV=1	LENED_000398	0.873715	0.00102	84.188	LHRPT(0.126)S(0.874)HNR	3	-0.10869	3	0.907	0.966	1.05	1.035	1.026	1.036	1.06	0.296	mitochondria	GO:0050794 regulation of cellular process; GO:0044700 single organism signaling; GO:0016310 phosphorylation; GO:0051716 cellular response to stimulus; GO:0035556 intracellular signal transduction; GO:0044267 cellular protein metabolic process; GO:0044699 single-organism process; GO:0000160 phosphorelay signal transduction system; GO:0044238 primary metabolic process; GO:0023052 signaling; GO:0050…		GO:0005524 ATP binding; GO:1901265 nucleoside phosphate binding; GO:0016773 phosphotransferase activity, alcohol group as acceptor; GO:0001882 nucleoside binding; GO:0043167 ion binding; GO:0004672 protein kinase activity; GO:0000166 nucleotide binding; GO:0097159 organic cyclic compound binding; GO:1901363 heterocyclic compound binding; GO:0032549 ribonucleoside binding; GO:0097367 carbohydrate …	K12767	RIM15; serine/threonine-protein kinase RIM15 [EC:2.7.11.1]	tms04113 Meiosis - yeast - Tremella mesenterica; tms04138 Autophagy - yeast - Tremella mesenterica;	IPR011006; IPR000719; IPR000014; IPR001789; IPR011009; IPR000961;	CheY-like superfamily; Protein kinase domain; PAS domain; Signal transduction response regulator, receiver domain; Protein kinase-like domain; AGC-kinase, C-terminal;	R	KOG0605	NDR and related serine/threonine kinases
A0A1Q3DVE7	987	S	RIM15 response regulator receiver protein OS=Lentinula edodes OX=5353 GN=LENED_000398 PE=4 SV=1	LENED_000398	0.786967	1.76e-05	105.19	KS(0.787)S(0.057)S(0.128)S(0.028)LLEPK	3	-2.119	1									mitochondria	GO:0050794 regulation of cellular process; GO:0044700 single organism signaling; GO:0016310 phosphorylation; GO:0051716 cellular response to stimulus; GO:0035556 intracellular signal transduction; GO:0044267 cellular protein metabolic process; GO:0044699 single-organism process; GO:0000160 phosphorelay signal transduction system; GO:0044238 primary metabolic process; GO:0023052 signaling; GO:0050…		GO:0005524 ATP binding; GO:1901265 nucleoside phosphate binding; GO:0016773 phosphotransferase activity, alcohol group as acceptor; GO:0001882 nucleoside binding; GO:0043167 ion binding; GO:0004672 protein kinase activity; GO:0000166 nucleotide binding; GO:0097159 organic cyclic compound binding; GO:1901363 heterocyclic compound binding; GO:0032549 ribonucleoside binding; GO:0097367 carbohydrate …	K12767	RIM15; serine/threonine-protein kinase RIM15 [EC:2.7.11.1]	tms04113 Meiosis - yeast - Tremella mesenterica; tms04138 Autophagy - yeast - Tremella mesenterica;	IPR011006; IPR000719; IPR000014; IPR001789; IPR011009; IPR000961;	CheY-like superfamily; Protein kinase domain; PAS domain; Signal transduction response regulator, receiver domain; Protein kinase-like domain; AGC-kinase, C-terminal;	R	KOG0605	NDR and related serine/threonine kinases
A0A1Q3DVE7	785	S	RIM15 response regulator receiver protein OS=Lentinula edodes OX=5353 GN=LENED_000398 PE=4 SV=1	LENED_000398	0.995341	0.000121	116.75	LLS(0.995)PGS(0.005)ER	2	-0.26945	1	0.924	1.006	1.028	1.004	1.064	0.998	1.037	0.396	mitochondria	GO:0050794 regulation of cellular process; GO:0044700 single organism signaling; GO:0016310 phosphorylation; GO:0051716 cellular response to stimulus; GO:0035556 intracellular signal transduction; GO:0044267 cellular protein metabolic process; GO:0044699 single-organism process; GO:0000160 phosphorelay signal transduction system; GO:0044238 primary metabolic process; GO:0023052 signaling; GO:0050…		GO:0005524 ATP binding; GO:1901265 nucleoside phosphate binding; GO:0016773 phosphotransferase activity, alcohol group as acceptor; GO:0001882 nucleoside binding; GO:0043167 ion binding; GO:0004672 protein kinase activity; GO:0000166 nucleotide binding; GO:0097159 organic cyclic compound binding; GO:1901363 heterocyclic compound binding; GO:0032549 ribonucleoside binding; GO:0097367 carbohydrate …	K12767	RIM15; serine/threonine-protein kinase RIM15 [EC:2.7.11.1]	tms04113 Meiosis - yeast - Tremella mesenterica; tms04138 Autophagy - yeast - Tremella mesenterica;	IPR011006; IPR000719; IPR000014; IPR001789; IPR011009; IPR000961;	CheY-like superfamily; Protein kinase domain; PAS domain; Signal transduction response regulator, receiver domain; Protein kinase-like domain; AGC-kinase, C-terminal;	R	KOG0605	NDR and related serine/threonine kinases
A0A1Q3DVE7	708	T	RIM15 response regulator receiver protein OS=Lentinula edodes OX=5353 GN=LENED_000398 PE=4 SV=1	LENED_000398	0.996141	3.08e-14	110.36	S(0.42)S(0.58)PAT(0.996)PPEY(0.003)R	2	0.20344	2	0.915	0.983	1.079	0.942	1.087	1.015	1.023	0.736	mitochondria	GO:0050794 regulation of cellular process; GO:0044700 single organism signaling; GO:0016310 phosphorylation; GO:0051716 cellular response to stimulus; GO:0035556 intracellular signal transduction; GO:0044267 cellular protein metabolic process; GO:0044699 single-organism process; GO:0000160 phosphorelay signal transduction system; GO:0044238 primary metabolic process; GO:0023052 signaling; GO:0050…		GO:0005524 ATP binding; GO:1901265 nucleoside phosphate binding; GO:0016773 phosphotransferase activity, alcohol group as acceptor; GO:0001882 nucleoside binding; GO:0043167 ion binding; GO:0004672 protein kinase activity; GO:0000166 nucleotide binding; GO:0097159 organic cyclic compound binding; GO:1901363 heterocyclic compound binding; GO:0032549 ribonucleoside binding; GO:0097367 carbohydrate …	K12767	RIM15; serine/threonine-protein kinase RIM15 [EC:2.7.11.1]	tms04113 Meiosis - yeast - Tremella mesenterica; tms04138 Autophagy - yeast - Tremella mesenterica;	IPR011006; IPR000719; IPR000014; IPR001789; IPR011009; IPR000961;	CheY-like superfamily; Protein kinase domain; PAS domain; Signal transduction response regulator, receiver domain; Protein kinase-like domain; AGC-kinase, C-terminal;	R	KOG0605	NDR and related serine/threonine kinases
A0A1Q3DVE7	1281	S	RIM15 response regulator receiver protein OS=Lentinula edodes OX=5353 GN=LENED_000398 PE=4 SV=1	LENED_000398	0.999991	4.88e-21	124.76	AAES(1)PLQSFATELTTDLR	3	1.1035	1	1.165	1.449	0.789	1.097	0.757	0.796	0.779	0.333	mitochondria	GO:0050794 regulation of cellular process; GO:0044700 single organism signaling; GO:0016310 phosphorylation; GO:0051716 cellular response to stimulus; GO:0035556 intracellular signal transduction; GO:0044267 cellular protein metabolic process; GO:0044699 single-organism process; GO:0000160 phosphorelay signal transduction system; GO:0044238 primary metabolic process; GO:0023052 signaling; GO:0050…		GO:0005524 ATP binding; GO:1901265 nucleoside phosphate binding; GO:0016773 phosphotransferase activity, alcohol group as acceptor; GO:0001882 nucleoside binding; GO:0043167 ion binding; GO:0004672 protein kinase activity; GO:0000166 nucleotide binding; GO:0097159 organic cyclic compound binding; GO:1901363 heterocyclic compound binding; GO:0032549 ribonucleoside binding; GO:0097367 carbohydrate …	K12767	RIM15; serine/threonine-protein kinase RIM15 [EC:2.7.11.1]	tms04113 Meiosis - yeast - Tremella mesenterica; tms04138 Autophagy - yeast - Tremella mesenterica;	IPR011006; IPR000719; IPR000014; IPR001789; IPR011009; IPR000961;	CheY-like superfamily; Protein kinase domain; PAS domain; Signal transduction response regulator, receiver domain; Protein kinase-like domain; AGC-kinase, C-terminal;	R	KOG0605	NDR and related serine/threonine kinases
A0A1Q3DVE7	440	S	RIM15 response regulator receiver protein OS=Lentinula edodes OX=5353 GN=LENED_000398 PE=4 SV=1	LENED_000398	0.999997	3.65e-74	241.25	TLSASTAHS(1)QEHLEHEGR	4	1.5471	1									mitochondria	GO:0050794 regulation of cellular process; GO:0044700 single organism signaling; GO:0016310 phosphorylation; GO:0051716 cellular response to stimulus; GO:0035556 intracellular signal transduction; GO:0044267 cellular protein metabolic process; GO:0044699 single-organism process; GO:0000160 phosphorelay signal transduction system; GO:0044238 primary metabolic process; GO:0023052 signaling; GO:0050…		GO:0005524 ATP binding; GO:1901265 nucleoside phosphate binding; GO:0016773 phosphotransferase activity, alcohol group as acceptor; GO:0001882 nucleoside binding; GO:0043167 ion binding; GO:0004672 protein kinase activity; GO:0000166 nucleotide binding; GO:0097159 organic cyclic compound binding; GO:1901363 heterocyclic compound binding; GO:0032549 ribonucleoside binding; GO:0097367 carbohydrate …	K12767	RIM15; serine/threonine-protein kinase RIM15 [EC:2.7.11.1]	tms04113 Meiosis - yeast - Tremella mesenterica; tms04138 Autophagy - yeast - Tremella mesenterica;	IPR011006; IPR000719; IPR000014; IPR001789; IPR011009; IPR000961;	CheY-like superfamily; Protein kinase domain; PAS domain; Signal transduction response regulator, receiver domain; Protein kinase-like domain; AGC-kinase, C-terminal;	R	KOG0605	NDR and related serine/threonine kinases
A0A1Q3DVE7	712	Y	RIM15 response regulator receiver protein OS=Lentinula edodes OX=5353 GN=LENED_000398 PE=4 SV=1	LENED_000398	0.80297	0.000755	53.304	DLILAMDRS(0.405)S(0.6)PAT(0.192)PPEY(0.803)R	3	-0.22564	2	0.875	1.084	1.225	0.864	0.999	0.996	0.898	0.411	mitochondria	GO:0050794 regulation of cellular process; GO:0044700 single organism signaling; GO:0016310 phosphorylation; GO:0051716 cellular response to stimulus; GO:0035556 intracellular signal transduction; GO:0044267 cellular protein metabolic process; GO:0044699 single-organism process; GO:0000160 phosphorelay signal transduction system; GO:0044238 primary metabolic process; GO:0023052 signaling; GO:0050…		GO:0005524 ATP binding; GO:1901265 nucleoside phosphate binding; GO:0016773 phosphotransferase activity, alcohol group as acceptor; GO:0001882 nucleoside binding; GO:0043167 ion binding; GO:0004672 protein kinase activity; GO:0000166 nucleotide binding; GO:0097159 organic cyclic compound binding; GO:1901363 heterocyclic compound binding; GO:0032549 ribonucleoside binding; GO:0097367 carbohydrate …	K12767	RIM15; serine/threonine-protein kinase RIM15 [EC:2.7.11.1]	tms04113 Meiosis - yeast - Tremella mesenterica; tms04138 Autophagy - yeast - Tremella mesenterica;	IPR011006; IPR000719; IPR000014; IPR001789; IPR011009; IPR000961;	CheY-like superfamily; Protein kinase domain; PAS domain; Signal transduction response regulator, receiver domain; Protein kinase-like domain; AGC-kinase, C-terminal;	R	KOG0605	NDR and related serine/threonine kinases
A0A1Q3DVE7	999	T	RIM15 response regulator receiver protein OS=Lentinula edodes OX=5353 GN=LENED_000398 PE=4 SV=1	LENED_000398	1	5.52e-15	128.06	FIVT(1)PPAS(1)PQILAR	2	0.043247	5	0.891	0.998	0.928	1.108	0.942	1.138	1.132	0.148	mitochondria	GO:0050794 regulation of cellular process; GO:0044700 single organism signaling; GO:0016310 phosphorylation; GO:0051716 cellular response to stimulus; GO:0035556 intracellular signal transduction; GO:0044267 cellular protein metabolic process; GO:0044699 single-organism process; GO:0000160 phosphorelay signal transduction system; GO:0044238 primary metabolic process; GO:0023052 signaling; GO:0050…		GO:0005524 ATP binding; GO:1901265 nucleoside phosphate binding; GO:0016773 phosphotransferase activity, alcohol group as acceptor; GO:0001882 nucleoside binding; GO:0043167 ion binding; GO:0004672 protein kinase activity; GO:0000166 nucleotide binding; GO:0097159 organic cyclic compound binding; GO:1901363 heterocyclic compound binding; GO:0032549 ribonucleoside binding; GO:0097367 carbohydrate …	K12767	RIM15; serine/threonine-protein kinase RIM15 [EC:2.7.11.1]	tms04113 Meiosis - yeast - Tremella mesenterica; tms04138 Autophagy - yeast - Tremella mesenterica;	IPR011006; IPR000719; IPR000014; IPR001789; IPR011009; IPR000961;	CheY-like superfamily; Protein kinase domain; PAS domain; Signal transduction response regulator, receiver domain; Protein kinase-like domain; AGC-kinase, C-terminal;	R	KOG0605	NDR and related serine/threonine kinases
A0A1Q3DVE7	1563	S	RIM15 response regulator receiver protein OS=Lentinula edodes OX=5353 GN=LENED_000398 PE=4 SV=1	LENED_000398	0.983185	0.000391	70.114	KPPS(0.983)VVT(0.015)T(0.002)MEPSSR	3	0.33378	1									mitochondria	GO:0050794 regulation of cellular process; GO:0044700 single organism signaling; GO:0016310 phosphorylation; GO:0051716 cellular response to stimulus; GO:0035556 intracellular signal transduction; GO:0044267 cellular protein metabolic process; GO:0044699 single-organism process; GO:0000160 phosphorelay signal transduction system; GO:0044238 primary metabolic process; GO:0023052 signaling; GO:0050…		GO:0005524 ATP binding; GO:1901265 nucleoside phosphate binding; GO:0016773 phosphotransferase activity, alcohol group as acceptor; GO:0001882 nucleoside binding; GO:0043167 ion binding; GO:0004672 protein kinase activity; GO:0000166 nucleotide binding; GO:0097159 organic cyclic compound binding; GO:1901363 heterocyclic compound binding; GO:0032549 ribonucleoside binding; GO:0097367 carbohydrate …	K12767	RIM15; serine/threonine-protein kinase RIM15 [EC:2.7.11.1]	tms04113 Meiosis - yeast - Tremella mesenterica; tms04138 Autophagy - yeast - Tremella mesenterica;	IPR011006; IPR000719; IPR000014; IPR001789; IPR011009; IPR000961;	CheY-like superfamily; Protein kinase domain; PAS domain; Signal transduction response regulator, receiver domain; Protein kinase-like domain; AGC-kinase, C-terminal;	R	KOG0605	NDR and related serine/threonine kinases
A0A1Q3DVE7	1003	S	RIM15 response regulator receiver protein OS=Lentinula edodes OX=5353 GN=LENED_000398 PE=4 SV=1	LENED_000398	1	7.61e-11	115.26	FIVT(1)PPAS(1)PQILAR	2	0.043247	3	0.907	1.004	0.907	1.091	0.908	1.181	1.128	0.243	mitochondria	GO:0050794 regulation of cellular process; GO:0044700 single organism signaling; GO:0016310 phosphorylation; GO:0051716 cellular response to stimulus; GO:0035556 intracellular signal transduction; GO:0044267 cellular protein metabolic process; GO:0044699 single-organism process; GO:0000160 phosphorelay signal transduction system; GO:0044238 primary metabolic process; GO:0023052 signaling; GO:0050…		GO:0005524 ATP binding; GO:1901265 nucleoside phosphate binding; GO:0016773 phosphotransferase activity, alcohol group as acceptor; GO:0001882 nucleoside binding; GO:0043167 ion binding; GO:0004672 protein kinase activity; GO:0000166 nucleotide binding; GO:0097159 organic cyclic compound binding; GO:1901363 heterocyclic compound binding; GO:0032549 ribonucleoside binding; GO:0097367 carbohydrate …	K12767	RIM15; serine/threonine-protein kinase RIM15 [EC:2.7.11.1]	tms04113 Meiosis - yeast - Tremella mesenterica; tms04138 Autophagy - yeast - Tremella mesenterica;	IPR011006; IPR000719; IPR000014; IPR001789; IPR011009; IPR000961;	CheY-like superfamily; Protein kinase domain; PAS domain; Signal transduction response regulator, receiver domain; Protein kinase-like domain; AGC-kinase, C-terminal;	R	KOG0605	NDR and related serine/threonine kinases
A0A1Q3DVE7	1310	T	RIM15 response regulator receiver protein OS=Lentinula edodes OX=5353 GN=LENED_000398 PE=4 SV=1	LENED_000398	0.999899	8.63e-59	190.87	SHSHSQSNSNSTGGT(1)PPGEQK	3	-0.20596	2	1.925	0.304	0.734	1.397	1.024	0.638	1.032	0.687	mitochondria	GO:0050794 regulation of cellular process; GO:0044700 single organism signaling; GO:0016310 phosphorylation; GO:0051716 cellular response to stimulus; GO:0035556 intracellular signal transduction; GO:0044267 cellular protein metabolic process; GO:0044699 single-organism process; GO:0000160 phosphorelay signal transduction system; GO:0044238 primary metabolic process; GO:0023052 signaling; GO:0050…		GO:0005524 ATP binding; GO:1901265 nucleoside phosphate binding; GO:0016773 phosphotransferase activity, alcohol group as acceptor; GO:0001882 nucleoside binding; GO:0043167 ion binding; GO:0004672 protein kinase activity; GO:0000166 nucleotide binding; GO:0097159 organic cyclic compound binding; GO:1901363 heterocyclic compound binding; GO:0032549 ribonucleoside binding; GO:0097367 carbohydrate …	K12767	RIM15; serine/threonine-protein kinase RIM15 [EC:2.7.11.1]	tms04113 Meiosis - yeast - Tremella mesenterica; tms04138 Autophagy - yeast - Tremella mesenterica;	IPR011006; IPR000719; IPR000014; IPR001789; IPR011009; IPR000961;	CheY-like superfamily; Protein kinase domain; PAS domain; Signal transduction response regulator, receiver domain; Protein kinase-like domain; AGC-kinase, C-terminal;	R	KOG0605	NDR and related serine/threonine kinases
A0A1Q3DVE7	705	S	RIM15 response regulator receiver protein OS=Lentinula edodes OX=5353 GN=LENED_000398 PE=4 SV=1	LENED_000398	0.753932	3.08e-14	183.08	DLILAMDRS(0.292)S(0.754)PAT(0.862)PPEY(0.092)R	3	-0.82136	5	0.937	0.98	0.997	0.967	1.071	1.059	1.063	0.181	mitochondria	GO:0050794 regulation of cellular process; GO:0044700 single organism signaling; GO:0016310 phosphorylation; GO:0051716 cellular response to stimulus; GO:0035556 intracellular signal transduction; GO:0044267 cellular protein metabolic process; GO:0044699 single-organism process; GO:0000160 phosphorelay signal transduction system; GO:0044238 primary metabolic process; GO:0023052 signaling; GO:0050…		GO:0005524 ATP binding; GO:1901265 nucleoside phosphate binding; GO:0016773 phosphotransferase activity, alcohol group as acceptor; GO:0001882 nucleoside binding; GO:0043167 ion binding; GO:0004672 protein kinase activity; GO:0000166 nucleotide binding; GO:0097159 organic cyclic compound binding; GO:1901363 heterocyclic compound binding; GO:0032549 ribonucleoside binding; GO:0097367 carbohydrate …	K12767	RIM15; serine/threonine-protein kinase RIM15 [EC:2.7.11.1]	tms04113 Meiosis - yeast - Tremella mesenterica; tms04138 Autophagy - yeast - Tremella mesenterica;	IPR011006; IPR000719; IPR000014; IPR001789; IPR011009; IPR000961;	CheY-like superfamily; Protein kinase domain; PAS domain; Signal transduction response regulator, receiver domain; Protein kinase-like domain; AGC-kinase, C-terminal;	R	KOG0605	NDR and related serine/threonine kinases
A0A1Q3DVE7	988	S	RIM15 response regulator receiver protein OS=Lentinula edodes OX=5353 GN=LENED_000398 PE=4 SV=1	LENED_000398	0.789715	5.51e-07	112.62	KS(0.04)S(0.79)S(0.04)S(0.13)LLEPK	2	-0.7645	2	1.087	1.027	0.991	0.981	0.957	0.981	0.94	0.0958	mitochondria	GO:0050794 regulation of cellular process; GO:0044700 single organism signaling; GO:0016310 phosphorylation; GO:0051716 cellular response to stimulus; GO:0035556 intracellular signal transduction; GO:0044267 cellular protein metabolic process; GO:0044699 single-organism process; GO:0000160 phosphorelay signal transduction system; GO:0044238 primary metabolic process; GO:0023052 signaling; GO:0050…		GO:0005524 ATP binding; GO:1901265 nucleoside phosphate binding; GO:0016773 phosphotransferase activity, alcohol group as acceptor; GO:0001882 nucleoside binding; GO:0043167 ion binding; GO:0004672 protein kinase activity; GO:0000166 nucleotide binding; GO:0097159 organic cyclic compound binding; GO:1901363 heterocyclic compound binding; GO:0032549 ribonucleoside binding; GO:0097367 carbohydrate …	K12767	RIM15; serine/threonine-protein kinase RIM15 [EC:2.7.11.1]	tms04113 Meiosis - yeast - Tremella mesenterica; tms04138 Autophagy - yeast - Tremella mesenterica;	IPR011006; IPR000719; IPR000014; IPR001789; IPR011009; IPR000961;	CheY-like superfamily; Protein kinase domain; PAS domain; Signal transduction response regulator, receiver domain; Protein kinase-like domain; AGC-kinase, C-terminal;	R	KOG0605	NDR and related serine/threonine kinases
A0A1Q3DVE8	202	S	Nop52-domain-containing protein OS=Lentinula edodes OX=5353 GN=LENED_000264 PE=4 SV=1	LENED_000264	0.987275	5.15e-30	217.79	VT(0.013)S(0.987)EDENDGETR	2	-0.044192	3	0.725	0.883	0.889	1.169	1.195	1.13	1.399	0.00782
A0A1Q3DVE9	553	S	Meiotically up-regulated 71 protein OS=Lentinula edodes OX=5353 GN=LENED_000375 PE=4 SV=1	LENED_000375	0.999756	3.13e-33	174.78	AWIEEEDS(1)DYDSDEKK	4	0.32786	2	0.912	0.864	0.761	1.132	1.151	1.153	1.354	0.0297	cytoplasm				K06927	DPH6; diphthine-ammonia ligase [EC:6.3.1.14]		IPR014729; IPR002761; IPR013813;	Rossmann-like alpha/beta/alpha sandwich fold; Diphthamide synthase domain; Endoribonuclease L-PSP/chorismate mutase-like;	J	KOG2317	Putative translation initiation inhibitor UK114/IBM1
A0A1Q3DVF0	23	S	Vacuolar protein sorting-associated protein 36 OS=Lentinula edodes OX=5353 GN=LENED_000404 PE=4 SV=1	LENED_000404	0.995079	4.57e-21	133.61	S(0.995)APT(0.017)T(0.005)RPT(0.184)T(0.799)PGLNDDDIESK	3	0.63094	3	1.112	1.072	1.023	0.903	0.918	0.995	0.878	0.0276
A0A1Q3DVF0	31	T	Vacuolar protein sorting-associated protein 36 OS=Lentinula edodes OX=5353 GN=LENED_000404 PE=4 SV=1	LENED_000404	0.798822	4.57e-21	133.61	S(0.995)APT(0.017)T(0.005)RPT(0.184)T(0.799)PGLNDDDIESK	3	0.63094	3	1.096	1.064	0.984	0.923	0.979	0.975	0.915	0.0778
A0A1Q3DVF1	214	S	Tho complex 7 OS=Lentinula edodes OX=5353 GN=LENED_000400 PE=4 SV=1	LENED_000400	0.970028	1.28e-09	107.78	FHGGDPT(0.03)VS(0.97)GVPSHR	3	-1.0545	3	1.078	1.139	1.048	0.96	0.858	0.958	0.85	0.0214	nucleus	GO:0006396 RNA processing; GO:0006725 cellular aromatic compound metabolic process; GO:1901360 organic cyclic compound metabolic process; GO:0006807 nitrogen compound metabolic process; GO:0044238 primary metabolic process; GO:0044237 cellular metabolic process; GO:0071704 organic substance metabolic process; GO:0006397 mRNA processing; GO:0016070 RNA metabolic process; GO:0008152 metabolic proce…	GO:0043229 intracellular organelle; GO:0044446 intracellular organelle part; GO:0032991 macromolecular complex; GO:0044424 intracellular part; GO:0000347 THO complex; GO:0005623 cell; GO:0000445 THO complex part of transcription export complex; GO:0044422 organelle part; GO:0043226 organelle; GO:0043231 intracellular membrane-bounded organelle; GO:0005634 nucleus; GO:0044464 cell part; GO:0005622…		K09291	TPR, MLP1, MLP2; nucleoprotein TPR	tms03013 RNA transport - Tremella mesenterica;
A0A1Q3DVF1	218	S	Tho complex 7 OS=Lentinula edodes OX=5353 GN=LENED_000400 PE=4 SV=1	LENED_000400	0.999996	1.35e-56	176.78	FHGGDPTVSGVPS(1)HR	2	0.1188	6	0.96	0.907	0.959	1.027	1.12	1.033	1.125	0.0251	nucleus	GO:0006396 RNA processing; GO:0006725 cellular aromatic compound metabolic process; GO:1901360 organic cyclic compound metabolic process; GO:0006807 nitrogen compound metabolic process; GO:0044238 primary metabolic process; GO:0044237 cellular metabolic process; GO:0071704 organic substance metabolic process; GO:0006397 mRNA processing; GO:0016070 RNA metabolic process; GO:0008152 metabolic proce…	GO:0043229 intracellular organelle; GO:0044446 intracellular organelle part; GO:0032991 macromolecular complex; GO:0044424 intracellular part; GO:0000347 THO complex; GO:0005623 cell; GO:0000445 THO complex part of transcription export complex; GO:0044422 organelle part; GO:0043226 organelle; GO:0043231 intracellular membrane-bounded organelle; GO:0005634 nucleus; GO:0044464 cell part; GO:0005622…		K09291	TPR, MLP1, MLP2; nucleoprotein TPR	tms03013 RNA transport - Tremella mesenterica;
A0A1Q3DVF1	222	T	Tho complex 7 OS=Lentinula edodes OX=5353 GN=LENED_000400 PE=4 SV=1	LENED_000400	0.952412	1.35e-56	176.78	FHGGDPTVS(0.002)GVPS(0.998)HRGT(0.952)PT(0.047)FESR	3	-0.18299	4	1.027	0.951	0.973	1.013	1.066	0.987	1.039	0.3	nucleus	GO:0006396 RNA processing; GO:0006725 cellular aromatic compound metabolic process; GO:1901360 organic cyclic compound metabolic process; GO:0006807 nitrogen compound metabolic process; GO:0044238 primary metabolic process; GO:0044237 cellular metabolic process; GO:0071704 organic substance metabolic process; GO:0006397 mRNA processing; GO:0016070 RNA metabolic process; GO:0008152 metabolic proce…	GO:0043229 intracellular organelle; GO:0044446 intracellular organelle part; GO:0032991 macromolecular complex; GO:0044424 intracellular part; GO:0000347 THO complex; GO:0005623 cell; GO:0000445 THO complex part of transcription export complex; GO:0044422 organelle part; GO:0043226 organelle; GO:0043231 intracellular membrane-bounded organelle; GO:0005634 nucleus; GO:0044464 cell part; GO:0005622…		K09291	TPR, MLP1, MLP2; nucleoprotein TPR	tms03013 RNA transport - Tremella mesenterica;
A0A1Q3DVF3	535	S	Pre-mrna cleavage factor cfi subunit OS=Lentinula edodes OX=5353 GN=LENED_000341 PE=4 SV=1	LENED_000341	0.999834	3.51e-07	132.14	LSLS(1)PDPVTR	2	-0.20603	2	1.101	1.001	0.988	0.955	1.051	0.929	0.95	0.365	nucleus				K14400	PCF11; pre-mRNA cleavage complex 2 protein Pcf11	tms03015 mRNA surveillance pathway - Tremella mesenterica;	IPR006903; IPR006569; IPR008942;	RNA polymerase II-binding domain; CID domain; ENTH/VHS;	A	KOG2071	mRNA cleavage and polyadenylation factor I/II complex, subunit Pcf11
A0A1Q3DVF6	155	T	DNA replication ATP-dependent helicase Dna2 OS=Lentinula edodes OX=5353 GN=LENED_000148 PE=4 SV=1	LENED_000148	0.975931	3.56e-08	94.838	KES(1)NDMDVDT(0.976)PVES(0.024)RPK	3	-0.89719	3	0.908	0.832	0.875	1.063	1.107	1.193	1.286	0.00402	nucleus			GO:0005515 protein binding; GO:0005488 binding;	K10742	DNA2; DNA replication ATP-dependent helicase Dna2 [EC:3.6.4.12]		IPR017986; IPR015943; IPR027417; IPR006594; IPR014808;	WD40-repeat-containing domain; WD40/YVTN repeat-like-containing domain; P-loop containing nucleoside triphosphate hydrolase; LIS1 homology motif; DNA replication factor Dna2, N-terminal;	L	KOG1805	DNA replication helicase
A0A1Q3DVF6	131	S	DNA replication ATP-dependent helicase Dna2 OS=Lentinula edodes OX=5353 GN=LENED_000148 PE=4 SV=1	LENED_000148	1	0.0345	53.751	KIS(1)PLPR	3	-0.15577	1	1.07	1.101	1.036	0.943	0.978	0.908	0.882	0.0106	nucleus			GO:0005515 protein binding; GO:0005488 binding;	K10742	DNA2; DNA replication ATP-dependent helicase Dna2 [EC:3.6.4.12]		IPR017986; IPR015943; IPR027417; IPR006594; IPR014808;	WD40-repeat-containing domain; WD40/YVTN repeat-like-containing domain; P-loop containing nucleoside triphosphate hydrolase; LIS1 homology motif; DNA replication factor Dna2, N-terminal;	L	KOG1805	DNA replication helicase
A0A1Q3DVF6	148	S	DNA replication ATP-dependent helicase Dna2 OS=Lentinula edodes OX=5353 GN=LENED_000148 PE=4 SV=1	LENED_000148	0.999997	1.64e-11	112.57	KES(1)NDMDVDT(0.976)PVES(0.024)RPK	3	-0.89719	8	0.958	0.925	0.943	1.056	1.051	1.071	1.125	0.000539	nucleus			GO:0005515 protein binding; GO:0005488 binding;	K10742	DNA2; DNA replication ATP-dependent helicase Dna2 [EC:3.6.4.12]		IPR017986; IPR015943; IPR027417; IPR006594; IPR014808;	WD40-repeat-containing domain; WD40/YVTN repeat-like-containing domain; P-loop containing nucleoside triphosphate hydrolase; LIS1 homology motif; DNA replication factor Dna2, N-terminal;	L	KOG1805	DNA replication helicase
A0A1Q3DVF7	249	S	Dbl homology domain-containing protein OS=Lentinula edodes OX=5353 GN=LENED_000408 PE=4 SV=1	LENED_000408	0.935338	0.00256	58.246	RNS(0.935)T(0.059)AT(0.006)IDDAVR	2	-1.0233	1	1.092	1.465	1.111	0.816	0.805	0.785	0.656	0.05
A0A1Q3DVG0	50	S	Uncharacterized protein OS=Lentinula edodes OX=5353 GN=LENED_000415 PE=4 SV=1	LENED_000415	0.969817	9.27e-13	80.693	TQLAAEES(0.001)QFIPEEDEDS(0.97)AEDEPVES(0.029)GDVEEATEADNR	4	1.2179	1	1.39	0.856	1.548	0.959	0.761	0.61	0.614	0.102
A0A1Q3DVG2	34	S	Scf e3 ubiquitin ligase complex f-box protein grra OS=Lentinula edodes OX=5353 GN=LENED_000411 PE=4 SV=1	LENED_000411	0.999992	2.18e-36	136.43	AFPSSIEPS(1)DENDEEER	3	-0.41203	3	0.908	0.97	0.99	0.818	1.308	1.006	1.092	0.638
A0A1Q3DVG3	27	S	MFS general substrate transporter OS=Lentinula edodes OX=5353 GN=LENED_000351 PE=4 SV=1	LENED_000351	0.935265	1.48e-14	112.13	RRES(0.935)DS(0.529)S(0.529)NVLHDEPQIPY(0.006)EQDTTMTR	3	-0.73045	4	0.815	0.887	0.891	1.099	1.202	1.097	1.31	0.00296	plasma membrane	GO:0006396 RNA processing; GO:0006725 cellular aromatic compound metabolic process; GO:1901360 organic cyclic compound metabolic process; GO:0006807 nitrogen compound metabolic process; GO:0044238 primary metabolic process; GO:0044237 cellular metabolic process; GO:0071704 organic substance metabolic process; GO:0016070 RNA metabolic process; GO:0008152 metabolic process; GO:0090304 nucleic acid …		GO:0004525 ribonuclease III activity; GO:0016893 endonuclease activity, active with either ribo- or deoxyribonucleic acids and producing 5'-phosphomonoesters; GO:0003824 catalytic activity; GO:0016788 hydrolase activity, acting on ester bonds; GO:0004518 nuclease activity; GO:0032296 double-stranded RNA-specific ribonuclease activity; GO:0004521 endoribonuclease activity; GO:0016787 hydrolase act…	K15378	SLC45A1_2_4; solute carrier family 45, member 1/2/4		IPR020846; IPR000999;	Major facilitator superfamily domain; Ribonuclease III domain;	G	KOG0637	Sucrose transporter and related proteins
A0A1Q3DVG3	500	S	MFS general substrate transporter OS=Lentinula edodes OX=5353 GN=LENED_000351 PE=4 SV=1	LENED_000351	0.970476	0.000644	90.696	T(0.002)HS(0.97)T(0.028)PGLR	2	-0.64672	2	0.649	0.747	0.642	1.398	1.437	1.092	1.927	0.00288	plasma membrane	GO:0006396 RNA processing; GO:0006725 cellular aromatic compound metabolic process; GO:1901360 organic cyclic compound metabolic process; GO:0006807 nitrogen compound metabolic process; GO:0044238 primary metabolic process; GO:0044237 cellular metabolic process; GO:0071704 organic substance metabolic process; GO:0016070 RNA metabolic process; GO:0008152 metabolic process; GO:0090304 nucleic acid …		GO:0004525 ribonuclease III activity; GO:0016893 endonuclease activity, active with either ribo- or deoxyribonucleic acids and producing 5'-phosphomonoesters; GO:0003824 catalytic activity; GO:0016788 hydrolase activity, acting on ester bonds; GO:0004518 nuclease activity; GO:0032296 double-stranded RNA-specific ribonuclease activity; GO:0004521 endoribonuclease activity; GO:0016787 hydrolase act…	K15378	SLC45A1_2_4; solute carrier family 45, member 1/2/4		IPR020846; IPR000999;	Major facilitator superfamily domain; Ribonuclease III domain;	G	KOG0637	Sucrose transporter and related proteins
A0A1Q3DVG3	520	S	MFS general substrate transporter OS=Lentinula edodes OX=5353 GN=LENED_000351 PE=4 SV=1	LENED_000351	1	3.63e-43	172.69	S(1)LEEFGNDANDESSPR	3	0.098014	6	0.815	0.82	0.845	1.177	1.196	1.13	1.413	6.48e-05	plasma membrane	GO:0006396 RNA processing; GO:0006725 cellular aromatic compound metabolic process; GO:1901360 organic cyclic compound metabolic process; GO:0006807 nitrogen compound metabolic process; GO:0044238 primary metabolic process; GO:0044237 cellular metabolic process; GO:0071704 organic substance metabolic process; GO:0016070 RNA metabolic process; GO:0008152 metabolic process; GO:0090304 nucleic acid …		GO:0004525 ribonuclease III activity; GO:0016893 endonuclease activity, active with either ribo- or deoxyribonucleic acids and producing 5'-phosphomonoesters; GO:0003824 catalytic activity; GO:0016788 hydrolase activity, acting on ester bonds; GO:0004518 nuclease activity; GO:0032296 double-stranded RNA-specific ribonuclease activity; GO:0004521 endoribonuclease activity; GO:0016787 hydrolase act…	K15378	SLC45A1_2_4; solute carrier family 45, member 1/2/4		IPR020846; IPR000999;	Major facilitator superfamily domain; Ribonuclease III domain;	G	KOG0637	Sucrose transporter and related proteins
A0A1Q3DVG7	266	T	Multidrug resistance protein OS=Lentinula edodes OX=5353 GN=LENED_000396 PE=4 SV=1	LENED_000396	0.999075	3.75e-11	114.96	SVQEEST(0.001)LT(0.999)PEQLK	3	-0.2376	1	0.908	1.054	0.935	0.976	1.073	1.059	1.073	0.259	cytoplasm			GO:0005515 protein binding; GO:0005488 binding;	K03030	PSMD14, RPN11, POH1; 26S proteasome regulatory subunit N11	tms03050 Proteasome - Tremella mesenterica;	IPR000555; IPR024969;	JAB1/MPN/MOV34 metalloenzyme domain; Rpn11/EIF3F, C-terminal;	O	KOG1555	26S proteasome regulatory complex, subunit RPN11
A0A1Q3DVH1	11	S	RNI-like protein OS=Lentinula edodes OX=5353 GN=LENED_000420 PE=4 SV=1	LENED_000420	0.916385	4.82e-10	101.89	IPS(0.003)T(0.013)T(0.065)S(0.916)LS(0.002)GDDDDEIHSK	3	1.0914	1	1.001	1.086	1.139	1.001	0.964	0.865	0.877	0.0852
A0A1Q3DVH1	13	S	RNI-like protein OS=Lentinula edodes OX=5353 GN=LENED_000420 PE=4 SV=1	LENED_000420	0.902552	3.5e-05	69.27	IPS(0.003)T(0.003)T(0.008)S(0.084)LS(0.903)GDDDDEIHSK	3	-0.86011	1	1.287	1.217	1.25	0.683	0.832	0.804	0.618	0.00152
A0A1Q3DVH2	18	S	Swr1-complex protein 4 OS=Lentinula edodes OX=5353 GN=LENED_000425 PE=4 SV=1	LENED_000425	0.828968	3.74e-06	82.635	SILSLPAVS(0.171)S(0.829)PAAGPSQPK	3	-0.12794	1	1.036	0.535	1.182	0.957	1.162	1.129	1.18	0.439
A0A1Q3DVH2	442	T	Swr1-complex protein 4 OS=Lentinula edodes OX=5353 GN=LENED_000425 PE=4 SV=1	LENED_000425	1	0.000106	96.247	GDT(1)AEPEGENGR	2	-1.1425	2	1.071	1	0.97	1.028	0.996	0.96	0.981	0.629
A0A1Q3DVH2	429	S	Swr1-complex protein 4 OS=Lentinula edodes OX=5353 GN=LENED_000425 PE=4 SV=1	LENED_000425	0.997237	5.86e-15	119.38	EDGGDS(0.003)AS(0.997)VADAMEMDDR	2	-0.86158	2	0.909	1.173	0.838	0.988	0.937	1.151	1.053	0.647
A0A1Q3DVH2	454	S	Swr1-complex protein 4 OS=Lentinula edodes OX=5353 GN=LENED_000425 PE=4 SV=1	LENED_000425	0.975317	0.00118	92.112	S(0.01)QS(0.975)VLS(0.015)AR	2	-0.61701	1	1.006	0.895	0.99	1.017	1.064	1.04	1.08	0.116
A0A1Q3DVH8	556	S	Cleavage and polyadenylation specificity factor subunit 2 OS=Lentinula edodes OX=5353 GN=LENED_000430 PE=3 SV=1	LENED_000430	1	1e-43	165.48	KGDNS(1)DGNDWNHIDDEGLTK	4	0.025617	1	0.903	1.258	0.921	1.113	0.89	0.952	0.959	0.797	nucleus				K14402	CPSF2, CFT2; cleavage and polyadenylation specificity factor subunit 2	tms03015 mRNA surveillance pathway - Tremella mesenterica;	IPR025069; IPR011108; IPR022712; IPR001279;	Cleavage and polyadenylation specificity factor 2, C-terminal; Zn-dependent metallo-hydrolase, RNA specificity domain; Beta-Casp domain; Metallo-beta-lactamase;	A	KOG1135	mRNA cleavage and polyadenylation factor II complex, subunit CFT2 (CPSF subunit)
A0A1Q3DVH8	638	S	Cleavage and polyadenylation specificity factor subunit 2 OS=Lentinula edodes OX=5353 GN=LENED_000430 PE=3 SV=1	LENED_000430	0.999946	1.79e-05	82.609	ILEDEAES(1)DDIKDYR	3	-0.013142	1	0.946	0.865	0.907	1.032	1.312	0.941	1.209	0.153	nucleus				K14402	CPSF2, CFT2; cleavage and polyadenylation specificity factor subunit 2	tms03015 mRNA surveillance pathway - Tremella mesenterica;	IPR025069; IPR011108; IPR022712; IPR001279;	Cleavage and polyadenylation specificity factor 2, C-terminal; Zn-dependent metallo-hydrolase, RNA specificity domain; Beta-Casp domain; Metallo-beta-lactamase;	A	KOG1135	mRNA cleavage and polyadenylation factor II complex, subunit CFT2 (CPSF subunit)
A0A1Q3DVI4	43	S	Cytochrome oxidase biogenesis protein (Oxa1 mitochondrial) OS=Lentinula edodes OX=5353 GN=LENED_000334 PE=3 SV=1	LENED_000334	0.758134	0.00587	74.841	RS(0.758)S(0.233)T(0.008)TVR	2	-0.019213	1	0.651	0.659	0.695	1.314	1.237	1.381	1.961	5.88e-05
A0A1Q3DVI7	228	S	Uncharacterized protein OS=Lentinula edodes OX=5353 GN=LENED_000383 PE=4 SV=1	LENED_000383	1	1.39e-06	166.6	RVS(1)EEQEAR	3	-0.13574	2	0.492	0.578	0.536	1.411	1.448	1.44	2.677	3.55e-05	nucleus
A0A1Q3DVJ0	154	S	Uncharacterized protein OS=Lentinula edodes OX=5353 GN=LENED_000416 PE=4 SV=1	LENED_000416	0.982914	0.000774	71.545	GLAKPQS(0.983)PIPS(0.017)R	3	-0.029215	1	0.848	1.023	1.081	1.035	1.091	0.955	1.044	0.605
A0A1Q3DVJ0	263	S	Uncharacterized protein OS=Lentinula edodes OX=5353 GN=LENED_000416 PE=4 SV=1	LENED_000416	0.987405	0.00505	64.313	KQS(0.987)WY(0.013)GPTTR	3	0.29484	1	0.69	0.909	0.835	1.189	1.199	1.16	1.458	0.043
A0A1Q3DVJ1	98	S	Uncharacterized protein OS=Lentinula edodes OX=5353 GN=LENED_000438 PE=4 SV=1	LENED_000438	0.946556	0.000318	57.845	AREDEGDS(0.994)S(0.947)S(0.338)KLS(0.709)DDEGES(0.012)R	3	0.062762	1	0.778	0.768	0.997	1.252	0.98	1.223	1.359	0.0558
A0A1Q3DVJ1	102	S	Uncharacterized protein OS=Lentinula edodes OX=5353 GN=LENED_000438 PE=4 SV=1	LENED_000438	0.999992	7.57e-20	122.79	LS(1)DDEGESR	2	0.78969	5	0.846	0.76	0.845	1.23	1.155	1.145	1.44	0.000964
A0A1Q3DVJ1	97	S	Uncharacterized protein OS=Lentinula edodes OX=5353 GN=LENED_000438 PE=4 SV=1	LENED_000438	0.99425	0.000318	57.845	AREDEGDS(0.994)S(0.947)S(0.338)KLS(0.709)DDEGES(0.012)R	3	0.062762	1	0.778	0.768	0.997	1.252	0.98	1.223	1.359	0.0558
A0A1Q3DVJ6	27	Y	Glutamine-tRNA ligase OS=Lentinula edodes OX=5353 GN=LENED_000427 PE=4 SV=1	LENED_000427	0.89764	0.00523	63.091	KENS(0.097)T(0.005)FY(0.898)DK	3	1.246	1	1.021	0.936	0.961	0.964	1.09	1.034	1.058	0.271	plasma membrane	GO:0006518 peptide metabolic process; GO:0006725 cellular aromatic compound metabolic process; GO:0044267 cellular protein metabolic process; GO:0044699 single-organism process; GO:0009058 biosynthetic process; GO:1901566 organonitrogen compound biosynthetic process; GO:0043039 tRNA aminoacylation; GO:0044237 cellular metabolic process; GO:0071704 organic substance metabolic process; GO:0008152 m…	GO:0044424 intracellular part; GO:0005623 cell; GO:0044464 cell part; GO:0005622 intracellular; GO:0005737 cytoplasm;	GO:0016876 ligase activity, forming aminoacyl-tRNA and related compounds; GO:0005524 ATP binding; GO:0004819 glutamine-tRNA ligase activity; GO:1901265 nucleoside phosphate binding; GO:0016875 ligase activity, forming carbon-oxygen bonds; GO:0001882 nucleoside binding; GO:0043167 ion binding; GO:0016874 ligase activity; GO:0000166 nucleotide binding; GO:0097159 organic cyclic compound binding; GO…	K01886	QARS, glnS; glutaminyl-tRNA synthetase [EC:6.1.1.18]	tms00970 Aminoacyl-tRNA biosynthesis - Tremella mesenterica; tms01100 Metabolic pathways - Tremella mesenterica;	IPR003959; IPR020056; IPR020061; IPR007639; IPR027417; IPR011035; IPR020058; IPR014729; IPR003593; IPR020059;	ATPase, AAA-type, core; Ribosomal protein L25/Gln-tRNA synthetase, beta-barrel domain; Glutamyl/glutaminyl-tRNA synthetase, class Ib, alpha-bundle domain; Glutaminyl-tRNA synthetase, class Ib, non-specific RNA-binding domain, N-terminal; P-loop containing nucleoside triphosphate hydrolase; Ribosomal protein L25/Gln-tRNA synthetase, anti-codon-binding domain; Glutamyl/glutaminyl-tRNA synthetase, c…	J	KOG1148	Glutaminyl-tRNA synthetase
A0A1Q3DVJ6	1308	S	Glutamine-tRNA ligase OS=Lentinula edodes OX=5353 GN=LENED_000427 PE=4 SV=1	LENED_000427	1	2.44e-25	145.04	YT(0.021)PS(0.979)DKVES(1)VMDLEEK	3	-1.2346	2	1.073	1.04	1.149	0.97	0.949	0.871	0.855	0.0238	plasma membrane	GO:0006518 peptide metabolic process; GO:0006725 cellular aromatic compound metabolic process; GO:0044267 cellular protein metabolic process; GO:0044699 single-organism process; GO:0009058 biosynthetic process; GO:1901566 organonitrogen compound biosynthetic process; GO:0043039 tRNA aminoacylation; GO:0044237 cellular metabolic process; GO:0071704 organic substance metabolic process; GO:0008152 m…	GO:0044424 intracellular part; GO:0005623 cell; GO:0044464 cell part; GO:0005622 intracellular; GO:0005737 cytoplasm;	GO:0016876 ligase activity, forming aminoacyl-tRNA and related compounds; GO:0005524 ATP binding; GO:0004819 glutamine-tRNA ligase activity; GO:1901265 nucleoside phosphate binding; GO:0016875 ligase activity, forming carbon-oxygen bonds; GO:0001882 nucleoside binding; GO:0043167 ion binding; GO:0016874 ligase activity; GO:0000166 nucleotide binding; GO:0097159 organic cyclic compound binding; GO…	K01886	QARS, glnS; glutaminyl-tRNA synthetase [EC:6.1.1.18]	tms00970 Aminoacyl-tRNA biosynthesis - Tremella mesenterica; tms01100 Metabolic pathways - Tremella mesenterica;	IPR003959; IPR020056; IPR020061; IPR007639; IPR027417; IPR011035; IPR020058; IPR014729; IPR003593; IPR020059;	ATPase, AAA-type, core; Ribosomal protein L25/Gln-tRNA synthetase, beta-barrel domain; Glutamyl/glutaminyl-tRNA synthetase, class Ib, alpha-bundle domain; Glutaminyl-tRNA synthetase, class Ib, non-specific RNA-binding domain, N-terminal; P-loop containing nucleoside triphosphate hydrolase; Ribosomal protein L25/Gln-tRNA synthetase, anti-codon-binding domain; Glutamyl/glutaminyl-tRNA synthetase, c…	J	KOG1148	Glutaminyl-tRNA synthetase
A0A1Q3DVJ6	1075	S	Glutamine-tRNA ligase OS=Lentinula edodes OX=5353 GN=LENED_000427 PE=4 SV=1	LENED_000427	0.999676	9.17e-07	109.6	TIYIDS(1)EDFR	2	-0.60285	1	1.034	1.236	1.14	0.911	0.786	0.946	0.775	0.029	plasma membrane	GO:0006518 peptide metabolic process; GO:0006725 cellular aromatic compound metabolic process; GO:0044267 cellular protein metabolic process; GO:0044699 single-organism process; GO:0009058 biosynthetic process; GO:1901566 organonitrogen compound biosynthetic process; GO:0043039 tRNA aminoacylation; GO:0044237 cellular metabolic process; GO:0071704 organic substance metabolic process; GO:0008152 m…	GO:0044424 intracellular part; GO:0005623 cell; GO:0044464 cell part; GO:0005622 intracellular; GO:0005737 cytoplasm;	GO:0016876 ligase activity, forming aminoacyl-tRNA and related compounds; GO:0005524 ATP binding; GO:0004819 glutamine-tRNA ligase activity; GO:1901265 nucleoside phosphate binding; GO:0016875 ligase activity, forming carbon-oxygen bonds; GO:0001882 nucleoside binding; GO:0043167 ion binding; GO:0016874 ligase activity; GO:0000166 nucleotide binding; GO:0097159 organic cyclic compound binding; GO…	K01886	QARS, glnS; glutaminyl-tRNA synthetase [EC:6.1.1.18]	tms00970 Aminoacyl-tRNA biosynthesis - Tremella mesenterica; tms01100 Metabolic pathways - Tremella mesenterica;	IPR003959; IPR020056; IPR020061; IPR007639; IPR027417; IPR011035; IPR020058; IPR014729; IPR003593; IPR020059;	ATPase, AAA-type, core; Ribosomal protein L25/Gln-tRNA synthetase, beta-barrel domain; Glutamyl/glutaminyl-tRNA synthetase, class Ib, alpha-bundle domain; Glutaminyl-tRNA synthetase, class Ib, non-specific RNA-binding domain, N-terminal; P-loop containing nucleoside triphosphate hydrolase; Ribosomal protein L25/Gln-tRNA synthetase, anti-codon-binding domain; Glutamyl/glutaminyl-tRNA synthetase, c…	J	KOG1148	Glutaminyl-tRNA synthetase
A0A1Q3DVJ6	1300	Y	Glutamine-tRNA ligase OS=Lentinula edodes OX=5353 GN=LENED_000427 PE=4 SV=1	LENED_000427	0.806014	1.46e-24	145.88	Y(0.806)TPSDKVES(0.194)VMDLEEK	3	-0.18899	1	1.048	1.066	1.151	1.019	0.942	0.837	0.857	0.0706	plasma membrane	GO:0006518 peptide metabolic process; GO:0006725 cellular aromatic compound metabolic process; GO:0044267 cellular protein metabolic process; GO:0044699 single-organism process; GO:0009058 biosynthetic process; GO:1901566 organonitrogen compound biosynthetic process; GO:0043039 tRNA aminoacylation; GO:0044237 cellular metabolic process; GO:0071704 organic substance metabolic process; GO:0008152 m…	GO:0044424 intracellular part; GO:0005623 cell; GO:0044464 cell part; GO:0005622 intracellular; GO:0005737 cytoplasm;	GO:0016876 ligase activity, forming aminoacyl-tRNA and related compounds; GO:0005524 ATP binding; GO:0004819 glutamine-tRNA ligase activity; GO:1901265 nucleoside phosphate binding; GO:0016875 ligase activity, forming carbon-oxygen bonds; GO:0001882 nucleoside binding; GO:0043167 ion binding; GO:0016874 ligase activity; GO:0000166 nucleotide binding; GO:0097159 organic cyclic compound binding; GO…	K01886	QARS, glnS; glutaminyl-tRNA synthetase [EC:6.1.1.18]	tms00970 Aminoacyl-tRNA biosynthesis - Tremella mesenterica; tms01100 Metabolic pathways - Tremella mesenterica;	IPR003959; IPR020056; IPR020061; IPR007639; IPR027417; IPR011035; IPR020058; IPR014729; IPR003593; IPR020059;	ATPase, AAA-type, core; Ribosomal protein L25/Gln-tRNA synthetase, beta-barrel domain; Glutamyl/glutaminyl-tRNA synthetase, class Ib, alpha-bundle domain; Glutaminyl-tRNA synthetase, class Ib, non-specific RNA-binding domain, N-terminal; P-loop containing nucleoside triphosphate hydrolase; Ribosomal protein L25/Gln-tRNA synthetase, anti-codon-binding domain; Glutamyl/glutaminyl-tRNA synthetase, c…	J	KOG1148	Glutaminyl-tRNA synthetase
A0A1Q3DVJ6	1303	S	Glutamine-tRNA ligase OS=Lentinula edodes OX=5353 GN=LENED_000427 PE=4 SV=1	LENED_000427	0.978848	2.44e-25	145.04	YT(0.021)PS(0.979)DKVES(1)VMDLEEK	3	-1.2346	4	1.116	1.098	1.108	0.929	0.902	0.896	0.821	8.08e-05	plasma membrane	GO:0006518 peptide metabolic process; GO:0006725 cellular aromatic compound metabolic process; GO:0044267 cellular protein metabolic process; GO:0044699 single-organism process; GO:0009058 biosynthetic process; GO:1901566 organonitrogen compound biosynthetic process; GO:0043039 tRNA aminoacylation; GO:0044237 cellular metabolic process; GO:0071704 organic substance metabolic process; GO:0008152 m…	GO:0044424 intracellular part; GO:0005623 cell; GO:0044464 cell part; GO:0005622 intracellular; GO:0005737 cytoplasm;	GO:0016876 ligase activity, forming aminoacyl-tRNA and related compounds; GO:0005524 ATP binding; GO:0004819 glutamine-tRNA ligase activity; GO:1901265 nucleoside phosphate binding; GO:0016875 ligase activity, forming carbon-oxygen bonds; GO:0001882 nucleoside binding; GO:0043167 ion binding; GO:0016874 ligase activity; GO:0000166 nucleotide binding; GO:0097159 organic cyclic compound binding; GO…	K01886	QARS, glnS; glutaminyl-tRNA synthetase [EC:6.1.1.18]	tms00970 Aminoacyl-tRNA biosynthesis - Tremella mesenterica; tms01100 Metabolic pathways - Tremella mesenterica;	IPR003959; IPR020056; IPR020061; IPR007639; IPR027417; IPR011035; IPR020058; IPR014729; IPR003593; IPR020059;	ATPase, AAA-type, core; Ribosomal protein L25/Gln-tRNA synthetase, beta-barrel domain; Glutamyl/glutaminyl-tRNA synthetase, class Ib, alpha-bundle domain; Glutaminyl-tRNA synthetase, class Ib, non-specific RNA-binding domain, N-terminal; P-loop containing nucleoside triphosphate hydrolase; Ribosomal protein L25/Gln-tRNA synthetase, anti-codon-binding domain; Glutamyl/glutaminyl-tRNA synthetase, c…	J	KOG1148	Glutaminyl-tRNA synthetase
A0A1Q3DVJ6	882	S	Glutamine-tRNA ligase OS=Lentinula edodes OX=5353 GN=LENED_000427 PE=4 SV=1	LENED_000427	1	0.00088	86.898	VLDS(1)PHHR	3	0.0048878	1	1.066	1.15	0.982	0.843	0.851	1.117	0.879	0.258	plasma membrane	GO:0006518 peptide metabolic process; GO:0006725 cellular aromatic compound metabolic process; GO:0044267 cellular protein metabolic process; GO:0044699 single-organism process; GO:0009058 biosynthetic process; GO:1901566 organonitrogen compound biosynthetic process; GO:0043039 tRNA aminoacylation; GO:0044237 cellular metabolic process; GO:0071704 organic substance metabolic process; GO:0008152 m…	GO:0044424 intracellular part; GO:0005623 cell; GO:0044464 cell part; GO:0005622 intracellular; GO:0005737 cytoplasm;	GO:0016876 ligase activity, forming aminoacyl-tRNA and related compounds; GO:0005524 ATP binding; GO:0004819 glutamine-tRNA ligase activity; GO:1901265 nucleoside phosphate binding; GO:0016875 ligase activity, forming carbon-oxygen bonds; GO:0001882 nucleoside binding; GO:0043167 ion binding; GO:0016874 ligase activity; GO:0000166 nucleotide binding; GO:0097159 organic cyclic compound binding; GO…	K01886	QARS, glnS; glutaminyl-tRNA synthetase [EC:6.1.1.18]	tms00970 Aminoacyl-tRNA biosynthesis - Tremella mesenterica; tms01100 Metabolic pathways - Tremella mesenterica;	IPR003959; IPR020056; IPR020061; IPR007639; IPR027417; IPR011035; IPR020058; IPR014729; IPR003593; IPR020059;	ATPase, AAA-type, core; Ribosomal protein L25/Gln-tRNA synthetase, beta-barrel domain; Glutamyl/glutaminyl-tRNA synthetase, class Ib, alpha-bundle domain; Glutaminyl-tRNA synthetase, class Ib, non-specific RNA-binding domain, N-terminal; P-loop containing nucleoside triphosphate hydrolase; Ribosomal protein L25/Gln-tRNA synthetase, anti-codon-binding domain; Glutamyl/glutaminyl-tRNA synthetase, c…	J	KOG1148	Glutaminyl-tRNA synthetase
A0A1Q3DVJ6	1170	S	Glutamine-tRNA ligase OS=Lentinula edodes OX=5353 GN=LENED_000427 PE=4 SV=1	LENED_000427	1	3.16e-05	105.66	SDNPPS(1)DFR	2	0.77516	1	1.064	1.174	1.02	0.881	1.003	0.895	0.853	0.0527	plasma membrane	GO:0006518 peptide metabolic process; GO:0006725 cellular aromatic compound metabolic process; GO:0044267 cellular protein metabolic process; GO:0044699 single-organism process; GO:0009058 biosynthetic process; GO:1901566 organonitrogen compound biosynthetic process; GO:0043039 tRNA aminoacylation; GO:0044237 cellular metabolic process; GO:0071704 organic substance metabolic process; GO:0008152 m…	GO:0044424 intracellular part; GO:0005623 cell; GO:0044464 cell part; GO:0005622 intracellular; GO:0005737 cytoplasm;	GO:0016876 ligase activity, forming aminoacyl-tRNA and related compounds; GO:0005524 ATP binding; GO:0004819 glutamine-tRNA ligase activity; GO:1901265 nucleoside phosphate binding; GO:0016875 ligase activity, forming carbon-oxygen bonds; GO:0001882 nucleoside binding; GO:0043167 ion binding; GO:0016874 ligase activity; GO:0000166 nucleotide binding; GO:0097159 organic cyclic compound binding; GO…	K01886	QARS, glnS; glutaminyl-tRNA synthetase [EC:6.1.1.18]	tms00970 Aminoacyl-tRNA biosynthesis - Tremella mesenterica; tms01100 Metabolic pathways - Tremella mesenterica;	IPR003959; IPR020056; IPR020061; IPR007639; IPR027417; IPR011035; IPR020058; IPR014729; IPR003593; IPR020059;	ATPase, AAA-type, core; Ribosomal protein L25/Gln-tRNA synthetase, beta-barrel domain; Glutamyl/glutaminyl-tRNA synthetase, class Ib, alpha-bundle domain; Glutaminyl-tRNA synthetase, class Ib, non-specific RNA-binding domain, N-terminal; P-loop containing nucleoside triphosphate hydrolase; Ribosomal protein L25/Gln-tRNA synthetase, anti-codon-binding domain; Glutamyl/glutaminyl-tRNA synthetase, c…	J	KOG1148	Glutaminyl-tRNA synthetase
A0A1Q3DVJ6	451	S	Glutamine-tRNA ligase OS=Lentinula edodes OX=5353 GN=LENED_000427 PE=4 SV=1	LENED_000427	1	0.00121	80.905	GDLPLS(1)PIAR	2	-0.20202	1	0.987	0.978	1.124	0.988	0.861	1.091	0.952	0.56	plasma membrane	GO:0006518 peptide metabolic process; GO:0006725 cellular aromatic compound metabolic process; GO:0044267 cellular protein metabolic process; GO:0044699 single-organism process; GO:0009058 biosynthetic process; GO:1901566 organonitrogen compound biosynthetic process; GO:0043039 tRNA aminoacylation; GO:0044237 cellular metabolic process; GO:0071704 organic substance metabolic process; GO:0008152 m…	GO:0044424 intracellular part; GO:0005623 cell; GO:0044464 cell part; GO:0005622 intracellular; GO:0005737 cytoplasm;	GO:0016876 ligase activity, forming aminoacyl-tRNA and related compounds; GO:0005524 ATP binding; GO:0004819 glutamine-tRNA ligase activity; GO:1901265 nucleoside phosphate binding; GO:0016875 ligase activity, forming carbon-oxygen bonds; GO:0001882 nucleoside binding; GO:0043167 ion binding; GO:0016874 ligase activity; GO:0000166 nucleotide binding; GO:0097159 organic cyclic compound binding; GO…	K01886	QARS, glnS; glutaminyl-tRNA synthetase [EC:6.1.1.18]	tms00970 Aminoacyl-tRNA biosynthesis - Tremella mesenterica; tms01100 Metabolic pathways - Tremella mesenterica;	IPR003959; IPR020056; IPR020061; IPR007639; IPR027417; IPR011035; IPR020058; IPR014729; IPR003593; IPR020059;	ATPase, AAA-type, core; Ribosomal protein L25/Gln-tRNA synthetase, beta-barrel domain; Glutamyl/glutaminyl-tRNA synthetase, class Ib, alpha-bundle domain; Glutaminyl-tRNA synthetase, class Ib, non-specific RNA-binding domain, N-terminal; P-loop containing nucleoside triphosphate hydrolase; Ribosomal protein L25/Gln-tRNA synthetase, anti-codon-binding domain; Glutamyl/glutaminyl-tRNA synthetase, c…	J	KOG1148	Glutaminyl-tRNA synthetase
A0A1Q3DVJ6	1869	S	Glutamine-tRNA ligase OS=Lentinula edodes OX=5353 GN=LENED_000427 PE=4 SV=1	LENED_000427	1	1.5e-07	122.46	S(1)VFAALQNVK	2	0.95159	1									plasma membrane	GO:0006518 peptide metabolic process; GO:0006725 cellular aromatic compound metabolic process; GO:0044267 cellular protein metabolic process; GO:0044699 single-organism process; GO:0009058 biosynthetic process; GO:1901566 organonitrogen compound biosynthetic process; GO:0043039 tRNA aminoacylation; GO:0044237 cellular metabolic process; GO:0071704 organic substance metabolic process; GO:0008152 m…	GO:0044424 intracellular part; GO:0005623 cell; GO:0044464 cell part; GO:0005622 intracellular; GO:0005737 cytoplasm;	GO:0016876 ligase activity, forming aminoacyl-tRNA and related compounds; GO:0005524 ATP binding; GO:0004819 glutamine-tRNA ligase activity; GO:1901265 nucleoside phosphate binding; GO:0016875 ligase activity, forming carbon-oxygen bonds; GO:0001882 nucleoside binding; GO:0043167 ion binding; GO:0016874 ligase activity; GO:0000166 nucleotide binding; GO:0097159 organic cyclic compound binding; GO…	K01886	QARS, glnS; glutaminyl-tRNA synthetase [EC:6.1.1.18]	tms00970 Aminoacyl-tRNA biosynthesis - Tremella mesenterica; tms01100 Metabolic pathways - Tremella mesenterica;	IPR003959; IPR020056; IPR020061; IPR007639; IPR027417; IPR011035; IPR020058; IPR014729; IPR003593; IPR020059;	ATPase, AAA-type, core; Ribosomal protein L25/Gln-tRNA synthetase, beta-barrel domain; Glutamyl/glutaminyl-tRNA synthetase, class Ib, alpha-bundle domain; Glutaminyl-tRNA synthetase, class Ib, non-specific RNA-binding domain, N-terminal; P-loop containing nucleoside triphosphate hydrolase; Ribosomal protein L25/Gln-tRNA synthetase, anti-codon-binding domain; Glutamyl/glutaminyl-tRNA synthetase, c…	J	KOG1148	Glutaminyl-tRNA synthetase
A0A1Q3DVK1	333	S	Vps52 sac2 family protein OS=Lentinula edodes OX=5353 GN=LENED_000393 PE=4 SV=1	LENED_000393	0.832886	0.000173	94.487	QS(0.998)NS(0.169)GS(0.833)DYDGR	2	-0.22696	1	1.057	0.759	0.854	1.117	0.99	1.201	1.239	0.12
A0A1Q3DVK1	317	S	Vps52 sac2 family protein OS=Lentinula edodes OX=5353 GN=LENED_000393 PE=4 SV=1	LENED_000393	0.972714	6.95e-08	97.902	S(0.01)LLS(0.973)PS(0.022)T(0.019)LLS(0.977)PMER	3	-0.601	2	1.432	0.784	0.906	1.166	0.785	0.95	0.929	0.82
A0A1Q3DVK1	335	Y	Vps52 sac2 family protein OS=Lentinula edodes OX=5353 GN=LENED_000393 PE=4 SV=1	LENED_000393	0.881482	0.000465	83.692	QS(0.109)NS(0.007)GS(0.003)DY(0.881)DGR	2	-0.087089	1	0.84	0.785	0.892	1.2	1.098	1.172	1.379	0.0021
A0A1Q3DVK1	323	S	Vps52 sac2 family protein OS=Lentinula edodes OX=5353 GN=LENED_000393 PE=4 SV=1	LENED_000393	0.999974	1.06e-26	188.66	SLLS(0.247)PS(0.732)T(0.021)LLS(1)PMER	2	0.12317	4	1.007	0.974	0.909	1.058	1.033	1.027	1.079	0.0714
A0A1Q3DVK1	329	S	Vps52 sac2 family protein OS=Lentinula edodes OX=5353 GN=LENED_000393 PE=4 SV=1	LENED_000393	0.998396	0.000173	94.487	QS(0.998)NS(0.169)GS(0.833)DYDGR	2	-0.22696	1	1.057	0.759	0.854	1.117	0.99	1.201	1.239	0.12
A0A1Q3DVK2	295	S	Protein OS=Lentinula edodes OX=5353 GN=LENED_000449 PE=4 SV=1	LENED_000449	0.999814	0.00192	155.53	NRPSS(1)QER	2	-0.20754	2	0.852	0.862	0.828	1.154	1.106	1.176	1.352	0.000159
A0A1Q3DVK2	422	T	Protein OS=Lentinula edodes OX=5353 GN=LENED_000449 PE=4 SV=1	LENED_000449	0.835747	1.51e-07	107.5	PIT(0.836)PT(0.164)NTFPADSK	3	-1.5949	2	1.1	1.015	0.763	1	1.106	1.007	1.082	0.483
A0A1Q3DVK5	173	S	Uncharacterized protein OS=Lentinula edodes OX=5353 GN=LENED_000455 PE=4 SV=1	LENED_000455	1	4.92e-24	166.91	NTAPAAGEGNVDIS(1)R	3	-0.30211	2	1.024	0.939	1.059	1.006	1.092	0.912	0.996	0.936	plasma membrane				K18932	ZDHHC; palmitoyltransferase [EC:2.3.1.225]
A0A1Q3DVL1	276	S	Uncharacterized protein OS=Lentinula edodes OX=5353 GN=LENED_000460 PE=4 SV=1	LENED_000460	0.998805	0.00164	77.26	SAAS(0.999)PPPS(0.001)AR	2	-0.47072	4	1.038	0.944	0.971	0.998	1.068	0.996	1.037	0.371	nucleus
A0A1Q3DVL1	280	S	Uncharacterized protein OS=Lentinula edodes OX=5353 GN=LENED_000460 PE=4 SV=1	LENED_000460	0.999861	0.025	55.724	S(0.024)AAS(0.976)PPPS(1)AR	2	0.36761	1	1.046	1.054	1.27	1.002	0.985	0.728	0.806	0.141	nucleus
A0A1Q3DVL1	368	S	Uncharacterized protein OS=Lentinula edodes OX=5353 GN=LENED_000460 PE=4 SV=1	LENED_000460	0.999957	1.2e-17	182.28	RYS(1)AGTSTSSGDR	3	-0.24704	3	0.905	0.802	0.854	1.196	1.144	1.09	1.339	0.00266	nucleus
A0A1Q3DVL1	205	S	Uncharacterized protein OS=Lentinula edodes OX=5353 GN=LENED_000460 PE=4 SV=1	LENED_000460	1	5.94e-23	160.09	PAS(1)GAGNLGGR	2	-0.38996	3	1.037	1.069	0.982	0.968	0.905	1.056	0.949	0.348	nucleus
A0A1Q3DVL9	612	T	Rho guanine nucleotide exchange factor gef2 OS=Lentinula edodes OX=5353 GN=LENED_000403 PE=4 SV=1	LENED_000403	0.752022	2.26e-05	91.547	T(0.101)DKNS(0.897)RPS(0.218)T(0.752)PT(0.031)AR	3	0.10301	1	0.987	1.009	1.047	1.083	0.982	0.93	0.984	0.731	nucleus	GO:0050794 regulation of cellular process; GO:0050789 regulation of biological process; GO:0010646 regulation of cell communication; GO:1902531 regulation of intracellular signal transduction; GO:0023051 regulation of signaling; GO:0048583 regulation of response to stimulus; GO:0046578 regulation of Ras protein signal transduction; GO:0035023 regulation of Rho protein signal transduction; GO:0009…		GO:0005088 Ras guanyl-nucleotide exchange factor activity; GO:0098772 molecular function regulator; GO:0005085 guanyl-nucleotide exchange factor activity; GO:0005089 Rho guanyl-nucleotide exchange factor activity;				IPR000219;	Dbl homology (DH) domain;	T	KOG3524	Predicted guanine nucleotide exchange factor (PEBBLE)
A0A1Q3DVL9	962	S	Rho guanine nucleotide exchange factor gef2 OS=Lentinula edodes OX=5353 GN=LENED_000403 PE=4 SV=1	LENED_000403	0.768481	0.00632	69.721	NS(0.087)LS(0.768)RT(0.145)PAR	3	0.055904	1	0.861	0.84	0.975	1.018	1.192	1.108	1.24	0.0295	nucleus	GO:0050794 regulation of cellular process; GO:0050789 regulation of biological process; GO:0010646 regulation of cell communication; GO:1902531 regulation of intracellular signal transduction; GO:0023051 regulation of signaling; GO:0048583 regulation of response to stimulus; GO:0046578 regulation of Ras protein signal transduction; GO:0035023 regulation of Rho protein signal transduction; GO:0009…		GO:0005088 Ras guanyl-nucleotide exchange factor activity; GO:0098772 molecular function regulator; GO:0005085 guanyl-nucleotide exchange factor activity; GO:0005089 Rho guanyl-nucleotide exchange factor activity;				IPR000219;	Dbl homology (DH) domain;	T	KOG3524	Predicted guanine nucleotide exchange factor (PEBBLE)
A0A1Q3DVL9	608	S	Rho guanine nucleotide exchange factor gef2 OS=Lentinula edodes OX=5353 GN=LENED_000403 PE=4 SV=1	LENED_000403	0.991946	1.36e-06	96.208	TDKNS(0.992)RPS(0.008)TPTAR	4	0.1613	4	1.046	0.977	1.005	1.063	1.002	0.938	0.992	0.834	nucleus	GO:0050794 regulation of cellular process; GO:0050789 regulation of biological process; GO:0010646 regulation of cell communication; GO:1902531 regulation of intracellular signal transduction; GO:0023051 regulation of signaling; GO:0048583 regulation of response to stimulus; GO:0046578 regulation of Ras protein signal transduction; GO:0035023 regulation of Rho protein signal transduction; GO:0009…		GO:0005088 Ras guanyl-nucleotide exchange factor activity; GO:0098772 molecular function regulator; GO:0005085 guanyl-nucleotide exchange factor activity; GO:0005089 Rho guanyl-nucleotide exchange factor activity;				IPR000219;	Dbl homology (DH) domain;	T	KOG3524	Predicted guanine nucleotide exchange factor (PEBBLE)
A0A1Q3DVL9	717	S	Rho guanine nucleotide exchange factor gef2 OS=Lentinula edodes OX=5353 GN=LENED_000403 PE=4 SV=1	LENED_000403	0.883624	8.93e-11	110.1	SPGPS(0.116)S(0.884)DADDS(0.001)FSR	2	-2.3314	1	1.173	1.014	0.93	0.879	1.098	0.921	0.93	0.489	nucleus	GO:0050794 regulation of cellular process; GO:0050789 regulation of biological process; GO:0010646 regulation of cell communication; GO:1902531 regulation of intracellular signal transduction; GO:0023051 regulation of signaling; GO:0048583 regulation of response to stimulus; GO:0046578 regulation of Ras protein signal transduction; GO:0035023 regulation of Rho protein signal transduction; GO:0009…		GO:0005088 Ras guanyl-nucleotide exchange factor activity; GO:0098772 molecular function regulator; GO:0005085 guanyl-nucleotide exchange factor activity; GO:0005089 Rho guanyl-nucleotide exchange factor activity;				IPR000219;	Dbl homology (DH) domain;	T	KOG3524	Predicted guanine nucleotide exchange factor (PEBBLE)
A0A1Q3DVL9	712	S	Rho guanine nucleotide exchange factor gef2 OS=Lentinula edodes OX=5353 GN=LENED_000403 PE=4 SV=1	LENED_000403	0.999997	1.43e-31	151.22	GRS(1)PGPSSDADDSFSR	3	0.56036	2	0.981	0.9	0.97	1.006	1.029	1.114	1.105	0.0732	nucleus	GO:0050794 regulation of cellular process; GO:0050789 regulation of biological process; GO:0010646 regulation of cell communication; GO:1902531 regulation of intracellular signal transduction; GO:0023051 regulation of signaling; GO:0048583 regulation of response to stimulus; GO:0046578 regulation of Ras protein signal transduction; GO:0035023 regulation of Rho protein signal transduction; GO:0009…		GO:0005088 Ras guanyl-nucleotide exchange factor activity; GO:0098772 molecular function regulator; GO:0005085 guanyl-nucleotide exchange factor activity; GO:0005089 Rho guanyl-nucleotide exchange factor activity;				IPR000219;	Dbl homology (DH) domain;	T	KOG3524	Predicted guanine nucleotide exchange factor (PEBBLE)
A0A1Q3DVN1	334	S	Uncharacterized protein OS=Lentinula edodes OX=5353 GN=LENED_000399 PE=4 SV=1	LENED_000399	0.818768	3.87e-13	132.84	SDSS(0.003)AS(0.819)S(0.229)ES(0.949)LPAR	2	-0.52854	3	1.051	0.967	1.075	0.961	1.046	0.932	0.95	0.339
A0A1Q3DVN1	190	S	Uncharacterized protein OS=Lentinula edodes OX=5353 GN=LENED_000399 PE=4 SV=1	LENED_000399	0.995908	1.13e-07	63.869	PHAQS(0.996)LPS(0.004)PLRPSSESTR	3	1.0509	1
A0A1Q3DVN1	68	S	Uncharacterized protein OS=Lentinula edodes OX=5353 GN=LENED_000399 PE=4 SV=1	LENED_000399	0.807325	0.000528	99.34	S(0.807)Y(0.016)S(0.176)TGKPR	3	0.071057	1	1.202	1.161	1.129	0.828	0.818	0.913	0.733	0.00136
A0A1Q3DVN1	218	S	Uncharacterized protein OS=Lentinula edodes OX=5353 GN=LENED_000399 PE=4 SV=1	LENED_000399	0.987288	1.18e-06	124.07	S(0.013)KS(0.987)PEIEIR	2	-0.12952	2	1.067	1.066	1.085	0.897	0.937	0.98	0.874	0.00676
A0A1Q3DVN1	331	S	Uncharacterized protein OS=Lentinula edodes OX=5353 GN=LENED_000399 PE=4 SV=1	LENED_000399	0.92261	1.7e-07	107.63	S(0.066)DS(0.923)S(0.011)ASSESLPAR	2	0.22891	2	1.163	1.241	1.188	0.809	0.86	0.808	0.69	0.000184
A0A1Q3DVN1	337	S	Uncharacterized protein OS=Lentinula edodes OX=5353 GN=LENED_000399 PE=4 SV=1	LENED_000399	0.948729	2.29e-06	103.13	SDSS(0.003)AS(0.819)S(0.229)ES(0.949)LPAR	2	-0.52854	1	0.961	0.773	1.05	1.193	1.077	0.972	1.165	0.222
A0A1Q3DVN1	169	S	Uncharacterized protein OS=Lentinula edodes OX=5353 GN=LENED_000399 PE=4 SV=1	LENED_000399	0.949549	3.43e-09	99.954	SHSLS(0.05)S(0.95)PGAGPSRPPIIPVHTR	4	-0.88218	1		0.761	1.162	1.086	1.023	1.004	1.079	0.726
A0A1Q3DVN1	270	S	Uncharacterized protein OS=Lentinula edodes OX=5353 GN=LENED_000399 PE=4 SV=1	LENED_000399	0.999996	8.95e-21	126.04	LS(1)GENLQPSVEDDEAFAR	2	0.25829	4	1.108	1.073	0.936	0.975	1.017	0.916	0.933	0.322
A0A1Q3DVN6	42	S	Uncharacterized protein OS=Lentinula edodes OX=5353 GN=LENED_000495 PE=4 SV=1	LENED_000495	0.9896	0.00315	90.64	CHY(0.01)S(0.99)PVR	2	0.48637	1	0.965	0.925	0.911	0.995	1.058	1.137	1.139	0.038
A0A1Q3DVN6	41	Y	Uncharacterized protein OS=Lentinula edodes OX=5353 GN=LENED_000495 PE=4 SV=1	LENED_000495	0.998666	0.00358	93.162	CHY(0.999)S(0.001)PVR	3	-0.33019	3	0.965	0.899	0.819	1.085	1.128	1.091	1.231	0.0128
A0A1Q3DVN7	31	S	Uncharacterized protein OS=Lentinula edodes OX=5353 GN=LENED_000497 PE=4 SV=1	LENED_000497	1	2.1e-06	97.352	KQS(1)NAVGEHGGSK	3	0.042828	1	1.071	0.612	0.847	1.07	1.25	1.119	1.359	0.122
A0A1Q3DVP5	763	S	2-isopropylmalate synthase OS=Lentinula edodes OX=5353 GN=LENED_000507 PE=4 SV=1	LENED_000507	0.999998	0.00131	64.82	SELIAAS(1)PI	2	1.4782	1
A0A1Q3DVQ6	542	T	Rsc complex protein OS=Lentinula edodes OX=5353 GN=LENED_000226 PE=4 SV=1	LENED_000226	0.999073	6.36e-05	69.418	VSTPAPVLAT(0.999)PPPPS(1)PVIPSSHQIR	4	0.11723	2	1.326	0.839	1.305	0.876	0.805	0.91	0.747	0.153
A0A1Q3DVQ6	547	S	Rsc complex protein OS=Lentinula edodes OX=5353 GN=LENED_000226 PE=4 SV=1	LENED_000226	0.99964	6.36e-05	69.418	VSTPAPVLAT(0.999)PPPPS(1)PVIPSSHQIR	4	0.11723	2	1.326	0.839	1.305	0.876	0.805	0.91	0.747	0.153
A0A1Q3DVR0	559	S	Alpha beta-hydrolase OS=Lentinula edodes OX=5353 GN=LENED_000429 PE=3 SV=1	LENED_000429	0.936936	6.24e-06	83.404	AS(0.937)VDS(0.063)EALGEHMAK	3	-0.28538	1									mitochondria	GO:0008152 metabolic process; GO:0007017 microtubule-based process; GO:0009987 cellular process;	GO:0043229 intracellular organelle; GO:0099513 polymeric cytoskeletal fiber; GO:0005874 microtubule; GO:0043232 intracellular non-membrane-bounded organelle; GO:0044430 cytoskeletal part; GO:0044446 intracellular organelle part; GO:0099512 supramolecular fiber; GO:0044424 intracellular part; GO:0005623 cell; GO:0099080 supramolecular complex; GO:0044422 organelle part; GO:0099081 supramolecular p…	GO:1901265 nucleoside phosphate binding; GO:0001882 nucleoside binding; GO:0043167 ion binding; GO:0016817 hydrolase activity, acting on acid anhydrides; GO:0016787 hydrolase activity; GO:0000166 nucleotide binding; GO:0017111 nucleoside-triphosphatase activity; GO:0097159 organic cyclic compound binding; GO:1901363 heterocyclic compound binding; GO:0032549 ribonucleoside binding; GO:0097367 carb…	K07374	TUBA; tubulin alpha	tms04145 Phagosome - Tremella mesenterica;	IPR029058; IPR013094; IPR003008; IPR023123; IPR018316; IPR008280;	Alpha/Beta hydrolase fold; Alpha/beta hydrolase fold-3; Tubulin/FtsZ, GTPase domain; Tubulin, C-terminal; Tubulin/FtsZ, 2-layer sandwich domain; Tubulin/FtsZ, C-terminal;	Z	KOG1376	Alpha tubulin
A0A1Q3DVR0	1443	S	Alpha beta-hydrolase OS=Lentinula edodes OX=5353 GN=LENED_000429 PE=3 SV=1	LENED_000429	0.960425	4e-38	148.9	LMDGSPSTTDDGFST(0.001)FFS(0.011)ET(0.027)GS(0.96)GK	3	0.12625	2	1.025	1.038	1.161	0.986	0.949	0.894	0.877	0.0562	mitochondria	GO:0008152 metabolic process; GO:0007017 microtubule-based process; GO:0009987 cellular process;	GO:0043229 intracellular organelle; GO:0099513 polymeric cytoskeletal fiber; GO:0005874 microtubule; GO:0043232 intracellular non-membrane-bounded organelle; GO:0044430 cytoskeletal part; GO:0044446 intracellular organelle part; GO:0099512 supramolecular fiber; GO:0044424 intracellular part; GO:0005623 cell; GO:0099080 supramolecular complex; GO:0044422 organelle part; GO:0099081 supramolecular p…	GO:1901265 nucleoside phosphate binding; GO:0001882 nucleoside binding; GO:0043167 ion binding; GO:0016817 hydrolase activity, acting on acid anhydrides; GO:0016787 hydrolase activity; GO:0000166 nucleotide binding; GO:0017111 nucleoside-triphosphatase activity; GO:0097159 organic cyclic compound binding; GO:1901363 heterocyclic compound binding; GO:0032549 ribonucleoside binding; GO:0097367 carb…	K07374	TUBA; tubulin alpha	tms04145 Phagosome - Tremella mesenterica;	IPR029058; IPR013094; IPR003008; IPR023123; IPR018316; IPR008280;	Alpha/Beta hydrolase fold; Alpha/beta hydrolase fold-3; Tubulin/FtsZ, GTPase domain; Tubulin, C-terminal; Tubulin/FtsZ, 2-layer sandwich domain; Tubulin/FtsZ, C-terminal;	Z	KOG1376	Alpha tubulin
A0A1Q3DVR0	934	S	Alpha beta-hydrolase OS=Lentinula edodes OX=5353 GN=LENED_000429 PE=3 SV=1	LENED_000429	0.999955	2.26e-20	124.82	LPEGS(1)VANDDGFSTFFSETSSGK	3	0.49282	1	1.109	0.979	1.114	0.989	0.968	0.889	0.889	0.0933	mitochondria	GO:0008152 metabolic process; GO:0007017 microtubule-based process; GO:0009987 cellular process;	GO:0043229 intracellular organelle; GO:0099513 polymeric cytoskeletal fiber; GO:0005874 microtubule; GO:0043232 intracellular non-membrane-bounded organelle; GO:0044430 cytoskeletal part; GO:0044446 intracellular organelle part; GO:0099512 supramolecular fiber; GO:0044424 intracellular part; GO:0005623 cell; GO:0099080 supramolecular complex; GO:0044422 organelle part; GO:0099081 supramolecular p…	GO:1901265 nucleoside phosphate binding; GO:0001882 nucleoside binding; GO:0043167 ion binding; GO:0016817 hydrolase activity, acting on acid anhydrides; GO:0016787 hydrolase activity; GO:0000166 nucleotide binding; GO:0017111 nucleoside-triphosphatase activity; GO:0097159 organic cyclic compound binding; GO:1901363 heterocyclic compound binding; GO:0032549 ribonucleoside binding; GO:0097367 carb…	K07374	TUBA; tubulin alpha	tms04145 Phagosome - Tremella mesenterica;	IPR029058; IPR013094; IPR003008; IPR023123; IPR018316; IPR008280;	Alpha/Beta hydrolase fold; Alpha/beta hydrolase fold-3; Tubulin/FtsZ, GTPase domain; Tubulin, C-terminal; Tubulin/FtsZ, 2-layer sandwich domain; Tubulin/FtsZ, C-terminal;	Z	KOG1376	Alpha tubulin
A0A1Q3DVR0	1426	S	Alpha beta-hydrolase OS=Lentinula edodes OX=5353 GN=LENED_000429 PE=3 SV=1	LENED_000429	0.989108	2.88e-38	152.17	LMDGS(0.989)PS(0.011)TTDDGFSTFFSETGSGK	3	-0.45945	2	1.019	0.927	0.942	0.985	1.139	0.996	1.08	0.24	mitochondria	GO:0008152 metabolic process; GO:0007017 microtubule-based process; GO:0009987 cellular process;	GO:0043229 intracellular organelle; GO:0099513 polymeric cytoskeletal fiber; GO:0005874 microtubule; GO:0043232 intracellular non-membrane-bounded organelle; GO:0044430 cytoskeletal part; GO:0044446 intracellular organelle part; GO:0099512 supramolecular fiber; GO:0044424 intracellular part; GO:0005623 cell; GO:0099080 supramolecular complex; GO:0044422 organelle part; GO:0099081 supramolecular p…	GO:1901265 nucleoside phosphate binding; GO:0001882 nucleoside binding; GO:0043167 ion binding; GO:0016817 hydrolase activity, acting on acid anhydrides; GO:0016787 hydrolase activity; GO:0000166 nucleotide binding; GO:0017111 nucleoside-triphosphatase activity; GO:0097159 organic cyclic compound binding; GO:1901363 heterocyclic compound binding; GO:0032549 ribonucleoside binding; GO:0097367 carb…	K07374	TUBA; tubulin alpha	tms04145 Phagosome - Tremella mesenterica;	IPR029058; IPR013094; IPR003008; IPR023123; IPR018316; IPR008280;	Alpha/Beta hydrolase fold; Alpha/beta hydrolase fold-3; Tubulin/FtsZ, GTPase domain; Tubulin, C-terminal; Tubulin/FtsZ, 2-layer sandwich domain; Tubulin/FtsZ, C-terminal;	Z	KOG1376	Alpha tubulin
A0A1Q3DVR1	240	S	Uncharacterized protein OS=Lentinula edodes OX=5353 GN=LENED_000515 PE=4 SV=1	LENED_000515	0.950709	1.42e-05	75.064	GQDIS(0.003)PS(0.047)S(0.951)PQDGVEVVK	3	0.52347	1	1.211	0.983	1.036	1.009	0.968	0.837	0.871	0.18	nucleus			GO:0008289 lipid binding; GO:0005488 binding;				IPR017943;	Bactericidal permeability-increasing protein, alpha/beta domain;
A0A1Q3DVR7	23	S	MFS general substrate transporter OS=Lentinula edodes OX=5353 GN=LENED_000480 PE=4 SV=1	LENED_000480	0.805485	0.0046	47.371	RLS(0.805)S(0.097)S(0.097)LPS(0.001)DAEMEGIAR	3	-0.92044	1	0.883	1.109	1.01	0.995	1.041	0.988	1.007	0.876
A0A1Q3DVS6	1384	S	Dna-directed rna polymerase i subunit rpa1 OS=Lentinula edodes OX=5353 GN=LENED_000537 PE=4 SV=1	LENED_000537	1	2.3e-46	192.1	NDDEES(1)EIGDGDADDEKR	3	0.21782	1	0.901	0.82	0.791	1.177	1.192	1.1	1.381	0.00218
A0A1Q3DVS6	1232	T	Dna-directed rna polymerase i subunit rpa1 OS=Lentinula edodes OX=5353 GN=LENED_000537 PE=4 SV=1	LENED_000537	0.995203	0.0389	43.958	EIVMT(0.995)AS(0.005)QK	3	1.9127	1	0.881	0.852	0.92	1.034	1.202	1.1	1.257	0.0097
A0A1Q3DVS7	8	S	Deoxyribodipyrimidine photo-lyase OS=Lentinula edodes OX=5353 GN=LENED_000366 PE=4 SV=1	LENED_000366	0.940236	7.5e-17	141.57	ARS(0.94)T(0.388)S(0.672)AGNELSEIAK	3	0.1741	3	0.408	0.296	0.305	1.503	1.732	1.603	4.795	0.000139
A0A1Q3DVS7	10	S	Deoxyribodipyrimidine photo-lyase OS=Lentinula edodes OX=5353 GN=LENED_000366 PE=4 SV=1	LENED_000366	0.971034	1.71e-15	126.55	S(0.863)T(0.166)S(0.971)AGNELSEIAK	2	-0.2311	3	0.408	0.296	0.305	1.503	1.732	1.603	4.795	0.000139
A0A1Q3DVS8	127	S	Uncharacterized protein OS=Lentinula edodes OX=5353 GN=LENED_000490 PE=4 SV=1	LENED_000490	0.997534	1.49e-15	162.1	LTDS(0.998)PT(0.002)SPSFSR	2	0.10034	1	0.904	0.827	0.924	1.192	1.098	1.059	1.261	0.00888	plasma membrane							IPR018712;	Domain of unknown function DUF2235;
A0A1Q3DVS8	134	S	Uncharacterized protein OS=Lentinula edodes OX=5353 GN=LENED_000490 PE=4 SV=1	LENED_000490	0.979533	4.38e-05	91.789	LTDSPTSPS(0.02)FS(0.98)R	2	0.45329	2	0.968	0.948	0.999	0.956	1.027	1.107	1.06	0.276	plasma membrane							IPR018712;	Domain of unknown function DUF2235;
A0A1Q3DVS8	511	S	Uncharacterized protein OS=Lentinula edodes OX=5353 GN=LENED_000490 PE=4 SV=1	LENED_000490	0.874758	0.00262	89.171	GS(0.875)S(0.125)PS(0.001)TFK	2	0.50075	1									plasma membrane							IPR018712;	Domain of unknown function DUF2235;
A0A1Q3DVS8	352	S	Uncharacterized protein OS=Lentinula edodes OX=5353 GN=LENED_000490 PE=4 SV=1	LENED_000490	1	0.00144	90.142	HAVS(1)LDER	2	-0.25953	1	0.922	0.895	1.036	0.983	1.123	1.052	1.107	0.158	plasma membrane							IPR018712;	Domain of unknown function DUF2235;
A0A1Q3DVS8	141	S	Uncharacterized protein OS=Lentinula edodes OX=5353 GN=LENED_000490 PE=4 SV=1	LENED_000490	0.926094	1.51e-06	87.772	ES(0.003)S(0.01)T(0.043)DS(0.926)QNS(0.321)T(0.279)T(0.32)S(0.078)S(0.02)NVVPPLTAHPFR	3	0.16456	1	1.114	1.073	1.086	0.625	1.181	0.939	0.839	0.378	plasma membrane							IPR018712;	Domain of unknown function DUF2235;
A0A1Q3DVS8	117	T	Uncharacterized protein OS=Lentinula edodes OX=5353 GN=LENED_000490 PE=4 SV=1	LENED_000490	1	8.71e-09	113.99	NAT(1)VLGDQK	3	-0.60681	2	0.746	0.726	0.713	1.286	1.214	1.269	1.725	1.76e-05	plasma membrane							IPR018712;	Domain of unknown function DUF2235;
A0A1Q3DVS8	500	S	Uncharacterized protein OS=Lentinula edodes OX=5353 GN=LENED_000490 PE=4 SV=1	LENED_000490	0.999999	1.47e-05	74.776	NPPPPLNS(1)QDLCQDLSK	3	0.50833	1	1.189	1.057	0.907	0.777	1.055	1.015	0.903	0.445	plasma membrane							IPR018712;	Domain of unknown function DUF2235;
A0A1Q3DVS8	616	S	Uncharacterized protein OS=Lentinula edodes OX=5353 GN=LENED_000490 PE=4 SV=1	LENED_000490	0.982418	0.00297	74.751	DAS(0.005)T(0.013)IS(0.982)PPR	2	0.10736	1	0.997	0.792	0.853	1.154	1.186	1.015	1.27	0.0439	plasma membrane							IPR018712;	Domain of unknown function DUF2235;
A0A1Q3DVT5	74	S	Uncharacterized protein OS=Lentinula edodes OX=5353 GN=LENED_000550 PE=4 SV=1	LENED_000550	0.901601	9.86e-10	95.784	GGAGNIRS(0.963)PS(0.902)RDAGS(0.126)YS(0.009)HT(0.001)PVGPDPR	4	0.31598	2	1.05	1.054	0.998	1	0.999	0.93	0.944	0.125	nucleus
A0A1Q3DVT5	72	S	Uncharacterized protein OS=Lentinula edodes OX=5353 GN=LENED_000550 PE=4 SV=1	LENED_000550	0.962639	3.25e-28	136.57	GGAGNIRS(0.963)PS(0.902)RDAGS(0.126)YS(0.009)HT(0.001)PVGPDPR	4	0.31598	2	1.081	0.87	0.816	1.115	1.09	1.024	1.167	0.144	nucleus
A0A1Q3DVT5	117	S	Uncharacterized protein OS=Lentinula edodes OX=5353 GN=LENED_000550 PE=4 SV=1	LENED_000550	1	0.0124	58.63	GGLGNMS(1)R	2	0.20872	1	1.019	1.286	1.147	0.851	0.865	0.891	0.755	0.0157	nucleus
A0A1Q3DVT8	346	S	Uncharacterized protein OS=Lentinula edodes OX=5353 GN=LENED_000551 PE=4 SV=1	LENED_000551	0.999998	0.00158	77.746	S(1)AAS(0.998)GES(0.002)LDGR	2	0.40566	1	0.834	1.025	0.954	0.996	1.046	1.144	1.133	0.157	cytoskeleton			GO:0005515 protein binding; GO:0005488 binding;				IPR011333; IPR000210;	SKP1/BTB/POZ domain; BTB/POZ domain;
A0A1Q3DVT8	227	S	Uncharacterized protein OS=Lentinula edodes OX=5353 GN=LENED_000551 PE=4 SV=1	LENED_000551	1	2.47e-28	136.57	LAADPPPS(1)PNLT(1)PEMSPITR	3	0.020896	5	0.967	0.965	0.937	0.907	1.1	1.116	1.089	0.356	cytoskeleton			GO:0005515 protein binding; GO:0005488 binding;				IPR011333; IPR000210;	SKP1/BTB/POZ domain; BTB/POZ domain;
A0A1Q3DVT8	231	T	Uncharacterized protein OS=Lentinula edodes OX=5353 GN=LENED_000551 PE=4 SV=1	LENED_000551	0.999829	5.97e-14	116.2	LAADPPPS(1)PNLT(1)PEMSPITR	3	0.020896	1	0.764	1.124	1.139	0.965	0.868	1.164	0.99	0.995	cytoskeleton			GO:0005515 protein binding; GO:0005488 binding;				IPR011333; IPR000210;	SKP1/BTB/POZ domain; BTB/POZ domain;
A0A1Q3DVT8	349	S	Uncharacterized protein OS=Lentinula edodes OX=5353 GN=LENED_000551 PE=4 SV=1	LENED_000551	0.998472	1.48e-10	126.56	S(1)AAS(0.998)GES(0.002)LDGR	2	0.40566	5	0.859	0.814	0.848	1.202	1.112	1.15	1.374	0.000337	cytoskeleton			GO:0005515 protein binding; GO:0005488 binding;				IPR011333; IPR000210;	SKP1/BTB/POZ domain; BTB/POZ domain;
A0A1Q3DVT8	352	S	Uncharacterized protein OS=Lentinula edodes OX=5353 GN=LENED_000551 PE=4 SV=1	LENED_000551	1	3.37e-07	116.06	S(0.004)AAS(0.996)GES(1)LDGR	2	-0.34787	3	0.904	0.839	0.82	1.225	1.084	1.117	1.337	0.00356	cytoskeleton			GO:0005515 protein binding; GO:0005488 binding;				IPR011333; IPR000210;	SKP1/BTB/POZ domain; BTB/POZ domain;
A0A1Q3DVT8	404	S	Uncharacterized protein OS=Lentinula edodes OX=5353 GN=LENED_000551 PE=4 SV=1	LENED_000551	0.999846	2.58e-19	190.1	VS(1)PTAPTSSASR	2	0.16611	2	0.788	0.821	0.868	1.171	1.211	1.127	1.417	0.000561	cytoskeleton			GO:0005515 protein binding; GO:0005488 binding;				IPR011333; IPR000210;	SKP1/BTB/POZ domain; BTB/POZ domain;
A0A1Q3DVU4	16	S	SET domain-containing protein OS=Lentinula edodes OX=5353 GN=LENED_000270 PE=4 SV=1	LENED_000270	1	0.00115	63.998	LGQLS(1)DVEDLAAER	2	1.3939	1
A0A1Q3DVW0	54	S	Rcc1 domain-containing protein OS=Lentinula edodes OX=5353 GN=LENED_000569 PE=4 SV=1	LENED_000569	1	4.55e-05	87.388	RAAS(1)PERDPS(1)PPPK	3	0.28336	14	0.898	0.925	0.891	1.067	1.106	1.108	1.209	0.000344	mitochondria				K11493	RCC1; regulator of chromosome condensation		IPR009091;	Regulator of chromosome condensation 1/beta-lactamase-inhibitor protein II;	S	KOG1426	FOG: RCC1 domain
A0A1Q3DVW0	48	S	Rcc1 domain-containing protein OS=Lentinula edodes OX=5353 GN=LENED_000569 PE=4 SV=1	LENED_000569	1	3.6e-05	85.203	RAAS(1)PERDPS(1)PPPK	3	0.28336	12	0.913	0.958	0.924	1.033	1.072	1.1	1.147	0.0042	mitochondria				K11493	RCC1; regulator of chromosome condensation		IPR009091;	Regulator of chromosome condensation 1/beta-lactamase-inhibitor protein II;	S	KOG1426	FOG: RCC1 domain
A0A1Q3DVW3	90	S	Uncharacterized protein OS=Lentinula edodes OX=5353 GN=LENED_000510 PE=4 SV=1	LENED_000510	0.999326	0.00162	51.495	S(0.349)T(0.349)S(0.302)FPNES(0.999)EIEAAK	3	1.1594	2	1.083	1.191	1.269	0.984	0.572	0.974	0.714	0.12	nucleus
A0A1Q3DVW3	85	S	Uncharacterized protein OS=Lentinula edodes OX=5353 GN=LENED_000510 PE=4 SV=1	LENED_000510	0.99611	7.39e-93	280.43	ST(0.004)S(0.996)FPNESEIEAAK	2	-0.23192	13	1.261	1.278	1.298	0.726	0.75	0.774	0.586	1.62e-05	nucleus
A0A1Q3DVW3	70	S	Uncharacterized protein OS=Lentinula edodes OX=5353 GN=LENED_000510 PE=4 SV=1	LENED_000510	0.981021	1.17e-24	218.79	S(0.981)S(0.019)VNDEISTPR	2	-0.0049525	1	1.242	1.294	1.254	0.756	0.797	0.742	0.606	3.74e-05	nucleus
A0A1Q3DVW3	64	S	Uncharacterized protein OS=Lentinula edodes OX=5353 GN=LENED_000510 PE=4 SV=1	LENED_000510	0.954976	9.84e-05	68.046	LGEIENENELEY(0.011)DS(0.99)EGDS(0.955)AQMT(0.044)R	3	0.8707	2	1.006	1.188	1.27	0.913	0.803	0.895	0.754	0.025	nucleus
A0A1Q3DVW3	83	S	Uncharacterized protein OS=Lentinula edodes OX=5353 GN=LENED_000510 PE=4 SV=1	LENED_000510	0.867697	2.13e-33	177.91	KRS(0.868)T(0.465)S(0.665)FPNES(0.002)EIEAAK	4	-0.07524	6	1.289	1.308	1.328	0.706	0.719	0.744	0.553	2.32e-06	nucleus
A0A1Q3DVW3	58	Y	Uncharacterized protein OS=Lentinula edodes OX=5353 GN=LENED_000510 PE=4 SV=1	LENED_000510	0.779406	5.08e-06	78.354	LGEIENENELEY(0.779)DS(0.22)EGDSAQMTR	2	-0.44389	3	1.307	1.25	1.397	0.719	0.716	0.716	0.544	0.00282	nucleus
A0A1Q3DVW3	78	T	Uncharacterized protein OS=Lentinula edodes OX=5353 GN=LENED_000510 PE=4 SV=1	LENED_000510	0.994465	2.69e-07	116.63	SSVNDEIS(0.006)T(0.994)PR	2	-0.20353	1	1.455	1.31	1.255	0.582	0.875	0.614	0.515	0.00742	nucleus
A0A1Q3DVW3	41	S	Uncharacterized protein OS=Lentinula edodes OX=5353 GN=LENED_000510 PE=4 SV=1	LENED_000510	1	0.000486	80.96	KGGAGS(1)HNWGK	3	-0.38398	1	1.133	1.605	1.192	0.574	0.772	0.802	0.547	0.0164	nucleus
A0A1Q3DVW3	60	S	Uncharacterized protein OS=Lentinula edodes OX=5353 GN=LENED_000510 PE=4 SV=1	LENED_000510	0.998466	2.93e-50	169.44	LGEIENENELEYDS(0.998)EGDS(0.002)AQMTR	3	-1.1719	15	1.141	1.239	1.293	0.775	0.828	0.803	0.655	0.00052	nucleus
A0A1Q3DVW4	1226	S	Glycoside hydrolase family 105 protein OS=Lentinula edodes OX=5353 GN=LENED_000583 PE=4 SV=1	LENED_000583	0.871151	1.17e-07	91.592	AGASPAGPS(0.129)S(0.871)LPK	3	-0.023177	1									mitochondria			GO:0003824 catalytic activity;				IPR012341; IPR008928;	Six-hairpin glycosidase; Six-hairpin glycosidase-like;
A0A1Q3DVW4	569	Y	Glycoside hydrolase family 105 protein OS=Lentinula edodes OX=5353 GN=LENED_000583 PE=4 SV=1	LENED_000583	0.818303	1.01e-09	78.736	KT(0.082)S(0.082)S(0.012)S(0.005)Y(0.818)VGSIDDEVPGPVR	3	1.8152	1									mitochondria			GO:0003824 catalytic activity;				IPR012341; IPR008928;	Six-hairpin glycosidase; Six-hairpin glycosidase-like;
A0A1Q3DVW4	943	S	Glycoside hydrolase family 105 protein OS=Lentinula edodes OX=5353 GN=LENED_000583 PE=4 SV=1	LENED_000583	0.999929	0.000177	71.309	VSDDGNGNRGS(1)IDDK	3	0.13738	1	0.907	0.982	0.984	1.101	1.087	0.963	1.097	0.144	mitochondria			GO:0003824 catalytic activity;				IPR012341; IPR008928;	Six-hairpin glycosidase; Six-hairpin glycosidase-like;
A0A1Q3DVW4	425	S	Glycoside hydrolase family 105 protein OS=Lentinula edodes OX=5353 GN=LENED_000583 PE=4 SV=1	LENED_000583	1	0.000128	97.452	GSWLGS(1)FGR	2	-0.09238	1	1.042	1.107	1.178	0.921	0.852	0.952	0.819	0.0145	mitochondria			GO:0003824 catalytic activity;				IPR012341; IPR008928;	Six-hairpin glycosidase; Six-hairpin glycosidase-like;
A0A1Q3DVW4	1353	S	Glycoside hydrolase family 105 protein OS=Lentinula edodes OX=5353 GN=LENED_000583 PE=4 SV=1	LENED_000583	0.939922	4.84e-13	74.516	S(0.94)IS(0.06)GENAIPGGNGVGSEAELIAR	2	-0.076841	2	0.95	0.975	1.115	0.961	1.131	0.907	0.987	0.86	mitochondria			GO:0003824 catalytic activity;				IPR012341; IPR008928;	Six-hairpin glycosidase; Six-hairpin glycosidase-like;
A0A1Q3DVW4	888	S	Glycoside hydrolase family 105 protein OS=Lentinula edodes OX=5353 GN=LENED_000583 PE=4 SV=1	LENED_000583	1	0.00531	66.387	APS(1)IFS(1)LDVAR	2	0.79859	2	0.676	0.835	0.857	1.198	1.143	1.264	1.522	0.00618	mitochondria			GO:0003824 catalytic activity;				IPR012341; IPR008928;	Six-hairpin glycosidase; Six-hairpin glycosidase-like;
A0A1Q3DVW4	379	S	Glycoside hydrolase family 105 protein OS=Lentinula edodes OX=5353 GN=LENED_000583 PE=4 SV=1	LENED_000583	0.935054	5.14e-10	71.398	GDINAGETTLIPS(0.002)S(0.002)S(0.002)MVDT(0.011)DQGVAFPS(0.047)PPS(0.935)PER	4	-0.70674	1	1.065	0.819	1.369	0.969	1.005	0.843	0.866	0.473	mitochondria			GO:0003824 catalytic activity;				IPR012341; IPR008928;	Six-hairpin glycosidase; Six-hairpin glycosidase-like;
A0A1Q3DVW4	885	S	Glycoside hydrolase family 105 protein OS=Lentinula edodes OX=5353 GN=LENED_000583 PE=4 SV=1	LENED_000583	1	0.00531	66.387	APS(1)IFS(1)LDVAR	2	0.79859	3	0.85	0.839	0.857	1.139	1.122	1.174	1.349	3.71e-05	mitochondria			GO:0003824 catalytic activity;				IPR012341; IPR008928;	Six-hairpin glycosidase; Six-hairpin glycosidase-like;
A0A1Q3DVX0	466	S	DUF803-domain-containing protein OS=Lentinula edodes OX=5353 GN=LENED_000579 PE=4 SV=1	LENED_000579	0.999999	8.26e-14	112.26	AGS(1)VHAEHLASNLSPGSLGR	3	1.1176	1	1.056	1.064	1.011	0.966	0.996	0.937	0.926	0.0316
A0A1Q3DVX0	450	S	DUF803-domain-containing protein OS=Lentinula edodes OX=5353 GN=LENED_000579 PE=4 SV=1	LENED_000579	0.999988	1.8e-75	260.97	GFES(1)PRTEQPDDEIFDR	3	0.048174	1	0.867	0.767	0.943	1.181	1.235	1.012	1.33	0.0285
A0A1Q3DVX0	488	T	DUF803-domain-containing protein OS=Lentinula edodes OX=5353 GN=LENED_000579 PE=4 SV=1	LENED_000579	1	6.14e-06	119.21	RAT(1)LVLPDR	3	-0.25245	1	0.828	0.776	0.856	1.046	1.204	1.251	1.423	0.00468
A0A1Q3DVX0	78	S	DUF803-domain-containing protein OS=Lentinula edodes OX=5353 GN=LENED_000579 PE=4 SV=1	LENED_000579	0.816731	0.00644	55.755	AVS(0.817)T(0.183)VDEGEEGR	2	-0.45204	1
A0A1Q3DVX0	79	T	DUF803-domain-containing protein OS=Lentinula edodes OX=5353 GN=LENED_000579 PE=4 SV=1	LENED_000579	0.942024	1.05e-15	169.54	AVS(0.058)T(0.942)VDEGEEGR	2	0.60503	2	1.071	0.953	0.966	1.073	0.975	0.982	1.013	0.79
A0A1Q3DVX0	574	S	DUF803-domain-containing protein OS=Lentinula edodes OX=5353 GN=LENED_000579 PE=4 SV=1	LENED_000579	0.986933	0.00333	143.7	ES(0.013)S(0.987)LAER	2	-0.11183	1	0.828	0.957	0.875	1.227	1.073	1.048	1.259	0.0239
A0A1Q3DVY0	489	S	Glycoside hydrolase family 1 protein OS=Lentinula edodes OX=5353 GN=LENED_000506 PE=3 SV=1	LENED_000506	0.839438	6.72e-11	124.38	GT(0.017)S(0.839)S(0.144)LSESSTK	3	0.37325	1	0.717	0.727	0.699	1.169	1.364	1.268	1.774	0.000241	nucleus	GO:0008152 metabolic process; GO:0005975 carbohydrate metabolic process; GO:0044238 primary metabolic process; GO:0071704 organic substance metabolic process;		GO:0004553 hydrolase activity, hydrolyzing O-glycosyl compounds; GO:0016787 hydrolase activity; GO:0003824 catalytic activity; GO:0016798 hydrolase activity, acting on glycosyl bonds;	K01188	E3.2.1.21; beta-glucosidase [EC:3.2.1.21]	tms00460 Cyanoamino acid metabolism - Tremella mesenterica; tms00500 Starch and sucrose metabolism - Tremella mesenterica; tms01100 Metabolic pathways - Tremella mesenterica; tms01110 Biosynthesis of secondary metabolites - Tremella mesenterica;	IPR017853; IPR013781;	Glycoside hydrolase superfamily; Glycoside hydrolase, catalytic domain;
A0A1Q3DVY0	501	T	Glycoside hydrolase family 1 protein OS=Lentinula edodes OX=5353 GN=LENED_000506 PE=3 SV=1	LENED_000506	1	5.84e-13	133.47	VPGT(1)PEAADAIK	2	0.18227	3	0.928	0.889	0.882	1.114	1.105	1.081	1.223	0.000379	nucleus	GO:0008152 metabolic process; GO:0005975 carbohydrate metabolic process; GO:0044238 primary metabolic process; GO:0071704 organic substance metabolic process;		GO:0004553 hydrolase activity, hydrolyzing O-glycosyl compounds; GO:0016787 hydrolase activity; GO:0003824 catalytic activity; GO:0016798 hydrolase activity, acting on glycosyl bonds;	K01188	E3.2.1.21; beta-glucosidase [EC:3.2.1.21]	tms00460 Cyanoamino acid metabolism - Tremella mesenterica; tms00500 Starch and sucrose metabolism - Tremella mesenterica; tms01100 Metabolic pathways - Tremella mesenterica; tms01110 Biosynthesis of secondary metabolites - Tremella mesenterica;	IPR017853; IPR013781;	Glycoside hydrolase superfamily; Glycoside hydrolase, catalytic domain;
A0A1Q3DVY0	481	S	Glycoside hydrolase family 1 protein OS=Lentinula edodes OX=5353 GN=LENED_000506 PE=3 SV=1	LENED_000506	0.763332	3.98e-09	107.65	EHQEES(0.028)S(0.132)S(0.054)PS(0.763)GIY(0.023)K	3	0.59836	1	0.95	0.795	0.634	1.193	1.353	1.041	1.508	0.0398	nucleus	GO:0008152 metabolic process; GO:0005975 carbohydrate metabolic process; GO:0044238 primary metabolic process; GO:0071704 organic substance metabolic process;		GO:0004553 hydrolase activity, hydrolyzing O-glycosyl compounds; GO:0016787 hydrolase activity; GO:0003824 catalytic activity; GO:0016798 hydrolase activity, acting on glycosyl bonds;	K01188	E3.2.1.21; beta-glucosidase [EC:3.2.1.21]	tms00460 Cyanoamino acid metabolism - Tremella mesenterica; tms00500 Starch and sucrose metabolism - Tremella mesenterica; tms01100 Metabolic pathways - Tremella mesenterica; tms01110 Biosynthesis of secondary metabolites - Tremella mesenterica;	IPR017853; IPR013781;	Glycoside hydrolase superfamily; Glycoside hydrolase, catalytic domain;
A0A1Q3DVY1	231	S	Proteasome subunit beta OS=Lentinula edodes OX=5353 GN=LENED_000589 PE=3 SV=1	LENED_000589	0.969951	3.14e-09	101.6	KPLAALS(0.005)T(0.026)VS(0.97)DVAPMAVEV	3	0.33592	2	1.077	1.307	1.032	0.941	0.92	0.783	0.774	0.0522	cytoskeleton	GO:0051603 proteolysis involved in cellular protein catabolic process; GO:0044265 cellular macromolecule catabolic process; GO:0044257 cellular protein catabolic process; GO:0044267 cellular protein metabolic process; GO:0044238 primary metabolic process; GO:0044237 cellular metabolic process; GO:0071704 organic substance metabolic process; GO:1901575 organic substance catabolic process; GO:00081…	GO:1902494 catalytic complex; GO:0000502 proteasome complex; GO:0044464 cell part; GO:0005622 intracellular; GO:0005839 proteasome core complex; GO:0032991 macromolecular complex; GO:0044424 intracellular part; GO:1905368 peptidase complex; GO:0005623 cell; GO:0043234 protein complex; GO:1905369 endopeptidase complex;	GO:0004175 endopeptidase activity; GO:0004298 threonine-type endopeptidase activity; GO:0008233 peptidase activity; GO:0070003 threonine-type peptidase activity; GO:0003824 catalytic activity; GO:0070011 peptidase activity, acting on L-amino acid peptides; GO:0016787 hydrolase activity;	K02738	PSMB6; 20S proteasome subunit beta 1 [EC:3.4.25.1]	tms03050 Proteasome - Tremella mesenterica;	IPR029055;	Nucleophile aminohydrolases, N-terminal;	O	KOG0174	20S proteasome, regulatory subunit beta type PSMB6/PSMB9/PRE3
A0A1Q3DVZ0	803	T	Uncharacterized protein OS=Lentinula edodes OX=5353 GN=LENED_000518 PE=4 SV=1	LENED_000518	0.987588	0.0317	50.222	VT(0.012)GVET(0.988)DGDIK	2	0.34256	1	0.867	0.858	1.018	1.21	1.021	1.047	1.195	0.0802
A0A1Q3DVZ4	28	S	Isocitrate lyase OS=Lentinula edodes OX=5353 GN=LENED_000326 PE=3 SV=1	LENED_000326	0.999998	2.07e-05	71.651	QGS(1)LPVLPLPSTLLADK	3	-1.5224	1	1.127	1.392	1.009	0.548	0.737	1.193	0.702	0.182	mitochondria	GO:0008152 metabolic process; GO:0044710 single-organism metabolic process; GO:0044281 small molecule metabolic process; GO:0044763 single-organism cellular process; GO:0019752 carboxylic acid metabolic process; GO:0044699 single-organism process; GO:0006082 organic acid metabolic process; GO:0044237 cellular metabolic process; GO:0009987 cellular process; GO:0043436 oxoacid metabolic process; GO…		GO:0016829 lyase activity; GO:0016833 oxo-acid-lyase activity; GO:0003824 catalytic activity; GO:0004451 isocitrate lyase activity; GO:0016830 carbon-carbon lyase activity;	K01637	E4.1.3.1, aceA; isocitrate lyase [EC:4.1.3.1]	tms00630 Glyoxylate and dicarboxylate metabolism - Tremella mesenterica; tms01100 Metabolic pathways - Tremella mesenterica; tms01110 Biosynthesis of secondary metabolites - Tremella mesenterica; tms01200 Carbon metabolism - Tremella mesenterica;	IPR015813;	Pyruvate/Phosphoenolpyruvate kinase-like domain;	C	KOG1260	Isocitrate lyase
A0A1Q3DVZ4	520	S	Isocitrate lyase OS=Lentinula edodes OX=5353 GN=LENED_000326 PE=3 SV=1	LENED_000326	0.99999	0.00428	84.743	DSTENS(1)F	2	-0.081752	1									mitochondria	GO:0008152 metabolic process; GO:0044710 single-organism metabolic process; GO:0044281 small molecule metabolic process; GO:0044763 single-organism cellular process; GO:0019752 carboxylic acid metabolic process; GO:0044699 single-organism process; GO:0006082 organic acid metabolic process; GO:0044237 cellular metabolic process; GO:0009987 cellular process; GO:0043436 oxoacid metabolic process; GO…		GO:0016829 lyase activity; GO:0016833 oxo-acid-lyase activity; GO:0003824 catalytic activity; GO:0004451 isocitrate lyase activity; GO:0016830 carbon-carbon lyase activity;	K01637	E4.1.3.1, aceA; isocitrate lyase [EC:4.1.3.1]	tms00630 Glyoxylate and dicarboxylate metabolism - Tremella mesenterica; tms01100 Metabolic pathways - Tremella mesenterica; tms01110 Biosynthesis of secondary metabolites - Tremella mesenterica; tms01200 Carbon metabolism - Tremella mesenterica;	IPR015813;	Pyruvate/Phosphoenolpyruvate kinase-like domain;	C	KOG1260	Isocitrate lyase
A0A1Q3DW04	223	S	Xylitol dehydrogenase OS=Lentinula edodes OX=5353 GN=LENED_000340 PE=3 SV=1	LENED_000340	0.994704	7.47e-14	115.01	SY(0.001)VGAEPY(0.004)RPLS(0.995)PNKDEAK	4	-0.071722	3	0.959	0.937	1.018	1.04	1.069	0.998	1.066	0.113	cytoplasm	GO:0044699 single-organism process; GO:0008152 metabolic process; GO:0055114 oxidation-reduction process; GO:0044710 single-organism metabolic process;		GO:0046914 transition metal ion binding; GO:0003824 catalytic activity; GO:0005488 binding; GO:0043167 ion binding; GO:0046872 metal ion binding; GO:0043169 cation binding; GO:0008270 zinc ion binding; GO:0016491 oxidoreductase activity;	K05351	E1.1.1.9; D-xylulose reductase [EC:1.1.1.9]	tms00040 Pentose and glucuronate interconversions - Tremella mesenterica; tms01100 Metabolic pathways - Tremella mesenterica;	IPR011032; IPR020843; IPR016040; IPR013154; IPR013149;	GroES-like; Polyketide synthase, enoylreductase domain; NAD(P)-binding domain; Alcohol dehydrogenase, N-terminal; Alcohol dehydrogenase, C-terminal;	Q	KOG0024	Sorbitol dehydrogenase
A0A1Q3DW08	463	S	Ammonium transporter OS=Lentinula edodes OX=5353 GN=LENED_000451 PE=3 SV=1	LENED_000451	1	0.000127	99.055	RES(1)DPES(1)LMK	3	-0.45135	1	0.795	1.03	0.701	1.196	1.051	1.201	1.365	0.0567
A0A1Q3DW08	459	S	Ammonium transporter OS=Lentinula edodes OX=5353 GN=LENED_000451 PE=3 SV=1	LENED_000451	1	0.000127	99.055	RES(1)DPES(1)LMK	3	-0.45135	2	0.84	0.929	0.743	1.169	1.134	1.159	1.378	0.038
A0A1Q3DW11	323	S	Uncharacterized protein OS=Lentinula edodes OX=5353 GN=LENED_000538 PE=4 SV=1	LENED_000538	0.998361	2.49e-10	166.23	T(0.002)GS(0.998)PHPSNSAR	2	0.17942	3	1.359	0.625	0.943	1.095	1.038	0.948	1.053	0.687	nucleus
A0A1Q3DW13	105	S	Proteasome subunit alpha type OS=Lentinula edodes OX=5353 GN=LENED_000587 PE=3 SV=1	LENED_000587	0.98837	0.00015	95.183	DS(0.012)FRS(0.988)PAPVK	3	0.28386	3	1.111	1.126	1.093	0.957	0.909	0.858	0.818	0.0035	cytoplasm	GO:0043632 modification-dependent macromolecule catabolic process; GO:0044265 cellular macromolecule catabolic process; GO:0051603 proteolysis involved in cellular protein catabolic process; GO:0044257 cellular protein catabolic process; GO:0019941 modification-dependent protein catabolic process; GO:0044267 cellular protein metabolic process; GO:0006511 ubiquitin-dependent protein catabolic proc…	GO:0019773 proteasome core complex, alpha-subunit complex; GO:1902494 catalytic complex; GO:0000502 proteasome complex; GO:0044464 cell part; GO:0005622 intracellular; GO:0005839 proteasome core complex; GO:0032991 macromolecular complex; GO:0044424 intracellular part; GO:1905368 peptidase complex; GO:0005623 cell; GO:0043234 protein complex; GO:1905369 endopeptidase complex;	GO:0004175 endopeptidase activity; GO:0004298 threonine-type endopeptidase activity; GO:0008233 peptidase activity; GO:0070003 threonine-type peptidase activity; GO:0003824 catalytic activity; GO:0070011 peptidase activity, acting on L-amino acid peptides; GO:0016787 hydrolase activity;	K02727	PSMA3; 20S proteasome subunit alpha 7 [EC:3.4.25.1]	tms03050 Proteasome - Tremella mesenterica;	IPR029055; IPR000426;	Nucleophile aminohydrolases, N-terminal; Proteasome alpha-subunit, N-terminal domain;	O	KOG0184	20S proteasome, regulatory subunit alpha type PSMA3/PRE10
A0A1Q3DW18	58	S	Phospholipid:diacylglycerol acyltransferase OS=Lentinula edodes OX=5353 GN=LENED_000639 PE=4 SV=1	LENED_000639	0.996515	7.6e-08	120.87	KHS(0.997)LQT(0.003)EVNK	3	-0.076695	3	1.153	1.167	1.085	0.948	0.842	0.861	0.779	0.00422
A0A1Q3DW21	124	S	Uncharacterized protein OS=Lentinula edodes OX=5353 GN=LENED_000549 PE=4 SV=1	LENED_000549	0.963357	1.65e-14	117.62	HS(0.023)HS(0.963)ADNS(0.014)YHNQHQSHAPR	5	0.13111	3	1.671	0.27	0.768	1.113	1.1	1.042	1.202	0.497
A0A1Q3DW21	89	S	Uncharacterized protein OS=Lentinula edodes OX=5353 GN=LENED_000549 PE=4 SV=1	LENED_000549	0.999711	0.000552	81.239	HYS(1)NPPDVDR	3	0.36841	2	1.021	0.893	0.859	1.005	1.177	1.037	1.161	0.104
A0A1Q3DW21	160	T	Uncharacterized protein OS=Lentinula edodes OX=5353 GN=LENED_000549 PE=4 SV=1	LENED_000549	0.973263	1.79e-06	98.552	PAT(0.973)PIQY(0.027)DPQQHR	3	0.153	1	0.792	1.054	0.957	1.117	0.935	1.152	1.143	0.268
A0A1Q3DW21	76	S	Uncharacterized protein OS=Lentinula edodes OX=5353 GN=LENED_000549 PE=4 SV=1	LENED_000549	0.993909	0.002	85.821	T(0.006)IS(0.994)AEEPR	2	0.6861	1	0.76	0.849	0.758	1.209	1.144	1.244	1.52	0.000721
A0A1Q3DW24	371	S	Glycosyltransferase family 32 protein OS=Lentinula edodes OX=5353 GN=LENED_000360 PE=4 SV=1	LENED_000360	0.821842	2.51e-05	78.584	LPFEMRPVS(0.822)PAS(0.126)T(0.05)ES(0.001)S(0.001)FAGDQLAGR	3	1.4714	1	1.059	1	1.021	0.889	1.045	1.004	0.954	0.392
A0A1Q3DW24	513	S	Glycosyltransferase family 32 protein OS=Lentinula edodes OX=5353 GN=LENED_000360 PE=4 SV=1	LENED_000360	0.984688	1.69e-06	105.03	RPSSASASSS(0.015)S(0.985)L	2	-0.02809	1	1.091	1.015	0.986	0.94	0.994	0.992	0.946	0.196
A0A1Q3DW25	345	S	Serine threonine-protein kinase OS=Lentinula edodes OX=5353 GN=LENED_000574 PE=4 SV=1	LENED_000574	0.998151	0.0383	51.286	S(0.998)PGIAT(0.002)LK	2	0.049663	1	1.006	1.021	1.002	1.027	0.914	1.05	0.987	0.771	cytoplasm	GO:0016310 phosphorylation; GO:0044267 cellular protein metabolic process; GO:0044238 primary metabolic process; GO:0044237 cellular metabolic process; GO:0006796 phosphate-containing compound metabolic process; GO:0071704 organic substance metabolic process; GO:0008152 metabolic process; GO:0006468 protein phosphorylation; GO:0006793 phosphorus metabolic process; GO:0044260 cellular macromolecul…		GO:0005524 ATP binding; GO:1901265 nucleoside phosphate binding; GO:0016773 phosphotransferase activity, alcohol group as acceptor; GO:0001882 nucleoside binding; GO:0043167 ion binding; GO:0004672 protein kinase activity; GO:0000166 nucleotide binding; GO:0097159 organic cyclic compound binding; GO:1901363 heterocyclic compound binding; GO:0032549 ribonucleoside binding; GO:0097367 carbohydrate …				IPR000719; IPR011009;	Protein kinase domain; Protein kinase-like domain;	T	KOG0032	Ca2+/calmodulin-dependent protein kinase, EF-Hand protein superfamily
A0A1Q3DW25	452	S	Serine threonine-protein kinase OS=Lentinula edodes OX=5353 GN=LENED_000574 PE=4 SV=1	LENED_000574	0.901116	2.84e-08	120.53	GAVGFS(0.099)S(0.901)PLAK	3	-0.056056	2	1.691	1.548	1.346	0.481	0.46	0.596	0.335	0.000459	cytoplasm	GO:0016310 phosphorylation; GO:0044267 cellular protein metabolic process; GO:0044238 primary metabolic process; GO:0044237 cellular metabolic process; GO:0006796 phosphate-containing compound metabolic process; GO:0071704 organic substance metabolic process; GO:0008152 metabolic process; GO:0006468 protein phosphorylation; GO:0006793 phosphorus metabolic process; GO:0044260 cellular macromolecul…		GO:0005524 ATP binding; GO:1901265 nucleoside phosphate binding; GO:0016773 phosphotransferase activity, alcohol group as acceptor; GO:0001882 nucleoside binding; GO:0043167 ion binding; GO:0004672 protein kinase activity; GO:0000166 nucleotide binding; GO:0097159 organic cyclic compound binding; GO:1901363 heterocyclic compound binding; GO:0032549 ribonucleoside binding; GO:0097367 carbohydrate …				IPR000719; IPR011009;	Protein kinase domain; Protein kinase-like domain;	T	KOG0032	Ca2+/calmodulin-dependent protein kinase, EF-Hand protein superfamily
A0A1Q3DW25	471	S	Serine threonine-protein kinase OS=Lentinula edodes OX=5353 GN=LENED_000574 PE=4 SV=1	LENED_000574	1	1.39e-14	111.6	AATPTVQEPPLDPGS(1)PMR	3	0.1292	7	1.103	1.337	1.119	0.798	0.83	0.872	0.702	0.0064	cytoplasm	GO:0016310 phosphorylation; GO:0044267 cellular protein metabolic process; GO:0044238 primary metabolic process; GO:0044237 cellular metabolic process; GO:0006796 phosphate-containing compound metabolic process; GO:0071704 organic substance metabolic process; GO:0008152 metabolic process; GO:0006468 protein phosphorylation; GO:0006793 phosphorus metabolic process; GO:0044260 cellular macromolecul…		GO:0005524 ATP binding; GO:1901265 nucleoside phosphate binding; GO:0016773 phosphotransferase activity, alcohol group as acceptor; GO:0001882 nucleoside binding; GO:0043167 ion binding; GO:0004672 protein kinase activity; GO:0000166 nucleotide binding; GO:0097159 organic cyclic compound binding; GO:1901363 heterocyclic compound binding; GO:0032549 ribonucleoside binding; GO:0097367 carbohydrate …				IPR000719; IPR011009;	Protein kinase domain; Protein kinase-like domain;	T	KOG0032	Ca2+/calmodulin-dependent protein kinase, EF-Hand protein superfamily
A0A1Q3DW25	44	S	Serine threonine-protein kinase OS=Lentinula edodes OX=5353 GN=LENED_000574 PE=4 SV=1	LENED_000574	1	8.88e-07	93.407	NQPINQS(1)PNPPEQDQQPANR	2	0.021668	3	1.088	1.005	1.29	0.813	1.041	0.826	0.792	0.0976	cytoplasm	GO:0016310 phosphorylation; GO:0044267 cellular protein metabolic process; GO:0044238 primary metabolic process; GO:0044237 cellular metabolic process; GO:0006796 phosphate-containing compound metabolic process; GO:0071704 organic substance metabolic process; GO:0008152 metabolic process; GO:0006468 protein phosphorylation; GO:0006793 phosphorus metabolic process; GO:0044260 cellular macromolecul…		GO:0005524 ATP binding; GO:1901265 nucleoside phosphate binding; GO:0016773 phosphotransferase activity, alcohol group as acceptor; GO:0001882 nucleoside binding; GO:0043167 ion binding; GO:0004672 protein kinase activity; GO:0000166 nucleotide binding; GO:0097159 organic cyclic compound binding; GO:1901363 heterocyclic compound binding; GO:0032549 ribonucleoside binding; GO:0097367 carbohydrate …				IPR000719; IPR011009;	Protein kinase domain; Protein kinase-like domain;	T	KOG0032	Ca2+/calmodulin-dependent protein kinase, EF-Hand protein superfamily
A0A1Q3DW27	33	S	Uncharacterized protein OS=Lentinula edodes OX=5353 GN=LENED_000473 PE=4 SV=1	LENED_000473	0.993074	2.87e-33	181.34	SESY(0.001)RPIS(0.001)Y(0.001)S(0.993)PS(0.003)S(0.001)IQK	3	0.22425	2	0.877	0.714	0.81	1.155	1.246	1.166	1.486	0.00346	plasma membrane
A0A1Q3DW39	87	S	THP2 domain protein OS=Lentinula edodes OX=5353 GN=LENED_000655 PE=4 SV=1	LENED_000655	0.984896	0.0219	50.722	EGIS(0.985)NS(0.133)VS(0.882)EELR	2	2.0084	1	1.028	1.133	1.091	0.798	0.914	1.059	0.852	0.127	nucleus
A0A1Q3DW39	7	S	THP2 domain protein OS=Lentinula edodes OX=5353 GN=LENED_000655 PE=4 SV=1	LENED_000655	0.953284	0.0084	63.185	NT(0.047)S(0.953)RNPPPLK	2	0.40075	2	1.233	1.289	1.257	0.791	0.781	0.739	0.612	3.82e-05	nucleus
A0A1Q3DW39	19	T	THP2 domain protein OS=Lentinula edodes OX=5353 GN=LENED_000655 PE=4 SV=1	LENED_000655	0.933633	3.3e-11	112.82	IDPT(0.031)T(0.934)PPAS(0.035)NPLPPK	2	0.15297	6	1.265	1.406	1.363	0.677	0.694	0.703	0.514	3.85e-05	nucleus
A0A1Q3DW39	91	S	THP2 domain protein OS=Lentinula edodes OX=5353 GN=LENED_000655 PE=4 SV=1	LENED_000655	0.882403	0.0219	50.722	EGIS(0.985)NS(0.133)VS(0.882)EELR	2	2.0084	1	1.028	1.133	1.091	0.798	0.914	1.059	0.852	0.127	nucleus
A0A1Q3DW39	220	T	THP2 domain protein OS=Lentinula edodes OX=5353 GN=LENED_000655 PE=4 SV=1	LENED_000655	0.831747	0.00311	71.531	VVPKPPT(0.068)T(0.832)T(0.068)T(0.032)GK	3	0.29282	1	1.193	1.302	1.25	0.783	0.778	0.778	0.625	0.0029	nucleus
A0A1Q3DW39	187	S	THP2 domain protein OS=Lentinula edodes OX=5353 GN=LENED_000655 PE=4 SV=1	LENED_000655	0.973321	5.16e-13	133.78	S(0.001)QS(0.973)T(0.026)DKQPVITR	2	0.36711	2	1.201	1.395	1.341	0.719	0.666	0.777	0.549	0.000684	nucleus
A0A1Q3DW40	30	S	Metal homeostatis protein bsd2 OS=Lentinula edodes OX=5353 GN=LENED_000381 PE=4 SV=1	LENED_000381	0.997087	1.01e-09	93.492	ANQDAQYEMEAAFDDDS(0.997)DDEEVS(0.002)ES(0.001)HPLTR	4	-0.57063	2	1.014	0.872	1.053	1.075	0.885	1.117	1.047	0.658	plasma membrane	GO:0006810 transport; GO:0006812 cation transport; GO:0030001 metal ion transport; GO:0006811 ion transport; GO:0007034 vacuolar transport; GO:0051179 localization; GO:0051234 establishment of localization;		GO:0016746 transferase activity, transferring acyl groups; GO:0008080 N-acetyltransferase activity; GO:0003824 catalytic activity; GO:0016740 transferase activity; GO:0016747 transferase activity, transferring acyl groups other than amino-acyl groups; GO:0016407 acetyltransferase activity; GO:0016410 N-acyltransferase activity;				IPR000182; IPR016181;	GNAT domain; Acyl-CoA N-acyltransferase;	R	KOG4812	Golgi-associated protein/Nedd4 WW domain-binding protein
A0A1Q3DW42	74	S	Vacuolar protein sorting-associated protein vps17 OS=Lentinula edodes OX=5353 GN=LENED_000570 PE=4 SV=1	LENED_000570	0.998892	1.97e-13	113.71	EPQIYGQPES(0.001)GLIS(0.999)PR	3	-0.93148	2	0.988	1.096	0.932	1.035	0.989	0.982	0.997	0.98	nucleus			GO:0008289 lipid binding; GO:0043168 anion binding; GO:0005488 binding; GO:0035091 phosphatidylinositol binding; GO:0005543 phospholipid binding; GO:0043167 ion binding;				IPR015404; IPR001683;	Sorting nexin Vps5-like, C-terminal; Phox homologous domain;	U	KOG2273	Membrane coat complex Retromer, subunit VPS5/SNX1, Sorting nexins, and related PX domain-containing proteins
A0A1Q3DW42	84	S	Vacuolar protein sorting-associated protein vps17 OS=Lentinula edodes OX=5353 GN=LENED_000570 PE=4 SV=1	LENED_000570	0.97087	2.63e-12	96.708	DT(0.002)VGS(0.998)NGS(0.971)T(0.03)YEKPEPYLR	3	1.1494	1									nucleus			GO:0008289 lipid binding; GO:0043168 anion binding; GO:0005488 binding; GO:0035091 phosphatidylinositol binding; GO:0005543 phospholipid binding; GO:0043167 ion binding;				IPR015404; IPR001683;	Sorting nexin Vps5-like, C-terminal; Phox homologous domain;	U	KOG2273	Membrane coat complex Retromer, subunit VPS5/SNX1, Sorting nexins, and related PX domain-containing proteins
A0A1Q3DW42	571	S	Vacuolar protein sorting-associated protein vps17 OS=Lentinula edodes OX=5353 GN=LENED_000570 PE=4 SV=1	LENED_000570	0.999801	6.13e-14	109.91	QPLPTQS(1)PGAGPSTPTIER	3	-0.20075	1	1.073	0.962	0.985	0.959	1.312	0.742	0.998	0.874	nucleus			GO:0008289 lipid binding; GO:0043168 anion binding; GO:0005488 binding; GO:0035091 phosphatidylinositol binding; GO:0005543 phospholipid binding; GO:0043167 ion binding;				IPR015404; IPR001683;	Sorting nexin Vps5-like, C-terminal; Phox homologous domain;	U	KOG2273	Membrane coat complex Retromer, subunit VPS5/SNX1, Sorting nexins, and related PX domain-containing proteins
A0A1Q3DW42	489	T	Vacuolar protein sorting-associated protein vps17 OS=Lentinula edodes OX=5353 GN=LENED_000570 PE=4 SV=1	LENED_000570	1	0.0035	84.479	QET(1)PPPPR	3	0.095044	3	0.891	1.004	0.966	1.119	0.952	1.083	1.102	0.187	nucleus			GO:0008289 lipid binding; GO:0043168 anion binding; GO:0005488 binding; GO:0035091 phosphatidylinositol binding; GO:0005543 phospholipid binding; GO:0043167 ion binding;				IPR015404; IPR001683;	Sorting nexin Vps5-like, C-terminal; Phox homologous domain;	U	KOG2273	Membrane coat complex Retromer, subunit VPS5/SNX1, Sorting nexins, and related PX domain-containing proteins
A0A1Q3DW42	58	Y	Vacuolar protein sorting-associated protein vps17 OS=Lentinula edodes OX=5353 GN=LENED_000570 PE=4 SV=1	LENED_000570	0.891054	1.96e-06	90.363	RAS(0.761)T(0.241)PVPPLT(0.102)PDKGPT(0.005)PGIY(0.891)GK	4	1.0892	1	0.948	0.931	0.915	1.136	0.934	1.138	1.148	0.181	nucleus			GO:0008289 lipid binding; GO:0043168 anion binding; GO:0005488 binding; GO:0035091 phosphatidylinositol binding; GO:0005543 phospholipid binding; GO:0043167 ion binding;				IPR015404; IPR001683;	Sorting nexin Vps5-like, C-terminal; Phox homologous domain;	U	KOG2273	Membrane coat complex Retromer, subunit VPS5/SNX1, Sorting nexins, and related PX domain-containing proteins
A0A1Q3DW42	41	S	Vacuolar protein sorting-associated protein vps17 OS=Lentinula edodes OX=5353 GN=LENED_000570 PE=4 SV=1	LENED_000570	0.999995	1.2e-06	97.46	RAS(1)T(1)PVPPLTPDK	3	0.31181	4	0.882	0.87	0.87	1.115	1.12	1.13	1.283	1.01e-06	nucleus			GO:0008289 lipid binding; GO:0043168 anion binding; GO:0005488 binding; GO:0035091 phosphatidylinositol binding; GO:0005543 phospholipid binding; GO:0043167 ion binding;				IPR015404; IPR001683;	Sorting nexin Vps5-like, C-terminal; Phox homologous domain;	U	KOG2273	Membrane coat complex Retromer, subunit VPS5/SNX1, Sorting nexins, and related PX domain-containing proteins
A0A1Q3DW42	81	S	Vacuolar protein sorting-associated protein vps17 OS=Lentinula edodes OX=5353 GN=LENED_000570 PE=4 SV=1	LENED_000570	0.997658	2.63e-12	96.708	DT(0.002)VGS(0.998)NGS(0.971)T(0.03)YEKPEPYLR	3	1.1494	1									nucleus			GO:0008289 lipid binding; GO:0043168 anion binding; GO:0005488 binding; GO:0035091 phosphatidylinositol binding; GO:0005543 phospholipid binding; GO:0043167 ion binding;				IPR015404; IPR001683;	Sorting nexin Vps5-like, C-terminal; Phox homologous domain;	U	KOG2273	Membrane coat complex Retromer, subunit VPS5/SNX1, Sorting nexins, and related PX domain-containing proteins
A0A1Q3DW42	42	T	Vacuolar protein sorting-associated protein vps17 OS=Lentinula edodes OX=5353 GN=LENED_000570 PE=4 SV=1	LENED_000570	0.999989	1.2e-06	97.46	RAS(1)T(1)PVPPLTPDK	3	0.31181	3	0.861	0.884	0.882	1.075	1.167	1.118	1.279	0.000619	nucleus			GO:0008289 lipid binding; GO:0043168 anion binding; GO:0005488 binding; GO:0035091 phosphatidylinositol binding; GO:0005543 phospholipid binding; GO:0043167 ion binding;				IPR015404; IPR001683;	Sorting nexin Vps5-like, C-terminal; Phox homologous domain;	U	KOG2273	Membrane coat complex Retromer, subunit VPS5/SNX1, Sorting nexins, and related PX domain-containing proteins
A0A1Q3DW42	214	T	Vacuolar protein sorting-associated protein vps17 OS=Lentinula edodes OX=5353 GN=LENED_000570 PE=4 SV=1	LENED_000570	0.951263	4.87e-08	112.45	T(0.951)S(0.049)SGFGLMR	2	-0.33747	1									nucleus			GO:0008289 lipid binding; GO:0043168 anion binding; GO:0005488 binding; GO:0035091 phosphatidylinositol binding; GO:0005543 phospholipid binding; GO:0043167 ion binding;				IPR015404; IPR001683;	Sorting nexin Vps5-like, C-terminal; Phox homologous domain;	U	KOG2273	Membrane coat complex Retromer, subunit VPS5/SNX1, Sorting nexins, and related PX domain-containing proteins
A0A1Q3DW44	53	S	E set domain-containing protein OS=Lentinula edodes OX=5353 GN=LENED_000596 PE=4 SV=1	LENED_000596	0.998681	1.48e-45	215.62	SLGLT(0.003)AAS(0.999)S(0.998)ENASGPK	3	0.4313	7	1.111	1.133	1.164	0.883	0.842	0.92	0.776	0.000935	cytoplasm		GO:0044424 intracellular part; GO:0005623 cell; GO:0044464 cell part; GO:0005622 intracellular; GO:0005737 cytoplasm;	GO:0005094 Rho GDP-dissociation inhibitor activity; GO:0098772 molecular function regulator; GO:0030234 enzyme regulator activity; GO:0060589 nucleoside-triphosphatase regulator activity; GO:0005092 GDP-dissociation inhibitor activity; GO:0030695 GTPase regulator activity;	K12462	ARHGDI, RHOGDI; Rho GDP-dissociation inhibitor		IPR014756; IPR024792;	Immunoglobulin E-set; Rho GDP-dissociation inhibitor domain;	T	KOG3205	Rho GDP-dissociation inhibitor
A0A1Q3DW44	28	S	E set domain-containing protein OS=Lentinula edodes OX=5353 GN=LENED_000596 PE=4 SV=1	LENED_000596	0.997306	0.00626	83.168	S(0.002)PS(0.997)EYAK	3	0.92249	1									cytoplasm		GO:0044424 intracellular part; GO:0005623 cell; GO:0044464 cell part; GO:0005622 intracellular; GO:0005737 cytoplasm;	GO:0005094 Rho GDP-dissociation inhibitor activity; GO:0098772 molecular function regulator; GO:0030234 enzyme regulator activity; GO:0060589 nucleoside-triphosphatase regulator activity; GO:0005092 GDP-dissociation inhibitor activity; GO:0030695 GTPase regulator activity;	K12462	ARHGDI, RHOGDI; Rho GDP-dissociation inhibitor		IPR014756; IPR024792;	Immunoglobulin E-set; Rho GDP-dissociation inhibitor domain;	T	KOG3205	Rho GDP-dissociation inhibitor
A0A1Q3DW44	46	S	E set domain-containing protein OS=Lentinula edodes OX=5353 GN=LENED_000596 PE=4 SV=1	LENED_000596	0.979987	1.89e-33	183.24	S(0.98)LGLT(0.02)AASSENASGPK	2	-0.055034	1	1.056	0.92	1.071	0.978	1.028	0.973	0.978	0.71	cytoplasm		GO:0044424 intracellular part; GO:0005623 cell; GO:0044464 cell part; GO:0005622 intracellular; GO:0005737 cytoplasm;	GO:0005094 Rho GDP-dissociation inhibitor activity; GO:0098772 molecular function regulator; GO:0030234 enzyme regulator activity; GO:0060589 nucleoside-triphosphatase regulator activity; GO:0005092 GDP-dissociation inhibitor activity; GO:0030695 GTPase regulator activity;	K12462	ARHGDI, RHOGDI; Rho GDP-dissociation inhibitor		IPR014756; IPR024792;	Immunoglobulin E-set; Rho GDP-dissociation inhibitor domain;	T	KOG3205	Rho GDP-dissociation inhibitor
A0A1Q3DW44	30	Y	E set domain-containing protein OS=Lentinula edodes OX=5353 GN=LENED_000596 PE=4 SV=1	LENED_000596	0.970773	0.000355	112.11	S(0.002)PS(0.028)EY(0.971)AK	2	-0.49085	2	1.109	1.133	1.207	0.9	0.972	0.753	0.761	0.0252	cytoplasm		GO:0044424 intracellular part; GO:0005623 cell; GO:0044464 cell part; GO:0005622 intracellular; GO:0005737 cytoplasm;	GO:0005094 Rho GDP-dissociation inhibitor activity; GO:0098772 molecular function regulator; GO:0030234 enzyme regulator activity; GO:0060589 nucleoside-triphosphatase regulator activity; GO:0005092 GDP-dissociation inhibitor activity; GO:0030695 GTPase regulator activity;	K12462	ARHGDI, RHOGDI; Rho GDP-dissociation inhibitor		IPR014756; IPR024792;	Immunoglobulin E-set; Rho GDP-dissociation inhibitor domain;	T	KOG3205	Rho GDP-dissociation inhibitor
A0A1Q3DW44	26	S	E set domain-containing protein OS=Lentinula edodes OX=5353 GN=LENED_000596 PE=4 SV=1	LENED_000596	0.77195	1.05e-21	129.63	SADDNDHEDLKPSSTPGYNPS(0.02)PAKS(0.772)PS(0.206)EY(0.002)AK	5	-0.088986	2	1.002	1.115	0.999	0.934	0.978	0.997	0.934	0.174	cytoplasm		GO:0044424 intracellular part; GO:0005623 cell; GO:0044464 cell part; GO:0005622 intracellular; GO:0005737 cytoplasm;	GO:0005094 Rho GDP-dissociation inhibitor activity; GO:0098772 molecular function regulator; GO:0030234 enzyme regulator activity; GO:0060589 nucleoside-triphosphatase regulator activity; GO:0005092 GDP-dissociation inhibitor activity; GO:0030695 GTPase regulator activity;	K12462	ARHGDI, RHOGDI; Rho GDP-dissociation inhibitor		IPR014756; IPR024792;	Immunoglobulin E-set; Rho GDP-dissociation inhibitor domain;	T	KOG3205	Rho GDP-dissociation inhibitor
A0A1Q3DW44	54	S	E set domain-containing protein OS=Lentinula edodes OX=5353 GN=LENED_000596 PE=4 SV=1	LENED_000596	0.998141	2.66e-25	143.99	SLGLT(0.003)AAS(0.999)S(0.998)ENASGPK	3	0.4313	5	1.093	1.106	1.108	0.889	0.943	0.906	0.828	0.000457	cytoplasm		GO:0044424 intracellular part; GO:0005623 cell; GO:0044464 cell part; GO:0005622 intracellular; GO:0005737 cytoplasm;	GO:0005094 Rho GDP-dissociation inhibitor activity; GO:0098772 molecular function regulator; GO:0030234 enzyme regulator activity; GO:0060589 nucleoside-triphosphatase regulator activity; GO:0005092 GDP-dissociation inhibitor activity; GO:0030695 GTPase regulator activity;	K12462	ARHGDI, RHOGDI; Rho GDP-dissociation inhibitor		IPR014756; IPR024792;	Immunoglobulin E-set; Rho GDP-dissociation inhibitor domain;	T	KOG3205	Rho GDP-dissociation inhibitor
A0A1Q3DW46	156	S	Cellular morphogenesis-related protein OS=Lentinula edodes OX=5353 GN=LENED_000392 PE=4 SV=1	LENED_000392	1	2.07e-05	77.509	AS(0.99)LS(0.799)S(0.21)DPDVKHDDHS(1)EHRR	4	-0.07386	2	0.868	1.015	0.953	1.144	1.021	1.019	1.123	0.122	cytoplasm				K21842	EFR3; protein EFR3
A0A1Q3DW46	558	S	Cellular morphogenesis-related protein OS=Lentinula edodes OX=5353 GN=LENED_000392 PE=4 SV=1	LENED_000392	0.967582	0.000328	92.65	S(0.028)S(0.005)MS(0.968)NPNLAR	2	2.1215	1	0.822	1.093	0.822	1.054	1.052	1.145	1.188	0.142	cytoplasm				K21842	EFR3; protein EFR3
A0A1Q3DW46	146	S	Cellular morphogenesis-related protein OS=Lentinula edodes OX=5353 GN=LENED_000392 PE=4 SV=1	LENED_000392	0.944456	1.07e-37	174.47	ASLS(0.056)S(0.944)DPDVK	2	0.89948	7	0.985	0.996	0.959	1.066	1.001	1.012	1.047	0.11	cytoplasm				K21842	EFR3; protein EFR3
A0A1Q3DW46	143	S	Cellular morphogenesis-related protein OS=Lentinula edodes OX=5353 GN=LENED_000392 PE=4 SV=1	LENED_000392	0.998293	1.54e-07	174.47	AS(0.998)LS(0.727)S(0.275)DPDVK	3	-0.014174	7	0.963	1.024	0.957	1.019	1.024	1.027	1.043	0.19	cytoplasm				K21842	EFR3; protein EFR3
A0A1Q3DW46	145	S	Cellular morphogenesis-related protein OS=Lentinula edodes OX=5353 GN=LENED_000392 PE=4 SV=1	LENED_000392	0.91915	1.07e-37	149.64	AS(0.154)LS(0.919)S(0.926)DPDVKHDDHSEHR	4	0.70985	7	1.029	0.976	0.98	1.048	1.015	0.975	1.018	0.552	cytoplasm				K21842	EFR3; protein EFR3
A0A1Q3DW46	296	S	Cellular morphogenesis-related protein OS=Lentinula edodes OX=5353 GN=LENED_000392 PE=4 SV=1	LENED_000392	0.952782	0.00557	54.276	IFGDMS(0.047)S(0.953)QHDR	3	0.0093216	1									cytoplasm				K21842	EFR3; protein EFR3
A0A1Q3DW46	140	S	Cellular morphogenesis-related protein OS=Lentinula edodes OX=5353 GN=LENED_000392 PE=4 SV=1	LENED_000392	1	0.000142	82.417	HERPQS(1)K	3	0.13219	3	1.036	1.047	1.069	0.949	0.976	0.957	0.914	0.00196	cytoplasm				K21842	EFR3; protein EFR3
A0A1Q3DW46	515	S	Cellular morphogenesis-related protein OS=Lentinula edodes OX=5353 GN=LENED_000392 PE=4 SV=1	LENED_000392	1	0.00691	66.393	GDGVS(1)PLLK	2	0.065898	1	0.928	0.9	0.907	1.008	1.038	1.202	1.188	0.0376	cytoplasm				K21842	EFR3; protein EFR3
A0A1Q3DW54	426	T	Cytochrome P450 OS=Lentinula edodes OX=5353 GN=LENED_000674 PE=3 SV=1	LENED_000674	1	0.0106	41.485	T(1)KNEGHNT(1)FGFGRR	3	4.4443	1	1.441	1.074	1.281	0.869	0.758	0.67	0.605	0.0117	extracellular	GO:0044699 single-organism process; GO:0008152 metabolic process; GO:0055114 oxidation-reduction process; GO:0044710 single-organism metabolic process;		GO:0097159 organic cyclic compound binding; GO:1901363 heterocyclic compound binding; GO:0020037 heme binding; GO:0005506 iron ion binding; GO:0046914 transition metal ion binding; GO:0003824 catalytic activity; GO:0005488 binding; GO:0043167 ion binding; GO:0043169 cation binding; GO:0046872 metal ion binding; GO:0016705 oxidoreductase activity, acting on paired donors, with incorporation or red…						Q	KOG0156	Cytochrome P450 CYP2 subfamily
A0A1Q3DW54	433	T	Cytochrome P450 OS=Lentinula edodes OX=5353 GN=LENED_000674 PE=3 SV=1	LENED_000674	1	0.0106	41.485	T(1)KNEGHNT(1)FGFGRR	3	4.4443	1	1.441	1.074	1.281	0.869	0.758	0.67	0.605	0.0117	extracellular	GO:0044699 single-organism process; GO:0008152 metabolic process; GO:0055114 oxidation-reduction process; GO:0044710 single-organism metabolic process;		GO:0097159 organic cyclic compound binding; GO:1901363 heterocyclic compound binding; GO:0020037 heme binding; GO:0005506 iron ion binding; GO:0046914 transition metal ion binding; GO:0003824 catalytic activity; GO:0005488 binding; GO:0043167 ion binding; GO:0043169 cation binding; GO:0046872 metal ion binding; GO:0016705 oxidoreductase activity, acting on paired donors, with incorporation or red…						Q	KOG0156	Cytochrome P450 CYP2 subfamily
A0A1Q3DW59	369	S	Gtp binding protein OS=Lentinula edodes OX=5353 GN=LENED_000641 PE=4 SV=1	LENED_000641	0.973371	0.000428	131.45	FS(0.027)S(0.973)PPLGR	2	-0.15711	2	0.98	1.015	1.078	0.988	1.038	0.938	0.965	0.421	nucleus							IPR011993; IPR001849;	PH domain-like; Pleckstrin homology domain;
A0A1Q3DW59	154	S	Gtp binding protein OS=Lentinula edodes OX=5353 GN=LENED_000641 PE=4 SV=1	LENED_000641	0.999794	0.00708	50.867	KAS(1)PPAVPPPPSR	3	2.1536	1	1.007	1.052	1.06	0.965	0.923	1.022	0.933	0.105	nucleus							IPR011993; IPR001849;	PH domain-like; Pleckstrin homology domain;
A0A1Q3DW59	1071	S	Gtp binding protein OS=Lentinula edodes OX=5353 GN=LENED_000641 PE=4 SV=1	LENED_000641	0.999932	0.00325	67.102	RPS(1)DMNEYAK	3	-0.83099	1									nucleus							IPR011993; IPR001849;	PH domain-like; Pleckstrin homology domain;
A0A1Q3DW60	588	S	Cytochrome p450 OS=Lentinula edodes OX=5353 GN=LENED_000619 PE=4 SV=1	LENED_000619	1	1.04e-06	117.45	S(1)VPVFPSFR	2	0.263	1	0.893	0.854	0.773	1.193	1.136	1.13	1.373	0.0023
A0A1Q3DW60	1290	S	Cytochrome p450 OS=Lentinula edodes OX=5353 GN=LENED_000619 PE=4 SV=1	LENED_000619	0.94904	0.000175	63.398	S(0.035)PAAPGIKPGS(0.949)APS(0.082)S(0.674)PT(0.26)K	3	0.20672	3	0.734	1.013	1.032	1.097	1.114	1.032	1.167	0.217
A0A1Q3DW60	543	S	Cytochrome p450 OS=Lentinula edodes OX=5353 GN=LENED_000619 PE=4 SV=1	LENED_000619	0.991711	7.31e-11	129.34	HLS(0.992)DS(0.008)ILIVAK	3	-0.11784	2	0.992	0.854	0.844	1.004	1.188	1.099	1.223	0.047
A0A1Q3DW60	917	S	Cytochrome p450 OS=Lentinula edodes OX=5353 GN=LENED_000619 PE=4 SV=1	LENED_000619	1	1.04e-07	95.195	NS(1)PS(1)PLEFGALPPK	3	0.36212	1	0.988	1.053	0.79	1.076	1.166	0.933	1.122	0.34
A0A1Q3DW60	617	S	Cytochrome p450 OS=Lentinula edodes OX=5353 GN=LENED_000619 PE=4 SV=1	LENED_000619	1	2.34e-05	108.98	RPPS(1)WEPK	3	-0.24503	1	0.976	0.89	0.975	1.056	1.063	1.049	1.115	0.0705
A0A1Q3DW60	575	S	Cytochrome p450 OS=Lentinula edodes OX=5353 GN=LENED_000619 PE=4 SV=1	LENED_000619	1	0.000295	86.498	RQS(1)PAVLPPQK	3	-0.13349	4	0.9	0.887	0.909	1.124	1.077	1.101	1.225	0.000141
A0A1Q3DW60	609	S	Cytochrome p450 OS=Lentinula edodes OX=5353 GN=LENED_000619 PE=4 SV=1	LENED_000619	0.980167	8.11e-32	158.02	DFPVININDIPT(0.013)S(0.98)PT(0.007)R	2	-0.088359	3	0.873	1.02	0.923	1.117	1.047	1.034	1.136	0.0666
A0A1Q3DW60	1731	S	Cytochrome p450 OS=Lentinula edodes OX=5353 GN=LENED_000619 PE=4 SV=1	LENED_000619	0.96718	0.00833	72.243	RQS(0.967)Y(0.033)IPK	3	0.065802	1	0.881	0.62	0.76	1.263	1.246	1.191	1.636	0.00828
A0A1Q3DW60	486	S	Cytochrome p450 OS=Lentinula edodes OX=5353 GN=LENED_000619 PE=4 SV=1	LENED_000619	1	3.85e-24	168.69	VEDS(1)AEEDEMNLSPK	3	-0.62578	2	0.999	0.867	0.945	1.157	0.989	1.053	1.138	0.104
A0A1Q3DW60	969	S	Cytochrome p450 OS=Lentinula edodes OX=5353 GN=LENED_000619 PE=4 SV=1	LENED_000619	1	1.73e-20	138.05	NDS(1)LPAIDTNVVPR	3	0.31059	2	0.942	0.98	0.956	0.995	1.078	1.056	1.087	0.0355
A0A1Q3DW60	930	S	Cytochrome p450 OS=Lentinula edodes OX=5353 GN=LENED_000619 PE=4 SV=1	LENED_000619	0.913438	2.64e-20	220.29	S(0.081)S(0.005)S(0.913)PDIEER	2	-0.043126	1	0.783	1	1.039	1.125	0.956	1.115	1.133	0.278
A0A1Q3DW60	1503	S	Cytochrome p450 OS=Lentinula edodes OX=5353 GN=LENED_000619 PE=4 SV=1	LENED_000619	0.999339	8.81e-14	111.65	GGGYVHQDNDVEMS(0.999)DGEATK	3	-0.40814	1	0.841	0.911	0.95	1.149	1.085	1.072	1.224	0.00826
A0A1Q3DW60	915	S	Cytochrome p450 OS=Lentinula edodes OX=5353 GN=LENED_000619 PE=4 SV=1	LENED_000619	1	2.93e-08	103.88	NS(1)PS(1)PLEFGALPPK	3	0.36212	2	1.009	0.964	0.854	1.09	1.069	1.018	1.124	0.0917
A0A1Q3DW60	1212	S	Cytochrome p450 OS=Lentinula edodes OX=5353 GN=LENED_000619 PE=4 SV=1	LENED_000619	0.999532	0.0475	47.971	NSIRFS(1)PK	3	0.19602	1	1.085	0.965	1.001	0.927	0.964	1.067	0.97	0.593
A0A1Q3DW61	11	S	Gliotoxin biosynthesis protein OS=Lentinula edodes OX=5353 GN=LENED_000679 PE=4 SV=1	LENED_000679	0.975734	5.95e-05	90.712	ASGIQVLNPS(0.976)S(0.024)PDLASPTEPR	3	0.25564	2	1.099	1.531	1.079	0.823	0.721	0.821	0.638	0.0228	plasma membrane				K01210	E3.2.1.58; glucan 1,3-beta-glucosidase [EC:3.2.1.58]		IPR013024;	Gamma-glutamyl cyclotransferase-like;
A0A1Q3DW61	43	T	Gliotoxin biosynthesis protein OS=Lentinula edodes OX=5353 GN=LENED_000679 PE=4 SV=1	LENED_000679	0.990587	0.00431	81.565	NIT(0.991)PIDT(0.009)K	2	1.0832	1									plasma membrane				K01210	E3.2.1.58; glucan 1,3-beta-glucosidase [EC:3.2.1.58]		IPR013024;	Gamma-glutamyl cyclotransferase-like;
A0A1Q3DW63	6	S	Uncharacterized protein OS=Lentinula edodes OX=5353 GN=LENED_000684 PE=4 SV=1	LENED_000684	0.999332	0.00815	76.572	S(0.001)HS(0.999)ALDR	2	-0.18344	1	1.071	0.947	1.076	0.931	1.001	0.998	0.947	0.33	mitochondria				K00318	PRODH; proline dehydrogenase [EC:1.5.-.-]	tms00330 Arginine and proline metabolism - Tremella mesenterica; tms01100 Metabolic pathways - Tremella mesenterica; tms01110 Biosynthesis of secondary metabolites - Tremella mesenterica; tms01130 Biosynthesis of antibiotics - Tremella mesenterica;
A0A1Q3DW63	545	T	Uncharacterized protein OS=Lentinula edodes OX=5353 GN=LENED_000684 PE=4 SV=1	LENED_000684	1	7.13e-06	145.81	RLT(1)GGNAAK	3	-0.15988	3	0.991	0.952	0.999	0.985	1.05	1.035	1.044	0.157	mitochondria				K00318	PRODH; proline dehydrogenase [EC:1.5.-.-]	tms00330 Arginine and proline metabolism - Tremella mesenterica; tms01100 Metabolic pathways - Tremella mesenterica; tms01110 Biosynthesis of secondary metabolites - Tremella mesenterica; tms01130 Biosynthesis of antibiotics - Tremella mesenterica;
A0A1Q3DW63	566	S	Uncharacterized protein OS=Lentinula edodes OX=5353 GN=LENED_000684 PE=4 SV=1	LENED_000684	0.940017	1.14e-20	130.83	LGLMGLGPNDSEFDS(0.94)DT(0.03)S(0.03)NAK	3	0.024257	2	0.915	1.18	0.959	0.921	0.909	1.126	0.968	0.779	mitochondria				K00318	PRODH; proline dehydrogenase [EC:1.5.-.-]	tms00330 Arginine and proline metabolism - Tremella mesenterica; tms01100 Metabolic pathways - Tremella mesenterica; tms01110 Biosynthesis of secondary metabolites - Tremella mesenterica; tms01130 Biosynthesis of antibiotics - Tremella mesenterica;
A0A1Q3DW69	304	T	Protein OS=Lentinula edodes OX=5353 GN=LENED_000681 PE=4 SV=1	LENED_000681	1	1.65e-05	91.131	T(1)RPGAGMS(1)DFDLHK	3	-0.76208	4	1.224	1.031	1.053	0.927	0.837	0.963	0.824	0.0484	plasma membrane				K17887	SNX25, MDM1; sorting nexin-25
A0A1Q3DW69	276	S	Protein OS=Lentinula edodes OX=5353 GN=LENED_000681 PE=4 SV=1	LENED_000681	0.999544	0.000115	75.533	DTEVDVPS(1)KLEFITR	3	0.52214	1	1.025	1.025	0.925	1.117	0.987	0.948	1.026	0.707	plasma membrane				K17887	SNX25, MDM1; sorting nexin-25
A0A1Q3DW69	267	S	Protein OS=Lentinula edodes OX=5353 GN=LENED_000681 PE=4 SV=1	LENED_000681	0.987477	6.38e-28	134.91	VGLGLT(0.001)AGQQS(0.987)RDT(0.011)EVDVPSK	4	0.064683	3	0.952	1.046	1.136	0.974	0.917	1.012	0.926	0.271	plasma membrane				K17887	SNX25, MDM1; sorting nexin-25
A0A1Q3DW69	322	S	Protein OS=Lentinula edodes OX=5353 GN=LENED_000681 PE=4 SV=1	LENED_000681	0.843915	9.19e-14	116.74	TRPGAGMSDFDLHKVEES(0.156)S(0.844)V	3	-0.35907	3	1.144	1.005	1.046	1.005	0.951	0.891	0.891	0.0903	plasma membrane				K17887	SNX25, MDM1; sorting nexin-25
A0A1Q3DW69	299	S	Protein OS=Lentinula edodes OX=5353 GN=LENED_000681 PE=4 SV=1	LENED_000681	0.830849	4.05e-51	161.04	LGASTNDDS(0.001)EIT(0.999)DS(0.831)T(0.17)HVR	3	-0.17721	2	0.932	1.072	1.026	0.916	0.999	1.07	0.985	0.815	plasma membrane				K17887	SNX25, MDM1; sorting nexin-25
A0A1Q3DW69	294	S	Protein OS=Lentinula edodes OX=5353 GN=LENED_000681 PE=4 SV=1	LENED_000681	0.999764	9.58e-10	95.624	LGASTNDDS(1)EITDSTHVR	3	0.94616	1	0.799	1.831	1.002	0.719	0.798	0.91	0.668	0.251	plasma membrane				K17887	SNX25, MDM1; sorting nexin-25
A0A1Q3DW69	321	S	Protein OS=Lentinula edodes OX=5353 GN=LENED_000681 PE=4 SV=1	LENED_000681	0.8247	4.51e-06	87.511	TRPGAGMSDFDLHKVEES(0.825)S(0.175)V	3	-0.66944	1	1.063	0.903	0.998	1.025	0.963	1.061	1.029	0.62	plasma membrane				K17887	SNX25, MDM1; sorting nexin-25
A0A1Q3DW69	311	S	Protein OS=Lentinula edodes OX=5353 GN=LENED_000681 PE=4 SV=1	LENED_000681	1	5.83e-15	123.54	T(1)RPGAGMS(1)DFDLHK	3	-0.76208	9	1.007	1.039	1.038	0.988	0.955	1.001	0.955	0.0553	plasma membrane				K17887	SNX25, MDM1; sorting nexin-25
A0A1Q3DW69	270	T	Protein OS=Lentinula edodes OX=5353 GN=LENED_000681 PE=4 SV=1	LENED_000681	0.999999	9.16e-06	154.28	DT(1)EVDVPSK	3	-0.30035	3	1.069	1.09	1.099	0.879	0.924	0.975	0.853	0.00668	plasma membrane				K17887	SNX25, MDM1; sorting nexin-25
A0A1Q3DW69	297	T	Protein OS=Lentinula edodes OX=5353 GN=LENED_000681 PE=4 SV=1	LENED_000681	0.998984	4.05e-51	161.04	LGASTNDDS(0.001)EIT(0.999)DS(0.831)T(0.17)HVR	3	-0.17721	1									plasma membrane				K17887	SNX25, MDM1; sorting nexin-25
A0A1Q3DW69	290	T	Protein OS=Lentinula edodes OX=5353 GN=LENED_000681 PE=4 SV=1	LENED_000681	0.864165	3.55e-38	157.7	LGAS(0.136)T(0.864)NDDSEITDSTHVR	3	1.63	1	1.081	1.121	0.875	1.049	0.921	0.972	0.956	0.662	plasma membrane				K17887	SNX25, MDM1; sorting nexin-25
A0A1Q3DW72	952	S	Inositol polyphosphate phosphatase OS=Lentinula edodes OX=5353 GN=LENED_000526 PE=4 SV=1	LENED_000526	1	0.000144	94.767	KHPS(1)PPPIF	2	0.8058	3	0.986	1.108	1.1	0.888	1.024	0.932	0.89	0.108	cytoplasm	GO:0046486 glycerolipid metabolic process; GO:0044763 single-organism cellular process; GO:0044699 single-organism process; GO:0046839 phospholipid dephosphorylation; GO:0044255 cellular lipid metabolic process; GO:0044238 primary metabolic process; GO:0016311 dephosphorylation; GO:0044237 cellular metabolic process; GO:0006796 phosphate-containing compound metabolic process; GO:0071704 organic s…		GO:0016787 hydrolase activity; GO:0042578 phosphoric ester hydrolase activity; GO:0003824 catalytic activity; GO:0016788 hydrolase activity, acting on ester bonds;	K20279	SYNJ; synaptojanin [EC:3.1.3.36]	tms00562 Inositol phosphate metabolism - Tremella mesenterica; tms01100 Metabolic pathways - Tremella mesenterica; tms04070 Phosphatidylinositol signaling system - Tremella mesenterica;	IPR000300; IPR005135; IPR002013;	Inositol polyphosphate-related phosphatase; Endonuclease/exonuclease/phosphatase; SAC domain;	U	KOG0566	Inositol-1,4,5-triphosphate 5-phosphatase (synaptojanin), INP51/INP52/INP53 family
A0A1Q3DW84	418	S	Kinase OS=Lentinula edodes OX=5353 GN=LENED_000695 PE=3 SV=1	LENED_000695	1	0.00268	83.877	S(1)RS(1)LDERPHR	2	0.020579	3	0.68	0.712	0.821	1.21	1.282	1.256	1.694	0.000861
A0A1Q3DW84	416	S	Kinase OS=Lentinula edodes OX=5353 GN=LENED_000695 PE=3 SV=1	LENED_000695	1	0.00272	83.877	S(1)RS(1)LDERPHR	2	0.020579	3	0.773	0.721	0.806	1.203	1.276	1.188	1.594	0.000283
A0A1Q3DW85	349	S	Calcium proton exchanger OS=Lentinula edodes OX=5353 GN=LENED_000697 PE=3 SV=1	LENED_000697	1	9e-21	142.58	SSVDHAHLNAS(1)AER	3	-2.4577	2	1.242	0.741	1.003	1.197	0.95	0.9	1.02	0.852
A0A1Q3DW85	100	T	Calcium proton exchanger OS=Lentinula edodes OX=5353 GN=LENED_000697 PE=3 SV=1	LENED_000697	0.964106	6.87e-18	113.25	AGT(0.964)FS(0.033)S(0.003)LLTPSK	3	0.057479	1
A0A1Q3DW93	685	S	SH3 domain-containing protein OS=Lentinula edodes OX=5353 GN=LENED_000707 PE=4 SV=1	LENED_000707	1	3.54e-36	192.1	S(1)PS(1)PNPLGISLDANNAR	3	-0.54335	11	0.886	0.865	0.932	1.068	1.091	1.15	1.233	0.00252	mitochondria			GO:0005515 protein binding; GO:0005488 binding;				IPR001452; IPR031160; IPR001060;	SH3 domain; F-BAR domain; FCH domain;	D	KOG2398	Predicted proline-serine-threonine phosphatase-interacting protein (PSTPIP)
A0A1Q3DW93	646	S	SH3 domain-containing protein OS=Lentinula edodes OX=5353 GN=LENED_000707 PE=4 SV=1	LENED_000707	0.999794	1.99e-06	149.58	SNS(1)PQPMSR	2	-0.28138	5	1.016	0.954	1.005	0.963	1.039	1.037	1.022	0.543	mitochondria			GO:0005515 protein binding; GO:0005488 binding;				IPR001452; IPR031160; IPR001060;	SH3 domain; F-BAR domain; FCH domain;	D	KOG2398	Predicted proline-serine-threonine phosphatase-interacting protein (PSTPIP)
A0A1Q3DW93	11	S	SH3 domain-containing protein OS=Lentinula edodes OX=5353 GN=LENED_000707 PE=4 SV=1	LENED_000707	0.94153	2.32e-05	105.19	RQPS(0.814)T(0.051)T(0.185)S(0.942)LS(0.009)K	2	-0.34166	2	0.972	0.963	0.886	1.052	1.02	1.104	1.126	0.0336	mitochondria			GO:0005515 protein binding; GO:0005488 binding;				IPR001452; IPR031160; IPR001060;	SH3 domain; F-BAR domain; FCH domain;	D	KOG2398	Predicted proline-serine-threonine phosphatase-interacting protein (PSTPIP)
A0A1Q3DW93	571	S	SH3 domain-containing protein OS=Lentinula edodes OX=5353 GN=LENED_000707 PE=4 SV=1	LENED_000707	1	7.49e-73	187.79	KPVS(1)PGAEILDGILTDYHQSLPGER	4	0.80651	1	1.482	0.622	0.807	0.965	1.078	1.025	1.054	0.689	mitochondria			GO:0005515 protein binding; GO:0005488 binding;				IPR001452; IPR031160; IPR001060;	SH3 domain; F-BAR domain; FCH domain;	D	KOG2398	Predicted proline-serine-threonine phosphatase-interacting protein (PSTPIP)
A0A1Q3DW93	659	S	SH3 domain-containing protein OS=Lentinula edodes OX=5353 GN=LENED_000707 PE=4 SV=1	LENED_000707	0.963293	0.000177	55.022	S(0.345)T(0.345)S(0.345)PAPS(0.963)PGQFMS(0.001)PPPGSTIMR	3	-0.32056	1	0.617	0.956	1.002	1.14	1.283	1.017	1.336	0.142	mitochondria			GO:0005515 protein binding; GO:0005488 binding;				IPR001452; IPR031160; IPR001060;	SH3 domain; F-BAR domain; FCH domain;	D	KOG2398	Predicted proline-serine-threonine phosphatase-interacting protein (PSTPIP)
A0A1Q3DW93	511	S	SH3 domain-containing protein OS=Lentinula edodes OX=5353 GN=LENED_000707 PE=4 SV=1	LENED_000707	0.999249	7.64e-25	140.63	GQQNTEGSSSGT(0.001)PS(0.999)RK	3	0.32008	9	0.98	0.998	0.979	1.003	1.03	1.026	1.034	0.0309	mitochondria			GO:0005515 protein binding; GO:0005488 binding;				IPR001452; IPR031160; IPR001060;	SH3 domain; F-BAR domain; FCH domain;	D	KOG2398	Predicted proline-serine-threonine phosphatase-interacting protein (PSTPIP)
A0A1Q3DW93	665	S	SH3 domain-containing protein OS=Lentinula edodes OX=5353 GN=LENED_000707 PE=4 SV=1	LENED_000707	0.992215	3.98e-05	78.757	S(0.238)T(0.238)S(0.519)PAPS(0.006)PGQFMS(0.992)PPPGS(0.004)T(0.004)IMR	3	0.11473	1	1.163	1.055	0.969	0.867	1.127	0.848	0.892	0.317	mitochondria			GO:0005515 protein binding; GO:0005488 binding;				IPR001452; IPR031160; IPR001060;	SH3 domain; F-BAR domain; FCH domain;	D	KOG2398	Predicted proline-serine-threonine phosphatase-interacting protein (PSTPIP)
A0A1Q3DW93	433	S	SH3 domain-containing protein OS=Lentinula edodes OX=5353 GN=LENED_000707 PE=4 SV=1	LENED_000707	0.993338	0.00469	82.645	VGGS(0.993)AY(0.007)K	2	0.53787	1	1.001	1.098	1	0.984	0.984	0.962	0.945	0.159	mitochondria			GO:0005515 protein binding; GO:0005488 binding;				IPR001452; IPR031160; IPR001060;	SH3 domain; F-BAR domain; FCH domain;	D	KOG2398	Predicted proline-serine-threonine phosphatase-interacting protein (PSTPIP)
A0A1Q3DW93	683	S	SH3 domain-containing protein OS=Lentinula edodes OX=5353 GN=LENED_000707 PE=4 SV=1	LENED_000707	1	6.29e-47	222.39	S(1)PS(1)PNPLGISLDANNAR	3	-0.54335	10	0.958	1.018	1.094	1.026	0.942	0.997	0.966	0.5	mitochondria			GO:0005515 protein binding; GO:0005488 binding;				IPR001452; IPR031160; IPR001060;	SH3 domain; F-BAR domain; FCH domain;	D	KOG2398	Predicted proline-serine-threonine phosphatase-interacting protein (PSTPIP)
A0A1Q3DW93	631	S	SH3 domain-containing protein OS=Lentinula edodes OX=5353 GN=LENED_000707 PE=4 SV=1	LENED_000707	1	4.93e-14	111.81	NLDRPPS(1)VGHAGIGAHGS(1)R	5	-0.19712	5	1.191	0.852	0.991	0.963	1.008	1.007	0.982	0.932	mitochondria			GO:0005515 protein binding; GO:0005488 binding;				IPR001452; IPR031160; IPR001060;	SH3 domain; F-BAR domain; FCH domain;	D	KOG2398	Predicted proline-serine-threonine phosphatase-interacting protein (PSTPIP)
A0A1Q3DW93	547	S	SH3 domain-containing protein OS=Lentinula edodes OX=5353 GN=LENED_000707 PE=4 SV=1	LENED_000707	0.76317	1.13e-12	87.592	NSAEMIVGQHPS(0.263)LS(0.763)RPAS(0.974)PNPNPSAPTAAFMVPK	5	0.40489	1	1.269	0.774	0.837	1.106	1.04	0.975	1.084	0.547	mitochondria			GO:0005515 protein binding; GO:0005488 binding;				IPR001452; IPR031160; IPR001060;	SH3 domain; F-BAR domain; FCH domain;	D	KOG2398	Predicted proline-serine-threonine phosphatase-interacting protein (PSTPIP)
A0A1Q3DW93	509	T	SH3 domain-containing protein OS=Lentinula edodes OX=5353 GN=LENED_000707 PE=4 SV=1	LENED_000707	0.97991	1.58e-24	179.87	GQQNTEGSSS(0.002)GT(0.98)PS(0.018)R	2	-0.036496	3	1.099	1.04	1.136	0.949	0.939	0.887	0.847	0.0076	mitochondria			GO:0005515 protein binding; GO:0005488 binding;				IPR001452; IPR031160; IPR001060;	SH3 domain; F-BAR domain; FCH domain;	D	KOG2398	Predicted proline-serine-threonine phosphatase-interacting protein (PSTPIP)
A0A1Q3DW93	451	Y	SH3 domain-containing protein OS=Lentinula edodes OX=5353 GN=LENED_000707 PE=4 SV=1	LENED_000707	0.99782	2.6e-07	132.14	QGS(0.002)MGY(0.998)NAPR	2	0.18385	2	1.122	0.938	1.119	0.9	1.018	0.937	0.898	0.204	mitochondria			GO:0005515 protein binding; GO:0005488 binding;				IPR001452; IPR031160; IPR001060;	SH3 domain; F-BAR domain; FCH domain;	D	KOG2398	Predicted proline-serine-threonine phosphatase-interacting protein (PSTPIP)
A0A1Q3DW93	651	S	SH3 domain-containing protein OS=Lentinula edodes OX=5353 GN=LENED_000707 PE=4 SV=1	LENED_000707	1	1.21e-06	113.54	SNSPQPMS(1)R	2	-0.30153	5	1.016	1.092	1.075	0.951	0.936	0.967	0.897	0.0103	mitochondria			GO:0005515 protein binding; GO:0005488 binding;				IPR001452; IPR031160; IPR001060;	SH3 domain; F-BAR domain; FCH domain;	D	KOG2398	Predicted proline-serine-threonine phosphatase-interacting protein (PSTPIP)
A0A1Q3DW93	20	S	SH3 domain-containing protein OS=Lentinula edodes OX=5353 GN=LENED_000707 PE=4 SV=1	LENED_000707	1	1.61e-06	125.36	AGS(1)PANIGR	2	-0.14853	2	0.973	1.124	1.027	0.972	0.958	0.977	0.931	0.24	mitochondria			GO:0005515 protein binding; GO:0005488 binding;				IPR001452; IPR031160; IPR001060;	SH3 domain; F-BAR domain; FCH domain;	D	KOG2398	Predicted proline-serine-threonine phosphatase-interacting protein (PSTPIP)
A0A1Q3DW93	604	S	SH3 domain-containing protein OS=Lentinula edodes OX=5353 GN=LENED_000707 PE=4 SV=1	LENED_000707	0.999984	2.44e-44	183.65	S(1)RPGS(1)YAASNGFNEQQQQR	3	-0.2012	5	1.12	0.972	0.95	0.985	1.083	0.911	0.979	0.787	mitochondria			GO:0005515 protein binding; GO:0005488 binding;				IPR001452; IPR031160; IPR001060;	SH3 domain; F-BAR domain; FCH domain;	D	KOG2398	Predicted proline-serine-threonine phosphatase-interacting protein (PSTPIP)
A0A1Q3DW93	8	S	SH3 domain-containing protein OS=Lentinula edodes OX=5353 GN=LENED_000707 PE=4 SV=1	LENED_000707	0.916877	4.79e-05	99.069	RQPS(0.917)T(0.126)T(0.564)S(0.368)LS(0.025)K	2	0.5765	4	0.985	1.003	0.944	1.018	1.025	1.035	1.05	0.0583	mitochondria			GO:0005515 protein binding; GO:0005488 binding;				IPR001452; IPR031160; IPR001060;	SH3 domain; F-BAR domain; FCH domain;	D	KOG2398	Predicted proline-serine-threonine phosphatase-interacting protein (PSTPIP)
A0A1Q3DW93	608	S	SH3 domain-containing protein OS=Lentinula edodes OX=5353 GN=LENED_000707 PE=4 SV=1	LENED_000707	0.999828	2.44e-44	183.65	S(1)RPGS(1)YAASNGFNEQQQQR	3	-0.2012	4	1.013	0.981	1.059	0.984	1.088	0.908	0.976	0.666	mitochondria			GO:0005515 protein binding; GO:0005488 binding;				IPR001452; IPR031160; IPR001060;	SH3 domain; F-BAR domain; FCH domain;	D	KOG2398	Predicted proline-serine-threonine phosphatase-interacting protein (PSTPIP)
A0A1Q3DW93	551	S	SH3 domain-containing protein OS=Lentinula edodes OX=5353 GN=LENED_000707 PE=4 SV=1	LENED_000707	0.995219	1.13e-12	87.592	PAS(0.995)PNPNPS(0.005)APTAAFMVPK	4	-0.11674	8	1.077	0.952	1.098	0.919	0.923	1.052	0.925	0.286	mitochondria			GO:0005515 protein binding; GO:0005488 binding;				IPR001452; IPR031160; IPR001060;	SH3 domain; F-BAR domain; FCH domain;	D	KOG2398	Predicted proline-serine-threonine phosphatase-interacting protein (PSTPIP)
A0A1Q3DW93	642	S	SH3 domain-containing protein OS=Lentinula edodes OX=5353 GN=LENED_000707 PE=4 SV=1	LENED_000707	1	9.17e-08	94.927	NLDRPPS(1)VGHAGIGAHGS(1)R	5	-0.19712	5	0.957	1.027	1.003	1.104	1.042	0.904	1.021	0.791	mitochondria			GO:0005515 protein binding; GO:0005488 binding;				IPR001452; IPR031160; IPR001060;	SH3 domain; F-BAR domain; FCH domain;	D	KOG2398	Predicted proline-serine-threonine phosphatase-interacting protein (PSTPIP)
A0A1Q3DW93	10	T	SH3 domain-containing protein OS=Lentinula edodes OX=5353 GN=LENED_000707 PE=4 SV=1	LENED_000707	0.902039	4.79e-05	104.17	RQPS(0.774)T(0.223)T(0.902)S(0.101)LSK	3	-1.0388	2	1.002	1.068	0.981	0.992	1.057	0.929	0.976	0.61	mitochondria			GO:0005515 protein binding; GO:0005488 binding;				IPR001452; IPR031160; IPR001060;	SH3 domain; F-BAR domain; FCH domain;	D	KOG2398	Predicted proline-serine-threonine phosphatase-interacting protein (PSTPIP)
A0A1Q3DW93	507	S	SH3 domain-containing protein OS=Lentinula edodes OX=5353 GN=LENED_000707 PE=4 SV=1	LENED_000707	0.975557	7.73e-19	129.2	GQQNTEGS(0.003)S(0.021)S(0.976)GT(0.034)PS(0.967)RK	3	-0.10682	3	1.05	0.979	0.949	1.005	1.028	1.003	1.019	0.551	mitochondria			GO:0005515 protein binding; GO:0005488 binding;				IPR001452; IPR031160; IPR001060;	SH3 domain; F-BAR domain; FCH domain;	D	KOG2398	Predicted proline-serine-threonine phosphatase-interacting protein (PSTPIP)
A0A1Q3DWA6	30	S	Small heat shock protein OS=Lentinula edodes OX=5353 GN=LENED_000557 PE=3 SV=1	LENED_000557	0.999986	2.62e-20	125.54	GGQS(1)QGQSQALTQNSDTTQR	3	0.61119	1	1.14	1.223	1.03	0.831	0.855	0.956	0.779	0.0191	nucleus				K08332	VAC8; vacuolar protein 8		IPR002068; IPR008978;	Alpha crystallin/Hsp20 domain; HSP20-like chaperone;	O	KOG0710	Molecular chaperone (small heat-shock protein Hsp26/Hsp42)
A0A1Q3DWA8	219	S	Uncharacterized protein OS=Lentinula edodes OX=5353 GN=LENED_000648 PE=4 SV=1	LENED_000648	0.954921	0.000519	79.986	ES(0.002)MS(0.043)S(0.955)LK	2	-0.66308	2	1.068	0.808	0.955	1.016	1.128	1.027	1.12	0.247	nucleus				K01210	E3.2.1.58; glucan 1,3-beta-glucosidase [EC:3.2.1.58]
A0A1Q3DWA8	250	S	Uncharacterized protein OS=Lentinula edodes OX=5353 GN=LENED_000648 PE=4 SV=1	LENED_000648	0.999913	0.000174	81.632	RKS(1)GQPLTQSTT	3	0.76471	2	1.132	1.059	0.839	0.994	1.015	0.97	0.983	0.93	nucleus				K01210	E3.2.1.58; glucan 1,3-beta-glucosidase [EC:3.2.1.58]
A0A1Q3DWA8	216	S	Uncharacterized protein OS=Lentinula edodes OX=5353 GN=LENED_000648 PE=4 SV=1	LENED_000648	0.997929	1.88e-07	109.83	LHS(0.001)KES(0.998)MS(0.001)SLK	3	0.50785	4	1.065	0.974	0.993	1.042	0.981	0.969	0.987	0.73	nucleus				K01210	E3.2.1.58; glucan 1,3-beta-glucosidase [EC:3.2.1.58]
A0A1Q3DWA8	62	S	Uncharacterized protein OS=Lentinula edodes OX=5353 GN=LENED_000648 PE=4 SV=1	LENED_000648	0.999892	7.08e-05	107.03	RGS(1)VSITR	3	0.30192	1	0.906	0.709	1.016	1.073	1.183	1.109	1.279	0.0801	nucleus				K01210	E3.2.1.58; glucan 1,3-beta-glucosidase [EC:3.2.1.58]
A0A1Q3DWB2	1009	S	Cytochrome p450 OS=Lentinula edodes OX=5353 GN=LENED_000726 PE=4 SV=1	LENED_000726	1	7.63e-05	114.86	KQS(1)VEILR	2	0.48497	4	1.155	1.289	1.195	0.83	0.789	0.815	0.669	0.000358	cytoplasm	GO:0044699 single-organism process; GO:0008152 metabolic process; GO:0055114 oxidation-reduction process; GO:0044710 single-organism metabolic process;		GO:0016651 oxidoreductase activity, acting on NAD(P)H; GO:0005506 iron ion binding; GO:1901265 nucleoside phosphate binding; GO:0016653 oxidoreductase activity, acting on NAD(P)H, heme protein as acceptor; GO:0043167 ion binding; GO:0016705 oxidoreductase activity, acting on paired donors, with incorporation or reduction of molecular oxygen; GO:0000166 nucleotide binding; GO:0048037 cofactor bind…				IPR001433; IPR017927; IPR017938; IPR023173; IPR003097; IPR029039; IPR008254;	Oxidoreductase FAD/NAD(P)-binding; Ferredoxin reductase-type FAD-binding domain; Riboflavin synthase-like beta-barrel; NADPH-cytochrome p450 reductase, FAD-binding, alpha-helical domain-3; FAD-binding, type 1; Flavoprotein-like domain; Flavodoxin/nitric oxide synthase;	C	KOG1158	NADP/FAD dependent oxidoreductase
A0A1Q3DWB3	46	S	WD40 repeat-like protein OS=Lentinula edodes OX=5353 GN=LENED_000728 PE=4 SV=1	LENED_000728	0.999297	2.04e-06	88.329	PTTSSDSSGGPDS(0.999)PVDAPR	3	0.038367	2	0.878	0.829	0.778	1.203	1.16	1.131	1.406	0.000959	nucleus			GO:0005515 protein binding; GO:0005488 binding;	K03364	CDH1; cell division cycle 20-like protein 1, cofactor of APC complex	tms04111 Cell cycle - yeast - Tremella mesenterica; tms04120 Ubiquitin mediated proteolysis - Tremella mesenterica;	IPR017986; IPR015943; IPR011047; IPR024977;	WD40-repeat-containing domain; WD40/YVTN repeat-like-containing domain; Quinoprotein alcohol dehydrogenase-like superfamily; Anaphase-promoting complex subunit 4, WD40 domain;	DO	KOG0305	Anaphase promoting complex, Cdc20, Cdh1, and Ama1 subunits
A0A1Q3DWB3	151	S	WD40 repeat-like protein OS=Lentinula edodes OX=5353 GN=LENED_000728 PE=4 SV=1	LENED_000728	0.9866	2.71e-06	138.22	LFAYS(0.013)S(0.987)PSR	2	0.40046	1	0.908	0.957	0.973	1.029	0.973	1.159	1.114	0.131	nucleus			GO:0005515 protein binding; GO:0005488 binding;	K03364	CDH1; cell division cycle 20-like protein 1, cofactor of APC complex	tms04111 Cell cycle - yeast - Tremella mesenterica; tms04120 Ubiquitin mediated proteolysis - Tremella mesenterica;	IPR017986; IPR015943; IPR011047; IPR024977;	WD40-repeat-containing domain; WD40/YVTN repeat-like-containing domain; Quinoprotein alcohol dehydrogenase-like superfamily; Anaphase-promoting complex subunit 4, WD40 domain;	DO	KOG0305	Anaphase promoting complex, Cdc20, Cdh1, and Ama1 subunits
A0A1Q3DWC0	172	S	Fad fmn-containing dehydrogenase OS=Lentinula edodes OX=5353 GN=LENED_000745 PE=4 SV=1	LENED_000745	0.976499	2.3e-06	142.89	S(0.024)DS(0.976)PPPNVR	2	-0.80123	3	0.686	0.514	0.545	1.384	1.461	1.326	2.39	0.000682	cytoplasm,nucleus	GO:0044699 single-organism process; GO:0008152 metabolic process; GO:0055114 oxidation-reduction process; GO:0044710 single-organism metabolic process;		GO:0097159 organic cyclic compound binding; GO:1901363 heterocyclic compound binding; GO:0016614 oxidoreductase activity, acting on CH-OH group of donors; GO:1901265 nucleoside phosphate binding; GO:0050660 flavin adenine dinucleotide binding; GO:0003824 catalytic activity; GO:0005488 binding; GO:0043167 ion binding; GO:0043168 anion binding; GO:0000166 nucleotide binding; GO:0048037 cofactor bin…				IPR016166; IPR012951; IPR016167;	FAD-binding, type 2; Berberine/berberine-like; FAD-binding, type 2, subdomain 1;
A0A1Q3DWC4	328	T	Uncharacterized protein OS=Lentinula edodes OX=5353 GN=LENED_000478 PE=4 SV=1	LENED_000478	0.786182	5.15e-16	169.17	AMT(0.786)S(0.213)PTEEGPHR	3	0.32437	2	1.087	0.607	0.646	1.258	1.068	1.278	1.54	0.0743
A0A1Q3DWC4	340	T	Uncharacterized protein OS=Lentinula edodes OX=5353 GN=LENED_000478 PE=4 SV=1	LENED_000478	1	3.06e-05	102.52	KET(1)FNS(1)NAR	3	-0.75068	2	0.785	0.741	0.753	1.216	1.28	1.186	1.616	7.54e-05
A0A1Q3DWC4	343	S	Uncharacterized protein OS=Lentinula edodes OX=5353 GN=LENED_000478 PE=4 SV=1	LENED_000478	1	3.06e-05	102.52	KET(1)FNS(1)NAR	3	-0.75068	1	0.87	0.694	0.818	1.117	1.332	1.136	1.505	0.00948
A0A1Q3DWC5	1156	T	Peptide hydrolase OS=Lentinula edodes OX=5353 GN=LENED_000741 PE=3 SV=1	LENED_000741	0.965265	0.00267	48.118	DDTDVAEQEQEET(0.035)EVNERT(0.965)PLVGR	3	0.010239	1	0.912	0.811	1.232	0.963	0.854	1.243	1.036	0.829	plasma membrane							IPR007484; IPR023395;	Peptidase M28; Mitochondrial carrier domain;	OR	KOG2194	Aminopeptidases of the M20 family
A0A1Q3DWC6	211	S	WD40 repeat-like protein OS=Lentinula edodes OX=5353 GN=LENED_000578 PE=4 SV=1	LENED_000578	0.977394	2e-20	142.26	QKVS(0.977)T(0.022)S(0.001)LPSLVCER	3	0.017474	1	1.081	1.032	1.036	1	0.966	0.921	0.917	0.0361	extracellular			GO:0005515 protein binding; GO:0005488 binding;	K14003	PREB, SEC12; prolactin regulatory element-binding protein	tms04141 Protein processing in endoplasmic reticulum - Tremella mesenterica;	IPR017986; IPR015943; IPR011042; IPR011047;	WD40-repeat-containing domain; WD40/YVTN repeat-like-containing domain; Six-bladed beta-propeller, TolB-like; Quinoprotein alcohol dehydrogenase-like superfamily;
A0A1Q3DWC8	271	S	Uncharacterized protein OS=Lentinula edodes OX=5353 GN=LENED_000713 PE=4 SV=1	LENED_000713	0.98247	0.000147	113.46	TCSPS(0.017)S(0.982)IR	2	0.00066373	3	1.089	1.166	1.117	0.878	0.87	0.928	0.794	0.00124	cytoplasm,nucleus				K17887	SNX25, MDM1; sorting nexin-25
A0A1Q3DWC8	276	S	Uncharacterized protein OS=Lentinula edodes OX=5353 GN=LENED_000713 PE=4 SV=1	LENED_000713	1	1.3e-12	129.15	AWS(1)PPPFGNNVPR	3	-0.18365	4	1.104	1.206	1.159	0.846	0.89	0.854	0.747	0.00062	cytoplasm,nucleus				K17887	SNX25, MDM1; sorting nexin-25
A0A1Q3DWC8	328	T	Uncharacterized protein OS=Lentinula edodes OX=5353 GN=LENED_000713 PE=4 SV=1	LENED_000713	0.988075	1.29e-20	131.42	IAPFSNLPAVFT(0.991)PS(0.008)S(0.013)APELT(0.988)PR	3	-2.922	2	1.188	0.457	1.466	1.098			1.059		cytoplasm,nucleus				K17887	SNX25, MDM1; sorting nexin-25
A0A1Q3DWC8	234	S	Uncharacterized protein OS=Lentinula edodes OX=5353 GN=LENED_000713 PE=4 SV=1	LENED_000713	0.972228	0.000268	91.313	LPT(0.001)S(0.001)ILAVRS(0.972)PS(0.936)PVY(0.089)T(0.001)R	3	0.11835	2	1.102	1.11	1.033	0.903	0.939	0.946	0.859	0.00498	cytoplasm,nucleus				K17887	SNX25, MDM1; sorting nexin-25
A0A1Q3DWC8	239	Y	Uncharacterized protein OS=Lentinula edodes OX=5353 GN=LENED_000713 PE=4 SV=1	LENED_000713	0.836153	0.00871	91.313	S(0.931)PS(0.232)PVY(0.836)TR	2	-1.5945	1	1.166	1.025	1.056	0.881	0.955	0.948	0.857	0.0306	cytoplasm,nucleus				K17887	SNX25, MDM1; sorting nexin-25
A0A1Q3DWC8	107	S	Uncharacterized protein OS=Lentinula edodes OX=5353 GN=LENED_000713 PE=4 SV=1	LENED_000713	0.963369	5.79e-21	136.88	S(0.963)S(0.036)DSNPESLLEDVER	2	-0.8171	1	1.227	1.112	1.264	0.721	0.917	0.824	0.683	0.0085	cytoplasm,nucleus				K17887	SNX25, MDM1; sorting nexin-25
A0A1Q3DWC8	77	S	Uncharacterized protein OS=Lentinula edodes OX=5353 GN=LENED_000713 PE=4 SV=1	LENED_000713	0.869202	0.00562	60.47	T(0.073)PS(0.869)PS(0.049)AES(0.008)QR	2	0.2423	3	1.324	1.154	1.186	0.828	0.892	0.694	0.659	0.0079	cytoplasm,nucleus				K17887	SNX25, MDM1; sorting nexin-25
A0A1Q3DWC8	320	T	Uncharacterized protein OS=Lentinula edodes OX=5353 GN=LENED_000713 PE=4 SV=1	LENED_000713	0.998663	5.4e-21	133.15	IAPFSNLPAVFT(0.999)PS(0.001)SAPELTPR	3	-0.43391	2									cytoplasm,nucleus				K17887	SNX25, MDM1; sorting nexin-25
A0A1Q3DWC8	186	T	Uncharacterized protein OS=Lentinula edodes OX=5353 GN=LENED_000713 PE=4 SV=1	LENED_000713	0.819187	2.18e-10	121.95	LS(0.175)T(0.819)PQS(0.004)LY(0.002)ESR	2	-0.47002	1	1.095	1.099	0.979	0.948	0.996	0.914	0.901	0.0842	cytoplasm,nucleus				K17887	SNX25, MDM1; sorting nexin-25
A0A1Q3DWC8	110	S	Uncharacterized protein OS=Lentinula edodes OX=5353 GN=LENED_000713 PE=4 SV=1	LENED_000713	0.967081	1.47e-12	120.71	S(0.016)S(0.016)DS(0.967)NPESLLEDVER	2	-0.042448	3	1.234	1.103	1.028	0.81	0.882	0.97	0.791	0.0346	cytoplasm,nucleus				K17887	SNX25, MDM1; sorting nexin-25
A0A1Q3DWC8	75	T	Uncharacterized protein OS=Lentinula edodes OX=5353 GN=LENED_000713 PE=4 SV=1	LENED_000713	0.995058	0.00562	52.185	T(0.995)PS(0.783)PS(0.215)AES(0.007)QRPIDR	3	-0.20563	2	1.303	1.254	1.166	0.855	0.793	0.712	0.634	0.00182	cytoplasm,nucleus				K17887	SNX25, MDM1; sorting nexin-25
A0A1Q3DWC8	185	S	Uncharacterized protein OS=Lentinula edodes OX=5353 GN=LENED_000713 PE=4 SV=1	LENED_000713	0.851396	1.42e-10	124.16	LS(0.851)T(0.148)PQSLYESR	2	-0.3298	1	1.101	1.399	1.265	0.893	0.804	0.646	0.622	0.0154	cytoplasm,nucleus				K17887	SNX25, MDM1; sorting nexin-25
A0A1Q3DWC8	248	S	Uncharacterized protein OS=Lentinula edodes OX=5353 GN=LENED_000713 PE=4 SV=1	LENED_000713	1	6.71e-06	80.355	S(1)QS(1)PPPVIPVLSNIPSTR	3	0.15254	3	1.349	1.048	1.026	0.832	0.82	0.955	0.762	0.0566	cytoplasm,nucleus				K17887	SNX25, MDM1; sorting nexin-25
A0A1Q3DWC8	250	S	Uncharacterized protein OS=Lentinula edodes OX=5353 GN=LENED_000713 PE=4 SV=1	LENED_000713	1	1.35e-09	99.838	S(1)QS(1)PPPVIPVLSNIPSTR	3	0.15254	3	1.2	1.074	1.124	0.925	0.792	0.933	0.78	0.0158	cytoplasm,nucleus				K17887	SNX25, MDM1; sorting nexin-25
A0A1Q3DWC8	236	S	Uncharacterized protein OS=Lentinula edodes OX=5353 GN=LENED_000713 PE=4 SV=1	LENED_000713	0.974082	0.00011	115.82	S(0.019)PS(0.974)PVY(0.007)TR	2	0.30158	2	1.165	1.241	1.173	0.859	0.809	0.823	0.696	0.000177	cytoplasm,nucleus				K17887	SNX25, MDM1; sorting nexin-25
A0A1Q3DWC8	114	S	Uncharacterized protein OS=Lentinula edodes OX=5353 GN=LENED_000713 PE=4 SV=1	LENED_000713	0.999945	4.08e-09	107.78	S(0.05)S(0.331)DS(0.619)NPES(1)LLEDVER	2	-0.76726	2	1.04	1.087	0.915	0.871	0.925	1.157	0.971	0.748	cytoplasm,nucleus				K17887	SNX25, MDM1; sorting nexin-25
A0A1Q3DWC8	296	S	Uncharacterized protein OS=Lentinula edodes OX=5353 GN=LENED_000713 PE=4 SV=1	LENED_000713	0.9507	2.43e-05	72.568	PFVY(0.475)T(0.566)PIPPS(0.951)PS(0.008)QS(0.001)FMR	3	-0.11568	5	0.944	0.937	1.262	0.989	0.866	1.047	0.923	0.554	cytoplasm,nucleus				K17887	SNX25, MDM1; sorting nexin-25
A0A1Q3DWD6	196	S	Streptomycin biosynthesis protein OS=Lentinula edodes OX=5353 GN=LENED_000590 PE=4 SV=1	LENED_000590	0.945307	0.00297	66.92	ES(0.023)S(0.945)FALMT(0.032)K	2	-0.11975	1	0.83	0.802	0.837	1.184	1.133	1.189	1.42	6.24e-05	cytoskeleton			GO:0003824 catalytic activity; GO:0016491 oxidoreductase activity;				IPR000683; IPR016040;	Oxidoreductase, N-terminal; NAD(P)-binding domain;
A0A1Q3DWD9	209	S	Uncharacterized protein OS=Lentinula edodes OX=5353 GN=LENED_000759 PE=4 SV=1	LENED_000759	1	4.33e-19	127.1	NLLESSLFVIQAAS(1)PR	3	-0.052187	2	0.872	1.115	1.363	1.086	0.91	0.754	0.821	0.314
A0A1Q3DWE2	39	S	Uncharacterized protein OS=Lentinula edodes OX=5353 GN=LENED_000692 PE=4 SV=1	LENED_000692	0.798089	0.000332	92.943	VS(0.93)PS(0.268)S(0.798)PS(0.003)S(0.001)R	2	-0.46342	2	1.062	1.137	1.258	0.877	0.856	0.878	0.755	0.00506	nucleus
A0A1Q3DWE2	36	S	Uncharacterized protein OS=Lentinula edodes OX=5353 GN=LENED_000692 PE=4 SV=1	LENED_000692	0.929506	0.0151	64.827	VS(0.93)PS(0.268)S(0.798)PS(0.003)S(0.001)R	2	-0.46342	1	0.788	1.208	1.183	0.979	0.91	0.983	0.903	0.585	nucleus
A0A1Q3DWE2	42	S	Uncharacterized protein OS=Lentinula edodes OX=5353 GN=LENED_000692 PE=4 SV=1	LENED_000692	0.877574	4.08e-09	107.06	VSPS(0.004)S(0.019)PS(0.1)S(0.878)RS(0.999)PS(0.978)PT(0.022)K	3	0.14895	1	1.193	1.058	1.24	0.866	0.896	0.816	0.738	0.0054	nucleus
A0A1Q3DWE2	362	S	Uncharacterized protein OS=Lentinula edodes OX=5353 GN=LENED_000692 PE=4 SV=1	LENED_000692	0.947272	7.78e-14	113.33	GGPALVNVWGT(0.005)NS(0.947)PT(0.036)S(0.011)GDVER	3	0.39363	1	1.155	0.912	0.981	0.989	1.036	0.947	0.975	0.792	nucleus
A0A1Q3DWE2	46	S	Uncharacterized protein OS=Lentinula edodes OX=5353 GN=LENED_000692 PE=4 SV=1	LENED_000692	0.978257	4.08e-09	107.06	VSPS(0.004)S(0.019)PS(0.1)S(0.878)RS(0.999)PS(0.978)PT(0.022)K	3	0.14895	1	1.193	1.058	1.24	0.866	0.896	0.816	0.738	0.0054	nucleus
A0A1Q3DWE2	44	S	Uncharacterized protein OS=Lentinula edodes OX=5353 GN=LENED_000692 PE=4 SV=1	LENED_000692	0.998965	4.08e-09	107.06	VSPS(0.004)S(0.019)PS(0.1)S(0.878)RS(0.999)PS(0.978)PT(0.022)K	3	0.14895	1	1.193	1.058	1.24	0.866	0.896	0.816	0.738	0.0054	nucleus
A0A1Q3DWE5	440	T	Laccase OS=Lentinula edodes OX=5353 GN=LENED_000499 PE=3 SV=1	LENED_000499	0.905353	0.0301	42.257	S(0.001)AGS(0.034)T(0.034)T(0.905)Y(0.012)NY(0.012)VNPVR	2	1.0083	1	1.049	0.874	1.002	1.002	1.011	1.07	1.054	0.4
A0A1Q3DWE7	439	S	Cysteine dioxygenase OS=Lentinula edodes OX=5353 GN=LENED_000601 PE=4 SV=1	LENED_000601	0.951703	0.0451	44.543	KPPS(0.952)PS(0.048)HR	3	-0.31504	1	1.05	1.157	1.143	0.94	0.763	0.995	0.805	0.0619
A0A1Q3DWE8	564	S	MFS general substrate transporter OS=Lentinula edodes OX=5353 GN=LENED_000678 PE=4 SV=1	LENED_000678	0.999686	0.000815	86.898	AAEAES(1)DSV	2	-0.12565	2	0.835	0.949	0.923	1.053	1.162	1.077	1.216	0.016	plasma membrane	GO:0006810 transport; GO:0055085 transmembrane transport; GO:0051179 localization; GO:0051234 establishment of localization;	GO:0031224 intrinsic component of membrane; GO:0016020 membrane; GO:0016021 integral component of membrane; GO:0044425 membrane part;					IPR020846;	Major facilitator superfamily domain;	R	KOG0254	Predicted transporter (major facilitator superfamily)
A0A1Q3DWE8	566	S	MFS general substrate transporter OS=Lentinula edodes OX=5353 GN=LENED_000678 PE=4 SV=1	LENED_000678	0.999979	2.01e-07	130.36	KAAEAESDS(1)V	2	-0.33299	13	0.799	0.935	0.789	1.191	1.099	1.168	1.371	0.00602	plasma membrane	GO:0006810 transport; GO:0055085 transmembrane transport; GO:0051179 localization; GO:0051234 establishment of localization;	GO:0031224 intrinsic component of membrane; GO:0016020 membrane; GO:0016021 integral component of membrane; GO:0044425 membrane part;					IPR020846;	Major facilitator superfamily domain;	R	KOG0254	Predicted transporter (major facilitator superfamily)
A0A1Q3DWE8	14	S	MFS general substrate transporter OS=Lentinula edodes OX=5353 GN=LENED_000678 PE=4 SV=1	LENED_000678	0.78835	3.16e-06	86.248	AVPTSTGQVS(0.019)S(0.193)T(0.482)S(0.788)DADS(0.381)T(0.138)K	3	0.24952	1	0.946	0.871	1.013	1.127	1.091	0.975	1.128	0.123	plasma membrane	GO:0006810 transport; GO:0055085 transmembrane transport; GO:0051179 localization; GO:0051234 establishment of localization;	GO:0031224 intrinsic component of membrane; GO:0016020 membrane; GO:0016021 integral component of membrane; GO:0044425 membrane part;					IPR020846;	Major facilitator superfamily domain;	R	KOG0254	Predicted transporter (major facilitator superfamily)
A0A1Q3DWF4	109	S	Rho guanyl nucleotide exchange OS=Lentinula edodes OX=5353 GN=LENED_000744 PE=4 SV=1	LENED_000744	0.786511	1.06e-13	113.13	S(0.787)FPS(0.213)LNGLVDGFPDDAELSK	3	-0.87089	1	0.643	0.836	1.065	1.053	1.357	1.052	1.361	0.129	nucleus	GO:0050794 regulation of cellular process; GO:0050789 regulation of biological process; GO:0010646 regulation of cell communication; GO:1902531 regulation of intracellular signal transduction; GO:0023051 regulation of signaling; GO:0048583 regulation of response to stimulus; GO:0046578 regulation of Ras protein signal transduction; GO:0035023 regulation of Rho protein signal transduction; GO:0009…		GO:0005088 Ras guanyl-nucleotide exchange factor activity; GO:0098772 molecular function regulator; GO:0005085 guanyl-nucleotide exchange factor activity; GO:0005089 Rho guanyl-nucleotide exchange factor activity;	K20705	DNMBP, ARHGEF36, TUBA; dynamin-binding protein		IPR000219;	Dbl homology (DH) domain;
A0A1Q3DWF4	753	S	Rho guanyl nucleotide exchange OS=Lentinula edodes OX=5353 GN=LENED_000744 PE=4 SV=1	LENED_000744	0.998386	1.15e-06	122.55	S(0.002)RES(0.998)NENLK	2	-0.15065	3	0.981	0.974	0.959	1.047	1.041	1.014	1.065	0.00634	nucleus	GO:0050794 regulation of cellular process; GO:0050789 regulation of biological process; GO:0010646 regulation of cell communication; GO:1902531 regulation of intracellular signal transduction; GO:0023051 regulation of signaling; GO:0048583 regulation of response to stimulus; GO:0046578 regulation of Ras protein signal transduction; GO:0035023 regulation of Rho protein signal transduction; GO:0009…		GO:0005088 Ras guanyl-nucleotide exchange factor activity; GO:0098772 molecular function regulator; GO:0005085 guanyl-nucleotide exchange factor activity; GO:0005089 Rho guanyl-nucleotide exchange factor activity;	K20705	DNMBP, ARHGEF36, TUBA; dynamin-binding protein		IPR000219;	Dbl homology (DH) domain;
A0A1Q3DWF5	337	S	Chitin deacetylase OS=Lentinula edodes OX=5353 GN=LENED_000787 PE=4 SV=1	LENED_000787	0.862006	7.84e-06	57.088	VQQMLVEGIGCS(0.029)T(0.029)QHS(0.081)DGEEGRRS(0.862)VEGK	5	-0.47588	1									mitochondria
A0A1Q3DWF5	193	T	Chitin deacetylase OS=Lentinula edodes OX=5353 GN=LENED_000787 PE=4 SV=1	LENED_000787	0.999777	9.81e-22	133.16	SPSPSILT(1)PDSPAIEFIR	3	0.52727	2	1.155	1.116	1.276	0.733	0.911	0.871	0.709	0.0111	mitochondria
A0A1Q3DWF9	22	S	Amino acid permease-like protein OS=Lentinula edodes OX=5353 GN=LENED_000778 PE=4 SV=1	LENED_000778	0.835373	6.05e-64	210.32	LDAES(0.993)GS(0.835)T(0.172)GPIGDDEQVFEEER	3	-0.059049	2	1.062	0.879	0.914	0.946	1.073	1.115	1.098	0.283	plasma membrane	GO:0034220 ion transmembrane transport; GO:0044699 single-organism process; GO:0071702 organic substance transport; GO:0046942 carboxylic acid transport; GO:0003333 amino acid transmembrane transport; GO:0015849 organic acid transport; GO:0098656 anion transmembrane transport; GO:0051234 establishment of localization; GO:0006810 transport; GO:0006820 anion transport; GO:0055085 transmembrane tran…	GO:0016020 membrane;	GO:0005342 organic acid transmembrane transporter activity; GO:0015075 ion transmembrane transporter activity; GO:0022892 substrate-specific transporter activity; GO:0008514 organic anion transmembrane transporter activity; GO:0008509 anion transmembrane transporter activity; GO:0046943 carboxylic acid transmembrane transporter activity; GO:0022891 substrate-specific transmembrane transporter act…	K16261	YAT; yeast amino acid transporter		IPR004841;	Amino acid permease/ SLC12A domain;	E	KOG1286	Amino acid transporters
A0A1Q3DWF9	20	S	Amino acid permease-like protein OS=Lentinula edodes OX=5353 GN=LENED_000778 PE=4 SV=1	LENED_000778	0.992946	3.14e-20	124.82	LDAES(0.993)GS(0.835)T(0.172)GPIGDDEQVFEEER	3	-0.059049	2	1.062	0.879	0.914	0.946	1.073	1.115	1.098	0.283	plasma membrane	GO:0034220 ion transmembrane transport; GO:0044699 single-organism process; GO:0071702 organic substance transport; GO:0046942 carboxylic acid transport; GO:0003333 amino acid transmembrane transport; GO:0015849 organic acid transport; GO:0098656 anion transmembrane transport; GO:0051234 establishment of localization; GO:0006810 transport; GO:0006820 anion transport; GO:0055085 transmembrane tran…	GO:0016020 membrane;	GO:0005342 organic acid transmembrane transporter activity; GO:0015075 ion transmembrane transporter activity; GO:0022892 substrate-specific transporter activity; GO:0008514 organic anion transmembrane transporter activity; GO:0008509 anion transmembrane transporter activity; GO:0046943 carboxylic acid transmembrane transporter activity; GO:0022891 substrate-specific transmembrane transporter act…	K16261	YAT; yeast amino acid transporter		IPR004841;	Amino acid permease/ SLC12A domain;	E	KOG1286	Amino acid transporters
A0A1Q3DWG7	124	S	Uncharacterized protein OS=Lentinula edodes OX=5353 GN=LENED_000521 PE=4 SV=1	LENED_000521	0.98051	5.28e-07	115.37	S(0.999)GES(0.981)VES(0.02)AS(0.001)R	2	0.4777	2	0.981	1.045	1.085	0.977	1.029	0.922	0.941	0.233
A0A1Q3DWG7	81	S	Uncharacterized protein OS=Lentinula edodes OX=5353 GN=LENED_000521 PE=4 SV=1	LENED_000521	1	6.41e-05	118.03	HGS(1)FDFER	3	-0.17935	1	1.114	1.235	1.108	0.95	0.873	0.787	0.755	0.0121
A0A1Q3DWG7	190	S	Uncharacterized protein OS=Lentinula edodes OX=5353 GN=LENED_000521 PE=4 SV=1	LENED_000521	0.98306	0.000824	94.804	GLS(0.003)S(0.014)S(0.983)LGR	2	-0.21566	1	1.15	1.048	1.211	0.895	0.908	0.849	0.778	0.00602
A0A1Q3DWG7	121	S	Uncharacterized protein OS=Lentinula edodes OX=5353 GN=LENED_000521 PE=4 SV=1	LENED_000521	0.9993	0.0366	53.193	S(0.999)GES(0.981)VES(0.02)AS(0.001)R	2	0.4777	1	0.721	1.069	1.067	1.023	1.155	0.992	1.11	0.443
A0A1Q3DWH1	772	S	Other camkk elm protein kinase OS=Lentinula edodes OX=5353 GN=LENED_000807 PE=4 SV=1	LENED_000807	0.955639	6.6e-07	113.42	GPVT(0.044)S(0.956)EPNMR	2	-0.50488	2	0.962	0.926	0.969	1.066	0.995	1.09	1.103	0.0343	nucleus	GO:0016310 phosphorylation; GO:0044267 cellular protein metabolic process; GO:0044238 primary metabolic process; GO:0044237 cellular metabolic process; GO:0006796 phosphate-containing compound metabolic process; GO:0071704 organic substance metabolic process; GO:0008152 metabolic process; GO:0006468 protein phosphorylation; GO:0006793 phosphorus metabolic process; GO:0044260 cellular macromolecul…		GO:0005524 ATP binding; GO:1901265 nucleoside phosphate binding; GO:0016773 phosphotransferase activity, alcohol group as acceptor; GO:0001882 nucleoside binding; GO:0043167 ion binding; GO:0004672 protein kinase activity; GO:0000166 nucleotide binding; GO:0097159 organic cyclic compound binding; GO:1901363 heterocyclic compound binding; GO:0032549 ribonucleoside binding; GO:0097367 carbohydrate …	K21157	SAK1; SNF1-activating kinase 1 [EC:2.7.11.1]	tms04138 Autophagy - yeast - Tremella mesenterica;	IPR000719; IPR011009;	Protein kinase domain; Protein kinase-like domain;	T	KOG0585	Ca2+/calmodulin-dependent protein kinase kinase beta and related serine/threonine protein kinases
A0A1Q3DWH1	957	S	Other camkk elm protein kinase OS=Lentinula edodes OX=5353 GN=LENED_000807 PE=4 SV=1	LENED_000807	1	4.01e-07	110.14	HIPS(1)WNQEGGR	2	0.022597	2	0.869	0.884	0.893	1.11	1.078	1.155	1.263	0.000405	nucleus	GO:0016310 phosphorylation; GO:0044267 cellular protein metabolic process; GO:0044238 primary metabolic process; GO:0044237 cellular metabolic process; GO:0006796 phosphate-containing compound metabolic process; GO:0071704 organic substance metabolic process; GO:0008152 metabolic process; GO:0006468 protein phosphorylation; GO:0006793 phosphorus metabolic process; GO:0044260 cellular macromolecul…		GO:0005524 ATP binding; GO:1901265 nucleoside phosphate binding; GO:0016773 phosphotransferase activity, alcohol group as acceptor; GO:0001882 nucleoside binding; GO:0043167 ion binding; GO:0004672 protein kinase activity; GO:0000166 nucleotide binding; GO:0097159 organic cyclic compound binding; GO:1901363 heterocyclic compound binding; GO:0032549 ribonucleoside binding; GO:0097367 carbohydrate …	K21157	SAK1; SNF1-activating kinase 1 [EC:2.7.11.1]	tms04138 Autophagy - yeast - Tremella mesenterica;	IPR000719; IPR011009;	Protein kinase domain; Protein kinase-like domain;	T	KOG0585	Ca2+/calmodulin-dependent protein kinase kinase beta and related serine/threonine protein kinases
A0A1Q3DWH1	168	S	Other camkk elm protein kinase OS=Lentinula edodes OX=5353 GN=LENED_000807 PE=4 SV=1	LENED_000807	0.980631	2.92e-07	143.55	S(0.981)T(0.019)PTVVDGIR	2	-0.5943	2	1.11	1.066	0.899	1.031	0.92	0.99	0.956	0.598	nucleus	GO:0016310 phosphorylation; GO:0044267 cellular protein metabolic process; GO:0044238 primary metabolic process; GO:0044237 cellular metabolic process; GO:0006796 phosphate-containing compound metabolic process; GO:0071704 organic substance metabolic process; GO:0008152 metabolic process; GO:0006468 protein phosphorylation; GO:0006793 phosphorus metabolic process; GO:0044260 cellular macromolecul…		GO:0005524 ATP binding; GO:1901265 nucleoside phosphate binding; GO:0016773 phosphotransferase activity, alcohol group as acceptor; GO:0001882 nucleoside binding; GO:0043167 ion binding; GO:0004672 protein kinase activity; GO:0000166 nucleotide binding; GO:0097159 organic cyclic compound binding; GO:1901363 heterocyclic compound binding; GO:0032549 ribonucleoside binding; GO:0097367 carbohydrate …	K21157	SAK1; SNF1-activating kinase 1 [EC:2.7.11.1]	tms04138 Autophagy - yeast - Tremella mesenterica;	IPR000719; IPR011009;	Protein kinase domain; Protein kinase-like domain;	T	KOG0585	Ca2+/calmodulin-dependent protein kinase kinase beta and related serine/threonine protein kinases
A0A1Q3DWH1	922	S	Other camkk elm protein kinase OS=Lentinula edodes OX=5353 GN=LENED_000807 PE=4 SV=1	LENED_000807	1	2.95e-07	148.13	FFVDS(1)DEDAR	2	0.55501	3	1.094	1.057	1.192	0.88	0.942	0.889	0.811	0.00738	nucleus	GO:0016310 phosphorylation; GO:0044267 cellular protein metabolic process; GO:0044238 primary metabolic process; GO:0044237 cellular metabolic process; GO:0006796 phosphate-containing compound metabolic process; GO:0071704 organic substance metabolic process; GO:0008152 metabolic process; GO:0006468 protein phosphorylation; GO:0006793 phosphorus metabolic process; GO:0044260 cellular macromolecul…		GO:0005524 ATP binding; GO:1901265 nucleoside phosphate binding; GO:0016773 phosphotransferase activity, alcohol group as acceptor; GO:0001882 nucleoside binding; GO:0043167 ion binding; GO:0004672 protein kinase activity; GO:0000166 nucleotide binding; GO:0097159 organic cyclic compound binding; GO:1901363 heterocyclic compound binding; GO:0032549 ribonucleoside binding; GO:0097367 carbohydrate …	K21157	SAK1; SNF1-activating kinase 1 [EC:2.7.11.1]	tms04138 Autophagy - yeast - Tremella mesenterica;	IPR000719; IPR011009;	Protein kinase domain; Protein kinase-like domain;	T	KOG0585	Ca2+/calmodulin-dependent protein kinase kinase beta and related serine/threonine protein kinases
A0A1Q3DWH1	851	T	Other camkk elm protein kinase OS=Lentinula edodes OX=5353 GN=LENED_000807 PE=4 SV=1	LENED_000807	1	0.028	54.281	ELGLEDAERT(1)PR	3	0.77517	1									nucleus	GO:0016310 phosphorylation; GO:0044267 cellular protein metabolic process; GO:0044238 primary metabolic process; GO:0044237 cellular metabolic process; GO:0006796 phosphate-containing compound metabolic process; GO:0071704 organic substance metabolic process; GO:0008152 metabolic process; GO:0006468 protein phosphorylation; GO:0006793 phosphorus metabolic process; GO:0044260 cellular macromolecul…		GO:0005524 ATP binding; GO:1901265 nucleoside phosphate binding; GO:0016773 phosphotransferase activity, alcohol group as acceptor; GO:0001882 nucleoside binding; GO:0043167 ion binding; GO:0004672 protein kinase activity; GO:0000166 nucleotide binding; GO:0097159 organic cyclic compound binding; GO:1901363 heterocyclic compound binding; GO:0032549 ribonucleoside binding; GO:0097367 carbohydrate …	K21157	SAK1; SNF1-activating kinase 1 [EC:2.7.11.1]	tms04138 Autophagy - yeast - Tremella mesenterica;	IPR000719; IPR011009;	Protein kinase domain; Protein kinase-like domain;	T	KOG0585	Ca2+/calmodulin-dependent protein kinase kinase beta and related serine/threonine protein kinases
A0A1Q3DWH1	178	T	Other camkk elm protein kinase OS=Lentinula edodes OX=5353 GN=LENED_000807 PE=4 SV=1	LENED_000807	1	1.31e-31	158.33	T(1)AEQEIR	2	-0.31947	4	1.017	1.036	1.002	1.027	0.972	0.975	0.973	0.253	nucleus	GO:0016310 phosphorylation; GO:0044267 cellular protein metabolic process; GO:0044238 primary metabolic process; GO:0044237 cellular metabolic process; GO:0006796 phosphate-containing compound metabolic process; GO:0071704 organic substance metabolic process; GO:0008152 metabolic process; GO:0006468 protein phosphorylation; GO:0006793 phosphorus metabolic process; GO:0044260 cellular macromolecul…		GO:0005524 ATP binding; GO:1901265 nucleoside phosphate binding; GO:0016773 phosphotransferase activity, alcohol group as acceptor; GO:0001882 nucleoside binding; GO:0043167 ion binding; GO:0004672 protein kinase activity; GO:0000166 nucleotide binding; GO:0097159 organic cyclic compound binding; GO:1901363 heterocyclic compound binding; GO:0032549 ribonucleoside binding; GO:0097367 carbohydrate …	K21157	SAK1; SNF1-activating kinase 1 [EC:2.7.11.1]	tms04138 Autophagy - yeast - Tremella mesenterica;	IPR000719; IPR011009;	Protein kinase domain; Protein kinase-like domain;	T	KOG0585	Ca2+/calmodulin-dependent protein kinase kinase beta and related serine/threonine protein kinases
A0A1Q3DWH1	885	S	Other camkk elm protein kinase OS=Lentinula edodes OX=5353 GN=LENED_000807 PE=4 SV=1	LENED_000807	0.999707	1.13e-10	142.77	SPVS(1)PSSIRPR	3	0.51333	2	1.05	1.041	1.122	0.978	0.963	0.894	0.882	0.0263	nucleus	GO:0016310 phosphorylation; GO:0044267 cellular protein metabolic process; GO:0044238 primary metabolic process; GO:0044237 cellular metabolic process; GO:0006796 phosphate-containing compound metabolic process; GO:0071704 organic substance metabolic process; GO:0008152 metabolic process; GO:0006468 protein phosphorylation; GO:0006793 phosphorus metabolic process; GO:0044260 cellular macromolecul…		GO:0005524 ATP binding; GO:1901265 nucleoside phosphate binding; GO:0016773 phosphotransferase activity, alcohol group as acceptor; GO:0001882 nucleoside binding; GO:0043167 ion binding; GO:0004672 protein kinase activity; GO:0000166 nucleotide binding; GO:0097159 organic cyclic compound binding; GO:1901363 heterocyclic compound binding; GO:0032549 ribonucleoside binding; GO:0097367 carbohydrate …	K21157	SAK1; SNF1-activating kinase 1 [EC:2.7.11.1]	tms04138 Autophagy - yeast - Tremella mesenterica;	IPR000719; IPR011009;	Protein kinase domain; Protein kinase-like domain;	T	KOG0585	Ca2+/calmodulin-dependent protein kinase kinase beta and related serine/threonine protein kinases
A0A1Q3DWH1	658	S	Other camkk elm protein kinase OS=Lentinula edodes OX=5353 GN=LENED_000807 PE=4 SV=1	LENED_000807	1	0.0439	40.475	ERDAAMS(1)AVK	2	4.3971	1	0.991	0.878	0.985	1.05	1.11	0.999	1.107	0.109	nucleus	GO:0016310 phosphorylation; GO:0044267 cellular protein metabolic process; GO:0044238 primary metabolic process; GO:0044237 cellular metabolic process; GO:0006796 phosphate-containing compound metabolic process; GO:0071704 organic substance metabolic process; GO:0008152 metabolic process; GO:0006468 protein phosphorylation; GO:0006793 phosphorus metabolic process; GO:0044260 cellular macromolecul…		GO:0005524 ATP binding; GO:1901265 nucleoside phosphate binding; GO:0016773 phosphotransferase activity, alcohol group as acceptor; GO:0001882 nucleoside binding; GO:0043167 ion binding; GO:0004672 protein kinase activity; GO:0000166 nucleotide binding; GO:0097159 organic cyclic compound binding; GO:1901363 heterocyclic compound binding; GO:0032549 ribonucleoside binding; GO:0097367 carbohydrate …	K21157	SAK1; SNF1-activating kinase 1 [EC:2.7.11.1]	tms04138 Autophagy - yeast - Tremella mesenterica;	IPR000719; IPR011009;	Protein kinase domain; Protein kinase-like domain;	T	KOG0585	Ca2+/calmodulin-dependent protein kinase kinase beta and related serine/threonine protein kinases
A0A1Q3DWI9	159	S	Glutaredoxin OS=Lentinula edodes OX=5353 GN=LENED_000815 PE=4 SV=1	LENED_000815	1	0.00744	77.732	GS(1)PDAPR	2	-0.0018396	1	0.837	1.002	0.888	1.025	0.982	1.248	1.194	0.127	nucleus	GO:0050794 regulation of cellular process; GO:0042592 homeostatic process; GO:0065008 regulation of biological quality; GO:0050789 regulation of biological process; GO:0045454 cell redox homeostasis; GO:0044763 single-organism cellular process; GO:0019725 cellular homeostasis; GO:0044699 single-organism process; GO:0009987 cellular process; GO:0065007 biological regulation;		GO:0015035 protein disulfide oxidoreductase activity; GO:0016667 oxidoreductase activity, acting on a sulfur group of donors; GO:0015036 disulfide oxidoreductase activity; GO:0009055 electron carrier activity; GO:0003824 catalytic activity; GO:0016491 oxidoreductase activity;				IPR002109; IPR033658; IPR013766; IPR012336;	Glutaredoxin; Glutaredoxin, PICOT-like; Thioredoxin domain; Thioredoxin-like fold;	O	KOG0911	Glutaredoxin-related protein
A0A1Q3DWI9	172	T	Glutaredoxin OS=Lentinula edodes OX=5353 GN=LENED_000815 PE=4 SV=1	LENED_000815	1	0.0198	90.15	RMT(1)GLLR	3	0.52126	4	1.041	1.123	1.05	0.899	0.991	0.932	0.878	0.0248	nucleus	GO:0050794 regulation of cellular process; GO:0042592 homeostatic process; GO:0065008 regulation of biological quality; GO:0050789 regulation of biological process; GO:0045454 cell redox homeostasis; GO:0044763 single-organism cellular process; GO:0019725 cellular homeostasis; GO:0044699 single-organism process; GO:0009987 cellular process; GO:0065007 biological regulation;		GO:0015035 protein disulfide oxidoreductase activity; GO:0016667 oxidoreductase activity, acting on a sulfur group of donors; GO:0015036 disulfide oxidoreductase activity; GO:0009055 electron carrier activity; GO:0003824 catalytic activity; GO:0016491 oxidoreductase activity;				IPR002109; IPR033658; IPR013766; IPR012336;	Glutaredoxin; Glutaredoxin, PICOT-like; Thioredoxin domain; Thioredoxin-like fold;	O	KOG0911	Glutaredoxin-related protein
A0A1Q3DWJ1	397	T	Uncharacterized protein OS=Lentinula edodes OX=5353 GN=LENED_000817 PE=4 SV=1	LENED_000817	1	0.0314	53.557	LDT(1)EEVLAGK	2	-0.7692	1	0.96	0.812	0.939	1.226	1.097	0.983	1.219	0.0755
A0A1Q3DWJ1	428	S	Uncharacterized protein OS=Lentinula edodes OX=5353 GN=LENED_000817 PE=4 SV=1	LENED_000817	0.952106	2.65e-22	124.9	SEDSLPLSSSSSSAILSSS(0.001)S(0.014)S(0.033)LPS(0.952)PPR	3	0.48158	2	1.004	1.143	1.076	1.052	0.981	0.804	0.88	0.21
A0A1Q3DWJ1	157	S	Uncharacterized protein OS=Lentinula edodes OX=5353 GN=LENED_000817 PE=4 SV=1	LENED_000817	0.778475	0.000113	71.143	S(0.203)HS(0.778)AGS(0.019)ISSPLSPK	3	2.0258	1
A0A1Q3DWJ2	92	T	Calcium-transporting ATPase OS=Lentinula edodes OX=5353 GN=LENED_000743 PE=3 SV=1	LENED_000743	1	0.00448	74.649	LENGRET(1)PAPR	3	1.0965	1	1.041	1.046	0.927	0.992	1.069	0.943	0.997	0.957	plasma membrane		GO:0031224 intrinsic component of membrane; GO:0016020 membrane; GO:0016021 integral component of membrane; GO:0044425 membrane part;	GO:0097159 organic cyclic compound binding; GO:1901363 heterocyclic compound binding; GO:1901265 nucleoside phosphate binding; GO:0005488 binding; GO:0043167 ion binding; GO:0043169 cation binding; GO:0046872 metal ion binding; GO:0000166 nucleotide binding; GO:0036094 small molecule binding;	K01537	E3.6.3.8; Ca2+-transporting ATPase [EC:3.6.3.8]		IPR004014; IPR023298; IPR008250; IPR023299; IPR006068; IPR023214;	Cation-transporting P-type ATPase, N-terminal; P-type ATPase, transmembrane domain; P-type ATPase, A domain; P-type ATPase, cytoplasmic domain N; Cation-transporting P-type ATPase, C-terminal; HAD-like domain;	P	KOG0202	Ca2+ transporting ATPase
A0A1Q3DWJ2	721	S	Calcium-transporting ATPase OS=Lentinula edodes OX=5353 GN=LENED_000743 PE=3 SV=1	LENED_000743	1	5.85e-07	123.01	HGHGGS(1)VDR	2	0.30324	2	1.047	0.986	1.049	1.049	0.901	0.999	0.957	0.406	plasma membrane		GO:0031224 intrinsic component of membrane; GO:0016020 membrane; GO:0016021 integral component of membrane; GO:0044425 membrane part;	GO:0097159 organic cyclic compound binding; GO:1901363 heterocyclic compound binding; GO:1901265 nucleoside phosphate binding; GO:0005488 binding; GO:0043167 ion binding; GO:0043169 cation binding; GO:0046872 metal ion binding; GO:0000166 nucleotide binding; GO:0036094 small molecule binding;	K01537	E3.6.3.8; Ca2+-transporting ATPase [EC:3.6.3.8]		IPR004014; IPR023298; IPR008250; IPR023299; IPR006068; IPR023214;	Cation-transporting P-type ATPase, N-terminal; P-type ATPase, transmembrane domain; P-type ATPase, A domain; P-type ATPase, cytoplasmic domain N; Cation-transporting P-type ATPase, C-terminal; HAD-like domain;	P	KOG0202	Ca2+ transporting ATPase
A0A1Q3DWJ2	644	S	Calcium-transporting ATPase OS=Lentinula edodes OX=5353 GN=LENED_000743 PE=3 SV=1	LENED_000743	0.955135	0.000354	128.51	S(0.045)GS(0.955)PAMSR	2	-0.19199	4	1.017	0.936	0.896	1.039	1.067	1.048	1.107	0.0533	plasma membrane		GO:0031224 intrinsic component of membrane; GO:0016020 membrane; GO:0016021 integral component of membrane; GO:0044425 membrane part;	GO:0097159 organic cyclic compound binding; GO:1901363 heterocyclic compound binding; GO:1901265 nucleoside phosphate binding; GO:0005488 binding; GO:0043167 ion binding; GO:0043169 cation binding; GO:0046872 metal ion binding; GO:0000166 nucleotide binding; GO:0036094 small molecule binding;	K01537	E3.6.3.8; Ca2+-transporting ATPase [EC:3.6.3.8]		IPR004014; IPR023298; IPR008250; IPR023299; IPR006068; IPR023214;	Cation-transporting P-type ATPase, N-terminal; P-type ATPase, transmembrane domain; P-type ATPase, A domain; P-type ATPase, cytoplasmic domain N; Cation-transporting P-type ATPase, C-terminal; HAD-like domain;	P	KOG0202	Ca2+ transporting ATPase
A0A1Q3DWJ2	57	S	Calcium-transporting ATPase OS=Lentinula edodes OX=5353 GN=LENED_000743 PE=3 SV=1	LENED_000743	0.999805	5.3e-06	106.3	HQVENSLAS(1)PR	3	-0.51096	1	0.884	1.095	0.802	0.852	1.157	1.18	1.147	0.39	plasma membrane		GO:0031224 intrinsic component of membrane; GO:0016020 membrane; GO:0016021 integral component of membrane; GO:0044425 membrane part;	GO:0097159 organic cyclic compound binding; GO:1901363 heterocyclic compound binding; GO:1901265 nucleoside phosphate binding; GO:0005488 binding; GO:0043167 ion binding; GO:0043169 cation binding; GO:0046872 metal ion binding; GO:0000166 nucleotide binding; GO:0036094 small molecule binding;	K01537	E3.6.3.8; Ca2+-transporting ATPase [EC:3.6.3.8]		IPR004014; IPR023298; IPR008250; IPR023299; IPR006068; IPR023214;	Cation-transporting P-type ATPase, N-terminal; P-type ATPase, transmembrane domain; P-type ATPase, A domain; P-type ATPase, cytoplasmic domain N; Cation-transporting P-type ATPase, C-terminal; HAD-like domain;	P	KOG0202	Ca2+ transporting ATPase
A0A1Q3DWJ2	739	T	Calcium-transporting ATPase OS=Lentinula edodes OX=5353 GN=LENED_000743 PE=3 SV=1	LENED_000743	0.979014	2.58e-42	162.65	T(0.003)GS(0.017)VAT(0.979)ALSPSTY(0.001)CLTGK	2	-1.1145	1	0.77	1.015	0.998	1.029	1.065	1.127	1.157	0.176	plasma membrane		GO:0031224 intrinsic component of membrane; GO:0016020 membrane; GO:0016021 integral component of membrane; GO:0044425 membrane part;	GO:0097159 organic cyclic compound binding; GO:1901363 heterocyclic compound binding; GO:1901265 nucleoside phosphate binding; GO:0005488 binding; GO:0043167 ion binding; GO:0043169 cation binding; GO:0046872 metal ion binding; GO:0000166 nucleotide binding; GO:0036094 small molecule binding;	K01537	E3.6.3.8; Ca2+-transporting ATPase [EC:3.6.3.8]		IPR004014; IPR023298; IPR008250; IPR023299; IPR006068; IPR023214;	Cation-transporting P-type ATPase, N-terminal; P-type ATPase, transmembrane domain; P-type ATPase, A domain; P-type ATPase, cytoplasmic domain N; Cation-transporting P-type ATPase, C-terminal; HAD-like domain;	P	KOG0202	Ca2+ transporting ATPase
A0A1Q3DWJ6	123	S	Uncharacterized protein OS=Lentinula edodes OX=5353 GN=LENED_000729 PE=4 SV=1	LENED_000729	0.999248	1.28e-20	127.16	TDPHDLFNDDMPVEY(0.001)AS(0.999)PK	3	1.1342	3	1.074	1	0.976	1.025	0.971	0.976	0.974	0.491	nucleus
A0A1Q3DWJ6	156	T	Uncharacterized protein OS=Lentinula edodes OX=5353 GN=LENED_000729 PE=4 SV=1	LENED_000729	1	4.96e-50	167.51	HVHNVDADEDEVPAT(1)PQPAGS(1)K	3	1.2078	4	0.916	0.927	0.923	1.049	1.074	1.109	1.168	0.000703	nucleus
A0A1Q3DWJ6	188	S	Uncharacterized protein OS=Lentinula edodes OX=5353 GN=LENED_000729 PE=4 SV=1	LENED_000729	0.818794	3.19e-23	167.63	S(0.181)S(0.819)QEEGNTLGESSK	2	-0.65171	3	0.99	0.988	1.043	1	1.008	0.996	0.994	0.782	nucleus
A0A1Q3DWJ6	135	T	Uncharacterized protein OS=Lentinula edodes OX=5353 GN=LENED_000729 PE=4 SV=1	LENED_000729	0.99776	1.03e-11	123.92	TTKPQET(0.998)PNT(0.002)ILR	3	-1.6478	2	0.959	1.048	0.932	0.994	0.984	1.09	1.044	0.42	nucleus
A0A1Q3DWJ6	174	S	Uncharacterized protein OS=Lentinula edodes OX=5353 GN=LENED_000729 PE=4 SV=1	LENED_000729	0.970697	7.27e-27	192.16	GS(0.971)S(0.029)SEWEELALQSK	2	2.0838	3	0.856	0.766	0.894	1.197	1.133	1.142	1.38	0.00274	nucleus
A0A1Q3DWJ6	162	S	Uncharacterized protein OS=Lentinula edodes OX=5353 GN=LENED_000729 PE=4 SV=1	LENED_000729	1	9.85e-14	111.98	HVHNVDADEDEVPAT(1)PQPAGS(1)K	3	1.2078	2	1.029	1.253	0.997	0.956	0.807	0.993	0.841	0.146	nucleus
A0A1Q3DWJ6	66	S	Uncharacterized protein OS=Lentinula edodes OX=5353 GN=LENED_000729 PE=4 SV=1	LENED_000729	0.997668	0.00586	65.895	APT(0.001)S(0.001)NRS(0.998)EER	2	-2.4598	1									nucleus
A0A1Q3DWJ6	187	S	Uncharacterized protein OS=Lentinula edodes OX=5353 GN=LENED_000729 PE=4 SV=1	LENED_000729	0.969694	2.29e-09	107.91	S(0.97)S(0.03)QEEGNTLGESSK	2	-0.67071	3	0.951	0.991	1.033	1.044	1	1.006	1.025	0.409	nucleus
A0A1Q3DWJ9	246	S	Paired amphipathic helix protein pst1 OS=Lentinula edodes OX=5353 GN=LENED_000656 PE=4 SV=1	LENED_000656	1	0.00233	91.318	ILPPS(1)RR	3	-0.074988	2	0.751	0.661	0.788	1.21	1.312	1.234	1.707	0.000744	nucleus	GO:0050794 regulation of cellular process; GO:0010468 regulation of gene expression; GO:0006355 regulation of transcription, DNA-templated; GO:0031326 regulation of cellular biosynthetic process; GO:0080090 regulation of primary metabolic process; GO:0060255 regulation of macromolecule metabolic process; GO:0019219 regulation of nucleobase-containing compound metabolic process; GO:0010556 regulat…			K11644	SIN3A; paired amphipathic helix protein Sin3a	tms04139 Mitophagy - yeast - Tremella mesenterica;	IPR013194; IPR031693;	Histone deacetylase interacting domain; Sin3, C-terminal;	B	KOG4204	Histone deacetylase complex, SIN3 component
A0A1Q3DWJ9	984	S	Paired amphipathic helix protein pst1 OS=Lentinula edodes OX=5353 GN=LENED_000656 PE=4 SV=1	LENED_000656	0.772418	5.53e-06	56.313	QS(0.04)S(0.034)S(0.034)GS(0.093)Y(0.012)S(0.772)PVHY(0.013)QPIS(0.001)TY(0.001)DTTSSIISNLR	3	0.6467	1	1.206	0.952	0.892	1.102	0.883	0.983	0.973	0.849	nucleus	GO:0050794 regulation of cellular process; GO:0010468 regulation of gene expression; GO:0006355 regulation of transcription, DNA-templated; GO:0031326 regulation of cellular biosynthetic process; GO:0080090 regulation of primary metabolic process; GO:0060255 regulation of macromolecule metabolic process; GO:0019219 regulation of nucleobase-containing compound metabolic process; GO:0010556 regulat…			K11644	SIN3A; paired amphipathic helix protein Sin3a	tms04139 Mitophagy - yeast - Tremella mesenterica;	IPR013194; IPR031693;	Histone deacetylase interacting domain; Sin3, C-terminal;	B	KOG4204	Histone deacetylase complex, SIN3 component
A0A1Q3DWJ9	49	S	Paired amphipathic helix protein pst1 OS=Lentinula edodes OX=5353 GN=LENED_000656 PE=4 SV=1	LENED_000656	0.99306	6.73e-15	120.63	ISDPAPPVPS(0.993)PS(0.007)IQTDELPQK	3	-0.4211	2	1.037	0.963	0.99	1.059	0.964	1.008	1.014	0.72	nucleus	GO:0050794 regulation of cellular process; GO:0010468 regulation of gene expression; GO:0006355 regulation of transcription, DNA-templated; GO:0031326 regulation of cellular biosynthetic process; GO:0080090 regulation of primary metabolic process; GO:0060255 regulation of macromolecule metabolic process; GO:0019219 regulation of nucleobase-containing compound metabolic process; GO:0010556 regulat…			K11644	SIN3A; paired amphipathic helix protein Sin3a	tms04139 Mitophagy - yeast - Tremella mesenterica;	IPR013194; IPR031693;	Histone deacetylase interacting domain; Sin3, C-terminal;	B	KOG4204	Histone deacetylase complex, SIN3 component
A0A1Q3DWJ9	250	T	Paired amphipathic helix protein pst1 OS=Lentinula edodes OX=5353 GN=LENED_000656 PE=4 SV=1	LENED_000656	0.998305	5.26e-62	173.95	GT(0.998)PDIS(0.002)LLQAPQAMEPAVAYVQK	3	0.71253	6	0.841	0.817	0.864	1.138	1.152	1.169	1.372	6.03e-05	nucleus	GO:0050794 regulation of cellular process; GO:0010468 regulation of gene expression; GO:0006355 regulation of transcription, DNA-templated; GO:0031326 regulation of cellular biosynthetic process; GO:0080090 regulation of primary metabolic process; GO:0060255 regulation of macromolecule metabolic process; GO:0019219 regulation of nucleobase-containing compound metabolic process; GO:0010556 regulat…			K11644	SIN3A; paired amphipathic helix protein Sin3a	tms04139 Mitophagy - yeast - Tremella mesenterica;	IPR013194; IPR031693;	Histone deacetylase interacting domain; Sin3, C-terminal;	B	KOG4204	Histone deacetylase complex, SIN3 component
A0A1Q3DWJ9	909	S	Paired amphipathic helix protein pst1 OS=Lentinula edodes OX=5353 GN=LENED_000656 PE=4 SV=1	LENED_000656	0.999903	9.56e-31	220.72	GGVTLQAS(1)PSVSR	2	0.19933	2	0.74	0.83	0.706	1.176	1.2	1.296	1.613	0.00106	nucleus	GO:0050794 regulation of cellular process; GO:0010468 regulation of gene expression; GO:0006355 regulation of transcription, DNA-templated; GO:0031326 regulation of cellular biosynthetic process; GO:0080090 regulation of primary metabolic process; GO:0060255 regulation of macromolecule metabolic process; GO:0019219 regulation of nucleobase-containing compound metabolic process; GO:0010556 regulat…			K11644	SIN3A; paired amphipathic helix protein Sin3a	tms04139 Mitophagy - yeast - Tremella mesenterica;	IPR013194; IPR031693;	Histone deacetylase interacting domain; Sin3, C-terminal;	B	KOG4204	Histone deacetylase complex, SIN3 component
A0A1Q3DWJ9	226	S	Paired amphipathic helix protein pst1 OS=Lentinula edodes OX=5353 GN=LENED_000656 PE=4 SV=1	LENED_000656	1	1.46e-28	136.96	PFHWSDEPEPHS(1)PIPHPPK	4	-0.14131	2	0.933	0.933	0.972	1.109	0.979	1.084	1.118	0.0539	nucleus	GO:0050794 regulation of cellular process; GO:0010468 regulation of gene expression; GO:0006355 regulation of transcription, DNA-templated; GO:0031326 regulation of cellular biosynthetic process; GO:0080090 regulation of primary metabolic process; GO:0060255 regulation of macromolecule metabolic process; GO:0019219 regulation of nucleobase-containing compound metabolic process; GO:0010556 regulat…			K11644	SIN3A; paired amphipathic helix protein Sin3a	tms04139 Mitophagy - yeast - Tremella mesenterica;	IPR013194; IPR031693;	Histone deacetylase interacting domain; Sin3, C-terminal;	B	KOG4204	Histone deacetylase complex, SIN3 component
A0A1Q3DWK1	897	T	RCC2 like protein OS=Lentinula edodes OX=5353 GN=LENED_000834 PE=4 SV=1	LENED_000834	1	0.00197	93.178	VAT(1)PIHK	2	-0.18688	2	0.979	1.072	1.052	0.986	0.969	0.974	0.944	0.113	cytoplasm,nucleus			GO:0043169 cation binding; GO:0046872 metal ion binding; GO:0005515 protein binding; GO:0008270 zinc ion binding; GO:0046914 transition metal ion binding; GO:0005488 binding; GO:0043167 ion binding;				IPR009091; IPR001965; IPR013083; IPR016040; IPR011011; IPR008030; IPR019787;	Regulator of chromosome condensation 1/beta-lactamase-inhibitor protein II; Zinc finger, PHD-type; Zinc finger, RING/FYVE/PHD-type; NAD(P)-binding domain; Zinc finger, FYVE/PHD-type; NmrA-like domain; Zinc finger, PHD-finger;	S	KOG1427	Uncharacterized conserved protein, contains RCC1 domain
A0A1Q3DWK1	893	S	RCC2 like protein OS=Lentinula edodes OX=5353 GN=LENED_000834 PE=4 SV=1	LENED_000834	1	0.000431	77.324	PSTAVVPVAVS(1)R	2	0.22642	2	1.076	1.133	1.195	0.859	0.87	0.921	0.778	0.00252	cytoplasm,nucleus			GO:0043169 cation binding; GO:0046872 metal ion binding; GO:0005515 protein binding; GO:0008270 zinc ion binding; GO:0046914 transition metal ion binding; GO:0005488 binding; GO:0043167 ion binding;				IPR009091; IPR001965; IPR013083; IPR016040; IPR011011; IPR008030; IPR019787;	Regulator of chromosome condensation 1/beta-lactamase-inhibitor protein II; Zinc finger, PHD-type; Zinc finger, RING/FYVE/PHD-type; NAD(P)-binding domain; Zinc finger, FYVE/PHD-type; NmrA-like domain; Zinc finger, PHD-finger;	S	KOG1427	Uncharacterized conserved protein, contains RCC1 domain
A0A1Q3DWK9	42	S	Actin 1 OS=Lentinula edodes OX=5353 GN=LENED_000851 PE=3 SV=1	LENED_000851	1	1.57e-05	102.31	QQS(1)IMIGMGSK	3	0.039366	3	0.993	1.066	1.038	0.929	1.059	0.944	0.947	0.291	cytoskeleton				K05692	ACTB_G1; actin beta/gamma 1	tms04145 Phagosome - Tremella mesenterica;			Z	KOG0676	Actin and related proteins
A0A1Q3DWL0	287	T	Galactose mutarotase-like protein OS=Lentinula edodes OX=5353 GN=LENED_000837 PE=4 SV=1	LENED_000837	0.99864	4.22e-05	87.519	LGYDDYYAFT(0.999)PQK	3	0.44541	1	1.035	1.193	1.124	0.855	0.98	0.865	0.805	0.0226	mitochondria	GO:0008152 metabolic process; GO:0005975 carbohydrate metabolic process; GO:0044238 primary metabolic process; GO:0071704 organic substance metabolic process;		GO:0030246 carbohydrate binding; GO:0016853 isomerase activity; GO:0003824 catalytic activity; GO:0005488 binding;				IPR011013; IPR014718;	Galactose mutarotase-like domain; Glycoside hydrolase-type carbohydrate-binding;	G	KOG1604	Predicted mutarotase
A0A1Q3DWL3	32	S	Uncharacterized protein OS=Lentinula edodes OX=5353 GN=LENED_000811 PE=4 SV=1	LENED_000811	0.999996	5.46e-07	111.5	PNAHSPPS(1)R	3	0.080822	2	0.981	0.796	0.859	1.138	1.043	1.167	1.27	0.0259	nucleus	GO:0018130 heterocycle biosynthetic process; GO:0006725 cellular aromatic compound metabolic process; GO:0097659 nucleic acid-templated transcription; GO:0034654 nucleobase-containing compound biosynthetic process; GO:1901360 organic cyclic compound metabolic process; GO:0006807 nitrogen compound metabolic process; GO:0032774 RNA biosynthetic process; GO:0009058 biosynthetic process; GO:0044238 p…	GO:0043226 organelle; GO:0043231 intracellular membrane-bounded organelle; GO:0043229 intracellular organelle; GO:0005634 nucleus; GO:0044464 cell part; GO:0005622 intracellular; GO:0044424 intracellular part; GO:0043227 membrane-bounded organelle; GO:0005623 cell;	GO:0097159 organic cyclic compound binding; GO:1901363 heterocyclic compound binding; GO:0003677 DNA binding; GO:0046914 transition metal ion binding; GO:0005488 binding; GO:0043167 ion binding; GO:0003676 nucleic acid binding; GO:0046872 metal ion binding; GO:0043169 cation binding; GO:0008270 zinc ion binding;				IPR007219;	Transcription factor domain, fungi;
A0A1Q3DWL3	538	S	Uncharacterized protein OS=Lentinula edodes OX=5353 GN=LENED_000811 PE=4 SV=1	LENED_000811	0.962601	1.11e-16	114.58	GAES(0.963)PMS(0.026)S(0.011)AETSEGSPCLSLSDAPVSPDSR	3	1.2436	1	0.963	1.227	0.848	0.952	0.861	1.147	0.974	0.884	nucleus	GO:0018130 heterocycle biosynthetic process; GO:0006725 cellular aromatic compound metabolic process; GO:0097659 nucleic acid-templated transcription; GO:0034654 nucleobase-containing compound biosynthetic process; GO:1901360 organic cyclic compound metabolic process; GO:0006807 nitrogen compound metabolic process; GO:0032774 RNA biosynthetic process; GO:0009058 biosynthetic process; GO:0044238 p…	GO:0043226 organelle; GO:0043231 intracellular membrane-bounded organelle; GO:0043229 intracellular organelle; GO:0005634 nucleus; GO:0044464 cell part; GO:0005622 intracellular; GO:0044424 intracellular part; GO:0043227 membrane-bounded organelle; GO:0005623 cell;	GO:0097159 organic cyclic compound binding; GO:1901363 heterocyclic compound binding; GO:0003677 DNA binding; GO:0046914 transition metal ion binding; GO:0005488 binding; GO:0043167 ion binding; GO:0003676 nucleic acid binding; GO:0046872 metal ion binding; GO:0043169 cation binding; GO:0008270 zinc ion binding;				IPR007219;	Transcription factor domain, fungi;
A0A1Q3DWL4	486	S	tRNA (guanine-N(7)-)-methyltransferase non-catalytic subunit TRM82 OS=Lentinula edodes OX=5353 GN=TRM82 PE=3 SV=1	TRM82	0.991702	5.79e-14	110.17	NTGEY(0.001)DDDEDGS(0.992)GET(0.008)APPATGIPK	3	0.43337	2	1.111	1.187	1.051	0.894	0.984	0.823	0.807	0.0257	extracellular	GO:0006396 RNA processing; GO:0036260 RNA capping; GO:0006725 cellular aromatic compound metabolic process; GO:0036265 RNA (guanine-N7)-methylation; GO:1901360 organic cyclic compound metabolic process; GO:0006807 nitrogen compound metabolic process; GO:0009452 7-methylguanosine RNA capping; GO:0044238 primary metabolic process; GO:0009451 RNA modification; GO:0044237 cellular metabolic process; …		GO:0043169 cation binding; GO:0046872 metal ion binding; GO:0005515 protein binding; GO:0008270 zinc ion binding; GO:0046914 transition metal ion binding; GO:0005488 binding; GO:0043167 ion binding;	K15443	TRM82, WDR4; tRNA (guanine-N(7)-)-methyltransferase subunit TRM82		IPR017986; IPR015943; IPR000433;	WD40-repeat-containing domain; WD40/YVTN repeat-like-containing domain; Zinc finger, ZZ-type;
A0A1Q3DWL4	326	T	tRNA (guanine-N(7)-)-methyltransferase non-catalytic subunit TRM82 OS=Lentinula edodes OX=5353 GN=TRM82 PE=3 SV=1	TRM82	0.948101	3.71e-14	118.63	EGT(0.948)ES(0.111)RDS(0.941)VPPDGEEQTVVAVQK	3	-1.2626	1	0.839	1.081	0.964	0.98	1.07	1.074	1.083	0.346	extracellular	GO:0006396 RNA processing; GO:0036260 RNA capping; GO:0006725 cellular aromatic compound metabolic process; GO:0036265 RNA (guanine-N7)-methylation; GO:1901360 organic cyclic compound metabolic process; GO:0006807 nitrogen compound metabolic process; GO:0009452 7-methylguanosine RNA capping; GO:0044238 primary metabolic process; GO:0009451 RNA modification; GO:0044237 cellular metabolic process; …		GO:0043169 cation binding; GO:0046872 metal ion binding; GO:0005515 protein binding; GO:0008270 zinc ion binding; GO:0046914 transition metal ion binding; GO:0005488 binding; GO:0043167 ion binding;	K15443	TRM82, WDR4; tRNA (guanine-N(7)-)-methyltransferase subunit TRM82		IPR017986; IPR015943; IPR000433;	WD40-repeat-containing domain; WD40/YVTN repeat-like-containing domain; Zinc finger, ZZ-type;
A0A1Q3DWL4	749	S	tRNA (guanine-N(7)-)-methyltransferase non-catalytic subunit TRM82 OS=Lentinula edodes OX=5353 GN=TRM82 PE=3 SV=1	TRM82	0.98538	6.01e-05	117.3	VS(0.015)S(0.985)PLHGR	3	0.14819	3	1.012	0.818	0.941	1.083	1.091	1.057	1.166	0.13	extracellular	GO:0006396 RNA processing; GO:0036260 RNA capping; GO:0006725 cellular aromatic compound metabolic process; GO:0036265 RNA (guanine-N7)-methylation; GO:1901360 organic cyclic compound metabolic process; GO:0006807 nitrogen compound metabolic process; GO:0009452 7-methylguanosine RNA capping; GO:0044238 primary metabolic process; GO:0009451 RNA modification; GO:0044237 cellular metabolic process; …		GO:0043169 cation binding; GO:0046872 metal ion binding; GO:0005515 protein binding; GO:0008270 zinc ion binding; GO:0046914 transition metal ion binding; GO:0005488 binding; GO:0043167 ion binding;	K15443	TRM82, WDR4; tRNA (guanine-N(7)-)-methyltransferase subunit TRM82		IPR017986; IPR015943; IPR000433;	WD40-repeat-containing domain; WD40/YVTN repeat-like-containing domain; Zinc finger, ZZ-type;
A0A1Q3DWL4	731	S	tRNA (guanine-N(7)-)-methyltransferase non-catalytic subunit TRM82 OS=Lentinula edodes OX=5353 GN=TRM82 PE=3 SV=1	TRM82	0.806904	9.63e-13	109.72	DLDDDS(0.044)AT(0.342)VS(0.807)S(0.807)RDNGR	3	-1.3364	4	0.862	1.056	1.03	0.923	1.171	0.978	1.042	0.699	extracellular	GO:0006396 RNA processing; GO:0036260 RNA capping; GO:0006725 cellular aromatic compound metabolic process; GO:0036265 RNA (guanine-N7)-methylation; GO:1901360 organic cyclic compound metabolic process; GO:0006807 nitrogen compound metabolic process; GO:0009452 7-methylguanosine RNA capping; GO:0044238 primary metabolic process; GO:0009451 RNA modification; GO:0044237 cellular metabolic process; …		GO:0043169 cation binding; GO:0046872 metal ion binding; GO:0005515 protein binding; GO:0008270 zinc ion binding; GO:0046914 transition metal ion binding; GO:0005488 binding; GO:0043167 ion binding;	K15443	TRM82, WDR4; tRNA (guanine-N(7)-)-methyltransferase subunit TRM82		IPR017986; IPR015943; IPR000433;	WD40-repeat-containing domain; WD40/YVTN repeat-like-containing domain; Zinc finger, ZZ-type;
A0A1Q3DWL4	331	S	tRNA (guanine-N(7)-)-methyltransferase non-catalytic subunit TRM82 OS=Lentinula edodes OX=5353 GN=TRM82 PE=3 SV=1	TRM82	0.940705	1.34e-13	111.89	EGT(0.948)ES(0.111)RDS(0.941)VPPDGEEQTVVAVQK	3	-1.2626	2	0.93	1.029	1.03	0.968	1.038	1.025	1.014	0.734	extracellular	GO:0006396 RNA processing; GO:0036260 RNA capping; GO:0006725 cellular aromatic compound metabolic process; GO:0036265 RNA (guanine-N7)-methylation; GO:1901360 organic cyclic compound metabolic process; GO:0006807 nitrogen compound metabolic process; GO:0009452 7-methylguanosine RNA capping; GO:0044238 primary metabolic process; GO:0009451 RNA modification; GO:0044237 cellular metabolic process; …		GO:0043169 cation binding; GO:0046872 metal ion binding; GO:0005515 protein binding; GO:0008270 zinc ion binding; GO:0046914 transition metal ion binding; GO:0005488 binding; GO:0043167 ion binding;	K15443	TRM82, WDR4; tRNA (guanine-N(7)-)-methyltransferase subunit TRM82		IPR017986; IPR015943; IPR000433;	WD40-repeat-containing domain; WD40/YVTN repeat-like-containing domain; Zinc finger, ZZ-type;
A0A1Q3DWL4	728	T	tRNA (guanine-N(7)-)-methyltransferase non-catalytic subunit TRM82 OS=Lentinula edodes OX=5353 GN=TRM82 PE=3 SV=1	TRM82	0.972565	0.00747	55.755	DLDDDS(0.019)AT(0.973)VS(0.504)S(0.504)RDNGR	3	-0.55901	2	0.735	0.781	0.963	1.051	1.115	1.325	1.408	0.0327	extracellular	GO:0006396 RNA processing; GO:0036260 RNA capping; GO:0006725 cellular aromatic compound metabolic process; GO:0036265 RNA (guanine-N7)-methylation; GO:1901360 organic cyclic compound metabolic process; GO:0006807 nitrogen compound metabolic process; GO:0009452 7-methylguanosine RNA capping; GO:0044238 primary metabolic process; GO:0009451 RNA modification; GO:0044237 cellular metabolic process; …		GO:0043169 cation binding; GO:0046872 metal ion binding; GO:0005515 protein binding; GO:0008270 zinc ion binding; GO:0046914 transition metal ion binding; GO:0005488 binding; GO:0043167 ion binding;	K15443	TRM82, WDR4; tRNA (guanine-N(7)-)-methyltransferase subunit TRM82		IPR017986; IPR015943; IPR000433;	WD40-repeat-containing domain; WD40/YVTN repeat-like-containing domain; Zinc finger, ZZ-type;
A0A1Q3DWL4	730	S	tRNA (guanine-N(7)-)-methyltransferase non-catalytic subunit TRM82 OS=Lentinula edodes OX=5353 GN=TRM82 PE=3 SV=1	TRM82	0.806904	9.63e-13	109.72	DLDDDS(0.044)AT(0.342)VS(0.807)S(0.807)RDNGR	3	-1.3364	3	0.884	0.986	1.002	0.974	1.068	1.093	1.092	0.171	extracellular	GO:0006396 RNA processing; GO:0036260 RNA capping; GO:0006725 cellular aromatic compound metabolic process; GO:0036265 RNA (guanine-N7)-methylation; GO:1901360 organic cyclic compound metabolic process; GO:0006807 nitrogen compound metabolic process; GO:0009452 7-methylguanosine RNA capping; GO:0044238 primary metabolic process; GO:0009451 RNA modification; GO:0044237 cellular metabolic process; …		GO:0043169 cation binding; GO:0046872 metal ion binding; GO:0005515 protein binding; GO:0008270 zinc ion binding; GO:0046914 transition metal ion binding; GO:0005488 binding; GO:0043167 ion binding;	K15443	TRM82, WDR4; tRNA (guanine-N(7)-)-methyltransferase subunit TRM82		IPR017986; IPR015943; IPR000433;	WD40-repeat-containing domain; WD40/YVTN repeat-like-containing domain; Zinc finger, ZZ-type;
A0A1Q3DWM4	181	S	Uncharacterized protein OS=Lentinula edodes OX=5353 GN=LENED_000775 PE=4 SV=1	LENED_000775	0.846645	3.59e-23	153.72	PSLPSYGS(0.847)S(0.153)DPYGR	2	0.10225	1	0.953	0.814	0.864	1.009	1.135	1.197	1.27	0.025	nucleus							IPR009071;	High mobility group box domain;	K	KOG0527	HMG-box transcription factor
A0A1Q3DWM4	21	S	Uncharacterized protein OS=Lentinula edodes OX=5353 GN=LENED_000775 PE=4 SV=1	LENED_000775	0.924672	3.16e-06	57.339	NS(0.216)QS(0.797)PS(0.925)DDGS(0.042)NY(0.017)Y(0.004)QGDAVK	3	-0.70417	2	0.903	1.006	0.912	0.953	1.043	1.174	1.124	0.176	nucleus							IPR009071;	High mobility group box domain;	K	KOG0527	HMG-box transcription factor
A0A1Q3DWM4	206	S	Uncharacterized protein OS=Lentinula edodes OX=5353 GN=LENED_000775 PE=4 SV=1	LENED_000775	0.999499	0.000283	64.282	HPY(0.001)LNADRPNHHHHS(0.999)MS(0.999)PPLNHNAPLPS(1)PR	5	0.18353	3	0.952	1.122	0.934	1.003	1.007	1	1.001	0.95	nucleus							IPR009071;	High mobility group box domain;	K	KOG0527	HMG-box transcription factor
A0A1Q3DWM4	208	S	Uncharacterized protein OS=Lentinula edodes OX=5353 GN=LENED_000775 PE=4 SV=1	LENED_000775	0.999348	0.000283	64.282	HPY(0.001)LNADRPNHHHHS(0.999)MS(0.999)PPLNHNAPLPS(1)PR	5	0.18353	3	0.952	1.122	0.934	1.003	1.007	1	1.001	0.95	nucleus							IPR009071;	High mobility group box domain;	K	KOG0527	HMG-box transcription factor
A0A1Q3DWM4	294	S	Uncharacterized protein OS=Lentinula edodes OX=5353 GN=LENED_000775 PE=4 SV=1	LENED_000775	0.97554	4.58e-08	103.01	S(0.019)S(0.107)S(0.875)AGS(0.976)NS(0.023)MWPGT(0.001)ER	2	0.33433	2	0.946	0.97	1.119	0.95	0.905	1.129	0.983	0.836	nucleus							IPR009071;	High mobility group box domain;	K	KOG0527	HMG-box transcription factor
A0A1Q3DWM4	219	S	Uncharacterized protein OS=Lentinula edodes OX=5353 GN=LENED_000775 PE=4 SV=1	LENED_000775	0.999995	0.000563	64.282	HPY(0.005)LNADRPNHHHHS(0.999)MS(0.996)PPLNHNAPLPS(1)PR	5	0.29156	2	0.998	1.019	0.983	1.079	1.013	0.939	1.01	0.843	nucleus							IPR009071;	High mobility group box domain;	K	KOG0527	HMG-box transcription factor
A0A1Q3DWM4	149	T	Uncharacterized protein OS=Lentinula edodes OX=5353 GN=LENED_000775 PE=4 SV=1	LENED_000775	1	3.12e-111	253.21	TDTGVHSVDGPGT(1)PDAIHDDGLPR	3	0.42559	6	0.948	0.984	0.895	1.069	1.082	1.028	1.125	0.0203	nucleus							IPR009071;	High mobility group box domain;	K	KOG0527	HMG-box transcription factor
A0A1Q3DWM4	291	S	Uncharacterized protein OS=Lentinula edodes OX=5353 GN=LENED_000775 PE=4 SV=1	LENED_000775	0.874784	6.72e-25	176.85	S(0.019)S(0.107)S(0.875)AGS(0.976)NS(0.023)MWPGT(0.001)ER	2	0.33433	3	1.076	1.007	1.082	0.938	0.988	0.942	0.906	0.0259	nucleus							IPR009071;	High mobility group box domain;	K	KOG0527	HMG-box transcription factor
A0A1Q3DWM4	408	S	Uncharacterized protein OS=Lentinula edodes OX=5353 GN=LENED_000775 PE=4 SV=1	LENED_000775	0.988184	1.98e-28	138.49	S(0.012)YAPS(0.988)PPPLGGASFAQSASR	3	0.2054	5	1.047	1.072	0.982	0.923	1.065	0.935	0.943	0.314	nucleus							IPR009071;	High mobility group box domain;	K	KOG0527	HMG-box transcription factor
A0A1Q3DWM4	137	T	Uncharacterized protein OS=Lentinula edodes OX=5353 GN=LENED_000775 PE=4 SV=1	LENED_000775	0.918087	3.67e-51	171.79	RKT(0.918)DT(0.081)GVHS(0.001)VDGPGT(1)PDAIHDDGLPR	5	0.080719	3	0.766	0.817	0.77	1.245	1.169	1.203	1.537	9.92e-05	nucleus							IPR009071;	High mobility group box domain;	K	KOG0527	HMG-box transcription factor
A0A1Q3DWM4	19	S	Uncharacterized protein OS=Lentinula edodes OX=5353 GN=LENED_000775 PE=4 SV=1	LENED_000775	0.891899	3.16e-06	57.339	NS(0.211)QS(0.892)PS(0.889)DDGS(0.006)NY(0.001)YQGDAVK	3	0.087736	3	0.903	1.006	0.912	0.953	1.043	1.174	1.124	0.176	nucleus							IPR009071;	High mobility group box domain;	K	KOG0527	HMG-box transcription factor
A0A1Q3DWM4	284	S	Uncharacterized protein OS=Lentinula edodes OX=5353 GN=LENED_000775 PE=4 SV=1	LENED_000775	0.979877	0.00943	74.464	LDS(0.98)S(0.02)HGR	2	0.83673	2	0.969	0.865	0.884	1.042	1.124	1.106	1.204	0.0111	nucleus							IPR009071;	High mobility group box domain;	K	KOG0527	HMG-box transcription factor
A0A1Q3DWM4	5	Y	Uncharacterized protein OS=Lentinula edodes OX=5353 GN=LENED_000775 PE=4 SV=1	LENED_000775	0.88234	3.63e-08	102.03	T(0.002)S(0.002)QY(0.882)S(0.113)PIDAPGAAR	2	0.81283	1	0.737	1.41	0.974	0.868	0.913	1.117	0.929	0.837	nucleus							IPR009071;	High mobility group box domain;	K	KOG0527	HMG-box transcription factor
A0A1Q3DWN0	385	S	Nucleoporin nup82 OS=Lentinula edodes OX=5353 GN=LENED_000585 PE=4 SV=1	LENED_000585	1	5.85e-19	124.2	ITSFSLNPRPES(1)PLPK	3	-0.7463	2	0.871	0.847	0.831	1.116	1.216	1.1	1.346	0.000963	nucleus				K18719	NUP82; nucleoporin NUP82				YU	KOG4460	Nuclear pore complex, Nup88/rNup84 component
A0A1Q3DWN0	390	S	Nucleoporin nup82 OS=Lentinula edodes OX=5353 GN=LENED_000585 PE=4 SV=1	LENED_000585	1	4.04e-16	163	S(1)PADNNLVQSTSR	3	0.55041	2	0.992	0.899	0.969	1.032	1.085	1.032	1.101	0.0467	nucleus				K18719	NUP82; nucleoporin NUP82				YU	KOG4460	Nuclear pore complex, Nup88/rNup84 component
A0A1Q3DWN3	1408	T	Growth arrest-specific 2-like OS=Lentinula edodes OX=5353 GN=LENED_000868 PE=4 SV=1	LENED_000868	0.999914	0.000417	76.301	EQNTPPGPPRT(1)PEPR	3	-0.50031	1	0.848	0.814	0.981	1.091	0.985	1.267	1.265	0.0655
A0A1Q3DWN3	1401	T	Growth arrest-specific 2-like OS=Lentinula edodes OX=5353 GN=LENED_000868 PE=4 SV=1	LENED_000868	1	0.00728	66.708	EQNT(1)PPGPPR	2	-0.48789	1	0.97	1.191	1.161	0.818	1.006	0.905	0.821	0.0897
A0A1Q3DWN5	206	T	Fe-S cluster assembly protein DRE2 OS=Lentinula edodes OX=5353 GN=DRE2 PE=3 SV=1	DRE2	0.983681	1.09e-06	93.92	ARPVPTCEPVNPS(0.016)T(0.984)PR	3	-0.18885	1	1.038	1.033	0.99	0.833	0.947	1.158	0.96	0.657	extracellular	GO:0006790 sulfur compound metabolic process; GO:0044085 cellular component biogenesis; GO:0051188 cofactor biosynthetic process; GO:0016043 cellular component organization; GO:0008152 metabolic process; GO:0031163 metallo-sulfur cluster assembly; GO:0022607 cellular component assembly; GO:0016226 iron-sulfur cluster assembly; GO:0009058 biosynthetic process; GO:0009987 cellular process; GO:00442…	GO:0044424 intracellular part; GO:0005623 cell; GO:0044464 cell part; GO:0005622 intracellular; GO:0005737 cytoplasm;	GO:0051536 iron-sulfur cluster binding; GO:0005488 binding; GO:0051540 metal cluster binding;	K22746			IPR031838;	Fe-S cluster assembly protein Dre2, N-terminal;	S	KOG4020	Protein DRE2, required for cell viability
A0A1Q3DWN8	272	S	Uncharacterized protein OS=Lentinula edodes OX=5353 GN=LENED_000595 PE=4 SV=1	LENED_000595	1	7.74e-11	132.9	LLVQQPLHPS(1)R	3	0.23185	1	1.014	1.068	1.328	0.73	0.787	1.114	0.772	0.155	cytoskeleton			GO:0046872 metal ion binding; GO:0043169 cation binding; GO:0005488 binding; GO:0043167 ion binding;				IPR000571;	Zinc finger, CCCH-type;
A0A1Q3DWN8	53	S	Uncharacterized protein OS=Lentinula edodes OX=5353 GN=LENED_000595 PE=4 SV=1	LENED_000595	1	7.42e-11	135.14	AHS(1)VALEASER	3	-0.46727	3	1.059	0.903	0.983	1.005	1.054	1.008	1.041	0.431	cytoskeleton			GO:0046872 metal ion binding; GO:0043169 cation binding; GO:0005488 binding; GO:0043167 ion binding;				IPR000571;	Zinc finger, CCCH-type;
A0A1Q3DWN8	277	T	Uncharacterized protein OS=Lentinula edodes OX=5353 GN=LENED_000595 PE=4 SV=1	LENED_000595	0.978913	1.99e-10	73.176	QQLT(0.979)PLS(0.021)MAASMEPVAGPS(0.015)HGGLVS(0.158)PQS(0.827)PVCIGMR	4	-0.10459	1	1.23	0.697	1.162	0.991	0.979	0.973	0.953	0.93	cytoskeleton			GO:0046872 metal ion binding; GO:0043169 cation binding; GO:0005488 binding; GO:0043167 ion binding;				IPR000571;	Zinc finger, CCCH-type;
A0A1Q3DWN8	301	S	Uncharacterized protein OS=Lentinula edodes OX=5353 GN=LENED_000595 PE=4 SV=1	LENED_000595	0.826818	1.99e-10	73.176	QQLT(0.979)PLS(0.021)MAASMEPVAGPS(0.015)HGGLVS(0.158)PQS(0.827)PVCIGMR	4	-0.10459	1	1.23	0.697	1.162	0.991	0.979	0.973	0.953	0.93	cytoskeleton			GO:0046872 metal ion binding; GO:0043169 cation binding; GO:0005488 binding; GO:0043167 ion binding;				IPR000571;	Zinc finger, CCCH-type;
A0A1Q3DWP0	74	S	Ny-ren-24 antigen OS=Lentinula edodes OX=5353 GN=LENED_000877 PE=4 SV=1	LENED_000877	1	0.0451	49.483	DRS(1)FS(1)RDR	2	-0.47893	1	0.734	0.83	0.706	1.27	1.214	1.209	1.627	0.000677	nucleus			GO:0005515 protein binding; GO:0005488 binding;				IPR019134; IPR018816;	Cactin, C-terminal; Cactin, central domain;	J	KOG2472	Phenylalanyl-tRNA synthetase beta subunit
A0A1Q3DWP0	12	S	Ny-ren-24 antigen OS=Lentinula edodes OX=5353 GN=LENED_000877 PE=4 SV=1	LENED_000877	0.927234	1.49e-07	119.25	HS(0.036)S(0.037)HS(0.927)IS(1)PHR	3	-0.60089	3	0.627	0.58	0.636	1.652	1.193	1.268	2.232	0.00158	nucleus			GO:0005515 protein binding; GO:0005488 binding;				IPR019134; IPR018816;	Cactin, C-terminal; Cactin, central domain;	J	KOG2472	Phenylalanyl-tRNA synthetase beta subunit
A0A1Q3DWP0	14	S	Ny-ren-24 antigen OS=Lentinula edodes OX=5353 GN=LENED_000877 PE=4 SV=1	LENED_000877	0.999825	1.49e-07	119.25	HS(0.036)S(0.037)HS(0.927)IS(1)PHR	3	-0.60089	4	0.637	0.663	0.672	1.571	1.189	1.233	2.025	0.00142	nucleus			GO:0005515 protein binding; GO:0005488 binding;				IPR019134; IPR018816;	Cactin, C-terminal; Cactin, central domain;	J	KOG2472	Phenylalanyl-tRNA synthetase beta subunit
A0A1Q3DWP0	445	S	Ny-ren-24 antigen OS=Lentinula edodes OX=5353 GN=LENED_000877 PE=4 SV=1	LENED_000877	0.982157	1.43e-10	158.86	S(0.003)MS(0.982)PT(0.015)LIDITK	2	-0.075843	3	0.932	0.837	0.778	1.204	1.139	1.095	1.35	0.007	nucleus			GO:0005515 protein binding; GO:0005488 binding;				IPR019134; IPR018816;	Cactin, C-terminal; Cactin, central domain;	J	KOG2472	Phenylalanyl-tRNA synthetase beta subunit
A0A1Q3DWP0	72	S	Ny-ren-24 antigen OS=Lentinula edodes OX=5353 GN=LENED_000877 PE=4 SV=1	LENED_000877	1	0.0451	49.483	DRS(1)FS(1)RDR	2	-0.47893	1	0.734	0.83	0.706	1.27	1.214	1.209	1.627	0.000677	nucleus			GO:0005515 protein binding; GO:0005488 binding;				IPR019134; IPR018816;	Cactin, C-terminal; Cactin, central domain;	J	KOG2472	Phenylalanyl-tRNA synthetase beta subunit
A0A1Q3DWP0	10	S	Ny-ren-24 antigen OS=Lentinula edodes OX=5353 GN=LENED_000877 PE=4 SV=1	LENED_000877	0.917948	0.0173	54.898	HS(0.499)S(0.918)HS(0.584)IS(1)PHR	2	-0.030891	1	0.719	0.747	0.878	1.666	0.918	1.09	1.567	0.088	nucleus			GO:0005515 protein binding; GO:0005488 binding;				IPR019134; IPR018816;	Cactin, C-terminal; Cactin, central domain;	J	KOG2472	Phenylalanyl-tRNA synthetase beta subunit
A0A1Q3DWP6	172	S	Uncharacterized protein OS=Lentinula edodes OX=5353 GN=LENED_000881 PE=4 SV=1	LENED_000881	1	1.39e-12	120.11	SAFTPIFEDDS(1)PEFR	3	-0.20498	2	1.118	0.906	1.014	1.105	0.883	1	0.984	0.857
A0A1Q3DWQ9	229	S	Asparaginyl-trna synthetase OS=Lentinula edodes OX=5353 GN=LENED_000618 PE=4 SV=1	LENED_000618	0.997309	0.000129	97.203	T(0.003)NPS(0.997)IQADLR	2	-0.0042799	1	0.908	0.973	0.995	1.043	1.109	0.991	1.093	0.106	cytoplasm	GO:0006518 peptide metabolic process; GO:0006725 cellular aromatic compound metabolic process; GO:0044267 cellular protein metabolic process; GO:0044699 single-organism process; GO:0009058 biosynthetic process; GO:0006421 asparaginyl-tRNA aminoacylation; GO:1901566 organonitrogen compound biosynthetic process; GO:0043039 tRNA aminoacylation; GO:0044237 cellular metabolic process; GO:0071704 organ…	GO:0044424 intracellular part; GO:0005623 cell; GO:0044464 cell part; GO:0005622 intracellular; GO:0005737 cytoplasm;	GO:0016876 ligase activity, forming aminoacyl-tRNA and related compounds; GO:0005524 ATP binding; GO:1901265 nucleoside phosphate binding; GO:0016875 ligase activity, forming carbon-oxygen bonds; GO:0016874 ligase activity; GO:0001882 nucleoside binding; GO:0043167 ion binding; GO:0000166 nucleotide binding; GO:0097159 organic cyclic compound binding; GO:1901363 heterocyclic compound binding; GO:…	K01893	NARS, asnS; asparaginyl-tRNA synthetase [EC:6.1.1.22]	tms00970 Aminoacyl-tRNA biosynthesis - Tremella mesenterica;	IPR012340; IPR004364; IPR004365; IPR006195;	Nucleic acid-binding, OB-fold; Aminoacyl-tRNA synthetase, class II (D/K/N); OB-fold nucleic acid binding domain, AA-tRNA synthetase-type; Aminoacyl-tRNA synthetase, class II;	J	KOG0555	Asparaginyl-tRNA synthetase
A0A1Q3DWQ9	55	S	Asparaginyl-trna synthetase OS=Lentinula edodes OX=5353 GN=LENED_000618 PE=4 SV=1	LENED_000618	0.95746	0.0007	52.72	DANTSY(0.008)DEPT(0.034)QS(0.957)AIK	3	-1.1109	1									cytoplasm	GO:0006518 peptide metabolic process; GO:0006725 cellular aromatic compound metabolic process; GO:0044267 cellular protein metabolic process; GO:0044699 single-organism process; GO:0009058 biosynthetic process; GO:0006421 asparaginyl-tRNA aminoacylation; GO:1901566 organonitrogen compound biosynthetic process; GO:0043039 tRNA aminoacylation; GO:0044237 cellular metabolic process; GO:0071704 organ…	GO:0044424 intracellular part; GO:0005623 cell; GO:0044464 cell part; GO:0005622 intracellular; GO:0005737 cytoplasm;	GO:0016876 ligase activity, forming aminoacyl-tRNA and related compounds; GO:0005524 ATP binding; GO:1901265 nucleoside phosphate binding; GO:0016875 ligase activity, forming carbon-oxygen bonds; GO:0016874 ligase activity; GO:0001882 nucleoside binding; GO:0043167 ion binding; GO:0000166 nucleotide binding; GO:0097159 organic cyclic compound binding; GO:1901363 heterocyclic compound binding; GO:…	K01893	NARS, asnS; asparaginyl-tRNA synthetase [EC:6.1.1.22]	tms00970 Aminoacyl-tRNA biosynthesis - Tremella mesenterica;	IPR012340; IPR004364; IPR004365; IPR006195;	Nucleic acid-binding, OB-fold; Aminoacyl-tRNA synthetase, class II (D/K/N); OB-fold nucleic acid binding domain, AA-tRNA synthetase-type; Aminoacyl-tRNA synthetase, class II;	J	KOG0555	Asparaginyl-tRNA synthetase
A0A1Q3DWS6	941	T	Proteasome endopeptidase complex OS=Lentinula edodes OX=5353 GN=LENED_000919 PE=3 SV=1	LENED_000919	0.779153	0.000234	61.096	DVPATAPAPAAT(0.19)T(0.779)DEDVQMT(0.031)E	2	0.36836	2	1.01	1.232	1.126	0.943	0.964	0.791	0.801	0.059	plasma membrane	GO:0051188 cofactor biosynthetic process; GO:0046148 pigment biosynthetic process; GO:0051603 proteolysis involved in cellular protein catabolic process; GO:0006784 heme a biosynthetic process; GO:0044257 cellular protein catabolic process; GO:0006725 cellular aromatic compound metabolic process; GO:0006783 heme biosynthetic process; GO:0044267 cellular protein metabolic process; GO:0044699 singl…	GO:0016020 membrane; GO:0019773 proteasome core complex, alpha-subunit complex; GO:0000502 proteasome complex; GO:0031224 intrinsic component of membrane; GO:0032991 macromolecular complex; GO:0044424 intracellular part; GO:0005623 cell; GO:0016021 integral component of membrane; GO:1905369 endopeptidase complex; GO:1902494 catalytic complex; GO:0005622 intracellular; GO:0044464 cell part; GO:004…	GO:0016627 oxidoreductase activity, acting on the CH-CH group of donors; GO:0004175 endopeptidase activity; GO:0004298 threonine-type endopeptidase activity; GO:0008233 peptidase activity; GO:0070003 threonine-type peptidase activity; GO:0003824 catalytic activity; GO:0070011 peptidase activity, acting on L-amino acid peptides; GO:0016787 hydrolase activity; GO:0016491 oxidoreductase activity;	K02725	PSMA1; 20S proteasome subunit alpha 6 [EC:3.4.25.1]	tms03050 Proteasome - Tremella mesenterica;	IPR029055; IPR000426;	Nucleophile aminohydrolases, N-terminal; Proteasome alpha-subunit, N-terminal domain;	O	KOG0863	20S proteasome, regulatory subunit alpha type PSMA1/PRE5
A0A1Q3DWS6	948	T	Proteasome endopeptidase complex OS=Lentinula edodes OX=5353 GN=LENED_000919 PE=3 SV=1	LENED_000919	0.999947	1.72e-13	110.06	DVPATAPAPAATTDEDVQMT(1)E	2	0.91003	3	1.001	1.038	1.043	1.01	0.907	1.027	0.955	0.315	plasma membrane	GO:0051188 cofactor biosynthetic process; GO:0046148 pigment biosynthetic process; GO:0051603 proteolysis involved in cellular protein catabolic process; GO:0006784 heme a biosynthetic process; GO:0044257 cellular protein catabolic process; GO:0006725 cellular aromatic compound metabolic process; GO:0006783 heme biosynthetic process; GO:0044267 cellular protein metabolic process; GO:0044699 singl…	GO:0016020 membrane; GO:0019773 proteasome core complex, alpha-subunit complex; GO:0000502 proteasome complex; GO:0031224 intrinsic component of membrane; GO:0032991 macromolecular complex; GO:0044424 intracellular part; GO:0005623 cell; GO:0016021 integral component of membrane; GO:1905369 endopeptidase complex; GO:1902494 catalytic complex; GO:0005622 intracellular; GO:0044464 cell part; GO:004…	GO:0016627 oxidoreductase activity, acting on the CH-CH group of donors; GO:0004175 endopeptidase activity; GO:0004298 threonine-type endopeptidase activity; GO:0008233 peptidase activity; GO:0070003 threonine-type peptidase activity; GO:0003824 catalytic activity; GO:0070011 peptidase activity, acting on L-amino acid peptides; GO:0016787 hydrolase activity; GO:0016491 oxidoreductase activity;	K02725	PSMA1; 20S proteasome subunit alpha 6 [EC:3.4.25.1]	tms03050 Proteasome - Tremella mesenterica;	IPR029055; IPR000426;	Nucleophile aminohydrolases, N-terminal; Proteasome alpha-subunit, N-terminal domain;	O	KOG0863	20S proteasome, regulatory subunit alpha type PSMA1/PRE5
A0A1Q3DWT1	371	S	Dual specificity protein phosphatase PPS1 OS=Lentinula edodes OX=5353 GN=LENED_000843 PE=4 SV=1	LENED_000843	0.95991	5.67e-05	55.765	ASDLLRPVCGS(0.96)ET(0.336)S(0.336)S(0.336)HS(0.032)KPHEYTR	4	0.39839	1	1.072	1.264	1.175	0.84	0.862	0.851	0.727	0.0225	nucleus				K04459	DUSP, MKP; dual specificity MAP kinase phosphatase [EC:3.1.3.16 3.1.3.48]				V	KOG1716	Dual specificity phosphatase
A0A1Q3DWT1	346	T	Dual specificity protein phosphatase PPS1 OS=Lentinula edodes OX=5353 GN=LENED_000843 PE=4 SV=1	LENED_000843	1	7.4e-06	88.283	T(1)PPPPPPPILTSTFR	3	0.20291	3	1.125	1.226	0.994	0.85	0.898	0.94	0.804	0.0329	nucleus				K04459	DUSP, MKP; dual specificity MAP kinase phosphatase [EC:3.1.3.16 3.1.3.48]				V	KOG1716	Dual specificity phosphatase
A0A1Q3DWT4	199	S	Uncharacterized protein OS=Lentinula edodes OX=5353 GN=LENED_000921 PE=4 SV=1	LENED_000921	1	0.000128	76.145	HVNHAS(1)PQHQPPAK	4	0.36614	1	0.858	1.045	0.846	0.98	1.22	1.043	1.18	0.154
A0A1Q3DWT5	237	S	Uncharacterized protein OS=Lentinula edodes OX=5353 GN=LENED_000738 PE=4 SV=1	LENED_000738	0.836099	1.89e-06	92.439	T(0.164)DS(0.836)LPPPLASIEALR	3	-0.60457	2	0.657	0.628	0.905	1.499	1.199	1.11	1.739	0.0187
A0A1Q3DWU1	133	T	40S ribosomal protein S7 OS=Lentinula edodes OX=5353 GN=LENED_000946 PE=3 SV=1	LENED_000946	0.999754	2.55e-06	120.57	T(1)LTNVHEK	3	0.21879	6	1.174	1.276	1.228	0.832	0.75	0.82	0.653	0.000458	nucleus	GO:0006518 peptide metabolic process; GO:0043043 peptide biosynthetic process; GO:0044267 cellular protein metabolic process; GO:0006807 nitrogen compound metabolic process; GO:0009058 biosynthetic process; GO:0043603 cellular amide metabolic process; GO:0044238 primary metabolic process; GO:1901566 organonitrogen compound biosynthetic process; GO:1901576 organic substance biosynthetic process; G…	GO:0005840 ribosome; GO:0043226 organelle; GO:0043229 intracellular organelle; GO:0043232 intracellular non-membrane-bounded organelle; GO:0044464 cell part; GO:0005622 intracellular; GO:0005737 cytoplasm; GO:0032991 macromolecular complex; GO:0044424 intracellular part; GO:1990904 ribonucleoprotein complex; GO:0005623 cell; GO:0030529 intracellular ribonucleoprotein complex; GO:0044444 cytoplasm…	GO:0003735 structural constituent of ribosome; GO:0005198 structural molecule activity;	K02993	RP-S7e, RPS7; small subunit ribosomal protein S7e	tms03010 Ribosome - Tremella mesenterica;			J	KOG3320	40S ribosomal protein S7
A0A1Q3DWU1	187	S	40S ribosomal protein S7 OS=Lentinula edodes OX=5353 GN=LENED_000946 PE=3 SV=1	LENED_000946	0.920853	2.72e-06	132.32	LDS(0.001)FS(0.078)S(0.921)VYR	2	1.2916	1	1.069	1.29	0.997	0.752	0.924	0.992	0.795	0.112	nucleus	GO:0006518 peptide metabolic process; GO:0043043 peptide biosynthetic process; GO:0044267 cellular protein metabolic process; GO:0006807 nitrogen compound metabolic process; GO:0009058 biosynthetic process; GO:0043603 cellular amide metabolic process; GO:0044238 primary metabolic process; GO:1901566 organonitrogen compound biosynthetic process; GO:1901576 organic substance biosynthetic process; G…	GO:0005840 ribosome; GO:0043226 organelle; GO:0043229 intracellular organelle; GO:0043232 intracellular non-membrane-bounded organelle; GO:0044464 cell part; GO:0005622 intracellular; GO:0005737 cytoplasm; GO:0032991 macromolecular complex; GO:0044424 intracellular part; GO:1990904 ribonucleoprotein complex; GO:0005623 cell; GO:0030529 intracellular ribonucleoprotein complex; GO:0044444 cytoplasm…	GO:0003735 structural constituent of ribosome; GO:0005198 structural molecule activity;	K02993	RP-S7e, RPS7; small subunit ribosomal protein S7e	tms03010 Ribosome - Tremella mesenterica;			J	KOG3320	40S ribosomal protein S7
A0A1Q3DWU1	135	T	40S ribosomal protein S7 OS=Lentinula edodes OX=5353 GN=LENED_000946 PE=3 SV=1	LENED_000946	0.996928	0.000762	100.38	T(0.003)LT(0.997)NVHEK	3	-0.26674	2	0.976	1.105	0.984	1.008	0.984	0.971	0.967	0.48	nucleus	GO:0006518 peptide metabolic process; GO:0043043 peptide biosynthetic process; GO:0044267 cellular protein metabolic process; GO:0006807 nitrogen compound metabolic process; GO:0009058 biosynthetic process; GO:0043603 cellular amide metabolic process; GO:0044238 primary metabolic process; GO:1901566 organonitrogen compound biosynthetic process; GO:1901576 organic substance biosynthetic process; G…	GO:0005840 ribosome; GO:0043226 organelle; GO:0043229 intracellular organelle; GO:0043232 intracellular non-membrane-bounded organelle; GO:0044464 cell part; GO:0005622 intracellular; GO:0005737 cytoplasm; GO:0032991 macromolecular complex; GO:0044424 intracellular part; GO:1990904 ribonucleoprotein complex; GO:0005623 cell; GO:0030529 intracellular ribonucleoprotein complex; GO:0044444 cytoplasm…	GO:0003735 structural constituent of ribosome; GO:0005198 structural molecule activity;	K02993	RP-S7e, RPS7; small subunit ribosomal protein S7e	tms03010 Ribosome - Tremella mesenterica;			J	KOG3320	40S ribosomal protein S7
A0A1Q3DWU3	185	T	Eukaryotic translation initiation factor 3 subunit G OS=Lentinula edodes OX=5353 GN=TIF35 PE=3 SV=1	TIF35	0.999791	0.00185	115.86	GT(1)GETMR	2	0.61022	1	1.188	1.239	1.302	0.82	0.647	0.883	0.63	0.00854	cytoplasm,nucleus		GO:0044464 cell part; GO:0005622 intracellular; GO:0005737 cytoplasm; GO:0032991 macromolecular complex; GO:0044424 intracellular part; GO:0005623 cell; GO:0043234 protein complex; GO:0044444 cytoplasmic part; GO:0005852 eukaryotic translation initiation factor 3 complex;	GO:0097159 organic cyclic compound binding; GO:1901363 heterocyclic compound binding; GO:0003723 RNA binding; GO:0008135 translation factor activity, RNA binding; GO:1901265 nucleoside phosphate binding; GO:0005488 binding; GO:0003676 nucleic acid binding; GO:0003743 translation initiation factor activity; GO:0000166 nucleotide binding; GO:0036094 small molecule binding;	K03248	EIF3G; translation initiation factor 3 subunit G	tms03013 RNA transport - Tremella mesenterica;	IPR000504; IPR024675; IPR012677; IPR034240;	RNA recognition motif domain; Eukaryotic translation initiation factor 3 subunit G, N-terminal; Nucleotide-binding alpha-beta plait domain; eIF3G, RNA recognition motif;	J	KOG0122	Translation initiation factor 3, subunit g (eIF-3g)
A0A1Q3DWU3	17	S	Eukaryotic translation initiation factor 3 subunit G OS=Lentinula edodes OX=5353 GN=TIF35 PE=3 SV=1	TIF35	0.999999	5.51e-06	84.68	TSWADDVDELVS(1)GQQEDDNIR	3	-0.32841	1	0.884	1.119	1.37	0.781	0.898	1.004	0.795	0.209	cytoplasm,nucleus		GO:0044464 cell part; GO:0005622 intracellular; GO:0005737 cytoplasm; GO:0032991 macromolecular complex; GO:0044424 intracellular part; GO:0005623 cell; GO:0043234 protein complex; GO:0044444 cytoplasmic part; GO:0005852 eukaryotic translation initiation factor 3 complex;	GO:0097159 organic cyclic compound binding; GO:1901363 heterocyclic compound binding; GO:0003723 RNA binding; GO:0008135 translation factor activity, RNA binding; GO:1901265 nucleoside phosphate binding; GO:0005488 binding; GO:0003676 nucleic acid binding; GO:0003743 translation initiation factor activity; GO:0000166 nucleotide binding; GO:0036094 small molecule binding;	K03248	EIF3G; translation initiation factor 3 subunit G	tms03013 RNA transport - Tremella mesenterica;	IPR000504; IPR024675; IPR012677; IPR034240;	RNA recognition motif domain; Eukaryotic translation initiation factor 3 subunit G, N-terminal; Nucleotide-binding alpha-beta plait domain; eIF3G, RNA recognition motif;	J	KOG0122	Translation initiation factor 3, subunit g (eIF-3g)
A0A1Q3DWU5	281	S	Uncharacterized protein OS=Lentinula edodes OX=5353 GN=LENED_000747 PE=4 SV=1	LENED_000747	1	1.66e-10	162.32	IIQQS(1)GHDFAR	3	0.58097	1	1.031	1.206	1.339	0.82	0.76	0.919	0.699	0.0193
A0A1Q3DWU5	272	S	Uncharacterized protein OS=Lentinula edodes OX=5353 GN=LENED_000747 PE=4 SV=1	LENED_000747	0.996142	0.000519	90.614	TIT(0.004)DS(0.996)EVGR	2	-0.22754	1	1.2	1.261	1.215	0.852	0.76	0.791	0.654	0.000316
A0A1Q3DWU7	12	S	Uncharacterized protein OS=Lentinula edodes OX=5353 GN=LENED_000865 PE=4 SV=1	LENED_000865	0.999981	3.17e-38	153.14	RS(1)LS(1)PDDYSVFDSSPTNLTAK	3	-2.1204	2	1.104	1.08	1.137	0.888	0.969	0.872	0.822	0.0053
A0A1Q3DWU7	14	S	Uncharacterized protein OS=Lentinula edodes OX=5353 GN=LENED_000865 PE=4 SV=1	LENED_000865	0.999898	3.94e-28	141	RS(1)LS(1)PDDYSVFDSSPTNLTAK	3	-2.1204	1	1.154	0.982	1.12	0.96	0.884	0.942	0.856	0.05
A0A1Q3DWW2	94	S	Uncharacterized protein OS=Lentinula edodes OX=5353 GN=LENED_000966 PE=4 SV=1	LENED_000966	0.996817	1.37e-11	98.397	RPS(0.997)Y(0.003)HGDFIPPTSPFLSDGYRPDSDPYFR	4	-0.932	3	0.921	1.01	1.1	1.053	0.97	0.983	0.992	0.918	nucleus
A0A1Q3DWX0	8	S	Uncharacterized protein OS=Lentinula edodes OX=5353 GN=LENED_000671 PE=4 SV=1	LENED_000671	0.930454	0.000518	74.296	T(0.067)S(0.93)LPPPPEVIIY(0.003)R	2	-0.26334	1
A0A1Q3DWX0	149	S	Uncharacterized protein OS=Lentinula edodes OX=5353 GN=LENED_000671 PE=4 SV=1	LENED_000671	1	1.43e-06	134.3	PHS(1)PAGSVK	3	-0.54012	2	0.817	0.696	0.847	1.285	1.197	1.14	1.535	0.00348
A0A1Q3DWX2	662	S	Uncharacterized protein OS=Lentinula edodes OX=5353 GN=LENED_000976 PE=4 SV=1	LENED_000976	0.998272	2.16e-07	107.98	KGS(0.998)MGT(0.002)VVELWR	3	0.37821	1	1.415	1.103	1.095	0.709	0.861	0.859	0.672	0.0206
A0A1Q3DWX2	674	S	Uncharacterized protein OS=Lentinula edodes OX=5353 GN=LENED_000976 PE=4 SV=1	LENED_000976	0.935696	0.000959	80.632	KS(0.053)S(0.936)LFS(0.004)GT(0.007)DR	3	1.0096	2	1.155	1.243	1.214	0.758	0.826	0.868	0.679	0.001
A0A1Q3DWX6	32	S	Cell cycle arrest in response to pheromone-related protein OS=Lentinula edodes OX=5353 GN=LENED_000882 PE=4 SV=1	LENED_000882	1	0.00122	80.69	AMVGS(1)VPKPK	3	-0.82196	1	0.936	1.062	0.904	0.943	1.11	1.047	1.068	0.388	cytoplasm,nucleus									S	KOG3680	Uncharacterized conserved protein
A0A1Q3DWX8	196	T	Forkhead-like transcriptional regulator OS=Lentinula edodes OX=5353 GN=LENED_000897 PE=4 SV=1	LENED_000897	0.999997	0.000305	58.272	QIKPPT(1)PPPELQLGNSNLIAR	4	-0.96943	1
A0A1Q3DWY4	1492	S	Tho2 protein OS=Lentinula edodes OX=5353 GN=LENED_000907 PE=4 SV=1	LENED_000907	0.999994	1.15e-09	102.69	VRPDIS(1)NPAS(0.992)PVPS(0.008)VDK	3	0.45789	3	0.978	1.074	1.091	1.029	0.949	0.924	0.923	0.165	nucleus				K12879	THOC2; THO complex subunit 2	tms03013 RNA transport - Tremella mesenterica; tms03040 Spliceosome - Tremella mesenterica;	IPR021418; IPR032302; IPR021726;	THO complex, subunitTHOC2, C-terminal; THO complex subunit 2, N-terminal domain; THO complex, subunitTHOC2, N-terminal;	K	KOG1874	KEKE-like motif-containing transcription regulator (Rlr1)/suppressor of sin4
A0A1Q3DWY4	1683	S	Tho2 protein OS=Lentinula edodes OX=5353 GN=LENED_000907 PE=4 SV=1	LENED_000907	0.999937	6.92e-16	138.28	TTTGDS(1)DRDR	3	0.75584	4	0.788	0.865	0.838	1.166	1.111	1.209	1.399	0.000795	nucleus				K12879	THOC2; THO complex subunit 2	tms03013 RNA transport - Tremella mesenterica; tms03040 Spliceosome - Tremella mesenterica;	IPR021418; IPR032302; IPR021726;	THO complex, subunitTHOC2, C-terminal; THO complex subunit 2, N-terminal domain; THO complex, subunitTHOC2, N-terminal;	K	KOG1874	KEKE-like motif-containing transcription regulator (Rlr1)/suppressor of sin4
A0A1Q3DWY4	1619	S	Tho2 protein OS=Lentinula edodes OX=5353 GN=LENED_000907 PE=4 SV=1	LENED_000907	0.968501	4.37e-09	121.13	S(0.995)AS(0.969)PS(0.068)T(0.06)RPGT(0.909)R	2	-0.29422	6	0.984	0.911	0.917	1.063	1.074	1.054	1.135	0.00734	nucleus				K12879	THOC2; THO complex subunit 2	tms03013 RNA transport - Tremella mesenterica; tms03040 Spliceosome - Tremella mesenterica;	IPR021418; IPR032302; IPR021726;	THO complex, subunitTHOC2, C-terminal; THO complex subunit 2, N-terminal domain; THO complex, subunitTHOC2, N-terminal;	K	KOG1874	KEKE-like motif-containing transcription regulator (Rlr1)/suppressor of sin4
A0A1Q3DWY4	1496	S	Tho2 protein OS=Lentinula edodes OX=5353 GN=LENED_000907 PE=4 SV=1	LENED_000907	0.997874	7.2e-25	136.67	VRPDISNPAS(0.998)PVPS(0.002)VDK	4	0.47687	3	1.003	0.928	0.927	1.058	1.038	1.052	1.101	0.0219	nucleus				K12879	THOC2; THO complex subunit 2	tms03013 RNA transport - Tremella mesenterica; tms03040 Spliceosome - Tremella mesenterica;	IPR021418; IPR032302; IPR021726;	THO complex, subunitTHOC2, C-terminal; THO complex subunit 2, N-terminal domain; THO complex, subunitTHOC2, N-terminal;	K	KOG1874	KEKE-like motif-containing transcription regulator (Rlr1)/suppressor of sin4
A0A1Q3DWY4	1544	S	Tho2 protein OS=Lentinula edodes OX=5353 GN=LENED_000907 PE=4 SV=1	LENED_000907	0.999788	2.56e-13	111.45	ETTLHPPPS(1)PPLGNER	3	-0.24092	4	0.91	1.105	0.981	0.915	1.035	1.066	1.007	0.921	nucleus				K12879	THOC2; THO complex subunit 2	tms03013 RNA transport - Tremella mesenterica; tms03040 Spliceosome - Tremella mesenterica;	IPR021418; IPR032302; IPR021726;	THO complex, subunitTHOC2, C-terminal; THO complex subunit 2, N-terminal domain; THO complex, subunitTHOC2, N-terminal;	K	KOG1874	KEKE-like motif-containing transcription regulator (Rlr1)/suppressor of sin4
A0A1Q3DWY4	1612	S	Tho2 protein OS=Lentinula edodes OX=5353 GN=LENED_000907 PE=4 SV=1	LENED_000907	1	1.19e-09	137.68	AT(0.003)NGS(0.997)AAAS(1)PR	2	0.26105	3	0.857	1.003	0.988	1.148	1.032	0.997	1.116	0.169	nucleus				K12879	THOC2; THO complex subunit 2	tms03013 RNA transport - Tremella mesenterica; tms03040 Spliceosome - Tremella mesenterica;	IPR021418; IPR032302; IPR021726;	THO complex, subunitTHOC2, C-terminal; THO complex subunit 2, N-terminal domain; THO complex, subunitTHOC2, N-terminal;	K	KOG1874	KEKE-like motif-containing transcription regulator (Rlr1)/suppressor of sin4
A0A1Q3DWY4	1626	T	Tho2 protein OS=Lentinula edodes OX=5353 GN=LENED_000907 PE=4 SV=1	LENED_000907	0.90884	0.00423	57.595	S(0.995)AS(0.969)PS(0.068)T(0.06)RPGT(0.909)R	2	-0.29422	1	1.195	0.759	0.975	1.024	1.093	0.965	1.052	0.65	nucleus				K12879	THOC2; THO complex subunit 2	tms03013 RNA transport - Tremella mesenterica; tms03040 Spliceosome - Tremella mesenterica;	IPR021418; IPR032302; IPR021726;	THO complex, subunitTHOC2, C-terminal; THO complex subunit 2, N-terminal domain; THO complex, subunitTHOC2, N-terminal;	K	KOG1874	KEKE-like motif-containing transcription regulator (Rlr1)/suppressor of sin4
A0A1Q3DWY4	1664	S	Tho2 protein OS=Lentinula edodes OX=5353 GN=LENED_000907 PE=4 SV=1	LENED_000907	0.976392	4.13e-05	130.01	RDS(0.976)LT(0.024)HNR	2	0.19612	5	0.846	0.874	0.848	1.163	1.111	1.144	1.331	7.66e-05	nucleus				K12879	THOC2; THO complex subunit 2	tms03013 RNA transport - Tremella mesenterica; tms03040 Spliceosome - Tremella mesenterica;	IPR021418; IPR032302; IPR021726;	THO complex, subunitTHOC2, C-terminal; THO complex subunit 2, N-terminal domain; THO complex, subunitTHOC2, N-terminal;	K	KOG1874	KEKE-like motif-containing transcription regulator (Rlr1)/suppressor of sin4
A0A1Q3DWY4	1417	S	Tho2 protein OS=Lentinula edodes OX=5353 GN=LENED_000907 PE=4 SV=1	LENED_000907	0.992273	0.000855	70.197	AINKPPT(0.003)T(0.005)AS(0.992)PR	3	-0.33965	1	1.051	1.072	1.027	0.996	0.929	0.959	0.916	0.0201	nucleus				K12879	THOC2; THO complex subunit 2	tms03013 RNA transport - Tremella mesenterica; tms03040 Spliceosome - Tremella mesenterica;	IPR021418; IPR032302; IPR021726;	THO complex, subunitTHOC2, C-terminal; THO complex subunit 2, N-terminal domain; THO complex, subunitTHOC2, N-terminal;	K	KOG1874	KEKE-like motif-containing transcription regulator (Rlr1)/suppressor of sin4
A0A1Q3DWY4	1032	S	Tho2 protein OS=Lentinula edodes OX=5353 GN=LENED_000907 PE=4 SV=1	LENED_000907	0.996016	0.000514	90.005	IAS(0.996)PMPS(0.004)MSR	2	-1.0756	1	0.896	1.01	1.087	0.903	1.084	1.038	1.011	0.898	nucleus				K12879	THOC2; THO complex subunit 2	tms03013 RNA transport - Tremella mesenterica; tms03040 Spliceosome - Tremella mesenterica;	IPR021418; IPR032302; IPR021726;	THO complex, subunitTHOC2, C-terminal; THO complex subunit 2, N-terminal domain; THO complex, subunitTHOC2, N-terminal;	K	KOG1874	KEKE-like motif-containing transcription regulator (Rlr1)/suppressor of sin4
A0A1Q3DWY4	1608	S	Tho2 protein OS=Lentinula edodes OX=5353 GN=LENED_000907 PE=4 SV=1	LENED_000907	0.997268	1.19e-09	137.68	AT(0.003)NGS(0.997)AAAS(1)PR	2	0.26105	2	0.837	1.001	0.947	1.094	1.139	0.998	1.16	0.085	nucleus				K12879	THOC2; THO complex subunit 2	tms03013 RNA transport - Tremella mesenterica; tms03040 Spliceosome - Tremella mesenterica;	IPR021418; IPR032302; IPR021726;	THO complex, subunitTHOC2, C-terminal; THO complex subunit 2, N-terminal domain; THO complex, subunitTHOC2, N-terminal;	K	KOG1874	KEKE-like motif-containing transcription regulator (Rlr1)/suppressor of sin4
A0A1Q3DWY4	1617	S	Tho2 protein OS=Lentinula edodes OX=5353 GN=LENED_000907 PE=4 SV=1	LENED_000907	0.99989	4.37e-09	121.13	S(1)AS(0.957)PS(0.043)TRPGTR	3	0.32982	4	0.981	0.898	0.891	1.061	1.066	1.098	1.164	0.00944	nucleus				K12879	THOC2; THO complex subunit 2	tms03013 RNA transport - Tremella mesenterica; tms03040 Spliceosome - Tremella mesenterica;	IPR021418; IPR032302; IPR021726;	THO complex, subunitTHOC2, C-terminal; THO complex subunit 2, N-terminal domain; THO complex, subunitTHOC2, N-terminal;	K	KOG1874	KEKE-like motif-containing transcription regulator (Rlr1)/suppressor of sin4
A0A1Q3DWY4	1512	T	Tho2 protein OS=Lentinula edodes OX=5353 GN=LENED_000907 PE=4 SV=1	LENED_000907	0.860933	5.39e-08	103.13	LLTTEHVS(0.11)T(0.861)PS(0.029)VER	3	0.77447	1	1.17	0.972	0.952	0.972	0.984	0.968	0.945	0.511	nucleus				K12879	THOC2; THO complex subunit 2	tms03013 RNA transport - Tremella mesenterica; tms03040 Spliceosome - Tremella mesenterica;	IPR021418; IPR032302; IPR021726;	THO complex, subunitTHOC2, C-terminal; THO complex subunit 2, N-terminal domain; THO complex, subunitTHOC2, N-terminal;	K	KOG1874	KEKE-like motif-containing transcription regulator (Rlr1)/suppressor of sin4
A0A1Q3DWY5	252	T	Uncharacterized protein OS=Lentinula edodes OX=5353 GN=LENED_000892 PE=4 SV=1	LENED_000892	0.817807	1.03e-09	104.14	RRS(0.818)T(0.818)GQS(0.32)IT(0.045)VVTPEIGAEK	3	0.33833	2	1.139	1.012	1.209	0.91	0.892	0.894	0.802	0.0539
A0A1Q3DWY5	251	S	Uncharacterized protein OS=Lentinula edodes OX=5353 GN=LENED_000892 PE=4 SV=1	LENED_000892	0.817807	1.03e-09	104.14	RRS(0.818)T(0.818)GQS(0.32)IT(0.045)VVTPEIGAEK	3	0.33833	2	1.139	1.012	1.209	0.91	0.892	0.894	0.802	0.0539
A0A1Q3DWY5	145	S	Uncharacterized protein OS=Lentinula edodes OX=5353 GN=LENED_000892 PE=4 SV=1	LENED_000892	1	2.33e-07	91.276	DVFGSLALVAPPDAS(1)PK	3	0.7049	2	0.975	0.834	1.075	1.118	1.14	0.895	1.093	0.454
A0A1Q3DWY5	275	S	Uncharacterized protein OS=Lentinula edodes OX=5353 GN=LENED_000892 PE=4 SV=1	LENED_000892	1	2.02e-09	119.99	LIDVPVAS(1)PVVVR	3	1.5083	2	1.143	0.975	1.012	0.852	1.086	0.95	0.923	0.384
A0A1Q3DWZ1	9	S	Peptidyl-prolyl cis-trans isomerase OS=Lentinula edodes OX=5353 GN=LENED_000983 PE=3 SV=1	LENED_000983	0.943521	0.000295	76.82	KFS(0.944)T(0.046)T(0.011)ASAAGAR	2	-0.39264	1	1.215	1.412	1.202	0.78	0.685	0.79	0.589	0.00156	mitochondria	GO:0044267 cellular protein metabolic process; GO:0044238 primary metabolic process; GO:0018208 peptidyl-proline modification; GO:0000413 protein peptidyl-prolyl isomerization; GO:0044237 cellular metabolic process; GO:0071704 organic substance metabolic process; GO:0006457 protein folding; GO:0018193 peptidyl-amino acid modification; GO:0008152 metabolic process; GO:0044260 cellular macromolecul…		GO:0003755 peptidyl-prolyl cis-trans isomerase activity; GO:0016853 isomerase activity; GO:0003824 catalytic activity; GO:0016859 cis-trans isomerase activity;	K01802	E5.2.1.8; peptidylprolyl isomerase [EC:5.2.1.8]		IPR002130; IPR029000;	Cyclophilin-type peptidyl-prolyl cis-trans isomerase domain; Cyclophilin-like domain;
A0A1Q3DX01	40	S	Protein kinase and ribonuclease OS=Lentinula edodes OX=5353 GN=LENED_001009 PE=4 SV=1	LENED_001009	1	0.0376	56.632	HPS(1)VNQR	2	0.62824	1	1.445	1.554	1.356	0.53	0.577	0.653	0.404	0.000235
A0A1Q3DX02	106	S	DUF1742-domain-containing protein OS=Lentinula edodes OX=5353 GN=LENED_000927 PE=4 SV=1	LENED_000927	0.890226	0.0136	50.178	S(0.11)AREES(0.89)DKDDEK	3	-0.58991	1	0.793	0.796	0.834	1.211	1.192	1.153	1.468	6.02e-05
A0A1Q3DX06	7	S	Uncharacterized protein OS=Lentinula edodes OX=5353 GN=LENED_000701 PE=4 SV=1	LENED_000701	0.962642	4.25e-24	148.06	T(0.037)GS(0.963)GPAALETEPQVR	2	-0.099119	1	0.873	1.115	0.949	0.944	1.031	1.095	1.045	0.6
A0A1Q3DX06	68	S	Uncharacterized protein OS=Lentinula edodes OX=5353 GN=LENED_000701 PE=4 SV=1	LENED_000701	0.994973	0.0064	67.385	S(0.995)IS(0.004)FVPT(0.001)K	2	0.38702	1
A0A1Q3DX06	5	T	Uncharacterized protein OS=Lentinula edodes OX=5353 GN=LENED_000701 PE=4 SV=1	LENED_000701	0.789646	8.62e-12	116.51	T(0.79)GS(0.21)GPAALETEPQVR	3	-0.067659	1	0.833	1.224	1.351	0.807	0.961	0.895	0.781	0.217
A0A1Q3DX07	104	S	HBS1-like protein OS=Lentinula edodes OX=5353 GN=LENED_000913 PE=4 SV=1	LENED_000913	1	1.05e-06	117.09	IIPPFS(1)PQR	2	0.12873	1	0.867	1.087	0.888	0.87	1.051	1.218	1.105	0.475	nucleus				K14416	HBS1; elongation factor 1 alpha-like protein	tms03015 mRNA surveillance pathway - Tremella mesenterica;	IPR015033;	HBS1-like protein, N-terminal;
A0A1Q3DX07	190	S	HBS1-like protein OS=Lentinula edodes OX=5353 GN=LENED_000913 PE=4 SV=1	LENED_000913	0.876649	0.0326	46.985	RLS(0.877)T(0.109)IS(0.014)ER	2	0.606	1	1.003	1.149	0.965	0.871	0.954	1.069	0.928	0.399	nucleus				K14416	HBS1; elongation factor 1 alpha-like protein	tms03015 mRNA surveillance pathway - Tremella mesenterica;	IPR015033;	HBS1-like protein, N-terminal;
A0A1Q3DX07	250	S	HBS1-like protein OS=Lentinula edodes OX=5353 GN=LENED_000913 PE=4 SV=1	LENED_000913	0.957197	2.44e-06	86.987	LPLDPNLIPVS(0.957)PS(0.039)GS(0.004)AVHR	3	-0.15661	1	0.791	0.938	1.026	1.03	1.111	1.109	1.18	0.101	nucleus				K14416	HBS1; elongation factor 1 alpha-like protein	tms03015 mRNA surveillance pathway - Tremella mesenterica;	IPR015033;	HBS1-like protein, N-terminal;
A0A1Q3DX11	418	T	Golgin subfamily A member partial OS=Lentinula edodes OX=5353 GN=LENED_001005 PE=4 SV=1	LENED_001005	0.830748	0.000198	68.525	IWEAINT(0.007)PPT(0.831)PS(0.081)LS(0.081)R	3	0.045671	1	0.981	0.891	0.789	0.923	1.169	1.208	1.24	0.115
A0A1Q3DX11	162	S	Golgin subfamily A member partial OS=Lentinula edodes OX=5353 GN=LENED_001005 PE=4 SV=1	LENED_001005	0.99979	0.012	58.32	RPTKPEGS(1)PR	3	0.40109	1	0.826	0.836	0.766	1.229	1.154	1.166	1.462	0.000344
A0A1Q3DX11	239	S	Golgin subfamily A member partial OS=Lentinula edodes OX=5353 GN=LENED_001005 PE=4 SV=1	LENED_001005	1	3.71e-11	114.03	RAS(1)AES(1)LGGSEGER	3	-0.12526	3	0.942	1.061	0.988	1.013	0.987	1.03	1.013	0.722
A0A1Q3DX11	242	S	Golgin subfamily A member partial OS=Lentinula edodes OX=5353 GN=LENED_001005 PE=4 SV=1	LENED_001005	0.9998	1.95e-09	108.13	RAS(1)AES(1)LGGSEGER	3	-0.12526	2	0.936	0.967	0.998	1.13	1.03	0.966	1.078	0.212
A0A1Q3DX18	615	Y	Uncharacterized protein OS=Lentinula edodes OX=5353 GN=LENED_001014 PE=4 SV=1	LENED_001014	0.999937	5.02e-24	207.41	SNSY(1)GQAVSQNR	2	0.1381	2	1.124	1.162	1.209	0.822	0.843	0.9	0.734	0.000835
A0A1Q3DX18	183	S	Uncharacterized protein OS=Lentinula edodes OX=5353 GN=LENED_001014 PE=4 SV=1	LENED_001014	0.999832	9.55e-08	115.68	SLPSSSPPS(1)PR	2	-0.1851	3	0.897	1.106	1.013	0.932	1.057	1.016	0.996	0.986
A0A1Q3DX18	785	S	Uncharacterized protein OS=Lentinula edodes OX=5353 GN=LENED_001014 PE=4 SV=1	LENED_001014	0.99846	8.91e-06	97.093	GAAGSSS(0.001)KPPS(0.998)R	3	0.43088	4	1.007	0.967	0.974	1.013	1.009	1.042	1.039	0.0741
A0A1Q3DX20	250	S	Ccr4-not transcription complex OS=Lentinula edodes OX=5353 GN=LENED_000949 PE=4 SV=1	LENED_000949	0.999951	6.45e-44	142.65	GLVHDDEDS(1)DES(1)DDASEDLPPR	3	0.076883	2									nucleus	GO:0050794 regulation of cellular process; GO:0010468 regulation of gene expression; GO:0006355 regulation of transcription, DNA-templated; GO:0031326 regulation of cellular biosynthetic process; GO:0080090 regulation of primary metabolic process; GO:0060255 regulation of macromolecule metabolic process; GO:0019219 regulation of nucleobase-containing compound metabolic process; GO:0010556 regulat…	GO:0043226 organelle; GO:0043231 intracellular membrane-bounded organelle; GO:0043229 intracellular organelle; GO:0005634 nucleus; GO:0044464 cell part; GO:0005622 intracellular; GO:0044424 intracellular part; GO:0043227 membrane-bounded organelle; GO:0005623 cell;		K12580	CNOT3, NOT3; CCR4-NOT transcription complex subunit 3	tms03018 RNA degradation - Tremella mesenterica;	IPR007282; IPR007207;	NOT2/NOT3/NOT5; CCR4-Not complex component, Not N-terminal domain;	K	KOG2150	CCR4-NOT transcriptional regulation complex, NOT5 subunit
A0A1Q3DX20	279	S	Ccr4-not transcription complex OS=Lentinula edodes OX=5353 GN=LENED_000949 PE=4 SV=1	LENED_000949	0.976821	0.000228	123.51	HGS(0.023)S(0.977)PILK	3	0.15802	3	1.056	0.552	0.755	1.166	1.198	1.223	1.518	0.138	nucleus	GO:0050794 regulation of cellular process; GO:0010468 regulation of gene expression; GO:0006355 regulation of transcription, DNA-templated; GO:0031326 regulation of cellular biosynthetic process; GO:0080090 regulation of primary metabolic process; GO:0060255 regulation of macromolecule metabolic process; GO:0019219 regulation of nucleobase-containing compound metabolic process; GO:0010556 regulat…	GO:0043226 organelle; GO:0043231 intracellular membrane-bounded organelle; GO:0043229 intracellular organelle; GO:0005634 nucleus; GO:0044464 cell part; GO:0005622 intracellular; GO:0044424 intracellular part; GO:0043227 membrane-bounded organelle; GO:0005623 cell;		K12580	CNOT3, NOT3; CCR4-NOT transcription complex subunit 3	tms03018 RNA degradation - Tremella mesenterica;	IPR007282; IPR007207;	NOT2/NOT3/NOT5; CCR4-Not complex component, Not N-terminal domain;	K	KOG2150	CCR4-NOT transcriptional regulation complex, NOT5 subunit
A0A1Q3DX20	447	S	Ccr4-not transcription complex OS=Lentinula edodes OX=5353 GN=LENED_000949 PE=4 SV=1	LENED_000949	0.936173	1.02e-06	125.29	KDS(0.936)IS(0.061)S(0.003)PSK	3	-0.233	4	0.931	0.909	0.936	1.125	1.064	1.044	1.165	0.00326	nucleus	GO:0050794 regulation of cellular process; GO:0010468 regulation of gene expression; GO:0006355 regulation of transcription, DNA-templated; GO:0031326 regulation of cellular biosynthetic process; GO:0080090 regulation of primary metabolic process; GO:0060255 regulation of macromolecule metabolic process; GO:0019219 regulation of nucleobase-containing compound metabolic process; GO:0010556 regulat…	GO:0043226 organelle; GO:0043231 intracellular membrane-bounded organelle; GO:0043229 intracellular organelle; GO:0005634 nucleus; GO:0044464 cell part; GO:0005622 intracellular; GO:0044424 intracellular part; GO:0043227 membrane-bounded organelle; GO:0005623 cell;		K12580	CNOT3, NOT3; CCR4-NOT transcription complex subunit 3	tms03018 RNA degradation - Tremella mesenterica;	IPR007282; IPR007207;	NOT2/NOT3/NOT5; CCR4-Not complex component, Not N-terminal domain;	K	KOG2150	CCR4-NOT transcriptional regulation complex, NOT5 subunit
A0A1Q3DX20	548	S	Ccr4-not transcription complex OS=Lentinula edodes OX=5353 GN=LENED_000949 PE=4 SV=1	LENED_000949	0.937756	1.26e-09	100.27	AVPGS(0.938)LS(0.062)DLVVSFENAK	3	-0.19187	1	0.969	0.889	0.988	1.041	1.029	1.091	1.111	0.0463	nucleus	GO:0050794 regulation of cellular process; GO:0010468 regulation of gene expression; GO:0006355 regulation of transcription, DNA-templated; GO:0031326 regulation of cellular biosynthetic process; GO:0080090 regulation of primary metabolic process; GO:0060255 regulation of macromolecule metabolic process; GO:0019219 regulation of nucleobase-containing compound metabolic process; GO:0010556 regulat…	GO:0043226 organelle; GO:0043231 intracellular membrane-bounded organelle; GO:0043229 intracellular organelle; GO:0005634 nucleus; GO:0044464 cell part; GO:0005622 intracellular; GO:0044424 intracellular part; GO:0043227 membrane-bounded organelle; GO:0005623 cell;		K12580	CNOT3, NOT3; CCR4-NOT transcription complex subunit 3	tms03018 RNA degradation - Tremella mesenterica;	IPR007282; IPR007207;	NOT2/NOT3/NOT5; CCR4-Not complex component, Not N-terminal domain;	K	KOG2150	CCR4-NOT transcriptional regulation complex, NOT5 subunit
A0A1Q3DX20	450	S	Ccr4-not transcription complex OS=Lentinula edodes OX=5353 GN=LENED_000949 PE=4 SV=1	LENED_000949	0.969725	6.05e-05	98	KDS(0.042)IS(0.962)S(0.97)PS(0.026)K	4	-0.068201	4	0.893	0.894	0.926	1.08	1.046	1.154	1.209	0.00378	nucleus	GO:0050794 regulation of cellular process; GO:0010468 regulation of gene expression; GO:0006355 regulation of transcription, DNA-templated; GO:0031326 regulation of cellular biosynthetic process; GO:0080090 regulation of primary metabolic process; GO:0060255 regulation of macromolecule metabolic process; GO:0019219 regulation of nucleobase-containing compound metabolic process; GO:0010556 regulat…	GO:0043226 organelle; GO:0043231 intracellular membrane-bounded organelle; GO:0043229 intracellular organelle; GO:0005634 nucleus; GO:0044464 cell part; GO:0005622 intracellular; GO:0044424 intracellular part; GO:0043227 membrane-bounded organelle; GO:0005623 cell;		K12580	CNOT3, NOT3; CCR4-NOT transcription complex subunit 3	tms03018 RNA degradation - Tremella mesenterica;	IPR007282; IPR007207;	NOT2/NOT3/NOT5; CCR4-Not complex component, Not N-terminal domain;	K	KOG2150	CCR4-NOT transcriptional regulation complex, NOT5 subunit
A0A1Q3DX20	536	S	Ccr4-not transcription complex OS=Lentinula edodes OX=5353 GN=LENED_000949 PE=4 SV=1	LENED_000949	0.993001	8.62e-52	163.29	VAVNEQSLLVPQQNVPT(0.007)ARPPS(0.993)VAQQAPR	3	-0.068043	4	0.746	0.809	0.798	1.127	1.17	1.308	1.532	0.00116	nucleus	GO:0050794 regulation of cellular process; GO:0010468 regulation of gene expression; GO:0006355 regulation of transcription, DNA-templated; GO:0031326 regulation of cellular biosynthetic process; GO:0080090 regulation of primary metabolic process; GO:0060255 regulation of macromolecule metabolic process; GO:0019219 regulation of nucleobase-containing compound metabolic process; GO:0010556 regulat…	GO:0043226 organelle; GO:0043231 intracellular membrane-bounded organelle; GO:0043229 intracellular organelle; GO:0005634 nucleus; GO:0044464 cell part; GO:0005622 intracellular; GO:0044424 intracellular part; GO:0043227 membrane-bounded organelle; GO:0005623 cell;		K12580	CNOT3, NOT3; CCR4-NOT transcription complex subunit 3	tms03018 RNA degradation - Tremella mesenterica;	IPR007282; IPR007207;	NOT2/NOT3/NOT5; CCR4-Not complex component, Not N-terminal domain;	K	KOG2150	CCR4-NOT transcriptional regulation complex, NOT5 subunit
[truncated: 7,686 more rows]
