# Supplementary material for: Comparative phosphoproteome analysis to identify candidate phosphoproteins involved in blue light-induced brown film formation in Lentinula edodes
Source: PeerJ. 2020 Dec 18;8:e9859. doi: 10.7717/peerj.9859 (PMC7751435; doi:10.7717/peerj.9859)
Supplement: Table S3 [file peerj-08-9859-s003.xlsx]

## Sheet: motif-x
	Table S3.Statistics of phosphorylation site sequence
	Motif Logo				Motif	Motif Score	Foreground		Background		Fold Increase
							Matches	Size	Matches	Size
					xxxRxx_S_Pxxxxx	32.00	456	6685	2072	425655	14.0
					xxxxPx_S_Pxxxxx	32.00	348	6229	3057	423583	7.7
					xxxxxx_S_PxRxxx	29.24	139	5881	1168	420526	8.5
					xxxxxR_S_PxPxxx	38.78	45	5742	177	419358	18.6
					xxxGxx_S_Pxxxxx	27.56	143	5697	1394	419181	7.5
					xxxRRx_S_xxxxxx	32.00	266	5554	1919	417787	10.4
					xxxxxx_S_PPxxxx	25.03	159	5288	1857	415868	6.7
					xxxxxx_S_PRxxxx	24.87	90	5129	926	414011	7.8
					xRxRxx_S_xxxxxx	32.00	165	5039	1825	413085	7.4
					xxxxxx_S_PxxxxK	22.74	67	4874	726	411260	7.8
					xxxKxx_S_Pxxxxx	22.90	64	4807	703	410534	7.8
					xxxRKx_S_xxxxxx	29.54	98	4743	1054	409831	8.0
					xxxxxx_S_Pxxxxx	16.00	715	4645	16659	408777	3.8
					xxxRxx_S_xPxxxx	25.46	90	3930	1204	392118	7.5
					xxxRxx_S_xDxxxx	26.36	71	3840	879	390914	8.2
					xxxxxx_S_DDExxx	39.46	48	3769	264	390035	18.8
					xxxRPx_S_xxxxxx	25.65	80	3721	1189	389771	7.0
					xxxxxx_S_DxDxxx	32.00	126	3641	1912	388582	7.0
					xxxxxx_S_DxExxx	32.00	112	3515	1709	386670	7.2
					xxxKRx_S_xxxxxx	32.00	88	3403	1205	384961	8.3
					RxxSxx_S_xxxxxx	32.00	109	3315	2920	383756	4.3
					xxxRxx_S_xSxxxx	24.57	105	3206	2089	380836	6.0
					xxxRxG_S_xxxxxx	22.69	31	3101	748	378747	5.1
					xxxRxx_S_xExxxx	26.36	46	3070	814	377999	7.0
					xxxxxx_S_xDExxx	28.39	67	3024	1373	377185	6.1
					xxxxxx_S_RxxTPx	41.19	26	2957	178	375812	18.6
					xxxxxx_S_ExExxx	32.00	84	2931	1649	375634	6.5
					xxxxxG_S_xxxxxx	16.00	307	2847	23514	373985	1.7
					xxxxRx_S_xDxxxx	24.53	39	2540	801	350471	6.7
					xxxRxD_S_xxxxxx	22.67	23	2501	445	349670	7.2
					xxxxxx_S_xExxxx	16.00	259	2478	16395	349225	2.2
					xxxxRx_S_xPxxxx	22.88	34	2219	1110	332830	4.6
					xxxxxR_S_xxxxxx	16.00	224	2185	18323	331720	1.9
					xxxxxD_S_Dxxxxx	22.44	35	1961	1135	313397	4.9
					xxxRxx_S_xxxxxx	16.00	188	1926	9270	312262	3.3
					xxxxxx_S_xDDxxx	27.08	44	1738	1130	302992	6.8
					xxxKxP_S_xxxxxx	22.52	33	1694	944	301862	6.2
					xRxxSx_S_xxxxxx	21.52	48	1661	2166	300918	4.0
					xxxKxx_S_xxxxxx	14.60	131	1613	11429	298752	2.1
					xxxxRx_S_xxxxxx	15.77	138	1482	12479	287323	2.1
					xxxxxx_S_xPxxxx	15.13	191	1344	21304	274844	1.8
					xxxxxD_S_xxxxxx	13.00	122	1153	13014	253540	2.1
					xxxxxx_S_xDxxxx	12.93	109	1031	11784	240526	2.2
					xxxxxE_S_xxxxxx	9.01	98	922	12667	228742	1.9
					xxxxPx_S_xxxxxx	8.16	108	824	15951	216075	1.8
					xxxxxx_S_xxxxRx	8.70	77	716	10353	200124	2.1
					xxxxxK_S_xxxxxx	8.12	66	639	9108	189771	2.2
					xxxxxA_S_xxxxxx	6.55	104	573	19901	180663	1.6
					xxxxxx_S_xGxxxx	6.26	65	469	11704	160762	1.9
					xxxxxx_S_xxxxxR	6.61	46	404	7454	149058	2.3
					xxxxxx_S_xxxxPx	6.51	55	358	10554	141604	2.1
					xxxxxx_S_xKxxxx	6.50	37	303	6360	131050	2.5
					xxxxxx_T_PPxxxx	32.00	165	1446	1763	283636	18.4
					xxxRxx_T_Pxxxxx	32.00	121	1281	1073	281873	24.8
					xxxGxx_T_Pxxxxx	28.29	78	1160	1245	280800	15.2
					xxxxPx_T_Pxxxxx	28.99	98	1082	1958	279555	12.9
					xxxxxx_T_Pxxxxx	16.00	286	984	14661	277597	5.5
					xxxRKx_T_xxxxxx	25.14	42	698	800	262936	19.8
					xxxRRx_T_xxxxxx	26.86	48	656	1021	262136	18.8
					xxxRxx_T_xExxxx	22.49	29	608	755	261115	16.5
					xxxRxx_T_xPxxxx	22.38	26	579	732	260360	16.0
					xxxRxx_T_xDxxxx	22.94	23	553	645	259628	16.7
					xxxRxx_T_xxxxxx	16.00	84	530	9893	258983	4.1
					xxxxxx_T_DxExxx	25.42	26	446	1070	249090	13.6
					xxxKxx_T_xxxxxx	14.35	60	420	11138	248020	3.2
					xxxxxx_T_xPxxxx	9.77	58	360	15325	236882	2.5
					Rxxxxx_T_xxxxxx	7.27	40	302	11391	221557	2.6
					xxxxxx_T_Exxxxx	6.26	35	262	11111	210166	2.5
					xxxxxx_T_Dxxxxx	6.49	30	227	9271	199055	2.8
					xxxxxR_T_xxxxxx	6.17	29	197	10040	189784	2.8
					Rxxxxx_Y_xxxxxx	10.28	41	236	6956	127797	3.2
