# Supplementary material for: Comparative phosphoproteome analysis to identify candidate phosphoproteins involved in blue light-induced brown film formation in Lentinula edodes
Source: PeerJ. 2020 Dec 18;8:e9859. doi: 10.7717/peerj.9859 (PMC7751435; doi:10.7717/peerj.9859)
Supplement: Table S4 [file peerj-08-9859-s004.xlsx]

## Sheet: Table S4
The detail information of protein motifs associated with phosphorylation
Protein accession	Position	Amino acid	Motif logo
A0A1Q3EP44	147	S	xxxKxx_S_xxxxxx
A0A1Q3E4X7	73	T	xxxxxx_T_PPxxxx
A0A1Q3E6I3	7	S	xxxxPx_S_Pxxxxx
A0A1Q3EFM9	222	T	xxxxxx_T_xPxxxx
A0A1Q3EBD8	310	S	xxxRRx_S_xxxxxx
A0A1Q3EKV3	265	S	xxxRxx_S_Pxxxxx
A0A1Q3E8Y4	144	S	xxxxxx_S_DxDxxx
A0A1Q3EGF9	197	S	xxxxxx_S_xKxxxx
A0A1Q3E5K7	138	S	xxxxxE_S_xxxxxx
A0A1Q3DXV5	204	S	xxxxxD_S_xxxxxx
A0A1Q3EB71	459	S	xxxRxx_S_Pxxxxx
A0A1Q3EB37	754	S	xxxxxx_S_Pxxxxx
A0A1Q3EJJ4	124	S	xxxRxD_S_xxxxxx
A0A1Q3DVJ1	97	S	xxxxxD_S_xxxxxx
A0A1Q3EDQ3	775	S	xxxxxx_S_DxDxxx
A0A1Q3EDV9	226	S	xxxxxx_S_xDxxxx
A0A1Q3E831	628	S	xxxRxD_S_xxxxxx
A0A1Q3EAR6	674	S	xxxKxx_S_xxxxxx
A0A1Q3E133	459	S	xxxRxx_S_xDxxxx
A0A1Q3EPJ4	224	S	xxxKRx_S_xxxxxx
A0A1Q3E0D0	264	S	xxxxPx_S_Pxxxxx
A0A1Q3DX25	822	S	xxxxxx_S_Pxxxxx
A0A1Q3EQ30	31	S	xxxxxx_S_DxDxxx
A0A1Q3E0S0	804	S	xxxRxx_S_xSxxxx
A0A1Q3DZN0	45	T	xxxxxx_T_xPxxxx
A0A1Q3EML8	260	T	xxxRxx_T_xxxxxx
A0A1Q3ECP8	877	S	xxxRxx_S_Pxxxxx
A0A1Q3E2D8	143	S	xxxRxx_S_xxxxxx
A0A1Q3EBU0	628	S	xxxxxx_S_PPxxxx
A0A1Q3E9D4	482	S	xxxxPx_S_Pxxxxx
A0A1Q3EIX6	45	S	xxxRxx_S_Pxxxxx
A0A1Q3EDK0	124	T	xxxKxx_T_xxxxxx
A0A1Q3E8R5	175	S	xxxxPx_S_Pxxxxx
A0A1Q3DYA9	733	S	RxxSxx_S_xxxxxx
A0A1Q3ELU5	137	S	xxxxPx_S_xxxxxx
A0A1Q3EQW8	628	S	xxxxxG_S_xxxxxx
A0A1Q3E699	124	S	xxxxPx_S_xxxxxx
A0A1Q3E4T7	1092	S	xxxxxx_S_PPxxxx
A0A1Q3EDJ6	269	S	xxxxxx_S_Pxxxxx
A0A1Q3DV49	125	S	xxxxxG_S_xxxxxx
A0A1Q3ESN9	206	S	xxxRRx_S_xxxxxx
A0A1Q3E0Z6	452	T	xxxxxx_T_Pxxxxx
A0A1Q3EE54	86	S	xxxRxx_S_xxxxxx
A0A1Q3EQW5	555	S	xxxKxx_S_Pxxxxx
A0A1Q3DYT0	858	S	xxxRRx_S_xxxxxx
A0A1Q3E7A8	67	S	xxxxxK_S_xxxxxx
A0A1Q3E8S5	140	T	xxxxxx_T_Pxxxxx
A0A1Q3EHB7	722	S	xxxxxR_S_xxxxxx
A0A1Q3E459	92	T	xxxxxx_T_Exxxxx
A0A1Q3DZZ2	134	S	xxxxxx_S_PxRxxx
A0A1Q3ERB1	320	S	xxxKxx_S_xxxxxx
A0A1Q3EJH5	192	S	xxxxxx_S_PxRxxx
A0A1Q3DXT2	147	S	xxxxxx_S_Pxxxxx
A0A1Q3EDV7	113	T	xxxxxx_T_PPxxxx
A0A1Q3DX20	536	S	xxxRPx_S_xxxxxx
A0A1Q3E9J9	55	S	xxxRxx_S_Pxxxxx
A0A1Q3EDQ3	738	T	xxxxxx_T_PPxxxx
A0A1Q3EE11	691	S	xxxRKx_S_xxxxxx
A0A1Q3EL63	46	S	xxxxxx_S_DxDxxx
A0A1Q3ESQ8	890	S	xxxxxx_S_PRxxxx
A0A1Q3EM17	539	S	xxxxxx_S_Pxxxxx
A0A1Q3ECC2	373	S	xxxRxx_S_xxxxxx
A0A1Q3EGF8	235	S	xxxxxx_S_ExExxx
A0A1Q3EC21	650	S	xxxxxx_S_Pxxxxx
A0A1Q3ESU3	221	T	xxxxxx_T_Pxxxxx
A0A1Q3E099	202	S	xxxxPx_S_Pxxxxx
A0A1Q3E5M8	581	S	xxxxxx_S_xxxxRx
A0A1Q3E2D7	830	S	xxxxxG_S_xxxxxx
A0A1Q3DW69	267	S	xxxxxx_S_xDxxxx
A0A1Q3E6H8	1122	S	xxxxxx_S_DxDxxx
A0A1Q3EAV9	1717	S	xxxxRx_S_xDxxxx
A0A1Q3EJ01	144	S	xxxxxx_S_xxxxRx
A0A1Q3EQG0	379	S	xxxxxx_S_xPxxxx
A0A1Q3E0R8	409	S	xxxxxA_S_xxxxxx
A0A1Q3E819	153	T	xxxxxx_T_Pxxxxx
A0A1Q3ECE9	450	S	xxxxxR_S_xxxxxx
A0A1Q3DX56	368	S	xxxKxx_S_xxxxxx
A0A1Q3E1S4	101	S	xxxRxx_S_xPxxxx
A0A1Q3DXW4	527	S	xxxRRx_S_xxxxxx
A0A1Q3EJV8	248	S	xxxRxx_S_Pxxxxx
A0A1Q3EJ96	342	S	xxxRxx_S_xPxxxx
A0A1Q3DZ28	198	S	xxxKRx_S_xxxxxx
A0A1Q3DVH2	18	S	xxxxxx_S_Pxxxxx
A0A1Q3E9L7	509	S	xxxxxR_S_xxxxxx
A0A1Q3EBB2	561	S	xxxxxx_S_Pxxxxx
A0A1Q3EET7	443	S	xxxxxx_S_xxxxPx
A0A1Q3EDA4	218	S	xxxxPx_S_Pxxxxx
A0A1Q3E2M1	207	S	xxxxxA_S_xxxxxx
A0A1Q3EJG2	349	S	xxxxxx_S_PPxxxx
A0A1Q3E7Z1	112	T	xxxRxx_T_Pxxxxx
A0A1Q3DW84	418	S	xRxRxx_S_xxxxxx
A0A1Q3E5P5	1049	S	xxxxxx_S_PPxxxx
A0A1Q3E5Z9	1850	S	xxxRRx_S_xxxxxx
A0A1Q3ECA5	343	S	xxxxxx_S_PPxxxx
A0A1Q3DWW2	94	S	xxxRRx_S_xxxxxx
A0A1Q3E1U4	20	S	xxxRxx_S_xPxxxx
A0A1Q3E0K0	197	S	xxxxxD_S_xxxxxx
A0A1Q3ETN5	37	S	xxxxxx_S_xPxxxx
A0A1Q3DZS6	306	S	xxxRxx_S_Pxxxxx
A0A1Q3ER37	60	T	xxxxxx_T_Exxxxx
A0A1Q3E4X7	252	S	xxxKxx_S_xxxxxx
A0A1Q3EKQ3	69	S	xxxxxx_S_PPxxxx
A0A1Q3E0S0	1109	S	xxxxRx_S_xDxxxx
A0A1Q3E1U4	96	S	xxxxPx_S_Pxxxxx
A0A1Q3DV13	97	T	xxxxxx_T_PPxxxx
A0A1Q3E3W9	43	S	xxxxxG_S_xxxxxx
A0A1Q3DZQ6	1379	S	xxxxxx_S_xxxxPx
A0A1Q3E4C1	1905	T	xxxRKx_T_xxxxxx
A0A1Q3DYI8	114	S	xxxRKx_S_xxxxxx
A0A1Q3EKG1	248	S	xxxxxx_S_DxDxxx
A0A1Q3ES16	150	S	xxxxxx_S_Pxxxxx
A0A1Q3ED94	374	S	xxxxPx_S_Pxxxxx
A0A1Q3EFY3	157	S	xxxxxx_S_xPxxxx
A0A1Q3E1U4	139	S	xxxRxx_S_xxxxxx
A0A1Q3E261	262	S	xxxRKx_S_xxxxxx
A0A1Q3E0E3	222	S	xxxKxx_S_xxxxxx
A0A1Q3DV42	294	S	xxxxxx_S_PRxxxx
A0A1Q3DVA5	82	T	xxxxxx_T_Pxxxxx
A0A1Q3EBL4	295	S	xxxxxG_S_xxxxxx
A0A1Q3EPJ4	392	S	xxxRxx_S_xDxxxx
A0A1Q3E578	1500	S	xxxRxx_S_Pxxxxx
A0A1Q3DYF2	209	S	xxxxxx_S_PxxxxK
A0A1Q3ESW0	118	S	xxxxxx_S_Pxxxxx
A0A1Q3DXT2	392	T	Rxxxxx_T_xxxxxx
A0A1Q3EHB7	571	S	xxxKxx_S_Pxxxxx
A0A1Q3E2M1	204	S	xxxxxK_S_xxxxxx
A0A1Q3DWJ6	135	T	xxxxxx_T_Pxxxxx
A0A1Q3EJ31	428	S	xxxxRx_S_xxxxxx
A0A1Q3E2R7	24	T	xxxRxx_T_xxxxxx
A0A1Q3DVT8	231	T	xxxxxx_T_Pxxxxx
A0A1Q3E5Y1	445	T	xxxRxx_T_xxxxxx
A0A1Q3EFX0	919	S	xxxxPx_S_Pxxxxx
A0A1Q3E1B3	193	S	xxxRxx_S_xDxxxx
A0A1Q3DXC6	494	S	xxxxxx_S_PPxxxx
A0A1Q3E0P2	113	T	xxxKxx_T_xxxxxx
A0A1Q3E6R4	224	S	xxxxxx_S_DxExxx
A0A1Q3E591	334	S	xxxGxx_S_Pxxxxx
A0A1Q3E406	20	S	xxxxxx_S_xExxxx
A0A1Q3E2H8	288	S	xxxxxR_S_xxxxxx
A0A1Q3E014	294	T	xxxxPx_T_Pxxxxx
A0A1Q3E1V9	168	S	xxxxxD_S_xxxxxx
A0A1Q3EJS0	207	S	xRxRxx_S_xxxxxx
A0A1Q3DZM3	697	S	xxxRxx_S_xDxxxx
A0A1Q3EQD1	4	S	xxxxxK_S_xxxxxx
A0A1Q3ECT2	923	S	xxxxxx_S_xxxxPx
A0A1Q3E5P5	566	T	xxxRxx_T_Pxxxxx
A0A1Q3ENS2	499	S	xxxxxx_S_ExExxx
A0A1Q3EEY1	547	S	xxxxxx_S_xDExxx
A0A1Q3EA59	962	S	xxxRxx_S_xSxxxx
A0A1Q3EAR8	275	Y	Rxxxxx_Y_xxxxxx
A0A1Q3EIT3	56	S	RxxSxx_S_xxxxxx
A0A1Q3EPQ5	79	S	xxxxPx_S_Pxxxxx
A0A1Q3EQX8	383	S	xxxxxx_S_Pxxxxx
A0A1Q3EGZ5	256	S	xxxxxD_S_xxxxxx
A0A1Q3E3Q0	668	S	xxxRxx_S_xSxxxx
A0A1Q3DY40	22	S	xxxxPx_S_Pxxxxx
A0A1Q3EBY5	266	S	xxxxRx_S_xPxxxx
A0A1Q3E3R0	270	S	xxxxxx_S_ExExxx
A0A1Q3EAR8	412	S	xxxxxx_S_Pxxxxx
A0A1Q3DUQ4	137	S	xxxRPx_S_xxxxxx
A0A1Q3DV13	374	S	xxxxxK_S_xxxxxx
A0A1Q3DVW3	60	S	xxxxxD_S_xxxxxx
A0A1Q3EAU7	385	T	xxxxxx_T_DxExxx
A0A1Q3ES29	1179	S	xxxxxx_S_Pxxxxx
A0A1Q3EQN0	1358	S	xxxxxG_S_xxxxxx
A0A1Q3EDC3	64	S	xxxxxx_S_xDExxx
A0A1Q3EFQ5	218	S	xxxxxx_S_Pxxxxx
A0A1Q3EM70	398	T	xxxxxx_T_Pxxxxx
A0A1Q3DZC2	81	S	xxxKRx_S_xxxxxx
A0A1Q3E2U2	415	S	xxxxxx_S_Pxxxxx
A0A1Q3EDQ3	650	S	xxxxxx_S_Pxxxxx
A0A1Q3E9A5	68	S	xxxxxx_S_DDExxx
A0A1Q3E6H0	315	S	xxxxRx_S_xxxxxx
A0A1Q3E7L0	149	S	xxxxPx_S_Pxxxxx
A0A1Q3EBG0	1211	S	xxxRxx_S_xSxxxx
A0A1Q3EB86	42	S	xxxxxx_S_Pxxxxx
A0A1Q3ELJ8	86	S	xxxxxR_S_xxxxxx
A0A1Q3DWC8	75	T	xxxxxx_T_Pxxxxx
A0A1Q3DVC6	771	S	xxxxxx_S_Pxxxxx
A0A1Q3ESY3	416	S	xxxxxx_S_xxxxxR
A0A1Q3ED60	740	T	xxxxxx_T_xPxxxx
A0A1Q3EQN0	467	S	xxxKRx_S_xxxxxx
A0A1Q3DZN3	195	S	xxxRxx_S_xxxxxx
A0A1Q3EQA0	158	T	xxxxxx_T_PPxxxx
A0A1Q3EH93	721	S	xxxxxG_S_xxxxxx
A0A1Q3E1B8	357	S	xxxRxx_S_Pxxxxx
A0A1Q3EAM7	388	S	xxxxxx_S_PRxxxx
A0A1Q3EJS7	37	S	xxxxxx_S_xGxxxx
A0A1Q3E4I4	630	S	xxxxxK_S_xxxxxx
A0A1Q3ERG0	401	S	xxxRPx_S_xxxxxx
A0A1Q3EB56	331	S	xxxxxx_S_DDExxx
A0A1Q3E472	247	S	xxxRRx_S_xxxxxx
A0A1Q3EM45	543	T	xxxRxx_T_Pxxxxx
A0A1Q3EIQ8	151	S	xxxxPx_S_Pxxxxx
A0A1Q3EML8	312	S	xxxxxx_S_Pxxxxx
A0A1Q3EN16	673	T	xxxRxx_T_xDxxxx
A0A1Q3DWL4	331	S	xxxxRx_S_xPxxxx
A0A1Q3DZJ4	330	S	xxxRRx_S_xxxxxx
A0A1Q3E4Z3	13	S	xRxRxx_S_xxxxxx
A0A1Q3EQQ9	943	S	xRxRxx_S_xxxxxx
A0A1Q3EIH1	370	S	xxxxxR_S_xxxxxx
A0A1Q3EAM7	1378	S	xxxxPx_S_Pxxxxx
A0A1Q3EP35	138	S	xxxxxx_S_xDExxx
A0A1Q3E131	31	S	xxxxxx_S_xExxxx
A0A1Q3EGP8	242	T	xxxxxx_T_Pxxxxx
A0A1Q3EFP2	14	S	xxxRRx_S_xxxxxx
A0A1Q3DWC8	276	S	xxxRxx_S_Pxxxxx
A0A1Q3E5X5	602	S	xxxxxx_S_Pxxxxx
A0A1Q3EB72	322	S	xxxxxE_S_xxxxxx
A0A1Q3E6B4	136	T	xxxxxx_T_PPxxxx
A0A1Q3E2U6	116	S	xxxxRx_S_xDxxxx
A0A1Q3EB22	477	S	xxxRKx_S_xxxxxx
A0A1Q3E394	16	S	xxxxPx_S_xxxxxx
A0A1Q3DZC4	168	S	xxxRxx_S_xxxxxx
A0A1Q3E8K9	239	S	xxxxxx_S_PxRxxx
A0A1Q3DWA8	62	S	xxxRRx_S_xxxxxx
A0A1Q3DX46	244	S	xxxRxx_S_xxxxxx
A0A1Q3EIF6	245	S	xxxxxx_S_ExExxx
A0A1Q3ELA9	13	S	xxxxxx_S_PPxxxx
A0A1Q3E9D4	732	S	xxxRKx_S_xxxxxx
A0A1Q3EMZ3	512	S	xxxxxx_S_Pxxxxx
A0A1Q3E530	377	S	xxxxxx_S_Pxxxxx
A0A1Q3ELM6	8	S	xxxxxK_S_xxxxxx
A0A1Q3DWS6	941	T	xxxxxx_T_Dxxxxx
A0A1Q3E5P5	312	S	xxxKxx_S_Pxxxxx
A0A1Q3EQQ9	485	S	xxxRxx_S_Pxxxxx
A0A1Q3DX56	372	S	xxxRxx_S_Pxxxxx
A0A1Q3EGE5	340	S	xxxRxx_S_xPxxxx
A0A1Q3EN51	365	S	xxxRxx_S_xSxxxx
A0A1Q3EKR0	489	S	RxxSxx_S_xxxxxx
A0A1Q3ESB8	617	T	xxxxxx_T_Pxxxxx
A0A1Q3EL79	423	T	xxxGxx_T_Pxxxxx
A0A1Q3ELI4	8	S	xxxxxK_S_xxxxxx
A0A1Q3EIJ7	149	T	xxxRxx_T_Pxxxxx
A0A1Q3EGW7	2589	S	xxxxxx_S_xxxxxR
A0A1Q3EQG6	53	S	xxxxxx_S_xPxxxx
A0A1Q3DYC9	463	S	xxxxxx_S_DxExxx
A0A1Q3EID7	521	T	xxxxxx_T_Pxxxxx
A0A1Q3ED60	730	S	xxxxxx_S_xExxxx
A0A1Q3E8T1	864	S	xxxKRx_S_xxxxxx
A0A1Q3E7H3	79	S	xxxxxx_S_xDxxxx
A0A1Q3EDY9	463	S	xxxRxx_S_Pxxxxx
A0A1Q3DYA9	817	T	xxxxxx_T_Pxxxxx
A0A1Q3DY63	24	S	xxxxxx_S_Pxxxxx
A0A1Q3ET02	461	S	xxxxxx_S_xPxxxx
A0A1Q3EPB9	410	T	xxxGxx_T_Pxxxxx
A0A1Q3DV13	723	T	xxxRRx_T_xxxxxx
A0A1Q3EMX4	37	S	xxxxxx_S_PxRxxx
A0A1Q3E2U2	878	S	xxxxxG_S_xxxxxx
A0A1Q3DWJ2	644	S	xxxRxx_S_Pxxxxx
A0A1Q3EJM2	198	S	xxxxPx_S_xxxxxx
A0A1Q3E6K5	2	S	xxxxxx_S_Pxxxxx
A0A1Q3EKM8	326	S	xxxKxx_S_xxxxxx
A0A1Q3E6H0	527	S	xxxxRx_S_xxxxxx
A0A1Q3ECR4	242	S	xxxxxx_S_xxxxxR
A0A1Q3E7S8	63	S	xxxxxx_S_xExxxx
A0A1Q3EP44	1153	S	xxxxPx_S_Pxxxxx
A0A1Q3DX30	108	S	xxxxRx_S_xxxxxx
A0A1Q3E992	83	S	xxxxxx_S_xKxxxx
A0A1Q3EIN6	404	T	xxxGxx_T_Pxxxxx
A0A1Q3EF06	144	S	xxxxxx_S_xDxxxx
A0A1Q3ECT2	889	S	xxxRxx_S_Pxxxxx
A0A1Q3E3C9	397	S	xxxKxx_S_Pxxxxx
A0A1Q3E765	476	S	xxxRxx_S_Pxxxxx
A0A1Q3E960	25	S	xxxxxx_S_Pxxxxx
A0A1Q3EJZ4	569	S	xxxxPx_S_Pxxxxx
A0A1Q3DVY0	489	S	xxxRxx_S_xxxxxx
A0A1Q3EEU4	45	S	xxxxxE_S_xxxxxx
A0A1Q3EAL9	1038	S	xxxxxx_S_xDxxxx
A0A1Q3EG33	8	S	xxxRxx_S_Pxxxxx
A0A1Q3EFX0	870	S	xxxxxx_S_PxRxxx
A0A1Q3E1B3	1575	S	xxxRxx_S_Pxxxxx
A0A1Q3DW93	651	S	xxxxPx_S_xxxxxx
A0A1Q3DY93	1162	S	xxxRxx_S_Pxxxxx
A0A1Q3ESP8	287	S	xxxxxx_S_xGxxxx
A0A1Q3EDG0	138	S	xxxxxx_S_xExxxx
A0A1Q3ELN2	1015	Y	Rxxxxx_Y_xxxxxx
A0A1Q3EIS8	424	T	xxxxxx_T_Pxxxxx
A0A1Q3DXW4	672	T	xxxxxx_T_PPxxxx
A0A1Q3E0S0	404	S	xxxGxx_S_Pxxxxx
A0A1Q3DZM3	1592	S	xxxxxx_S_xExxxx
A0A1Q3EE28	399	T	xxxGxx_T_Pxxxxx
A0A1Q3ED06	35	S	xxxxxx_S_xDxxxx
A0A1Q3EC01	453	S	xxxxxE_S_xxxxxx
A0A1Q3EQ61	152	S	xxxxxx_S_Pxxxxx
A0A1Q3DWC4	340	T	xxxRKx_T_xxxxxx
A0A1Q3DYN6	60	S	xxxxxR_S_xxxxxx
A0A1Q3E7Z5	638	S	xxxxxx_S_PxxxxK
A0A1Q3E497	233	S	xxxRRx_S_xxxxxx
A0A1Q3E5X5	720	S	xxxRxx_S_Pxxxxx
A0A1Q3EFU7	8	S	xxxxxx_S_PxxxxK
A0A1Q3E6B6	434	S	xxxxxx_S_Pxxxxx
A0A1Q3EGP3	708	S	xxxxxx_S_PxRxxx
A0A1Q3E6M0	431	T	xxxxxx_T_PPxxxx
A0A1Q3DX51	351	S	xxxRxG_S_xxxxxx
A0A1Q3DV04	678	T	xxxRxx_T_Pxxxxx
A0A1Q3E6M9	511	S	xxxxxx_S_xExxxx
A0A1Q3E7Z8	1591	S	xxxRPx_S_xxxxxx
A0A1Q3DW59	1071	S	xxxRRx_S_xxxxxx
A0A1Q3DXZ3	460	S	xxxxxx_S_xDxxxx
A0A1Q3E3I0	301	S	xxxxxx_S_xDDxxx
A0A1Q3EHP8	695	S	xxxxxR_S_xxxxxx
A0A1Q3E6H8	1839	S	xxxRxx_S_Pxxxxx
A0A1Q3DZ48	954	S	xxxxxx_S_Pxxxxx
A0A1Q3EHE7	128	S	xxxxxG_S_xxxxxx
A0A1Q3DUY2	586	S	xxxxPx_S_xxxxxx
A0A1Q3EQ61	539	T	xxxGxx_T_Pxxxxx
A0A1Q3ETP2	423	S	xxxxxx_S_xExxxx
A0A1Q3DVN1	337	S	xxxxxx_S_xPxxxx
A0A1Q3DZA2	410	S	xxxxPx_S_xxxxxx
A0A1Q3EBN1	721	S	xxxxxx_S_ExExxx
A0A1Q3E220	27	S	xxxRxx_S_Pxxxxx
A0A1Q3E502	12	S	xRxRxx_S_xxxxxx
A0A1Q3EBH7	128	T	xxxxPx_T_Pxxxxx
A0A1Q3E615	631	S	xxxxxE_S_xxxxxx
A0A1Q3EA47	529	S	xxxxxx_S_ExExxx
A0A1Q3ERS8	2024	S	xxxxxx_S_xExxxx
A0A1Q3DW42	42	T	xxxRxx_T_Pxxxxx
A0A1Q3EGP5	589	S	xxxxxG_S_xxxxxx
A0A1Q3ET80	62	S	xxxRPx_S_xxxxxx
A0A1Q3DZK6	149	T	xxxRxx_T_Pxxxxx
A0A1Q3EJS0	1430	S	xxxxRx_S_xxxxxx
A0A1Q3EGE5	234	S	xxxxxx_S_PxRxxx
A0A1Q3ESB8	221	S	xxxxxx_S_Pxxxxx
A0A1Q3E3R0	132	S	xxxxxx_S_ExExxx
A0A1Q3EIH7	104	S	xxxxxD_S_xxxxxx
A0A1Q3ECH4	147	S	xxxRxx_S_Pxxxxx
A0A1Q3DYN6	10	S	xxxRxx_S_xPxxxx
A0A1Q3EPH9	572	S	xxxxxx_S_DxDxxx
A0A1Q3EMY6	32	S	RxxSxx_S_xxxxxx
A0A1Q3DZL3	739	S	xxxxxD_S_xxxxxx
A0A1Q3EFI0	564	S	xxxxxG_S_xxxxxx
A0A1Q3EDU5	154	S	xxxxxx_S_ExExxx
A0A1Q3EM89	1017	S	xxxxxx_S_xxxxPx
A0A1Q3E8Y9	242	S	xxxxRx_S_xxxxxx
A0A1Q3E3Z4	11	S	xxxxxx_S_PPxxxx
A0A1Q3E7M0	40	S	xxxRxx_S_Pxxxxx
A0A1Q3DWL3	538	S	xxxGxx_S_Pxxxxx
A0A1Q3DW93	433	S	xxxxxG_S_xxxxxx
A0A1Q3E8Y7	26	S	xxxRxx_S_xSxxxx
A0A1Q3E3S9	570	S	xxxRxx_S_xSxxxx
A0A1Q3E525	340	S	xxxGxx_S_Pxxxxx
A0A1Q3EKI9	296	S	xRxRxx_S_xxxxxx
A0A1Q3DXZ5	990	S	xxxRxx_S_Pxxxxx
A0A1Q3E9Y6	579	S	xxxxPx_S_xxxxxx
A0A1Q3E9F7	151	S	xxxxxx_S_xxxxRx
A0A1Q3EAE7	1797	S	xxxxxx_S_xKxxxx
A0A1Q3E7L9	151	S	xxxxxx_S_DxExxx
A0A1Q3EFY2	981	S	xxxGxx_S_Pxxxxx
A0A1Q3E8Y4	214	S	xxxxxR_S_xxxxxx
A0A1Q3DXZ5	837	T	xxxxxx_T_Pxxxxx
A0A1Q3EIJ6	709	S	RxxSxx_S_xxxxxx
A0A1Q3E7L9	153	S	xxxxxD_S_xxxxxx
A0A1Q3EA11	1527	S	xxxRPx_S_xxxxxx
A0A1Q3E992	113	S	xxxGxx_S_Pxxxxx
A0A1Q3EMA9	409	S	xxxRxx_S_Pxxxxx
A0A1Q3E3W9	84	S	xxxxxE_S_xxxxxx
A0A1Q3ESS3	1026	S	xxxRRx_S_xxxxxx
A0A1Q3ENC6	346	S	xxxxPx_S_Pxxxxx
A0A1Q3ECT2	769	S	xxxxxG_S_xxxxxx
A0A1Q3ELE2	337	S	xxxxxx_S_PPxxxx
A0A1Q3EH49	625	S	xxxxxx_S_xDxxxx
A0A1Q3E4L2	822	S	xxxxxx_S_PxRxxx
A0A1Q3EJH5	693	S	xxxRxx_S_xSxxxx
A0A1Q3DZK6	151	T	xxxRxx_T_Pxxxxx
A0A1Q3E2P0	31	S	xxxRRx_S_xxxxxx
A0A1Q3E1K6	813	T	xxxRxx_T_xPxxxx
A0A1Q3DZN0	110	S	xxxRRx_S_xxxxxx
A0A1Q3EAV0	146	T	xxxxxx_T_Pxxxxx
A0A1Q3DZX2	1443	T	xxxxxx_T_Pxxxxx
A0A1Q3DV13	93	S	xRxRxx_S_xxxxxx
A0A1Q3EF42	205	S	xxxxxE_S_xxxxxx
A0A1Q3EIY5	279	T	xxxRxx_T_xxxxxx
A0A1Q3EGE6	794	S	xxxxxx_S_Pxxxxx
A0A1Q3ESS3	35	S	xxxxxx_S_PRxxxx
A0A1Q3EGE2	258	S	xxxxxG_S_xxxxxx
A0A1Q3EP44	1343	S	xxxxPx_S_Pxxxxx
A0A1Q3EHB2	37	S	xxxGxx_S_Pxxxxx
A0A1Q3E7M3	548	T	xxxxxx_T_Pxxxxx
A0A1Q3DY92	185	T	xxxKxx_T_xxxxxx
A0A1Q3EEB4	115	T	xxxxxx_T_xPxxxx
A0A1Q3E1G4	318	S	xxxxxx_S_PPxxxx
A0A1Q3DX46	233	S	xxxxxx_S_Pxxxxx
A0A1Q3DY99	341	T	xxxRxx_T_xxxxxx
A0A1Q3ESP3	105	S	xxxxPx_S_Pxxxxx
A0A1Q3E809	1035	S	xxxxxE_S_xxxxxx
A0A1Q3EJN6	309	S	xxxxxR_S_xxxxxx
A0A1Q3DYI1	106	S	xxxxxx_S_xGxxxx
A0A1Q3E0X8	507	S	xxxxxx_S_PxxxxK
A0A1Q3DVK1	323	S	xxxxxx_S_Pxxxxx
A0A1Q3ET19	1390	S	xxxxPx_S_Pxxxxx
A0A1Q3E3F6	25	T	xxxRRx_T_xxxxxx
A0A1Q3ETH5	682	S	xxxxxR_S_xxxxxx
A0A1Q3EEU4	28	S	xxxxRx_S_xPxxxx
A0A1Q3EK51	15	S	xxxxxR_S_xxxxxx
A0A1Q3DZS6	183	S	xxxGxx_S_Pxxxxx
A0A1Q3EE85	428	S	xRxRxx_S_xxxxxx
A0A1Q3ERG0	336	S	xxxxxx_S_PxxxxK
A0A1Q3EJQ7	162	S	xxxRxx_S_xSxxxx
A0A1Q3EKG1	394	S	xxxRKx_S_xxxxxx
A0A1Q3EBN7	8	S	RxxSxx_S_xxxxxx
A0A1Q3E2U2	290	S	xxxxPx_S_Pxxxxx
A0A1Q3EN57	210	S	xxxxRx_S_xDxxxx
A0A1Q3E1K6	167	S	xxxRPx_S_xxxxxx
A0A1Q3ECT2	869	S	xxxxRx_S_xxxxxx
A0A1Q3ELJ8	246	S	xxxxxK_S_xxxxxx
A0A1Q3E330	344	S	xxxxxx_S_ExExxx
A0A1Q3EQQ9	499	S	xxxxxx_S_DxDxxx
A0A1Q3EMT4	357	T	xxxxxx_T_PPxxxx
A0A1Q3E8R3	209	S	xxxxxx_S_ExExxx
A0A1Q3ECT2	937	S	xxxxPx_S_xxxxxx
A0A1Q3E8K9	419	S	xxxxxx_S_DxDxxx
A0A1Q3DY80	74	S	xxxxxx_S_xExxxx
A0A1Q3DVF0	23	S	xxxxxx_S_xPxxxx
A0A1Q3ERB1	116	S	xxxKxP_S_xxxxxx
A0A1Q3EE85	356	S	xxxRxx_S_xExxxx
A0A1Q3ES19	76	T	xxxxxx_T_PPxxxx
A0A1Q3ECR4	282	T	xxxxxx_T_xPxxxx
A0A1Q3EH18	113	S	xxxxxx_S_PxRxxx
A0A1Q3E4G9	415	S	xxxRPx_S_xxxxxx
A0A1Q3EDN9	271	S	xxxRRx_S_xxxxxx
A0A1Q3DVX0	450	S	xxxGxx_S_Pxxxxx
A0A1Q3EE87	328	S	xxxxxx_S_Pxxxxx
A0A1Q3DVK2	295	S	xRxRxx_S_xxxxxx
A0A1Q3EI06	36	S	xxxxxx_S_xPxxxx
A0A1Q3EFL6	593	S	xxxxxG_S_xxxxxx
A0A1Q3DX56	347	S	xxxxxx_S_xKxxxx
A0A1Q3DYX3	181	S	xxxRxx_S_xDxxxx
A0A1Q3EEA1	273	S	xxxRRx_S_xxxxxx
A0A1Q3E7D2	198	S	xRxRxx_S_xxxxxx
A0A1Q3DYW7	97	S	xxxxPx_S_Pxxxxx
A0A1Q3DW59	369	S	xxxRxx_S_Pxxxxx
A0A1Q3EIT8	568	S	xxxxxx_S_xExxxx
A0A1Q3EDN8	1099	S	xxxRKx_S_xxxxxx
A0A1Q3EFJ2	136	S	xxxxPx_S_xxxxxx
A0A1Q3EM18	118	S	xxxRxx_S_Pxxxxx
A0A1Q3DX25	157	S	xxxxxG_S_xxxxxx
A0A1Q3E4C1	1771	S	xxxxxA_S_xxxxxx
A0A1Q3EHA1	1004	S	RxxSxx_S_xxxxxx
A0A1Q3EAN6	191	T	xxxxxx_T_PPxxxx
A0A1Q3E6I3	358	S	xxxxxD_S_xxxxxx
A0A1Q3ETJ0	78	S	xxxRxx_S_xDxxxx
A0A1Q3DXA1	262	S	xxxRxx_S_xSxxxx
A0A1Q3ERG0	306	S	xxxxxx_S_Pxxxxx
A0A1Q3DW85	100	T	xxxRxx_T_xxxxxx
A0A1Q3DYI1	159	S	xxxxxx_S_Pxxxxx
A0A1Q3DW46	146	S	xxxxxx_S_DxDxxx
A0A1Q3DV50	362	S	xxxxxx_S_PxxxxK
A0A1Q3ELC7	213	S	xRxRxx_S_xxxxxx
A0A1Q3E3Z5	629	S	xxxxPx_S_Pxxxxx
A0A1Q3EST8	230	S	xxxxxx_S_xPxxxx
A0A1Q3EAJ7	109	S	xxxxxG_S_xxxxxx
A0A1Q3E0V3	584	S	xxxxxG_S_xxxxxx
A0A1Q3DX30	656	S	xxxxRx_S_xxxxxx
A0A1Q3DXJ6	396	T	xxxGxx_T_Pxxxxx
A0A1Q3EKB6	911	T	xxxGxx_T_Pxxxxx
A0A1Q3DW46	145	S	xxxxxx_S_xDxxxx
A0A1Q3E1K7	22	S	xxxxPx_S_Pxxxxx
A0A1Q3E3Z5	1141	S	xxxxPx_S_Pxxxxx
A0A1Q3DX56	352	T	xxxKxx_T_xxxxxx
A0A1Q3EAT6	553	S	xxxRxx_S_xxxxxx
A0A1Q3E692	844	S	xxxxxx_S_xPxxxx
A0A1Q3EFP2	108	S	xxxxxx_S_PxRxxx
A0A1Q3E527	466	S	xxxxxG_S_xxxxxx
A0A1Q3E1M6	406	S	xxxxPx_S_Pxxxxx
A0A1Q3E5P2	496	S	xxxxxx_S_xPxxxx
A0A1Q3ESZ6	162	S	xxxxxx_S_Pxxxxx
A0A1Q3DX46	19	S	xxxKxx_S_Pxxxxx
A0A1Q3EL88	301	S	xxxxxx_S_ExExxx
A0A1Q3EIQ3	36	S	xxxxRx_S_xDxxxx
A0A1Q3ESI4	279	S	xRxxSx_S_xxxxxx
A0A1Q3DXX7	439	S	xxxRxx_S_xxxxxx
A0A1Q3ETX6	281	T	xxxxxx_T_Pxxxxx
A0A1Q3E2U2	204	S	xxxxxE_S_xxxxxx
A0A1Q3ENM7	152	S	xxxxxx_S_xPxxxx
A0A1Q3EIN2	200	S	xxxxRx_S_xxxxxx
A0A1Q3ER79	57	S	xxxxxG_S_xxxxxx
A0A1Q3E3S9	558	T	xxxxxx_T_Pxxxxx
A0A1Q3E4Y9	1144	S	xxxxxx_S_xxxxPx
A0A1Q3E1N2	118	T	xxxxxx_T_xPxxxx
A0A1Q3EC90	637	S	xxxxxx_S_xPxxxx
A0A1Q3E3E4	851	S	xxxGxx_S_Pxxxxx
A0A1Q3E8J3	21	S	xxxxxx_S_xPxxxx
A0A1Q3DZM6	276	T	xxxRxx_T_xDxxxx
A0A1Q3E1Y0	225	S	xxxxxx_S_DxExxx
A0A1Q3DZC7	39	S	xxxxxE_S_xxxxxx
A0A1Q3EMJ6	529	S	xxxKxx_S_Pxxxxx
A0A1Q3E403	19	S	xxxxxx_S_Pxxxxx
A0A1Q3ELC7	227	S	xxxxRx_S_xxxxxx
A0A1Q3DWJ6	162	S	xxxxxG_S_xxxxxx
A0A1Q3E153	1365	S	xxxxxD_S_xxxxxx
A0A1Q3EIC2	753	S	xxxxxx_S_xExxxx
A0A1Q3DYA9	507	S	xxxxxA_S_xxxxxx
A0A1Q3E9F7	197	T	xxxRxx_T_xxxxxx
A0A1Q3E3W9	62	T	xxxxxx_T_Pxxxxx
A0A1Q3EMG1	125	S	xxxxxx_S_DxExxx
A0A1Q3ECY7	886	S	xxxxxG_S_xxxxxx
A0A1Q3EBV4	459	S	xxxxxx_S_Pxxxxx
A0A1Q3EM89	1204	S	xxxxxx_S_Pxxxxx
A0A1Q3DY30	88	S	xxxRxx_S_xxxxxx
A0A1Q3E7Z8	601	S	xxxxxR_S_PxPxxx
A0A1Q3DX11	242	S	xxxxxE_S_xxxxxx
A0A1Q3ENK0	752	S	xxxxxx_S_xDxxxx
A0A1Q3DZ28	145	S	xxxxxx_S_PPxxxx
A0A1Q3E0D7	601	T	xxxRxx_T_xDxxxx
A0A1Q3DXX8	486	S	xxxxxx_S_PPxxxx
A0A1Q3EC01	429	S	xxxxxx_S_DxDxxx
A0A1Q3EA53	243	S	xxxxPx_S_xxxxxx
A0A1Q3EQ59	512	S	xxxxRx_S_xxxxxx
A0A1Q3ENM7	1103	S	xxxRKx_S_xxxxxx
A0A1Q3E220	285	S	xxxxxx_S_Pxxxxx
A0A1Q3EH49	583	S	xxxRxx_S_xPxxxx
A0A1Q3ESI4	291	S	xxxRxx_S_Pxxxxx
A0A1Q3EBW8	667	S	xxxxxx_S_DxExxx
A0A1Q3ELV3	872	S	xxxKxx_S_xxxxxx
A0A1Q3EE17	184	S	xxxxxx_S_PRxxxx
A0A1Q3DYF2	202	S	xxxRxx_S_xxxxxx
A0A1Q3EJ39	343	S	xxxxxx_S_Pxxxxx
A0A1Q3DV04	431	T	xxxxxx_T_Pxxxxx
A0A1Q3EGZ6	588	T	xxxxxx_T_Pxxxxx
A0A1Q3EFT5	717	T	xxxRxx_T_xExxxx
A0A1Q3DXZ3	563	T	xxxRxx_T_xxxxxx
A0A1Q3E4Y3	137	S	xxxxxx_S_DxExxx
A0A1Q3E1Q3	30	T	xxxRRx_T_xxxxxx
A0A1Q3ED28	181	S	xxxRxx_S_xExxxx
A0A1Q3E0V3	621	T	xxxxxx_T_xPxxxx
A0A1Q3DW93	659	S	xxxxxx_S_Pxxxxx
A0A1Q3E5P5	1315	T	xxxxxx_T_PPxxxx
A0A1Q3E4I4	49	T	xxxRxx_T_xxxxxx
A0A1Q3ENG0	45	T	xxxxxx_T_Pxxxxx
A0A1Q3EI29	13	S	xxxKxx_S_xxxxxx
A0A1Q3E195	171	S	xxxxxx_S_xGxxxx
A0A1Q3EC58	1054	S	xxxxxG_S_xxxxxx
A0A1Q3E9J8	403	S	xxxRxx_S_Pxxxxx
A0A1Q3DVN1	190	S	xxxxxx_S_xPxxxx
A0A1Q3E6M0	66	S	xxxxxx_S_xPxxxx
A0A1Q3E4L2	1023	S	xxxxxx_S_xDxxxx
A0A1Q3ELH7	454	S	xxxxPx_S_xxxxxx
A0A1Q3ED94	460	S	xxxxPx_S_Pxxxxx
A0A1Q3DXK6	5	S	xxxxPx_S_xxxxxx
A0A1Q3DZ21	533	S	xxxxxx_S_xDxxxx
A0A1Q3EDU8	90	S	xxxKxx_S_xxxxxx
A0A1Q3EJT6	99	S	xxxxxx_S_xPxxxx
A0A1Q3EDI2	167	S	xxxxxD_S_xxxxxx
A0A1Q3DXT2	145	S	xxxxxx_S_Pxxxxx
A0A1Q3EM40	242	S	xxxRRx_S_xxxxxx
A0A1Q3ENT7	269	S	xxxxxR_S_xxxxxx
A0A1Q3E497	501	S	xxxxxx_S_PxRxxx
A0A1Q3ELW5	597	S	xxxxxR_S_PxPxxx
A0A1Q3EB41	211	S	xxxxxR_S_xxxxxx
A0A1Q3EFI8	70	S	xxxRxx_S_Pxxxxx
A0A1Q3DVH2	429	S	xxxxxA_S_xxxxxx
A0A1Q3E573	880	S	xxxRxx_S_Pxxxxx
A0A1Q3EHC3	329	S	xxxxxx_S_PxxxxK
A0A1Q3E1U5	332	T	Rxxxxx_T_xxxxxx
A0A1Q3E5X5	573	S	xxxRxx_S_Pxxxxx
A0A1Q3E7N4	290	T	Rxxxxx_T_xxxxxx
A0A1Q3E6W2	618	Y	Rxxxxx_Y_xxxxxx
A0A1Q3EML0	187	S	xxxRPx_S_xxxxxx
A0A1Q3EFG7	154	S	xxxxxx_S_DxExxx
A0A1Q3EL70	165	S	xxxxxx_S_PPxxxx
A0A1Q3E4Y8	220	S	xxxxxx_S_xPxxxx
A0A1Q3E9D4	693	T	xxxxPx_T_Pxxxxx
A0A1Q3E502	101	S	xxxxxx_S_Pxxxxx
A0A1Q3DWJ9	226	S	xxxxPx_S_Pxxxxx
A0A1Q3EGE9	269	T	xxxRKx_T_xxxxxx
A0A1Q3EP44	148	S	xxxxxx_S_xDxxxx
A0A1Q3E1B3	1499	S	xxxRxx_S_Pxxxxx
A0A1Q3DZS6	289	S	xxxKxP_S_xxxxxx
A0A1Q3ESP8	473	S	xxxRRx_S_xxxxxx
A0A1Q3DWJ1	428	S	xxxxxx_S_PxRxxx
A0A1Q3DYH8	395	S	xxxxPx_S_Pxxxxx
A0A1Q3DVF6	155	T	xxxxxx_T_Pxxxxx
A0A1Q3EIW5	706	S	xxxRxx_S_Pxxxxx
A0A1Q3E4S9	497	S	xxxxxx_S_xGxxxx
A0A1Q3E5F8	89	S	xxxxPx_S_Pxxxxx
A0A1Q3ECM1	579	S	xxxRxx_S_xSxxxx
A0A1Q3DZS3	301	T	xxxRxx_T_Pxxxxx
A0A1Q3E4C1	867	S	xxxRxx_S_xSxxxx
A0A1Q3ECT2	875	S	xxxxxR_S_xxxxxx
A0A1Q3E8Y4	58	S	xxxxxx_S_xPxxxx
A0A1Q3EJN6	326	S	xxxxxx_S_xPxxxx
A0A1Q3EG10	17	S	xxxxxA_S_xxxxxx
A0A1Q3E831	418	S	xRxRxx_S_xxxxxx
A0A1Q3EHK1	1113	T	xxxxxx_T_DxExxx
A0A1Q3EP12	1231	S	xxxxxx_S_xxxxRx
A0A1Q3ED49	75	S	xxxxxE_S_xxxxxx
A0A1Q3DV70	429	S	xxxRxx_S_Pxxxxx
A0A1Q3ECT2	726	S	xxxxxx_S_xExxxx
A0A1Q3E485	922	S	xxxRxx_S_Pxxxxx
A0A1Q3DVL9	712	S	xxxRxx_S_Pxxxxx
A0A1Q3E497	515	S	xRxxSx_S_xxxxxx
A0A1Q3EAN2	219	S	xxxxRx_S_xxxxxx
A0A1Q3E5P5	1279	S	xxxRxx_S_xxxxxx
A0A1Q3EDG4	362	S	xxxxxG_S_xxxxxx
A0A1Q3EH26	25	S	RxxSxx_S_xxxxxx
A0A1Q3EF07	522	S	xxxxxx_S_Pxxxxx
A0A1Q3E3J5	209	S	xxxxPx_S_xxxxxx
A0A1Q3E2X4	60	S	xxxxPx_S_Pxxxxx
A0A1Q3EKV3	2023	S	xxxxPx_S_Pxxxxx
A0A1Q3EC90	649	T	xxxGxx_T_Pxxxxx
A0A1Q3EBW8	663	S	xxxxxx_S_DxExxx
A0A1Q3EDE4	112	S	xxxxxx_S_Pxxxxx
A0A1Q3EMC8	1051	T	xxxxxx_T_Pxxxxx
A0A1Q3E3W9	82	S	xxxxxx_S_xxxxRx
A0A1Q3DYA5	592	S	xxxxxR_S_xxxxxx
A0A1Q3E4Y6	140	T	xxxRxx_T_Pxxxxx
A0A1Q3ELN2	1306	S	xxxxxx_S_Pxxxxx
A0A1Q3DUX6	567	S	xxxxxx_S_Pxxxxx
A0A1Q3EFX0	638	S	xxxxPx_S_Pxxxxx
A0A1Q3E5R3	118	S	xxxxxR_S_xxxxxx
A0A1Q3EMV9	61	S	xxxxPx_S_xxxxxx
A0A1Q3E8T1	1000	S	xxxxxx_S_xPxxxx
A0A1Q3DW42	81	S	xxxxxG_S_xxxxxx
A0A1Q3ESP8	439	S	xxxRRx_S_xxxxxx
A0A1Q3EKB6	898	S	xxxRRx_S_xxxxxx
A0A1Q3E9P7	27	S	xxxRxx_S_Pxxxxx
A0A1Q3DXR3	1500	S	xxxxxx_S_xxxxPx
A0A1Q3E482	948	T	xxxxxx_T_Pxxxxx
A0A1Q3DV87	26	S	xxxxxx_S_xExxxx
A0A1Q3E8F0	442	S	xxxxxx_S_Pxxxxx
A0A1Q3EFD4	134	S	xxxxxx_S_PRxxxx
A0A1Q3DYN4	64	S	xxxxxx_S_xPxxxx
A0A1Q3EKQ3	55	S	xxxxxx_S_PxRxxx
A0A1Q3EHE7	1897	S	xxxxxx_S_xGxxxx
A0A1Q3ED06	558	T	xxxxxx_T_PPxxxx
A0A1Q3ENI3	10	S	xxxRxx_S_xSxxxx
A0A1Q3DY35	454	S	xxxRxx_S_Pxxxxx
A0A1Q3DVA9	409	S	xxxxPx_S_Pxxxxx
A0A1Q3E6H0	317	S	xxxxxR_S_PxPxxx
A0A1Q3E4L2	912	S	xxxxPx_S_Pxxxxx
A0A1Q3E9D7	50	S	xxxxxx_S_PRxxxx
A0A1Q3ELJ8	257	S	xxxxxx_S_PxxxxK
A0A1Q3EC58	398	S	xxxxxx_S_Pxxxxx
A0A1Q3ESZ6	501	S	xxxRxx_S_xDxxxx
A0A1Q3E1G3	879	S	xxxxxD_S_xxxxxx
A0A1Q3DY10	292	S	xxxxxx_S_xDxxxx
A0A1Q3DZA7	364	S	xxxxxx_S_PPxxxx
A0A1Q3EBT8	810	S	xxxGxx_S_Pxxxxx
A0A1Q3EFS7	147	T	xxxRRx_T_xxxxxx
A0A1Q3EP44	536	S	xxxRxx_S_Pxxxxx
A0A1Q3DZK6	46	S	xxxRxx_S_Pxxxxx
A0A1Q3DVK2	422	T	xxxRxx_T_Pxxxxx
A0A1Q3DX52	6	S	xxxxxx_S_PPxxxx
A0A1Q3DZS6	780	S	xxxxxG_S_xxxxxx
A0A1Q3E4J7	550	S	xxxRxx_S_xxxxxx
A0A1Q3DZA9	636	S	xxxRxx_S_xPxxxx
A0A1Q3EHP0	671	S	xxxxxx_S_xDExxx
A0A1Q3EBB2	1409	S	xxxxxR_S_xxxxxx
A0A1Q3E6I3	13	S	xxxKxx_S_xxxxxx
A0A1Q3E081	279	S	xxxxxx_S_Pxxxxx
A0A1Q3E133	727	S	xxxKRx_S_xxxxxx
A0A1Q3EJS0	35	S	xxxRRx_S_xxxxxx
A0A1Q3DV86	120	T	xxxRRx_T_xxxxxx
A0A1Q3E0X8	290	S	xxxxPx_S_Pxxxxx
A0A1Q3DW25	44	S	xxxxxx_S_Pxxxxx
A0A1Q3EIN2	229	Y	Rxxxxx_Y_xxxxxx
A0A1Q3E4L2	640	S	xxxxxx_S_Pxxxxx
A0A1Q3E5L4	667	S	xRxRxx_S_xxxxxx
A0A1Q3EDJ6	381	S	xxxxxx_S_ExExxx
A0A1Q3EHG6	885	S	xxxxRx_S_xPxxxx
A0A1Q3EQN6	315	S	xxxRxx_S_xDxxxx
A0A1Q3EEG9	86	S	xxxxPx_S_Pxxxxx
A0A1Q3DVJ6	1075	S	xxxxxD_S_xxxxxx
A0A1Q3EQP0	19	T	xxxxxx_T_xPxxxx
A0A1Q3DXZ8	93	S	xxxxxA_S_xxxxxx
A0A1Q3E2J5	347	S	xxxxxx_S_xKxxxx
A0A1Q3E1K6	814	S	xxxxxx_S_Pxxxxx
A0A1Q3EI06	41	S	xxxxxx_S_xxxxxR
A0A1Q3DYU2	311	T	xxxxxx_T_DxExxx
A0A1Q3DYQ1	230	S	xxxxxE_S_xxxxxx
A0A1Q3ENR8	727	T	xxxxxx_T_Pxxxxx
A0A1Q3E6X8	100	T	xxxxxx_T_Pxxxxx
A0A1Q3E9J8	386	S	xxxRxG_S_xxxxxx
A0A1Q3DZZ3	133	S	xxxxxD_S_Dxxxxx
A0A1Q3ENM7	793	T	xxxxxx_T_PPxxxx
A0A1Q3EM95	175	T	xxxxxx_T_Pxxxxx
A0A1Q3DZK6	53	S	xxxxxR_S_xxxxxx
A0A1Q3EJ02	760	S	xxxKRx_S_xxxxxx
A0A1Q3EAS1	180	S	xxxxxx_S_PxRxxx
A0A1Q3E4L6	40	S	xxxxxG_S_xxxxxx
A0A1Q3E5N9	632	S	xxxxPx_S_xxxxxx
A0A1Q3EM18	125	S	xxxGxx_S_Pxxxxx
A0A1Q3E9W2	284	S	xxxRxx_S_xxxxxx
A0A1Q3EHZ1	203	S	xxxRxx_S_Pxxxxx
A0A1Q3EFK8	13	S	xxxKxx_S_Pxxxxx
A0A1Q3EP40	365	S	xxxxxG_S_xxxxxx
A0A1Q3DX44	972	S	RxxSxx_S_xxxxxx
A0A1Q3EAZ0	254	S	xxxxxx_S_Pxxxxx
A0A1Q3EEP5	18	S	xxxxxx_S_xExxxx
A0A1Q3E1N2	132	T	xxxRxx_T_xDxxxx
A0A1Q3EFD5	137	T	xxxxxx_T_xPxxxx
A0A1Q3ENY8	604	S	xxxGxx_S_Pxxxxx
A0A1Q3ERG5	7	T	xxxRxx_T_xxxxxx
A0A1Q3EK94	42	S	xxxxxx_S_xDExxx
A0A1Q3EH10	367	S	xxxRPx_S_xxxxxx
A0A1Q3DWJ1	397	T	xxxRxx_T_xExxxx
A0A1Q3E9C0	253	S	xxxxxD_S_xxxxxx
A0A1Q3E953	23	T	xxxKxx_T_xxxxxx
A0A1Q3EN16	651	S	RxxSxx_S_xxxxxx
A0A1Q3E0C1	564	T	xxxxxx_T_Pxxxxx
A0A1Q3E7Q9	235	Y	Rxxxxx_Y_xxxxxx
A0A1Q3EGL2	759	S	xxxxxx_S_Pxxxxx
A0A1Q3DXD5	121	S	xxxxxx_S_Pxxxxx
A0A1Q3EEY8	129	S	RxxSxx_S_xxxxxx
A0A1Q3DY63	441	S	xxxRPx_S_xxxxxx
A0A1Q3DXU5	256	T	xxxxxx_T_Dxxxxx
A0A1Q3E653	180	T	xxxRxx_T_xxxxxx
A0A1Q3EPZ1	278	S	xRxRxx_S_xxxxxx
A0A1Q3EES6	53	S	xxxRPx_S_xxxxxx
A0A1Q3E2D7	824	S	xxxxxG_S_xxxxxx
A0A1Q3ECT2	919	T	xxxGxx_T_Pxxxxx
A0A1Q3EIL4	817	S	xxxxxG_S_xxxxxx
A0A1Q3EKL7	157	S	xxxxxD_S_xxxxxx
A0A1Q3E9V9	901	S	xxxxxx_S_xxxxxR
A0A1Q3ENM7	874	S	xxxxxx_S_PPxxxx
A0A1Q3EQW8	668	S	xxxxxx_S_xDExxx
A0A1Q3E0W3	164	S	xxxRRx_S_xxxxxx
A0A1Q3EPH2	1420	S	xRxRxx_S_xxxxxx
A0A1Q3DYN4	242	S	xxxxxx_S_xxxxRx
A0A1Q3EM47	212	S	xxxxRx_S_xDxxxx
A0A1Q3EQF7	295	S	xxxRxx_S_Pxxxxx
A0A1Q3EB08	293	S	xxxxxA_S_xxxxxx
A0A1Q3EGJ6	106	S	xxxGxx_S_Pxxxxx
A0A1Q3DZM3	641	S	xxxRKx_S_xxxxxx
A0A1Q3EKM8	325	S	xxxxxD_S_xxxxxx
A0A1Q3ENC6	353	S	xxxxxx_S_xExxxx
A0A1Q3ELP4	101	S	xxxxxx_S_xPxxxx
A0A1Q3DYR0	404	S	xxxxxx_S_Pxxxxx
A0A1Q3EFU7	329	S	xxxxxx_S_xExxxx
A0A1Q3ET96	316	S	xxxxxx_S_Pxxxxx
A0A1Q3EGE2	167	S	xxxxxx_S_xPxxxx
A0A1Q3EFY2	17	T	xxxxxx_T_Pxxxxx
A0A1Q3E3A9	128	S	xxxxxx_S_xExxxx
A0A1Q3EM13	444	S	xxxKxx_S_xxxxxx
A0A1Q3EDP8	157	S	xxxxxx_S_PPxxxx
A0A1Q3E9V6	386	S	xxxxPx_S_xxxxxx
A0A1Q3E133	148	S	xxxRxx_S_Pxxxxx
A0A1Q3ELH9	538	T	xxxxxx_T_PPxxxx
A0A1Q3EHT9	324	S	xxxxxx_S_DxExxx
A0A1Q3E1H7	1099	S	xxxRRx_S_xxxxxx
A0A1Q3EDY9	467	S	xxxxPx_S_Pxxxxx
A0A1Q3EHP8	537	S	xRxRxx_S_xxxxxx
A0A1Q3E1B3	125	S	xxxxPx_S_Pxxxxx
A0A1Q3EJP3	198	T	xxxxxx_T_Pxxxxx
A0A1Q3EKH5	72	S	xxxRxx_S_Pxxxxx
A0A1Q3E0V3	603	S	xxxxxx_S_xxxxRx
A0A1Q3EB71	552	S	xxxxxG_S_xxxxxx
A0A1Q3EC53	380	T	xxxxPx_T_Pxxxxx
A0A1Q3E2J7	1032	S	xxxxxx_S_DxDxxx
A0A1Q3ER44	1374	S	xxxGxx_S_Pxxxxx
A0A1Q3E7Z9	310	S	xxxxxE_S_xxxxxx
A0A1Q3EQV5	6	S	xxxxxx_S_Pxxxxx
A0A1Q3EE87	749	S	xxxxxx_S_Pxxxxx
A0A1Q3DXK8	1170	S	xxxxxx_S_xDxxxx
A0A1Q3DWM4	408	S	xxxxxx_S_PPxxxx
A0A1Q3E7J4	14	S	xxxxxx_S_xDExxx
A0A1Q3E109	542	S	xxxxPx_S_Pxxxxx
A0A1Q3DVE7	420	S	xxxRPx_S_xxxxxx
A0A1Q3E1Y4	174	S	xxxxxx_S_Pxxxxx
A0A1Q3EAL5	309	S	xxxGxx_S_Pxxxxx
A0A1Q3EBV4	442	S	xxxGxx_S_Pxxxxx
A0A1Q3E326	402	T	xxxKxx_T_xxxxxx
A0A1Q3EMN1	571	S	xxxxxK_S_xxxxxx
A0A1Q3DXT2	665	S	xxxxxx_S_Pxxxxx
A0A1Q3DXW4	389	S	xxxxxD_S_xxxxxx
A0A1Q3EGU5	994	S	xxxxxx_S_Pxxxxx
A0A1Q3EKH2	232	S	xxxxxx_S_xDxxxx
A0A1Q3DWA8	250	S	xxxRRx_S_xxxxxx
A0A1Q3EEU3	953	S	xxxxxx_S_PxRxxx
A0A1Q3EQ66	39	S	xxxxxx_S_xxxxPx
A0A1Q3E239	129	T	xxxxxx_T_DxExxx
A0A1Q3EHA9	169	S	xxxRKx_S_xxxxxx
A0A1Q3E992	279	S	xxxKRx_S_xxxxxx
A0A1Q3DXW4	786	T	xxxxPx_T_Pxxxxx
A0A1Q3E8S7	9	S	xxxRRx_S_xxxxxx
A0A1Q3EQG0	301	S	xxxxxx_S_PPxxxx
A0A1Q3ESQ8	868	S	xxxxxx_S_DxExxx
A0A1Q3DWY4	1608	S	xxxxxG_S_xxxxxx
A0A1Q3EKD2	109	S	xxxxxx_S_xExxxx
A0A1Q3E1S4	87	S	xxxRxx_S_xPxxxx
A0A1Q3DZQ3	282	S	xxxxxx_S_xPxxxx
A0A1Q3DYK6	479	S	xxxxxx_S_xGxxxx
A0A1Q3E530	502	S	xxxxxx_S_xxxxRx
A0A1Q3DZQ5	57	S	xxxxxx_S_xxxxPx
A0A1Q3EAA4	138	S	xxxxPx_S_Pxxxxx
A0A1Q3E636	599	T	xxxxxx_T_Pxxxxx
A0A1Q3DYA9	745	T	xxxxPx_T_Pxxxxx
A0A1Q3EDQ3	144	S	xxxxPx_S_xxxxxx
A0A1Q3EEW7	77	S	xxxxxx_S_Pxxxxx
A0A1Q3DYU4	223	S	xxxxxx_S_PPxxxx
A0A1Q3E4G9	771	S	xxxxxx_S_PPxxxx
A0A1Q3DYA9	1175	S	xxxxPx_S_Pxxxxx
A0A1Q3EMC8	1067	T	xxxxxx_T_Exxxxx
A0A1Q3E6H8	275	S	xxxRxx_S_Pxxxxx
A0A1Q3EAD0	88	S	xxxxxx_S_Pxxxxx
A0A1Q3DYA9	1198	S	xxxRxx_S_Pxxxxx
A0A1Q3EB08	299	S	xxxxxx_S_xExxxx
A0A1Q3DW11	323	S	xxxRxx_S_Pxxxxx
A0A1Q3E299	202	S	xxxGxx_S_Pxxxxx
A0A1Q3EQA0	153	T	xxxxPx_T_Pxxxxx
A0A1Q3EJ11	107	S	xRxRxx_S_xxxxxx
A0A1Q3DXT2	601	S	xxxRxx_S_Pxxxxx
A0A1Q3EJ85	1142	S	xxxxxx_S_Pxxxxx
A0A1Q3EI36	497	S	xxxxxG_S_xxxxxx
A0A1Q3DZC4	256	S	xxxxxG_S_xxxxxx
A0A1Q3E0A3	302	S	xxxxxx_S_DxDxxx
A0A1Q3DVW3	78	T	xxxxxx_T_Pxxxxx
A0A1Q3EH60	1858	S	xxxRxx_S_Pxxxxx
A0A1Q3DYV5	148	S	xxxRxG_S_xxxxxx
A0A1Q3EFT5	726	S	xxxxxE_S_xxxxxx
A0A1Q3DW25	345	S	xxxxxx_S_Pxxxxx
A0A1Q3E4P0	339	T	Rxxxxx_T_xxxxxx
A0A1Q3E9T5	935	S	xxxxxx_S_PxRxxx
A0A1Q3ES68	485	S	xxxRxx_S_xxxxxx
A0A1Q3E831	820	S	xxxRRx_S_xxxxxx
A0A1Q3DZR3	583	S	xxxKRx_S_xxxxxx
A0A1Q3E1B1	1206	T	xxxRxx_T_Pxxxxx
A0A1Q3EG73	445	S	xxxxxA_S_xxxxxx
A0A1Q3EB22	1122	S	xxxRPx_S_xxxxxx
A0A1Q3E3P2	170	T	xxxxxx_T_Pxxxxx
A0A1Q3ECC6	1110	T	xxxRKx_T_xxxxxx
A0A1Q3EDS6	336	S	xxxKRx_S_xxxxxx
A0A1Q3E5U4	78	S	xxxxxx_S_xDxxxx
A0A1Q3ERE0	16	T	xxxxxx_T_Pxxxxx
A0A1Q3EPS4	141	S	xxxxxx_S_Pxxxxx
A0A1Q3E403	530	S	xxxRxx_S_Pxxxxx
A0A1Q3DXD6	531	T	xxxxxx_T_PPxxxx
A0A1Q3DYW7	30	S	xxxxxx_S_Pxxxxx
A0A1Q3EFL6	753	T	xxxRxx_T_Pxxxxx
A0A1Q3EDZ0	544	S	xxxxRx_S_xPxxxx
A0A1Q3E9S9	215	S	xxxGxx_S_Pxxxxx
A0A1Q3EE17	561	S	xxxxxx_S_Pxxxxx
A0A1Q3E198	217	S	xxxKxP_S_xxxxxx
A0A1Q3E0S0	290	S	xxxxxx_S_Pxxxxx
A0A1Q3E577	402	S	xRxRxx_S_xxxxxx
A0A1Q3E8Y4	31	S	xxxxxG_S_xxxxxx
A0A1Q3EC81	1128	S	xxxRRx_S_xxxxxx
A0A1Q3EBL2	732	T	Rxxxxx_T_xxxxxx
A0A1Q3E1U2	857	S	xxxRxx_S_xExxxx
A0A1Q3EKJ4	556	S	xxxxxx_S_xExxxx
A0A1Q3E4T7	589	S	xxxRRx_S_xxxxxx
A0A1Q3EGE2	256	S	xxxxxD_S_xxxxxx
A0A1Q3DWE8	564	S	xxxxxE_S_xxxxxx
A0A1Q3ENM7	263	S	xxxKxP_S_xxxxxx
A0A1Q3E8M9	262	S	xxxRxx_S_xSxxxx
A0A1Q3DVW0	54	S	xxxRxx_S_Pxxxxx
A0A1Q3DYD5	7	S	xxxxxK_S_xxxxxx
A0A1Q3EBB2	1379	S	xxxRxx_S_Pxxxxx
A0A1Q3EQY9	604	S	xxxxPx_S_Pxxxxx
A0A1Q3EID7	277	S	xxxxxR_S_xxxxxx
A0A1Q3ES52	457	S	xxxRxx_S_xPxxxx
A0A1Q3E7K4	504	S	xxxxxx_S_PPxxxx
A0A1Q3EC81	1143	T	Rxxxxx_T_xxxxxx
A0A1Q3EID7	705	S	xxxxxx_S_PxRxxx
A0A1Q3EQM3	21	S	xxxRxG_S_xxxxxx
A0A1Q3EF25	234	T	xxxxxx_T_xPxxxx
A0A1Q3ERH3	719	T	xxxxxx_T_PPxxxx
A0A1Q3EQQ9	995	S	xxxRRx_S_xxxxxx
A0A1Q3E4N9	244	S	xRxRxx_S_xxxxxx
A0A1Q3E653	70	S	xxxRxx_S_Pxxxxx
A0A1Q3EL82	954	S	xxxxxx_S_xDDxxx
A0A1Q3EKB6	653	S	xxxRRx_S_xxxxxx
A0A1Q3DZN5	414	S	RxxSxx_S_xxxxxx
A0A1Q3DV04	758	S	xxxRxx_S_Pxxxxx
A0A1Q3ESP8	453	T	xxxRxx_T_xxxxxx
A0A1Q3DVH8	638	S	xxxxxx_S_xDxxxx
A0A1Q3DVK1	317	S	xxxxxx_S_Pxxxxx
A0A1Q3ECC8	137	S	xxxxxx_S_ExExxx
A0A1Q3EJP9	440	S	xxxxxx_S_Pxxxxx
A0A1Q3DZL0	401	S	xxxRxx_S_Pxxxxx
A0A1Q3ENQ4	12	T	xxxKxx_T_xxxxxx
A0A1Q3EA11	2369	S	xxxxxx_S_PxRxxx
A0A1Q3EIJ7	299	S	xxxRxx_S_Pxxxxx
A0A1Q3E7Z5	569	S	xxxxxx_S_xxxxPx
A0A1Q3E8V5	116	S	xRxRxx_S_xxxxxx
A0A1Q3EGZ5	253	S	xxxxxx_S_xDxxxx
A0A1Q3EMJ4	179	S	xxxxxx_S_RxxTPx
A0A1Q3EQ61	532	S	xxxKxP_S_xxxxxx
A0A1Q3DYI6	403	S	xxxxxG_S_xxxxxx
A0A1Q3DW93	511	S	xxxxxx_S_xKxxxx
A0A1Q3E9G2	68	T	xxxxxx_T_Pxxxxx
A0A1Q3E0B3	98	S	xxxxxx_S_Pxxxxx
A0A1Q3EHD0	99	S	xxxRRx_S_xxxxxx
A0A1Q3E5X5	577	S	xxxxxx_S_Pxxxxx
A0A1Q3EMJ4	171	S	xxxxxE_S_xxxxxx
A0A1Q3EMB3	71	S	xxxRxx_S_xxxxxx
A0A1Q3DV84	168	T	xxxRxx_T_xExxxx
A0A1Q3E530	420	S	xxxRxx_S_Pxxxxx
A0A1Q3EQA0	141	S	xxxxxx_S_xPxxxx
A0A1Q3E4J7	741	S	xxxRxx_S_xxxxxx
A0A1Q3ESX3	137	S	xxxxxx_S_xDExxx
A0A1Q3DW85	349	S	xxxxxx_S_xExxxx
A0A1Q3E366	170	S	xxxxxx_S_xExxxx
A0A1Q3EAJ6	728	T	xxxxxx_T_Exxxxx
A0A1Q3EKS7	331	S	xxxRKx_S_xxxxxx
A0A1Q3ETK2	760	S	xxxxPx_S_xxxxxx
A0A1Q3DZS6	61	S	xxxGxx_S_Pxxxxx
A0A1Q3EGW9	10	S	xxxxxx_S_DDExxx
A0A1Q3E9D8	133	S	xxxxxG_S_xxxxxx
A0A1Q3EM84	161	S	xxxxxx_S_Pxxxxx
A0A1Q3EQ28	986	S	xxxRRx_S_xxxxxx
A0A1Q3E578	1134	S	xxxxxx_S_xPxxxx
A0A1Q3E6M9	407	S	xxxxxx_S_DxExxx
A0A1Q3E4W2	409	S	xxxxxx_S_xDxxxx
A0A1Q3E831	1213	S	xxxRxx_S_xPxxxx
A0A1Q3EDG7	278	S	xxxxxG_S_xxxxxx
A0A1Q3EML2	529	S	xxxxxE_S_xxxxxx
A0A1Q3E427	447	S	xxxKxx_S_xxxxxx
A0A1Q3ERF0	43	S	xxxxPx_S_xxxxxx
A0A1Q3E316	10	S	xxxxxx_S_Pxxxxx
A0A1Q3E1B8	269	S	xxxxxx_S_PPxxxx
A0A1Q3ESP0	254	S	xxxxxK_S_xxxxxx
A0A1Q3E4V9	2936	S	xxxxxR_S_xxxxxx
A0A1Q3E5E0	10	T	xxxKxx_T_xxxxxx
A0A1Q3ELP0	216	S	xxxxxx_S_DxExxx
A0A1Q3DUS7	202	S	xxxxxx_S_Pxxxxx
A0A1Q3EC88	280	S	xxxxxD_S_xxxxxx
A0A1Q3EBU0	1066	S	xxxxxx_S_xPxxxx
A0A1Q3EH60	1464	S	xxxRxx_S_Pxxxxx
A0A1Q3EAC8	40	S	xxxxxx_S_xExxxx
A0A1Q3EB22	521	S	xxxRxx_S_Pxxxxx
A0A1Q3E3M4	290	S	xxxxxx_S_ExExxx
A0A1Q3ELU2	722	S	xxxRxx_S_xPxxxx
A0A1Q3EKK5	4	S	xxxxxx_S_RxxTPx
A0A1Q3EE27	13	S	xxxRxx_S_xSxxxx
A0A1Q3E4Z7	276	T	xxxxxx_T_Pxxxxx
A0A1Q3DZN3	276	T	xxxxxx_T_xPxxxx
A0A1Q3DUW1	776	S	RxxSxx_S_xxxxxx
A0A1Q3E0X6	812	T	xxxGxx_T_Pxxxxx
A0A1Q3EGE7	42	S	xxxxxx_S_PxRxxx
A0A1Q3DYI6	387	S	xxxRxx_S_xxxxxx
A0A1Q3E1B9	885	S	xxxxxG_S_xxxxxx
A0A1Q3EJX0	144	S	xxxxRx_S_xxxxxx
A0A1Q3ESK9	49	S	xxxRxx_S_xxxxxx
A0A1Q3E8N8	116	S	xxxxPx_S_Pxxxxx
A0A1Q3E860	227	S	xxxxxx_S_RxxTPx
A0A1Q3E2D7	211	S	xxxRRx_S_xxxxxx
A0A1Q3ENX9	494	S	xxxxxE_S_xxxxxx
A0A1Q3EFQ6	324	S	xxxxxx_S_xKxxxx
A0A1Q3E4G4	68	S	xxxxxx_S_PxRxxx
A0A1Q3E992	278	S	xxxxxR_S_xxxxxx
A0A1Q3EN96	22	S	xxxRKx_S_xxxxxx
A0A1Q3DYN7	309	S	xxxRxx_S_Pxxxxx
A0A1Q3DWX6	32	S	xxxxxG_S_xxxxxx
A0A1Q3E982	794	S	xxxRxx_S_xxxxxx
A0A1Q3ERS8	1552	T	xxxxxx_T_Exxxxx
A0A1Q3EEZ4	293	S	xxxxxx_S_Pxxxxx
A0A1Q3E6W0	681	S	xxxRPx_S_xxxxxx
A0A1Q3EJP9	246	S	xxxxxR_S_PxPxxx
A0A1Q3E8Y9	326	S	xxxRxx_S_xSxxxx
A0A1Q3EPZ1	145	S	RxxSxx_S_xxxxxx
A0A1Q3E2Q1	425	S	xxxxxx_S_xxxxRx
A0A1Q3DXJ6	374	S	xxxxxx_S_xxxxPx
A0A1Q3ES03	200	T	xxxxxx_T_Pxxxxx
A0A1Q3DZF1	607	S	xxxRxx_S_xDxxxx
A0A1Q3ENM7	774	S	xxxxxx_S_xExxxx
A0A1Q3E0W2	60	S	xxxxxx_S_xPxxxx
A0A1Q3E061	741	S	xxxxPx_S_Pxxxxx
A0A1Q3E405	82	S	xxxxxx_S_ExExxx
A0A1Q3E590	22	S	xxxRxx_S_xPxxxx
A0A1Q3E9A5	142	S	xxxKxx_S_xxxxxx
A0A1Q3EIX4	70	S	xxxxxD_S_Dxxxxx
A0A1Q3EKM5	16	S	xxxxxx_S_xxxxRx
A0A1Q3EDP8	569	S	xxxxxx_S_DxDxxx
A0A1Q3E692	216	T	xxxxxx_T_PPxxxx
A0A1Q3DUT5	394	S	xxxxxx_S_xKxxxx
A0A1Q3ENM7	486	S	xxxxxx_S_PPxxxx
A0A1Q3DW42	74	S	xxxGxx_S_Pxxxxx
A0A1Q3E7C0	56	T	xxxRxx_T_Pxxxxx
A0A1Q3E447	432	S	xxxRxx_S_xxxxxx
A0A1Q3EJ96	799	T	xxxRRx_T_xxxxxx
A0A1Q3DZZ4	523	S	xxxxxx_S_xExxxx
A0A1Q3E063	118	S	xxxxxx_S_Pxxxxx
A0A1Q3EAL8	210	S	xxxxxx_S_xDExxx
A0A1Q3EHJ8	208	S	xxxxxD_S_xxxxxx
A0A1Q3EAT6	511	S	xxxxxG_S_xxxxxx
A0A1Q3EGL3	123	S	xxxRRx_S_xxxxxx
A0A1Q3EPP2	26	S	xxxRxx_S_Pxxxxx
A0A1Q3E038	33	T	xxxxxx_T_DxExxx
A0A1Q3E3Y2	13	S	xxxxxx_S_Pxxxxx
A0A1Q3DZT1	416	S	xxxxxx_S_RxxTPx
A0A1Q3DWU5	281	S	xxxxxx_S_xxxxxR
A0A1Q3ERN8	247	S	xxxRxx_S_Pxxxxx
A0A1Q3E3P9	269	S	xxxxxx_S_Pxxxxx
A0A1Q3ELN3	197	S	xxxGxx_S_Pxxxxx
A0A1Q3DXZ5	703	S	xxxRxx_S_Pxxxxx
A0A1Q3DWU5	272	S	xxxxxD_S_xxxxxx
A0A1Q3E6M0	403	S	xxxRxx_S_Pxxxxx
A0A1Q3ENL5	7	S	xxxRxx_S_xSxxxx
A0A1Q3EEW7	515	S	xxxxPx_S_Pxxxxx
A0A1Q3EHZ3	670	S	xxxRxx_S_xxxxxx
A0A1Q3ETS0	749	T	xxxxxx_T_PPxxxx
A0A1Q3DXV5	20	S	xxxxxx_S_PRxxxx
A0A1Q3EN42	360	S	xxxxxR_S_xxxxxx
A0A1Q3E530	27	S	xxxxxx_S_Pxxxxx
A0A1Q3EC81	1704	S	xxxxPx_S_xxxxxx
A0A1Q3E6L6	481	S	xxxGxx_S_Pxxxxx
A0A1Q3E653	90	S	xxxxxx_S_Pxxxxx
A0A1Q3E2F2	437	S	xxxxxx_S_DxExxx
A0A1Q3EBG0	1204	S	xxxRxx_S_Pxxxxx
A0A1Q3ERJ7	481	S	xxxxxG_S_xxxxxx
A0A1Q3EGE2	218	S	xxxRxx_S_Pxxxxx
A0A1Q3ENG0	56	S	xxxxxR_S_xxxxxx
A0A1Q3DZP6	169	S	xxxxxx_S_xxxxRx
A0A1Q3ERJ2	164	S	xxxxxx_S_xPxxxx
A0A1Q3EQU1	495	S	xxxxxG_S_xxxxxx
A0A1Q3EEB6	347	S	xxxRxx_S_Pxxxxx
A0A1Q3EM89	964	S	xxxxxx_S_xKxxxx
A0A1Q3EP90	451	T	xxxRxx_T_Pxxxxx
A0A1Q3E126	259	S	xxxRxx_S_xxxxxx
A0A1Q3ER58	248	S	xxxxxx_S_xPxxxx
A0A1Q3EG92	584	S	xxxGxx_S_Pxxxxx
A0A1Q3EL60	29	S	xxxRxx_S_Pxxxxx
A0A1Q3DXY6	1014	S	xxxRxx_S_xSxxxx
A0A1Q3DV13	564	S	xxxRxx_S_xDxxxx
A0A1Q3ESS3	1044	S	xxxxxx_S_xxxxxR
A0A1Q3E2I9	23	S	xxxxxx_S_PPxxxx
A0A1Q3EBC9	288	S	xxxRRx_S_xxxxxx
A0A1Q3EAV9	957	S	xxxxPx_S_Pxxxxx
A0A1Q3ESQ0	171	S	xxxxxR_S_xxxxxx
A0A1Q3EQY7	353	S	xxxxxx_S_PxxxxK
A0A1Q3DZA3	172	S	xxxxxR_S_xxxxxx
A0A1Q3EMV8	30	S	xxxRxx_S_xPxxxx
A0A1Q3ERN8	381	S	xxxxxR_S_xxxxxx
A0A1Q3EMV9	1018	S	xxxKxx_S_xxxxxx
A0A1Q3DW27	33	S	xxxxxx_S_PxxxxK
A0A1Q3E8Y2	1217	S	xxxRxx_S_xxxxxx
A0A1Q3ES29	1411	S	xxxxxK_S_xxxxxx
A0A1Q3EQN8	400	S	xxxxxx_S_xExxxx
A0A1Q3EIN2	202	S	xxxxxR_S_PxPxxx
A0A1Q3EN16	665	T	xxxxxx_T_Pxxxxx
A0A1Q3ECY7	1272	T	xxxxxx_T_Dxxxxx
A0A1Q3ELE2	377	S	xxxRxx_S_Pxxxxx
A0A1Q3EA12	315	S	xxxxxK_S_xxxxxx
A0A1Q3E4L2	370	S	xxxRxx_S_xPxxxx
A0A1Q3ECT2	878	S	xxxxxx_S_PPxxxx
A0A1Q3DWY4	1683	S	xxxxxx_S_DxDxxx
A0A1Q3ECR6	135	S	xxxKxx_S_xxxxxx
A0A1Q3EJH5	742	S	xxxxPx_S_Pxxxxx
A0A1Q3ESP3	496	T	xxxRxx_T_Pxxxxx
A0A1Q3DY23	28	S	xxxxxx_S_xPxxxx
A0A1Q3ETQ5	217	S	xxxxxx_S_Pxxxxx
A0A1Q3EET7	445	S	xxxxxG_S_xxxxxx
A0A1Q3EJ43	117	S	xxxxRx_S_xxxxxx
A0A1Q3DWC8	107	S	xxxxxR_S_xxxxxx
A0A1Q3EEG9	80	T	xxxGxx_T_Pxxxxx
A0A1Q3E678	92	S	xxxKRx_S_xxxxxx
A0A1Q3E133	677	S	xxxxxx_S_xxxxPx
A0A1Q3EQT5	278	T	xxxxxx_T_PPxxxx
A0A1Q3E1U4	102	S	xxxxxx_S_Pxxxxx
A0A1Q3DXJ6	372	T	xxxRxx_T_xxxxxx
A0A1Q3E3R8	643	S	xxxRxx_S_Pxxxxx
A0A1Q3DZ33	156	S	xxxxxx_S_DxDxxx
A0A1Q3EQP8	34	S	xxxxPx_S_Pxxxxx
A0A1Q3EEF6	185	S	xxxKxx_S_xxxxxx
A0A1Q3EBC7	272	S	xxxRxx_S_xxxxxx
A0A1Q3EJH1	603	S	xxxxxx_S_PRxxxx
A0A1Q3DWZ1	9	S	xxxRKx_S_xxxxxx
A0A1Q3EH65	372	S	xxxxxx_S_xPxxxx
A0A1Q3E9V6	475	S	xxxKxx_S_xxxxxx
A0A1Q3ERV2	348	S	xxxKxx_S_xxxxxx
A0A1Q3ELE4	763	S	xxxxxG_S_xxxxxx
A0A1Q3E5K3	63	S	xxxxxx_S_DxDxxx
A0A1Q3EPY0	252	S	xxxRxx_S_xxxxxx
A0A1Q3EIX6	33	T	xxxxPx_T_Pxxxxx
A0A1Q3DVA9	399	S	xxxxxx_S_PPxxxx
A0A1Q3EQA4	727	S	xxxRPx_S_xxxxxx
A0A1Q3E2Q8	353	S	xxxxxx_S_ExExxx
A0A1Q3ES56	105	S	xxxxxx_S_Pxxxxx
A0A1Q3ENF7	209	S	xxxxxx_S_xExxxx
A0A1Q3EGF8	231	S	xxxxRx_S_xxxxxx
A0A1Q3EMH0	130	S	xxxxPx_S_Pxxxxx
A0A1Q3E7Z1	941	S	xxxxxx_S_Pxxxxx
A0A1Q3EEC9	207	S	RxxSxx_S_xxxxxx
A0A1Q3EAY6	1032	T	xxxxxx_T_xPxxxx
A0A1Q3E7M0	54	S	xxxRxx_S_xDxxxx
A0A1Q3DV94	159	T	xxxRxx_T_xExxxx
A0A1Q3E394	45	T	xxxRxx_T_xxxxxx
A0A1Q3EFM9	230	S	xxxxxR_S_PxPxxx
A0A1Q3DZZ2	130	T	xxxxPx_T_Pxxxxx
A0A1Q3DX20	450	S	xxxxxx_S_Pxxxxx
A0A1Q3E7L9	264	S	xxxxxx_S_PxxxxK
A0A1Q3E9F7	164	S	xxxxxx_S_xxxxPx
A0A1Q3DV04	790	S	xxxxxR_S_PxPxxx
A0A1Q3E4K4	201	S	xxxxxx_S_Pxxxxx
A0A1Q3EDR5	608	S	xxxxxx_S_xExxxx
A0A1Q3E7W8	134	S	xxxxxx_S_xExxxx
A0A1Q3EDL0	681	S	xxxxRx_S_xDxxxx
A0A1Q3E2F2	41	S	xxxKxP_S_xxxxxx
A0A1Q3DZ35	21	S	xxxRRx_S_xxxxxx
A0A1Q3E8N7	175	S	xxxxxx_S_PxRxxx
A0A1Q3E0T6	22	S	xxxxxx_S_PRxxxx
A0A1Q3DVS8	500	S	xxxxxx_S_xDxxxx
A0A1Q3EKK5	410	S	xxxxxR_S_xxxxxx
A0A1Q3E570	129	T	xxxxxx_T_Pxxxxx
A0A1Q3EHG6	323	T	xxxxxx_T_Pxxxxx
A0A1Q3ED20	492	S	xxxRxx_S_Pxxxxx
A0A1Q3E3H5	6	S	xxxRxx_S_xDxxxx
A0A1Q3E4K4	45	S	xxxRxx_S_Pxxxxx
A0A1Q3E6W2	178	S	xxxxxA_S_xxxxxx
A0A1Q3EM89	58	S	xxxRxx_S_xSxxxx
A0A1Q3EFT4	1776	S	xxxxxR_S_xxxxxx
A0A1Q3E3F6	37	S	xxxxxG_S_xxxxxx
A0A1Q3DZI8	93	S	xxxxxD_S_Dxxxxx
A0A1Q3E2Q8	41	S	xxxxxx_S_xPxxxx
A0A1Q3EGE2	357	S	xxxxxx_S_Pxxxxx
A0A1Q3ENX2	513	S	xxxxxx_S_xGxxxx
A0A1Q3E9F9	183	S	xxxRxx_S_xDxxxx
A0A1Q3EMH0	218	T	xxxxxx_T_Pxxxxx
A0A1Q3DX51	375	S	xxxxxx_S_xxxxRx
A0A1Q3EG95	267	T	xxxxxx_T_PPxxxx
A0A1Q3EQ05	38	S	xxxRxx_S_Pxxxxx
A0A1Q3EL00	127	S	xRxRxx_S_xxxxxx
A0A1Q3E8R5	106	S	xxxxRx_S_xxxxxx
A0A1Q3DY63	236	S	xRxRxx_S_xxxxxx
A0A1Q3EPH9	157	S	xxxRxx_S_Pxxxxx
A0A1Q3EKQ3	40	S	xxxRxx_S_Pxxxxx
A0A1Q3EFN8	81	S	xxxxxx_S_Pxxxxx
A0A1Q3E465	301	S	xxxxxx_S_ExExxx
A0A1Q3EPH5	466	S	xxxxxD_S_xxxxxx
A0A1Q3EB54	385	T	xxxxPx_T_Pxxxxx
A0A1Q3E317	201	S	xxxxxx_S_xDxxxx
A0A1Q3DZG5	913	T	Rxxxxx_T_xxxxxx
A0A1Q3EB72	102	S	xxxxxG_S_xxxxxx
A0A1Q3EH65	144	S	RxxSxx_S_xxxxxx
A0A1Q3E6M0	222	S	xxxxPx_S_xxxxxx
A0A1Q3E8R3	1101	S	xxxxxA_S_xxxxxx
A0A1Q3EJG9	16	S	xxxxxx_S_PxRxxx
A0A1Q3EM84	236	S	xxxRRx_S_xxxxxx
A0A1Q3DYN6	760	S	xxxxxx_S_PxRxxx
A0A1Q3ESM9	778	T	xxxxxx_T_Pxxxxx
A0A1Q3ELC7	216	S	RxxSxx_S_xxxxxx
A0A1Q3DV49	28	S	xxxxxG_S_xxxxxx
A0A1Q3E1M6	618	S	xxxxxD_S_Dxxxxx
A0A1Q3DX52	213	T	xxxxxx_T_Pxxxxx
A0A1Q3DW46	140	S	xxxRPx_S_xxxxxx
A0A1Q3EH32	725	S	xxxxxR_S_xxxxxx
A0A1Q3EAR1	412	S	xxxxPx_S_xxxxxx
A0A1Q3EDF0	110	S	xxxRxx_S_Pxxxxx
A0A1Q3EH39	300	S	xxxRxx_S_xPxxxx
A0A1Q3ES29	937	T	xxxxxx_T_Pxxxxx
A0A1Q3EC88	148	S	xxxRxx_S_xPxxxx
A0A1Q3EQ61	296	S	xxxxxx_S_PRxxxx
A0A1Q3DZ55	151	T	xxxxxx_T_Pxxxxx
A0A1Q3E9T5	910	S	xxxxxx_S_PRxxxx
A0A1Q3DVW4	888	S	xxxxxx_S_xDxxxx
A0A1Q3E1B1	1413	S	xxxxxR_S_xxxxxx
A0A1Q3EHW9	447	S	xxxRxx_S_Pxxxxx
A0A1Q3EKB6	646	S	xxxRxx_S_xxxxxx
A0A1Q3EJ11	663	S	xxxxxx_S_PPxxxx
A0A1Q3E3X4	45	S	xxxxxG_S_xxxxxx
A0A1Q3DZC4	27	T	xxxRxx_T_xxxxxx
A0A1Q3EAE7	851	S	xxxRxx_S_xSxxxx
A0A1Q3E991	326	S	xxxxxx_S_Pxxxxx
A0A1Q3EAV9	1726	T	xxxxxx_T_xPxxxx
A0A1Q3EIQ4	861	S	xxxRRx_S_xxxxxx
A0A1Q3EC53	134	T	xxxRxx_T_Pxxxxx
A0A1Q3DY60	51	S	xxxRxx_S_Pxxxxx
A0A1Q3ECG3	855	S	xxxxxx_S_DDExxx
A0A1Q3EIL4	90	S	xxxxxx_S_PxxxxK
A0A1Q3E6H8	836	T	xxxxPx_T_Pxxxxx
A0A1Q3EPM5	127	S	xxxxxD_S_xxxxxx
A0A1Q3EHE7	1402	S	xxxxxE_S_xxxxxx
A0A1Q3ETX4	592	S	xxxxxx_S_xExxxx
A0A1Q3E864	186	S	xRxRxx_S_xxxxxx
A0A1Q3E888	2507	S	xxxRxx_S_Pxxxxx
A0A1Q3ET92	75	S	xxxRRx_S_xxxxxx
A0A1Q3EE94	154	S	xRxxSx_S_xxxxxx
A0A1Q3E9C0	271	S	xxxxPx_S_xxxxxx
A0A1Q3DWP0	14	S	xxxxxx_S_PxRxxx
A0A1Q3E3J5	200	S	xxxxxR_S_xxxxxx
A0A1Q3EQ49	19	S	xxxRRx_S_xxxxxx
A0A1Q3ERY5	12	S	xxxRRx_S_xxxxxx
A0A1Q3E960	702	S	xxxxxx_S_PxRxxx
A0A1Q3EMH0	122	S	xxxxxx_S_xKxxxx
A0A1Q3DUI1	334	S	xxxKxx_S_xxxxxx
A0A1Q3E760	1891	S	xxxxxx_S_xExxxx
A0A1Q3EFW3	427	T	xxxRxx_T_Pxxxxx
A0A1Q3EA59	734	T	xxxRxx_T_xxxxxx
A0A1Q3E8M7	137	S	xxxxxD_S_xxxxxx
A0A1Q3E8V5	78	T	xxxRRx_T_xxxxxx
A0A1Q3EMR6	181	S	xxxxxx_S_DxExxx
A0A1Q3DX28	366	S	RxxSxx_S_xxxxxx
A0A1Q3E8Y4	711	S	xxxxxE_S_xxxxxx
A0A1Q3EEA0	219	S	xRxRxx_S_xxxxxx
A0A1Q3EJP9	251	T	Rxxxxx_T_xxxxxx
A0A1Q3E6Z4	702	T	xxxxxx_T_Pxxxxx
A0A1Q3EM99	659	S	xxxRxx_S_Pxxxxx
A0A1Q3ECB8	96	S	xxxxxx_S_Pxxxxx
A0A1Q3EH36	148	S	xxxxRx_S_xPxxxx
A0A1Q3E0X6	279	T	xxxxxx_T_Exxxxx
A0A1Q3EM70	393	S	xxxxxx_S_xDExxx
A0A1Q3E982	1092	S	xxxRxx_S_Pxxxxx
A0A1Q3E8Y1	430	S	xxxxxD_S_Dxxxxx
A0A1Q3DWJ2	92	T	xxxGxx_T_Pxxxxx
A0A1Q3EAR1	438	S	xxxxxx_S_xxxxxR
A0A1Q3ERS8	1630	S	xxxxxG_S_xxxxxx
A0A1Q3ELZ2	64	T	xxxRxx_T_xxxxxx
A0A1Q3ESZ6	223	T	xxxxxx_T_PPxxxx
A0A1Q3EB54	396	S	xxxxRx_S_xxxxxx
A0A1Q3ET19	489	S	xxxxxx_S_PPxxxx
A0A1Q3DWJ9	984	S	xxxGxx_S_Pxxxxx
A0A1Q3DVJ6	1308	S	xxxKxx_S_xxxxxx
A0A1Q3EGK5	637	T	xxxRxx_T_Pxxxxx
A0A1Q3E0W3	406	S	xxxRRx_S_xxxxxx
A0A1Q3DUI1	339	S	xxxxxR_S_xxxxxx
A0A1Q3EBX5	142	S	xxxRxx_S_xxxxxx
A0A1Q3E6G3	804	S	xxxxxD_S_xxxxxx
A0A1Q3ERS8	2226	S	xxxxxx_S_xExxxx
A0A1Q3EN05	92	S	xxxRRx_S_xxxxxx
A0A1Q3E3A4	66	S	xxxxxD_S_xxxxxx
A0A1Q3E590	691	S	xxxxxx_S_Pxxxxx
A0A1Q3E3G8	262	S	xxxRxx_S_xPxxxx
A0A1Q3E588	906	S	xxxxxG_S_xxxxxx
A0A1Q3EBI7	449	T	xxxKxx_T_xxxxxx
A0A1Q3EEH5	414	S	xxxxRx_S_xxxxxx
A0A1Q3E8V4	23	S	xxxxPx_S_Pxxxxx
A0A1Q3E953	161	S	xxxxxx_S_xDxxxx
A0A1Q3EDZ3	911	S	xxxxxx_S_PxRxxx
A0A1Q3E815	1439	S	xxxxxx_S_DxExxx
A0A1Q3DVX0	488	T	xxxRRx_T_xxxxxx
A0A1Q3E3H4	155	S	xxxRxx_S_Pxxxxx
A0A1Q3EP77	356	S	xxxRRx_S_xxxxxx
A0A1Q3ETX6	190	S	xxxxxR_S_xxxxxx
A0A1Q3E800	42	S	xxxxxx_S_Pxxxxx
A0A1Q3EFN7	437	T	xxxKxx_T_xxxxxx
A0A1Q3E721	172	S	xxxxxx_S_PxRxxx
A0A1Q3E5Y7	1116	S	xxxxxR_S_xxxxxx
A0A1Q3E591	414	S	xxxxxx_S_Pxxxxx
A0A1Q3DZS6	185	S	xxxxxx_S_xxxxxR
A0A1Q3EE28	678	S	xxxRRx_S_xxxxxx
A0A1Q3E5U4	117	S	xxxxxx_S_PPxxxx
A0A1Q3E5R3	58	S	xxxGxx_S_Pxxxxx
A0A1Q3E1J4	57	T	xxxRKx_T_xxxxxx
A0A1Q3DVL9	717	S	xxxxxx_S_DxDxxx
A0A1Q3EPZ6	11	S	xxxxxx_S_Pxxxxx
A0A1Q3DZC4	101	T	xxxGxx_T_Pxxxxx
A0A1Q3EFA7	317	S	xxxxxx_S_ExExxx
A0A1Q3ERS8	1947	T	xxxRxx_T_xxxxxx
A0A1Q3ESY2	444	S	xxxxxx_S_DxExxx
A0A1Q3EPQ2	289	S	xxxxxx_S_xPxxxx
A0A1Q3EGV0	279	S	xxxxxx_S_xDxxxx
A0A1Q3EER3	26	S	xxxRRx_S_xxxxxx
A0A1Q3E4T7	1114	S	xxxxxx_S_Pxxxxx
A0A1Q3E6X9	12	S	RxxSxx_S_xxxxxx
A0A1Q3EI07	241	S	xRxRxx_S_xxxxxx
A0A1Q3EDS6	310	S	xxxxxx_S_xExxxx
A0A1Q3ELV3	729	S	xxxGxx_S_Pxxxxx
A0A1Q3EIJ6	698	T	xxxxxx_T_PPxxxx
A0A1Q3E9L7	432	S	xxxRxx_S_Pxxxxx
A0A1Q3E180	47	S	xxxxxx_S_DDExxx
A0A1Q3EJ39	240	S	xxxxxx_S_Pxxxxx
A0A1Q3ETH9	89	T	xxxxxx_T_Pxxxxx
A0A1Q3EKM5	385	T	Rxxxxx_T_xxxxxx
A0A1Q3DZ21	544	S	xxxRxx_S_xxxxxx
A0A1Q3E6M0	248	S	xxxRxx_S_Pxxxxx
A0A1Q3EDV9	211	S	xxxGxx_S_Pxxxxx
A0A1Q3EEY8	616	T	xxxxxx_T_Pxxxxx
A0A1Q3E1H7	960	S	xxxxxG_S_xxxxxx
A0A1Q3DWM4	291	S	xxxRxx_S_xxxxxx
A0A1Q3ESI4	249	S	xxxxPx_S_xxxxxx
A0A1Q3EHE7	1534	S	xxxxxx_S_Pxxxxx
Q870G4	31	S	xxxKRx_S_xxxxxx
A0A1Q3DXI4	128	S	xxxxxx_S_ExExxx
A0A1Q3EQA5	342	S	xxxxxE_S_xxxxxx
A0A1Q3E916	217	S	xRxRxx_S_xxxxxx
A0A1Q3DYW7	32	T	xxxxxx_T_Pxxxxx
A0A1Q3EC53	464	T	xxxxxx_T_Pxxxxx
A0A1Q3DVN1	270	S	xxxxxx_S_xExxxx
A0A1Q3EH10	305	S	xxxxxx_S_Pxxxxx
A0A1Q3EKV3	788	S	xRxxSx_S_xxxxxx
A0A1Q3DUV6	215	S	xxxxxx_S_Pxxxxx
A0A1Q3EQE2	118	S	xRxRxx_S_xxxxxx
A0A1Q3EG92	301	S	xxxxxx_S_Pxxxxx
A0A1Q3E273	30	T	xxxRxx_T_xExxxx
A0A1Q3DYC9	460	S	xxxxxR_S_xxxxxx
A0A1Q3E6H8	948	S	xxxxxE_S_xxxxxx
A0A1Q3DW42	489	T	xxxxxx_T_PPxxxx
A0A1Q3DZY0	785	S	xxxxxx_S_xExxxx
A0A1Q3E7V3	711	S	xxxxxG_S_xxxxxx
A0A1Q3E3N6	400	S	xxxxxx_S_xDxxxx
A0A1Q3EFJ5	357	S	xxxxxx_S_ExExxx
A0A1Q3EK14	165	S	xxxxxD_S_xxxxxx
A0A1Q3DUX4	272	S	xxxxxx_S_Pxxxxx
A0A1Q3EQB0	350	S	xxxxxG_S_xxxxxx
A0A1Q3ESI4	251	T	xxxxxx_T_Pxxxxx
A0A1Q3DW39	187	S	xxxRxx_S_xDxxxx
A0A1Q3DVN6	42	S	xxxxxx_S_PxRxxx
A0A1Q3EKM8	195	S	xxxxxx_S_PPxxxx
A0A1Q3E4G0	714	S	xxxGxx_S_Pxxxxx
A0A1Q3EIL4	802	T	xxxRxx_T_Pxxxxx
A0A1Q3E0S6	37	S	xxxxxA_S_xxxxxx
A0A1Q3ECT6	141	S	xxxRKx_S_xxxxxx
A0A1Q3DX30	533	S	xxxRxx_S_Pxxxxx
A0A1Q3ER58	374	S	xxxxxx_S_Pxxxxx
A0A1Q3EM31	80	T	xxxxxx_T_Exxxxx
A0A1Q3DZ13	710	S	xxxRxx_S_Pxxxxx
A0A1Q3EKS7	335	S	xxxxxx_S_PPxxxx
A0A1Q3EFQ5	288	S	xxxxxx_S_xxxxRx
A0A1Q3EJH5	744	S	xxxxxx_S_PxRxxx
A0A1Q3ELD5	509	S	xxxxxx_S_xKxxxx
A0A1Q3EP44	539	S	xxxxPx_S_Pxxxxx
A0A1Q3EH84	170	S	xxxKRx_S_xxxxxx
A0A1Q3EQK1	9	T	xxxxxx_T_PPxxxx
A0A1Q3E577	379	S	xxxRxx_S_Pxxxxx
A0A1Q3EFM7	204	S	xxxxxx_S_Pxxxxx
A0A1Q3DVT8	352	S	xxxxxx_S_xDxxxx
A0A1Q3EJ84	27	S	xRxRxx_S_xxxxxx
A0A1Q3E2K7	110	S	xxxxRx_S_xxxxxx
A0A1Q3E2Q2	3	S	xxxxxG_S_xxxxxx
A0A1Q3EP44	1074	T	xxxRxx_T_xPxxxx
A0A1Q3E566	105	T	xxxKxx_T_xxxxxx
A0A1Q3DWX2	662	S	xxxRKx_S_xxxxxx
A0A1Q3E7C3	755	S	xxxxxx_S_Pxxxxx
A0A1Q3EHI7	510	S	xxxRxx_S_Pxxxxx
A0A1Q3E900	256	S	xxxxxx_S_xPxxxx
A0A1Q3EFT4	1765	S	xxxRKx_S_xxxxxx
A0A1Q3DZA3	233	S	xxxRKx_S_xxxxxx
A0A1Q3EH40	538	S	xxxxxx_S_DxDxxx
A0A1Q3EKP1	23	S	xxxxPx_S_Pxxxxx
A0A1Q3DW93	631	S	xxxRPx_S_xxxxxx
A0A1Q3E2M1	185	S	xxxxxx_S_xDExxx
A0A1Q3EQW2	145	S	xxxRxx_S_xxxxxx
A0A1Q3DWY4	1619	S	xxxRxx_S_Pxxxxx
A0A1Q3E3U1	750	S	xxxKxx_S_Pxxxxx
A0A1Q3E8H8	114	T	xxxxxx_T_Dxxxxx
A0A1Q3EBG0	1212	S	xxxxxx_S_xExxxx
A0A1Q3E8T1	997	S	xxxxxx_S_xxxxPx
A0A1Q3EE87	837	S	xxxRRx_S_xxxxxx
A0A1Q3EAL9	1340	S	xxxxxx_S_xDDxxx
A0A1Q3EGE6	613	S	xxxxxx_S_PxRxxx
A0A1Q3E4D4	352	T	xxxxxx_T_PPxxxx
A0A1Q3E1N2	114	T	xxxRxx_T_Pxxxxx
A0A1Q3E835	223	S	xxxxxx_S_xExxxx
A0A1Q3EHL3	379	Y	Rxxxxx_Y_xxxxxx
A0A1Q3E8R3	1109	S	xxxKRx_S_xxxxxx
A0A1Q3E2D4	733	S	xxxxPx_S_Pxxxxx
A0A1Q3EI68	1772	S	xxxRxx_S_xPxxxx
A0A1Q3DYS2	827	S	xxxxPx_S_Pxxxxx
A0A1Q3EEA0	330	S	xxxRRx_S_xxxxxx
A0A1Q3ERT1	100	S	xRxRxx_S_xxxxxx
A0A1Q3DY99	147	S	xxxxxx_S_PRxxxx
A0A1Q3E333	5	S	xxxRxx_S_Pxxxxx
A0A1Q3DX56	361	S	RxxSxx_S_xxxxxx
A0A1Q3DY06	367	S	xxxxxx_S_xPxxxx
A0A1Q3E6M0	835	S	xxxxxx_S_PRxxxx
A0A1Q3E9V9	277	S	xxxxxA_S_xxxxxx
A0A1Q3E4B8	558	S	xxxxxR_S_xxxxxx
A0A1Q3EGE6	1250	T	xxxRxx_T_xDxxxx
A0A1Q3EJK1	196	S	xxxxxx_S_Pxxxxx
A0A1Q3EM89	1068	S	xxxRxx_S_Pxxxxx
A0A1Q3E326	551	S	xxxxPx_S_Pxxxxx
A0A1Q3E4G1	421	T	xxxRKx_T_xxxxxx
A0A1Q3EIS1	78	S	xRxxSx_S_xxxxxx
A0A1Q3ES52	445	S	xxxxPx_S_Pxxxxx
A0A1Q3EIN2	336	S	xxxxxR_S_PxPxxx
A0A1Q3E0R0	1008	S	xxxRxx_S_Pxxxxx
A0A1Q3DWE2	46	S	xxxRxx_S_Pxxxxx
A0A1Q3DZU9	45	S	xxxxxR_S_xxxxxx
A0A1Q3EER3	60	S	xRxxSx_S_xxxxxx
A0A1Q3EFN7	418	S	xxxxxx_S_Pxxxxx
A0A1Q3E0C1	642	S	xxxRPx_S_xxxxxx
A0A1Q3E823	288	S	xxxGxx_S_Pxxxxx
A0A1Q3DZI1	350	S	xxxxxx_S_xDxxxx
A0A1Q3DZS6	328	S	xxxxxx_S_PRxxxx
A0A1Q3EGL2	542	S	xxxRxx_S_xxxxxx
A0A1Q3DW60	609	S	xxxxPx_S_Pxxxxx
A0A1Q3ELR8	224	T	xxxxPx_T_Pxxxxx
A0A1Q3ELV3	1020	T	xxxxxx_T_PPxxxx
A0A1Q3EJ96	47	S	xxxRxx_S_Pxxxxx
A0A1Q3E588	924	S	xxxxxx_S_PPxxxx
A0A1Q3E2A4	128	S	xxxKxx_S_xxxxxx
A0A1Q3E2Q8	1015	S	xxxxxx_S_xxxxRx
A0A1Q3ESD6	252	S	xxxxPx_S_xxxxxx
A0A1Q3E1T4	268	S	xxxxxx_S_xDExxx
A0A1Q3E180	21	S	xxxxxD_S_xxxxxx
A0A1Q3EB07	333	S	xxxxxA_S_xxxxxx
A0A1Q3EMM1	208	S	xxxRxx_S_xSxxxx
A0A1Q3E4T7	437	S	xxxRPx_S_xxxxxx
A0A1Q3E831	851	S	xxxxxx_S_xPxxxx
A0A1Q3EMC8	1061	S	xxxxxR_S_xxxxxx
A0A1Q3DWE2	362	S	xxxGxx_S_Pxxxxx
A0A1Q3EJQ2	269	S	xxxRKx_S_xxxxxx
A0A1Q3E591	21	S	xxxRRx_S_xxxxxx
A0A1Q3DZ23	7	T	xxxxxx_T_PPxxxx
A0A1Q3DV99	213	S	xxxxxG_S_xxxxxx
A0A1Q3ERS8	3013	S	xxxxRx_S_xPxxxx
A0A1Q3EMC8	1050	S	xxxxxx_S_xPxxxx
A0A1Q3EDP8	751	S	xxxxxx_S_Pxxxxx
A0A1Q3ENY6	361	S	xxxRRx_S_xxxxxx
A0A1Q3DZZ2	512	S	xxxKxx_S_Pxxxxx
A0A1Q3ELZ1	84	S	xxxKxx_S_xxxxxx
A0A1Q3EEI7	157	T	xxxRxx_T_xPxxxx
A0A1Q3E8Y4	451	S	xxxxPx_S_Pxxxxx
A0A1Q3E7L5	125	T	xxxxxx_T_PPxxxx
A0A1Q3E269	187	S	xxxRKx_S_xxxxxx
A0A1Q3E9W3	519	S	xxxRxx_S_xxxxxx
A0A1Q3E7Z8	1641	S	xxxxxG_S_xxxxxx
A0A1Q3DZT5	387	S	xxxxxx_S_xExxxx
A0A1Q3EAT6	614	S	xxxRxD_S_xxxxxx
A0A1Q3E8Y2	873	S	xxxxxx_S_PxRxxx
A0A1Q3EP44	1591	S	xxxxxx_S_xKxxxx
A0A1Q3DWU7	12	S	xxxxxR_S_xxxxxx
A0A1Q3E7B7	16	S	xxxxxx_S_Pxxxxx
A0A1Q3EFN4	187	Y	Rxxxxx_Y_xxxxxx
A0A1Q3E8Y4	741	S	xRxRxx_S_xxxxxx
A0A1Q3E099	267	S	xRxRxx_S_xxxxxx
A0A1Q3EJK9	344	S	xxxxxx_S_DxExxx
A0A1Q3E9W6	782	S	xxxxxD_S_xxxxxx
A0A1Q3EP77	372	S	xRxRxx_S_xxxxxx
A0A1Q3DXT1	167	S	xxxRPx_S_xxxxxx
A0A1Q3ESW8	197	S	xxxxxx_S_PPxxxx
A0A1Q3E2J7	1075	S	xxxxxx_S_DxDxxx
A0A1Q3EHY0	219	S	xxxxxx_S_Pxxxxx
A0A1Q3DV35	287	S	xxxxPx_S_xxxxxx
A0A1Q3DZ78	432	S	xxxxxx_S_Pxxxxx
A0A1Q3EEH5	380	S	xxxxxR_S_xxxxxx
A0A1Q3EAQ8	1003	T	xxxGxx_T_Pxxxxx
A0A1Q3EMU7	11	S	xxxxxR_S_PxPxxx
A0A1Q3E8W0	644	S	xxxRxD_S_xxxxxx
A0A1Q3E4G0	708	S	xxxxxx_S_xExxxx
A0A1Q3DY55	83	S	xxxxxx_S_xPxxxx
A0A1Q3E3R6	165	S	xxxRxx_S_Pxxxxx
A0A1Q3EB94	220	S	xxxxPx_S_Pxxxxx
A0A1Q3DX20	447	S	xxxRKx_S_xxxxxx
A0A1Q3DV87	62	T	xxxxxx_T_Pxxxxx
A0A1Q3E9V6	542	S	xxxxxx_S_xPxxxx
A0A1Q3E3Q7	24	S	xxxxxE_S_xxxxxx
A0A1Q3EQ51	325	T	xxxxxx_T_PPxxxx
A0A1Q3EE27	14	S	xxxxRx_S_xPxxxx
A0A1Q3DX34	306	S	xxxxxx_S_xPxxxx
A0A1Q3E990	164	S	xxxxPx_S_Pxxxxx
A0A1Q3ER46	20	T	xxxxxx_T_PPxxxx
A0A1Q3EKG5	245	S	xxxxxx_S_Pxxxxx
A0A1Q3DX46	210	S	xxxxxx_S_PxRxxx
A0A1Q3E5B0	165	T	xxxKxx_T_xxxxxx
A0A1Q3DZN5	745	S	RxxSxx_S_xxxxxx
A0A1Q3EAK6	76	S	xxxRxx_S_xDxxxx
A0A1Q3EGV0	282	S	xxxxxD_S_xxxxxx
A0A1Q3EC58	260	S	xxxxxx_S_Pxxxxx
A0A1Q3EDK9	70	S	xxxKxx_S_xxxxxx
A0A1Q3EM17	299	S	xxxRRx_S_xxxxxx
A0A1Q3E3T6	5	S	xxxxxx_S_Pxxxxx
A0A1Q3DUW1	836	S	xxxxxG_S_xxxxxx
A0A1Q3E789	871	S	xxxxxx_S_DDExxx
A0A1Q3EID7	519	S	xxxRPx_S_xxxxxx
A0A1Q3DYT2	378	S	xxxxRx_S_xxxxxx
A0A1Q3DXZ5	532	S	xxxxxx_S_DxExxx
A0A1Q3E9W6	529	S	xxxRxx_S_Pxxxxx
A0A1Q3ETQ8	339	S	xxxxPx_S_Pxxxxx
A0A1Q3DW93	20	S	xxxRxx_S_Pxxxxx
A0A1Q3EQN6	255	S	xxxRRx_S_xxxxxx
A0A1Q3E9A5	126	S	xxxxxx_S_xDExxx
A0A1Q3E3I4	98	S	xxxKxx_S_xxxxxx
A0A1Q3EGP8	209	T	xxxxxx_T_Pxxxxx
A0A1Q3EMN1	503	S	xxxRKx_S_xxxxxx
A0A1Q3E5P5	576	T	xxxRxx_T_xPxxxx
A0A1Q3DXC3	119	S	xxxRxx_S_Pxxxxx
A0A1Q3DZ26	81	S	xxxxxx_S_xPxxxx
A0A1Q3EQ42	24	S	xxxGxx_S_Pxxxxx
A0A1Q3EFL6	703	S	xxxRxx_S_xSxxxx
A0A1Q3DYE6	1354	S	xxxxxx_S_PPxxxx
A0A1Q3E427	270	S	xxxxxx_S_xDDxxx
A0A1Q3E4E0	314	T	xxxxxx_T_xPxxxx
A0A1Q3E2R7	22	T	xxxxxR_T_xxxxxx
A0A1Q3EP44	1111	S	xRxRxx_S_xxxxxx
A0A1Q3E982	308	T	xxxxxx_T_Pxxxxx
A0A1Q3EH10	321	S	xxxxxx_S_PPxxxx
A0A1Q3ES73	325	S	xxxxxx_S_PxRxxx
A0A1Q3DW39	7	S	xxxRxx_S_xxxxxx
A0A1Q3ETX4	649	S	xxxRxx_S_xExxxx
A0A1Q3E2I9	26	T	xxxxxx_T_xPxxxx
A0A1Q3E982	13	S	xxxxRx_S_xxxxxx
A0A1Q3DXX7	446	S	xxxxxx_S_xPxxxx
A0A1Q3ENM8	1074	S	xxxxxx_S_Pxxxxx
A0A1Q3EKX9	185	S	xxxxxx_S_xExxxx
A0A1Q3E330	340	S	xxxxxx_S_Pxxxxx
A0A1Q3EFT4	1580	S	xxxRxx_S_xPxxxx
A0A1Q3EGE2	243	S	xxxKxx_S_xxxxxx
A0A1Q3DXW4	838	S	xxxRxx_S_xxxxxx
A0A1Q3E6H0	499	T	xxxxxx_T_Pxxxxx
A0A1Q3E8Y4	458	S	xxxxxx_S_Pxxxxx
A0A1Q3E2M1	215	S	xxxKxx_S_xxxxxx
A0A1Q3EJ34	230	S	xxxxxx_S_Pxxxxx
A0A1Q3DVS6	1384	S	xxxxxE_S_xxxxxx
A0A1Q3EPM5	125	S	xxxKxx_S_xxxxxx
A0A1Q3E2K5	305	S	xxxKxx_S_Pxxxxx
A0A1Q3ET16	210	S	xxxRxx_S_Pxxxxx
A0A1Q3E497	112	S	xxxxxx_S_xExxxx
A0A1Q3ECU2	524	S	xxxxxx_S_ExExxx
A0A1Q3DWM4	208	S	xxxxxx_S_PPxxxx
A0A1Q3DZM1	5	T	xxxxxx_T_Pxxxxx
A0A1Q3DYI6	526	S	xRxRxx_S_xxxxxx
A0A1Q3DW44	53	S	xxxxxx_S_xExxxx
A0A1Q3E8K7	710	S	xxxxxx_S_DxExxx
A0A1Q3E0V3	529	S	xxxxxx_S_PPxxxx
A0A1Q3EGF0	465	T	xxxRxx_T_Pxxxxx
A0A1Q3DYI6	206	S	xxxxxx_S_ExExxx
A0A1Q3E2K5	326	S	xxxxxx_S_DxExxx
A0A1Q3DZH7	143	S	xxxRxx_S_Pxxxxx
A0A1Q3E4F9	18	S	xxxxxE_S_xxxxxx
A0A1Q3ERS8	2023	S	xxxxxK_S_xxxxxx
A0A1Q3EP35	478	S	xxxRRx_S_xxxxxx
A0A1Q3EGZ5	32	S	xxxxxx_S_Pxxxxx
A0A1Q3EFN4	185	S	xxxxRx_S_xxxxxx
A0A1Q3DUS0	477	T	xxxRxx_T_Pxxxxx
A0A1Q3EDR5	662	S	xxxxxx_S_xGxxxx
A0A1Q3EGE6	329	S	xxxxRx_S_xDxxxx
A0A1Q3ESD6	1775	T	xxxxPx_T_Pxxxxx
A0A1Q3E3H4	171	S	xxxRxx_S_xDxxxx
A0A1Q3E7W4	610	T	xxxRxx_T_Pxxxxx
A0A1Q3DZ48	532	S	xxxxxx_S_Pxxxxx
A0A1Q3E6N5	178	S	xxxxxR_S_xxxxxx
A0A1Q3E0W3	308	S	xxxxxR_S_xxxxxx
A0A1Q3EMR4	531	S	xxxRxx_S_Pxxxxx
A0A1Q3EH08	155	S	xxxxPx_S_Pxxxxx
A0A1Q3E530	438	S	xRxxSx_S_xxxxxx
A0A1Q3EMA9	155	S	xxxxxx_S_PxRxxx
A0A1Q3ESW3	15	S	xxxxPx_S_xxxxxx
A0A1Q3DYH8	501	S	xxxGxx_S_Pxxxxx
A0A1Q3EPF2	765	S	xxxxxx_S_Pxxxxx
A0A1Q3ES27	43	T	xxxxPx_T_Pxxxxx
A0A1Q3EM89	1059	S	xxxxxx_S_xDxxxx
A0A1Q3EA11	246	S	xxxxxx_S_xxxxPx
A0A1Q3EPH9	578	S	xxxxxx_S_xExxxx
A0A1Q3ELE2	369	S	xxxxxx_S_PxRxxx
A0A1Q3E9D4	256	S	xxxRxx_S_xSxxxx
A0A1Q3E7Z8	1598	S	xxxxxx_S_xKxxxx
A0A1Q3EFR7	379	T	xxxxxx_T_PPxxxx
A0A1Q3DZ13	589	S	xxxxxx_S_ExExxx
A0A1Q3EFL5	1141	S	xxxRxx_S_Pxxxxx
A0A1Q3E6M0	364	S	xxxxxx_S_xDExxx
A0A1Q3EQG0	45	S	xxxRRx_S_xxxxxx
A0A1Q3EP16	62	S	xxxxxR_S_xxxxxx
A0A1Q3DZM1	9	T	xxxxxx_T_Pxxxxx
A0A1Q3EQW8	228	S	xxxRxx_S_xSxxxx
A0A1Q3EE28	404	S	xxxRxx_S_xxxxxx
A0A1Q3DV04	736	S	xxxxxx_S_PPxxxx
A0A1Q3EEH1	269	S	xxxxxx_S_xxxxRx
A0A1Q3E133	465	S	xxxxxx_S_Pxxxxx
A0A1Q3E314	328	T	xxxxxx_T_PPxxxx
A0A1Q3ED35	565	T	xxxKxx_T_xxxxxx
A0A1Q3DZW4	441	T	xxxxxx_T_Pxxxxx
A0A1Q3EEH5	241	S	xxxRKx_S_xxxxxx
A0A1Q3DYI1	124	S	xxxxxx_S_xDxxxx
A0A1Q3EAU0	364	S	xxxRPx_S_xxxxxx
A0A1Q3EQ61	530	S	xxxxxx_S_Pxxxxx
A0A1Q3ES55	252	T	xxxxxx_T_PPxxxx
A0A1Q3E3U1	736	S	xxxKxP_S_xxxxxx
A0A1Q3E7L9	274	S	xxxRRx_S_xxxxxx
A0A1Q3EB22	1126	S	xxxxxx_S_Pxxxxx
A0A1Q3E9L7	677	S	xxxxxR_S_xxxxxx
A0A1Q3E1K6	738	S	xxxxxx_S_xxxxPx
A0A1Q3DWJ6	156	T	xxxxPx_T_Pxxxxx
A0A1Q3EM42	41	S	xxxxxG_S_xxxxxx
A0A1Q3EP26	355	T	xxxxxx_T_Pxxxxx
A0A1Q3E4U5	420	S	xxxKxx_S_xxxxxx
A0A1Q3DWE2	36	S	xxxxxx_S_Pxxxxx
A0A1Q3EBX1	145	S	xxxxPx_S_Pxxxxx
A0A1Q3DUI1	356	T	Rxxxxx_T_xxxxxx
A0A1Q3EIV9	197	S	xxxxPx_S_Pxxxxx
A0A1Q3EIX6	39	T	xxxGxx_T_Pxxxxx
A0A1Q3ENR8	640	S	RxxSxx_S_xxxxxx
A0A1Q3EAZ0	101	S	xxxRKx_S_xxxxxx
A0A1Q3EKR7	317	S	xxxxxx_S_DxDxxx
A0A1Q3EJP9	277	S	xxxxxx_S_PPxxxx
A0A1Q3EK62	683	T	xxxRxx_T_xxxxxx
A0A1Q3E2D7	1395	S	xxxRxx_S_xxxxxx
A0A1Q3ERF5	185	S	xxxxxx_S_ExExxx
A0A1Q3DV86	259	S	xxxKxx_S_xxxxxx
A0A1Q3EM42	144	T	xxxxxx_T_Pxxxxx
A0A1Q3EMA9	171	S	xxxRRx_S_xxxxxx
A0A1Q3EAS1	613	S	xxxxxR_S_xxxxxx
A0A1Q3DWF4	109	S	xxxRxx_S_xPxxxx
A0A1Q3EPS3	182	S	xxxxRx_S_xxxxxx
A0A1Q3DWE7	439	S	xxxxPx_S_Pxxxxx
A0A1Q3EML6	60	S	xxxxxR_S_xxxxxx
A0A1Q3DUI6	207	S	xxxxxx_S_xDxxxx
A0A1Q3E604	211	S	xxxRxx_S_Pxxxxx
A0A1Q3EHP0	167	S	xxxxxx_S_xPxxxx
A0A1Q3E5U4	144	T	xxxRKx_T_xxxxxx
A0A1Q3E403	528	S	xRxRxx_S_xxxxxx
A0A1Q3EFX0	523	T	xxxxxx_T_PPxxxx
A0A1Q3DZN9	77	S	xxxxxD_S_xxxxxx
A0A1Q3E1Y2	135	S	xxxxxx_S_Pxxxxx
A0A1Q3EFL6	608	S	xxxxxx_S_xExxxx
A0A1Q3EM17	224	S	xxxGxx_S_Pxxxxx
A0A1Q3ESG2	8	S	xxxxxx_S_DxDxxx
A0A1Q3E2W8	336	S	xxxxxx_S_PxRxxx
A0A1Q3E4T7	738	S	xxxxxx_S_xExxxx
A0A1Q3E831	448	S	xxxxxx_S_Pxxxxx
A0A1Q3EIE8	464	S	xxxxxx_S_xGxxxx
A0A1Q3EQF5	219	S	xxxRRx_S_xxxxxx
A0A1Q3EA67	12	T	xxxRxx_T_xxxxxx
A0A1Q3E766	584	S	xxxxxD_S_Dxxxxx
A0A1Q3EDW2	298	T	xxxGxx_T_Pxxxxx
A0A1Q3EFL5	760	T	xxxRxx_T_Pxxxxx
A0A1Q3E0B3	1169	S	xxxxxG_S_xxxxxx
A0A1Q3E992	112	S	xxxxxx_S_xPxxxx
A0A1Q3EBV4	553	S	xxxRxG_S_xxxxxx
A0A1Q3EM84	31	S	xxxRxx_S_Pxxxxx
A0A1Q3E133	420	S	xxxxxx_S_Pxxxxx
A0A1Q3EQF6	403	S	xxxxxx_S_Pxxxxx
A0A1Q3E3C2	1052	S	xxxRxx_S_xSxxxx
A0A1Q3DYA9	1187	S	xxxxxx_S_Pxxxxx
A0A1Q3EFL1	576	S	xxxxPx_S_Pxxxxx
A0A1Q3EM47	58	S	xxxRxx_S_Pxxxxx
A0A1Q3EQZ0	163	S	xxxxxx_S_xKxxxx
A0A1Q3E8J0	427	S	xxxxxx_S_xKxxxx
A0A1Q3EQ77	284	S	xxxxxx_S_PxxxxK
A0A1Q3ESE5	367	S	xxxKxx_S_Pxxxxx
A0A1Q3ENR8	637	S	xxxRxG_S_xxxxxx
A0A1Q3EFT2	123	S	xxxxxx_S_xDxxxx
A0A1Q3E5R3	120	S	xxxRxx_S_xExxxx
A0A1Q3EL88	601	S	xxxRxx_S_xxxxxx
A0A1Q3DWM4	284	S	xxxRxD_S_xxxxxx
A0A1Q3EID7	226	S	xxxKxx_S_xxxxxx
A0A1Q3EH36	162	S	xxxRxx_S_xxxxxx
A0A1Q3ESZ6	569	T	xxxxxx_T_PPxxxx
A0A1Q3EQM3	212	S	xxxxxA_S_xxxxxx
A0A1Q3E9A5	195	S	xxxxxx_S_xDExxx
A0A1Q3EKH5	79	S	xxxxxx_S_PxRxxx
A0A1Q3E6W2	172	S	xxxRPx_S_xxxxxx
A0A1Q3E061	823	S	xxxxxx_S_PRxxxx
A0A1Q3EE67	145	S	xxxKRx_S_xxxxxx
A0A1Q3DZ39	115	S	xxxxxx_S_xDxxxx
A0A1Q3EE34	6	S	xxxxPx_S_Pxxxxx
A0A1Q3EIQ4	874	S	xxxRxx_S_xSxxxx
A0A1Q3E493	222	S	xxxxxx_S_Pxxxxx
A0A1Q3E6N5	249	S	xxxxxx_S_xExxxx
A0A1Q3E5U4	214	S	xxxxxx_S_PxRxxx
A0A1Q3DUK1	596	S	xxxxxx_S_xDxxxx
A0A1Q3EQE5	65	S	xxxxxA_S_xxxxxx
A0A1Q3EAR3	164	S	xxxRxx_S_xSxxxx
A0A1Q3ERI0	1482	S	xxxRRx_S_xxxxxx
A0A1Q3DV71	357	S	xxxxxx_S_PPxxxx
A0A1Q3E428	92	T	Rxxxxx_T_xxxxxx
A0A1Q3EMC8	34	S	xxxxxG_S_xxxxxx
A0A1Q3E590	245	S	xxxRxx_S_Pxxxxx
A0A1Q3DXD6	567	S	xxxxxx_S_Pxxxxx
A0A1Q3EG89	368	S	xxxxxx_S_DxDxxx
A0A1Q3E1C5	87	S	xxxxxx_S_DxExxx
A0A1Q3E240	423	S	xxxxxG_S_xxxxxx
A0A1Q3ERY5	286	S	xxxKxx_S_Pxxxxx
A0A1Q3EHE5	483	S	xxxRKx_S_xxxxxx
A0A1Q3ETB5	110	S	xxxRxx_S_Pxxxxx
A0A1Q3EJU4	224	S	xRxRxx_S_xxxxxx
A0A1Q3E2Q1	209	S	xxxxxG_S_xxxxxx
A0A1Q3E2K5	179	T	xxxxxx_T_PPxxxx
A0A1Q3EHB2	45	S	xxxRxx_S_Pxxxxx
A0A1Q3EQF6	389	S	xxxxxx_S_xGxxxx
A0A1Q3E6H8	955	S	xxxRxx_S_xSxxxx
A0A1Q3EPH9	549	S	xxxxxx_S_Pxxxxx
A0A1Q3EK14	218	S	xxxxPx_S_Pxxxxx
A0A1Q3DYJ1	152	S	xxxxxx_S_PxxxxK
A0A1Q3E9W6	704	S	xxxxxD_S_Dxxxxx
A0A1Q3E6M0	439	S	xxxxxx_S_DxExxx
A0A1Q3EC76	545	S	xxxxxG_S_xxxxxx
A0A1Q3E317	324	S	xxxxxx_S_PxxxxK
A0A1Q3E3W9	400	S	xxxxxR_S_xxxxxx
A0A1Q3EGL2	478	T	xxxxPx_T_Pxxxxx
A0A1Q3E3G8	274	T	xxxRKx_T_xxxxxx
A0A1Q3EDT1	154	S	xxxKxx_S_xxxxxx
A0A1Q3EMA9	265	S	xxxxxx_S_xPxxxx
A0A1Q3EG50	50	S	xxxxxx_S_ExExxx
A0A1Q3EQQ9	568	S	xxxRRx_S_xxxxxx
A0A1Q3EL61	1808	S	xxxRxx_S_xExxxx
A0A1Q3EEC9	203	S	xxxRRx_S_xxxxxx
A0A1Q3E3P2	267	S	xxxRxx_S_xPxxxx
A0A1Q3EBD7	23	S	xxxxRx_S_xxxxxx
A0A1Q3E809	1267	S	xxxxxx_S_xExxxx
A0A1Q3E034	65	S	xxxRxx_S_xExxxx
A0A1Q3E5P5	1301	S	RxxSxx_S_xxxxxx
A0A1Q3EK14	214	S	xxxxxx_S_PPxxxx
A0A1Q3E7A2	162	S	xxxxxx_S_xDExxx
A0A1Q3E497	360	S	xxxxPx_S_Pxxxxx
A0A1Q3ENM7	668	S	xxxxRx_S_xPxxxx
A0A1Q3EHG6	45	S	xxxxxx_S_xDxxxx
A0A1Q3E900	253	S	xxxxxD_S_xxxxxx
A0A1Q3DWY4	1612	S	xxxxxx_S_PRxxxx
A0A1Q3EF45	423	S	xxxxxx_S_xDExxx
A0A1Q3E326	546	S	xxxxxx_S_Pxxxxx
A0A1Q3EQG0	392	S	xxxxxx_S_xGxxxx
A0A1Q3E7Z1	945	S	xxxxxx_S_xGxxxx
A0A1Q3EH84	329	S	xxxKRx_S_xxxxxx
A0A1Q3DX46	192	S	xxxxxx_S_xExxxx
A0A1Q3E3H7	78	S	xxxxxK_S_xxxxxx
A0A1Q3E4D1	293	S	xxxKxx_S_Pxxxxx
A0A1Q3DXK8	1201	S	xxxGxx_S_Pxxxxx
A0A1Q3EEH5	162	S	xxxxxG_S_xxxxxx
A0A1Q3EP44	1287	S	xxxRxx_S_Pxxxxx
A0A1Q3EB42	359	S	xxxKxx_S_xxxxxx
A0A1Q3E721	260	S	xxxRxx_S_Pxxxxx
A0A1Q3E6L8	560	S	xxxxxx_S_PxRxxx
A0A1Q3EE28	680	S	xRxxSx_S_xxxxxx
A0A1Q3DXR3	604	S	xxxRxx_S_Pxxxxx
A0A1Q3EHQ7	82	S	xxxxxx_S_xExxxx
A0A1Q3EHT9	724	S	xxxKxP_S_xxxxxx
A0A1Q3E8W0	689	S	xxxxxx_S_xExxxx
A0A1Q3E7L9	148	S	xxxRxx_S_xxxxxx
A0A1Q3DXJ6	388	S	xxxRxx_S_xPxxxx
A0A1Q3EFH0	109	S	xxxxxx_S_PxRxxx
A0A1Q3E2J1	553	S	xxxxxx_S_Pxxxxx
A0A1Q3E5I3	694	S	xxxxxx_S_xGxxxx
A0A1Q3E773	176	S	xxxxxx_S_DxDxxx
A0A1Q3E3C9	72	S	xxxxxx_S_xExxxx
A0A1Q3E6G8	11	T	xxxKxx_T_xxxxxx
A0A1Q3E3U1	185	S	xxxxxx_S_PRxxxx
A0A1Q3EE17	43	S	xxxxxx_S_xDDxxx
A0A1Q3E7H3	163	S	xxxxxx_S_Pxxxxx
A0A1Q3ENM7	938	S	xxxRRx_S_xxxxxx
A0A1Q3E1B8	275	S	xxxKxP_S_xxxxxx
A0A1Q3E438	283	S	xxxxxx_S_Pxxxxx
A0A1Q3E809	1028	S	RxxSxx_S_xxxxxx
A0A1Q3E7H3	207	S	xxxxxx_S_PPxxxx
A0A1Q3EGE2	360	S	xxxxPx_S_xxxxxx
A0A1Q3EC29	365	S	xxxRxx_S_xSxxxx
A0A1Q3ENB2	102	S	xxxKxx_S_xxxxxx
A0A1Q3E133	132	T	xxxGxx_T_Pxxxxx
A0A1Q3EM17	218	S	xxxxxG_S_xxxxxx
A0A1Q3EAS1	692	S	xxxxPx_S_Pxxxxx
A0A1Q3E326	608	S	xxxxxx_S_PxRxxx
A0A1Q3EP44	505	S	xxxxxx_S_Pxxxxx
A0A1Q3DVW4	425	S	xxxxxG_S_xxxxxx
A0A1Q3E7H3	313	S	xxxxxG_S_xxxxxx
A0A1Q3EKQ3	292	S	xxxxxx_S_xGxxxx
A0A1Q3EMJ0	498	S	xxxxxK_S_xxxxxx
A0A1Q3EML8	438	T	xxxxxx_T_Pxxxxx
A0A1Q3EL64	331	S	xxxKRx_S_xxxxxx
A0A1Q3EC76	318	S	xxxxxx_S_xPxxxx
A0A1Q3EC31	361	S	xxxxxE_S_xxxxxx
A0A1Q3E417	18	S	xxxxxx_S_DxDxxx
A0A1Q3DX20	279	S	xxxxxx_S_Pxxxxx
A0A1Q3EMA9	230	S	xxxRRx_S_xxxxxx
A0A1Q3EH42	125	S	xxxxPx_S_Pxxxxx
A0A1Q3DXK8	1184	S	xxxRPx_S_xxxxxx
A0A1Q3DXU1	496	S	xxxRxx_S_Pxxxxx
A0A1Q3E220	697	S	xxxxPx_S_Pxxxxx
A0A1Q3DY92	17	S	xxxxxx_S_DxExxx
A0A1Q3EMS7	48	S	xxxxxx_S_Pxxxxx
A0A1Q3E5L4	668	Y	Rxxxxx_Y_xxxxxx
A0A1Q3EMH5	72	S	xxxxxx_S_xPxxxx
A0A1Q3EMN1	515	S	xxxRxx_S_xExxxx
A0A1Q3EA56	159	S	xxxxxx_S_ExExxx
A0A1Q3EFT4	1701	T	xxxRxx_T_xExxxx
A0A1Q3DZ78	426	T	xxxRxx_T_xxxxxx
A0A1Q3EIY0	465	T	xxxxxx_T_Pxxxxx
A0A1Q3E6A4	1655	S	xxxxxx_S_Pxxxxx
A0A1Q3DVA5	80	S	xxxRxx_S_xxxxxx
A0A1Q3E3R8	688	S	xxxxPx_S_Pxxxxx
A0A1Q3DY79	646	S	xxxxxx_S_DxExxx
A0A1Q3EIE2	86	Y	Rxxxxx_Y_xxxxxx
A0A1Q3E9F2	494	S	xxxxxD_S_xxxxxx
A0A1Q3EEZ5	8	S	xxxxxx_S_DxExxx
A0A1Q3E2L0	486	S	xxxxxx_S_xDExxx
A0A1Q3E5U4	129	S	xxxRRx_S_xxxxxx
A0A1Q3DWP0	12	S	xRxxSx_S_xxxxxx
A0A1Q3EDT1	188	S	xxxRxx_S_Pxxxxx
A0A1Q3EIM8	145	S	xxxxxx_S_PxRxxx
A0A1Q3EHU9	276	S	xxxxxx_S_Pxxxxx
A0A1Q3EJC8	276	T	xxxRxx_T_xxxxxx
A0A1Q3DVH8	556	S	xxxxxx_S_xGxxxx
A0A1Q3EN44	546	S	xxxxxE_S_xxxxxx
A0A1Q3E3R8	691	S	xxxxPx_S_Pxxxxx
A0A1Q3EP94	115	S	xxxRxx_S_xxxxxx
A0A1Q3EBE0	133	T	xxxxxx_T_Pxxxxx
A0A1Q3EC53	149	S	xRxRxx_S_xxxxxx
A0A1Q3EJP2	74	T	xxxxxx_T_Pxxxxx
A0A1Q3DYV5	139	T	xxxGxx_T_Pxxxxx
A0A1Q3E8Z9	1774	S	xxxxxx_S_Pxxxxx
A0A1Q3EPZ3	578	T	xxxxxx_T_Pxxxxx
A0A1Q3EJS7	16	S	xxxxxD_S_xxxxxx
A0A1Q3ED94	1009	S	xxxxxx_S_PRxxxx
A0A1Q3EJT6	94	T	xxxxxx_T_xPxxxx
A0A1Q3EN96	283	S	RxxSxx_S_xxxxxx
A0A1Q3EQI1	147	S	xxxxxR_S_xxxxxx
A0A1Q3DV03	165	S	xxxxxE_S_xxxxxx
A0A1Q3DZU1	681	S	xxxxRx_S_xxxxxx
A0A1Q3EBH6	7	S	xxxxxx_S_Pxxxxx
A0A1Q3ELA6	343	T	xxxxxx_T_PPxxxx
A0A1Q3E133	681	S	xxxxxx_S_Pxxxxx
A0A1Q3EFY7	280	S	xxxRxx_S_xxxxxx
A0A1Q3E4T7	546	S	xxxKRx_S_xxxxxx
A0A1Q3EGE6	332	S	xxxxxD_S_xxxxxx
A0A1Q3E7L0	537	S	xxxxxx_S_xDxxxx
A0A1Q3EM89	933	T	xxxxxx_T_Pxxxxx
A0A1Q3DV49	41	S	xxxxxx_S_xPxxxx
A0A1Q3EFT8	545	S	xxxxPx_S_Pxxxxx
A0A1Q3EIN6	5	S	xxxxxR_S_xxxxxx
A0A1Q3DW60	917	S	xxxxxx_S_Pxxxxx
A0A1Q3EAT5	157	S	xxxxxA_S_xxxxxx
A0A1Q3EQA4	251	S	xxxRxx_S_xxxxxx
A0A1Q3DW54	426	T	xxxxxR_T_xxxxxx
A0A1Q3EJ85	241	T	xxxGxx_T_Pxxxxx
A0A1Q3EJS7	397	S	xxxKxx_S_xxxxxx
A0A1Q3E4Y1	307	S	xxxxxx_S_xxxxRx
A0A1Q3E1C5	91	S	xxxxxx_S_xExxxx
A0A1Q3DWM4	294	S	RxxSxx_S_xxxxxx
A0A1Q3E7Y1	230	S	xxxRxx_S_Pxxxxx
A0A1Q3ECP8	940	S	xxxxxG_S_xxxxxx
A0A1Q3ELK9	113	T	xxxxxx_T_Pxxxxx
A0A1Q3E2R2	401	S	xxxxPx_S_Pxxxxx
A0A1Q3EHN3	340	S	xxxRxx_S_xxxxxx
A0A1Q3E7L9	297	S	xxxRKx_S_xxxxxx
A0A1Q3EQ37	47	S	xxxxxx_S_xxxxRx
A0A1Q3EDN8	429	S	xxxxxx_S_Pxxxxx
A0A1Q3E4Y6	181	S	xxxxxx_S_xPxxxx
A0A1Q3EDK0	106	S	xxxKxx_S_Pxxxxx
A0A1Q3E2J1	262	T	xxxGxx_T_Pxxxxx
A0A1Q3DVE7	708	T	xxxxxx_T_PPxxxx
A0A1Q3EBU0	1309	S	xxxxPx_S_Pxxxxx
A0A1Q3EIW5	449	T	xxxRKx_T_xxxxxx
A0A1Q3EJJ3	118	S	xxxRKx_S_xxxxxx
A0A1Q3EHU9	222	S	xxxxxx_S_Pxxxxx
A0A1Q3EP57	820	S	xxxxxx_S_xDDxxx
A0A1Q3E2D4	217	S	xxxRxx_S_Pxxxxx
A0A1Q3EIZ3	227	S	xxxxxx_S_PRxxxx
A0A1Q3DVX0	78	S	xxxRxx_S_xxxxxx
A0A1Q3EJ85	1138	S	xxxxxx_S_xxxxPx
A0A1Q3E5Y1	452	S	xxxxxx_S_xExxxx
A0A1Q3EP77	254	T	xxxxxx_T_Pxxxxx
A0A1Q3E2M1	201	S	xxxxxx_S_xKxxxx
A0A1Q3E992	139	S	xxxxPx_S_Pxxxxx
A0A1Q3ELN2	908	S	xxxRxx_S_xDxxxx
A0A1Q3E497	511	S	xxxxxR_S_xxxxxx
A0A1Q3EHC3	328	S	xxxxxx_S_xPxxxx
A0A1Q3E2Y3	124	S	xxxKxx_S_xxxxxx
A0A1Q3EMH5	76	T	xxxxPx_T_Pxxxxx
A0A1Q3ET19	1575	T	xxxxxx_T_PPxxxx
A0A1Q3DV04	681	S	xxxxxx_S_ExExxx
A0A1Q3EP77	273	S	xxxxxx_S_xDExxx
A0A1Q3EKR9	47	S	xxxxxA_S_xxxxxx
A0A1Q3EHA0	128	S	xxxxxG_S_xxxxxx
A0A1Q3DX46	594	S	xxxRxx_S_xxxxxx
A0A1Q3E721	667	S	xxxRRx_S_xxxxxx
A0A1Q3EGI5	146	S	xxxxxx_S_xExxxx
A0A1Q3EBW8	886	S	xxxxxx_S_PPxxxx
A0A1Q3DVF0	31	T	xxxRxx_T_Pxxxxx
A0A1Q3EFM9	153	S	xxxxxx_S_PPxxxx
A0A1Q3EMP0	32	S	xxxKxx_S_xxxxxx
A0A1Q3EAH5	69	S	xxxxPx_S_xxxxxx
A0A1Q3E634	292	S	xxxRxx_S_Pxxxxx
A0A1Q3ELC7	285	S	RxxSxx_S_xxxxxx
A0A1Q3EN44	296	S	xxxRxx_S_xSxxxx
A0A1Q3E8Y9	174	S	xxxRxx_S_Pxxxxx
A0A1Q3EDL0	972	S	xxxRxx_S_xDxxxx
A0A1Q3EI46	289	S	xxxxPx_S_Pxxxxx
A0A1Q3ERG0	183	S	xxxxxx_S_xDxxxx
A0A1Q3DXT2	937	T	xxxxxx_T_Pxxxxx
A0A1Q3E6H8	945	S	xxxxxx_S_xExxxx
A0A1Q3EM70	570	S	xxxxxx_S_xExxxx
A0A1Q3EML6	1032	S	xxxxxD_S_xxxxxx
A0A1Q3DUX4	268	S	xRxxSx_S_xxxxxx
A0A1Q3ETG6	490	S	xxxxxx_S_PxRxxx
A0A1Q3E406	288	S	xxxxxx_S_Pxxxxx
A0A1Q3DXL8	769	T	xxxxxx_T_Pxxxxx
A0A1Q3E0C1	1200	S	xxxRxx_S_Pxxxxx
A0A1Q3E4Q2	362	T	xxxxPx_T_Pxxxxx
A0A1Q3DXT2	1526	T	xxxRxx_T_Pxxxxx
A0A1Q3EFZ0	291	S	xxxxxx_S_Pxxxxx
A0A1Q3E9U8	23	T	xxxxxx_T_Pxxxxx
A0A1Q3ECY7	555	S	xxxxxx_S_Pxxxxx
A0A1Q3EEF6	187	S	xxxxxx_S_xPxxxx
A0A1Q3EFT4	1827	S	xxxxPx_S_Pxxxxx
A0A1Q3EKD2	72	S	xxxRxx_S_Pxxxxx
A0A1Q3DX30	527	S	RxxSxx_S_xxxxxx
A0A1Q3DV42	312	S	xxxxxx_S_DxExxx
A0A1Q3ETH2	257	S	xxxxxx_S_PxRxxx
A0A1Q3EHS2	722	S	xxxxxx_S_Pxxxxx
A0A1Q3E4K4	311	S	xxxRRx_S_xxxxxx
A0A1Q3EER2	416	S	xxxxxx_S_PRxxxx
A0A1Q3DZ52	78	S	xxxGxx_S_Pxxxxx
A0A1Q3DYE5	249	S	xRxRxx_S_xxxxxx
A0A1Q3E0X6	512	S	xxxxxx_S_xKxxxx
A0A1Q3E3X2	191	S	xxxxxx_S_xDExxx
A0A1Q3DV04	665	S	xxxxPx_S_Pxxxxx
A0A1Q3DY78	89	S	xxxxxx_S_PPxxxx
A0A1Q3DZR6	362	S	xxxKxx_S_Pxxxxx
A0A1Q3E591	148	S	xxxxxD_S_xxxxxx
A0A1Q3DZJ6	908	S	xxxRRx_S_xxxxxx
A0A1Q3ETT7	1088	S	xxxxPx_S_xxxxxx
A0A1Q3E2U2	561	S	xxxRxx_S_xPxxxx
A0A1Q3E6M0	271	S	xxxRxx_S_Pxxxxx
A0A1Q3ETP6	540	T	xxxxxx_T_Pxxxxx
A0A1Q3EMN1	103	S	xxxKxx_S_Pxxxxx
A0A1Q3E6R8	468	S	xxxRxx_S_xxxxxx
A0A1Q3E7L1	157	S	xxxxxG_S_xxxxxx
A0A1Q3EAW2	654	T	xxxxPx_T_Pxxxxx
A0A1Q3EG13	282	S	xxxxxx_S_Pxxxxx
A0A1Q3E4G7	561	S	xxxRxx_S_Pxxxxx
A0A1Q3EKP1	865	T	xxxxxx_T_PPxxxx
A0A1Q3E511	52	S	xxxxxx_S_Pxxxxx
A0A1Q3EDX5	774	T	Rxxxxx_T_xxxxxx
A0A1Q3EH65	367	S	xxxxxR_S_xxxxxx
A0A1Q3EMN1	422	S	xxxRxx_S_xPxxxx
A0A1Q3EM89	957	S	xxxxxE_S_xxxxxx
A0A1Q3EP56	8	S	xxxxxA_S_xxxxxx
A0A1Q3EHP6	83	S	xxxxxx_S_xExxxx
A0A1Q3E1G3	860	S	xxxRRx_S_xxxxxx
A0A1Q3ELB2	123	S	xxxxxx_S_Pxxxxx
A0A1Q3EH23	1152	S	xxxxPx_S_Pxxxxx
A0A1Q3EPT2	180	S	xxxxxx_S_DxExxx
A0A1Q3E8Z9	1618	S	xxxRxx_S_xxxxxx
A0A1Q3E765	498	S	xxxxxx_S_PxRxxx
A0A1Q3EIE8	445	S	xxxxxx_S_DxExxx
A0A1Q3DWH1	772	S	xxxxxx_S_xPxxxx
A0A1Q3EMW9	72	S	xxxxPx_S_xxxxxx
A0A1Q3EAX2	24	S	xxxxxx_S_ExExxx
A0A1Q3E8K9	237	S	xxxxxG_S_xxxxxx
A0A1Q3E8T1	2	S	xxxxxx_S_Pxxxxx
A0A1Q3E8K9	336	T	xxxxxx_T_DxExxx
A0A1Q3EH49	1796	S	xxxRxx_S_xxxxxx
A0A1Q3DX07	190	S	xxxRRx_S_xxxxxx
A0A1Q3EC58	1056	S	xxxxxG_S_xxxxxx
A0A1Q3E217	52	S	xxxxxx_S_xExxxx
A0A1Q3ET25	37	T	xxxxPx_T_Pxxxxx
A0A1Q3EDZ7	188	T	xxxxxR_T_xxxxxx
A0A1Q3DVW4	943	S	xxxxxG_S_xxxxxx
A0A1Q3EE28	28	S	xxxRxx_S_Pxxxxx
A0A1Q3EK35	1351	S	xxxxxA_S_xxxxxx
A0A1Q3E5P5	194	T	xxxRxx_T_Pxxxxx
A0A1Q3E9F9	192	S	xxxxxx_S_Pxxxxx
A0A1Q3ERE1	70	S	xxxxxA_S_xxxxxx
A0A1Q3E6G3	197	S	xxxxxx_S_xDxxxx
A0A1Q3EDB3	340	S	xxxxPx_S_Pxxxxx
A0A1Q3EIH9	72	S	xxxxxR_S_xxxxxx
A0A1Q3EDP9	602	S	xxxxxx_S_xExxxx
A0A1Q3EDC3	65	S	xxxxxx_S_DxDxxx
A0A1Q3DUM6	332	T	xxxRRx_T_xxxxxx
A0A1Q3EGJ8	323	T	xxxxxR_T_xxxxxx
A0A1Q3E4N0	195	S	xxxGxx_S_Pxxxxx
A0A1Q3E613	175	S	xxxxxx_S_DxDxxx
A0A1Q3EFQ5	112	S	xxxxxK_S_xxxxxx
A0A1Q3EC90	641	S	xxxxPx_S_Pxxxxx
A0A1Q3EC81	1651	S	xRxRxx_S_xxxxxx
A0A1Q3ECG3	393	S	xxxRxx_S_xExxxx
A0A1Q3EPQ4	166	S	xxxRxx_S_Pxxxxx
A0A1Q3ER58	249	T	xxxxPx_T_Pxxxxx
A0A1Q3EEA5	239	S	xxxRxx_S_xSxxxx
A0A1Q3EEC1	85	S	xxxxxx_S_PxxxxK
A0A1Q3EAJ9	739	S	RxxSxx_S_xxxxxx
A0A1Q3DV05	382	S	xxxRRx_S_xxxxxx
A0A1Q3ED83	7	S	xxxKxx_S_xxxxxx
A0A1Q3DXW4	627	S	xxxxPx_S_xxxxxx
A0A1Q3EMR1	81	S	xxxxxA_S_xxxxxx
A0A1Q3EEW6	504	S	xxxRxx_S_Pxxxxx
A0A1Q3E8P7	263	T	xxxKxx_T_xxxxxx
A0A1Q3E653	190	S	xxxRxG_S_xxxxxx
A0A1Q3ETR4	169	S	xxxKRx_S_xxxxxx
A0A1Q3ELZ1	174	S	xRxRxx_S_xxxxxx
A0A1Q3E733	326	S	xxxxxD_S_xxxxxx
A0A1Q3ELV3	737	S	xxxxxx_S_Pxxxxx
A0A1Q3ESW0	775	S	xxxxxx_S_PPxxxx
A0A1Q3EGK3	175	S	xxxxxx_S_Pxxxxx
A0A1Q3E767	215	S	xxxxxK_S_xxxxxx
A0A1Q3EHS2	662	S	xxxxxA_S_xxxxxx
A0A1Q3E9V6	86	S	xxxxxx_S_PxRxxx
A0A1Q3EID7	532	S	xxxRxx_S_Pxxxxx
A0A1Q3ER82	651	S	xxxRxG_S_xxxxxx
A0A1Q3EBU0	1446	S	xxxxxR_S_PxPxxx
A0A1Q3ETP2	320	S	xxxRxx_S_Pxxxxx
A0A1Q3ER79	458	T	xxxxPx_T_Pxxxxx
A0A1Q3E0L5	1213	S	xxxxxx_S_Pxxxxx
A0A1Q3E3R8	339	S	xxxRPx_S_xxxxxx
A0A1Q3ED60	151	S	xxxxxx_S_PxRxxx
A0A1Q3EE50	143	S	xxxRxx_S_Pxxxxx
A0A1Q3EHG6	39	S	xxxxxx_S_xExxxx
A0A1Q3EEK7	760	S	xxxxxG_S_xxxxxx
A0A1Q3DWY5	251	S	xxxKRx_S_xxxxxx
A0A1Q3E2D7	1169	S	xxxKxx_S_xxxxxx
A0A1Q3DX44	971	S	xRxxSx_S_xxxxxx
A0A1Q3EMM1	403	S	xxxKRx_S_xxxxxx
A0A1Q3E1Y3	360	S	xxxGxx_S_Pxxxxx
A0A1Q3EFX0	916	S	xxxxPx_S_Pxxxxx
A0A1Q3EFY3	105	S	xRxRxx_S_xxxxxx
A0A1Q3DYA9	861	T	xxxRKx_T_xxxxxx
A0A1Q3DWC4	328	T	xxxRxx_T_xPxxxx
A0A1Q3E765	283	T	xxxxxx_T_Pxxxxx
A0A1Q3EMQ0	707	S	xxxxxx_S_PPxxxx
A0A1Q3DXT2	1437	S	xxxRxx_S_xSxxxx
A0A1Q3EQ88	138	S	xxxKxx_S_xxxxxx
A0A1Q3EQQ9	1000	S	xxxxxx_S_PPxxxx
A0A1Q3DYE6	1280	S	xxxxxG_S_xxxxxx
A0A1Q3EC88	220	S	xxxxxx_S_xDxxxx
A0A1Q3EKR0	291	S	xxxxxx_S_PPxxxx
A0A1Q3E1Z7	477	T	xxxxxx_T_PPxxxx
A0A1Q3E2D7	1168	T	xxxRKx_T_xxxxxx
A0A1Q3EE33	370	S	xxxxxG_S_xxxxxx
A0A1Q3ET43	716	S	xxxxxG_S_xxxxxx
A0A1Q3DX36	322	S	xxxKRx_S_xxxxxx
A0A1Q3EPD7	213	S	xxxxxG_S_xxxxxx
A0A1Q3EEH1	282	S	xxxxxx_S_xPxxxx
A0A1Q3ESI4	277	S	xxxRxx_S_xSxxxx
A0A1Q3E6G3	53	S	xxxRxx_S_xSxxxx
A0A1Q3E9B5	37	S	xxxKxx_S_Pxxxxx
A0A1Q3DVW3	85	S	xRxRxx_S_xxxxxx
A0A1Q3EFX0	303	S	xxxxxx_S_Pxxxxx
[truncated: 5,743 more rows]
