# Supplementary material for: Comparative phosphoproteome analysis to identify candidate phosphoproteins involved in blue light-induced brown film formation in Lentinula edodes
Source: PeerJ. 2020 Dec 18;8:e9859. doi: 10.7717/peerj.9859 (PMC7751435; doi:10.7717/peerj.9859)
Supplement: Table S5 [file peerj-08-9859-s005.xlsx]

## Sheet: Table S5
Table S5. The detail information of differential phosphosites
Protein accession	Position	blue/RED Ratio	Regulated Type	blue/RED P value	Amino acid	Protein description	Gene name	Localization probability	PEP	Score	Modified sequence	Charge	Mass error [ppm]	MS/MS Count	RED_1	RED_2	RED_3	blue_1	blue_2	blue_3	Subcellular localization	Biological Process	Cellular Component	Molecular Function	KEGG KO No.	KEGG Gene	KEGG pathway	IPR ID	Domain description
A0A1Q3DUI1	36	1.517	Up	0.012	S	Protein kinase OS=Lentinula edodes OX=5353 GN=LENED_000013 PE=4 SV=1	LENED_000013	0.964504	2.72e-12	123.42	SAHIPS(0.965)T(0.035)EEVPSR	2	-0.37694	3	0.859	0.706	0.816	1.368	1.187	1.057	nucleus				K02320	POLA1; DNA polymerase alpha subunit A [EC:2.7.7.7]	tms03030 DNA replication - Tremella mesenterica;
A0A1Q3DUL7	245	5.701	Up	0.000143	S	FAD NADP-binding domain-containing protein OS=Lentinula edodes OX=5353 GN=LENED_000069 PE=4 SV=1	LENED_000069	0.997185	0.0019	91.549	RS(0.997)PDET(0.003)R	2	0.097146	1	0.311	0.334	0.228	1.778	1.544	1.655	extracellular	GO:0044699 single-organism process; GO:0008152 metabolic process; GO:0055114 oxidation-reduction process; GO:0044710 single-organism metabolic process;		GO:0097159 organic cyclic compound binding; GO:1901363 heterocyclic compound binding; GO:1901265 nucleoside phosphate binding; GO:0050660 flavin adenine dinucleotide binding; GO:0003824 catalytic activity; GO:0005488 binding; GO:0043167 ion binding; GO:0043168 anion binding; GO:0000166 nucleotide binding; GO:0048037 cofactor binding; GO:0016491 oxidoreductase activity; GO:0036094 small molecule b…				IPR002938; IPR023753;	FAD-binding domain; FAD/NAD(P)-binding domain;
A0A1Q3DUL7	329	5.077	Up	0.00124	S	FAD NADP-binding domain-containing protein OS=Lentinula edodes OX=5353 GN=LENED_000069 PE=4 SV=1	LENED_000069	1	0.00296	74.611	LLCKS(1)PNLR	3	0.096718	1	0.352	0.322	0.289	1.618	1.65	1.621	extracellular	GO:0044699 single-organism process; GO:0008152 metabolic process; GO:0055114 oxidation-reduction process; GO:0044710 single-organism metabolic process;		GO:0097159 organic cyclic compound binding; GO:1901363 heterocyclic compound binding; GO:1901265 nucleoside phosphate binding; GO:0050660 flavin adenine dinucleotide binding; GO:0003824 catalytic activity; GO:0005488 binding; GO:0043167 ion binding; GO:0043168 anion binding; GO:0000166 nucleotide binding; GO:0048037 cofactor binding; GO:0016491 oxidoreductase activity; GO:0036094 small molecule b…				IPR002938; IPR023753;	FAD-binding domain; FAD/NAD(P)-binding domain;
A0A1Q3DUM6	349	1.6	Up	6.33e-05	S	CAMK CAMKL CHK1 protein kinase OS=Lentinula edodes OX=5353 GN=LENED_000017 PE=4 SV=1	LENED_000017	1	5.16e-07	169.65	RDS(1)FGSYK	3	0.496	6	0.79	0.741	0.762	1.2	1.272	1.196	plasma membrane	GO:0016310 phosphorylation; GO:0044267 cellular protein metabolic process; GO:0044238 primary metabolic process; GO:0044237 cellular metabolic process; GO:0006796 phosphate-containing compound metabolic process; GO:0071704 organic substance metabolic process; GO:0008152 metabolic process; GO:0006468 protein phosphorylation; GO:0006793 phosphorus metabolic process; GO:0044260 cellular macromolecul…		GO:0005524 ATP binding; GO:1901265 nucleoside phosphate binding; GO:0016773 phosphotransferase activity, alcohol group as acceptor; GO:0001882 nucleoside binding; GO:0043167 ion binding; GO:0004672 protein kinase activity; GO:0000166 nucleotide binding; GO:0097159 organic cyclic compound binding; GO:1901363 heterocyclic compound binding; GO:0032549 ribonucleoside binding; GO:0097367 carbohydrate …	K02216	CHK1; serine/threonine-protein kinase Chk1 [EC:2.7.11.1]	tms04111 Cell cycle - yeast - Tremella mesenterica; tms04113 Meiosis - yeast - Tremella mesenterica;	IPR000719; IPR002550; IPR000644; IPR011009;	Protein kinase domain; Domain of unknown function DUF21; CBS domain; Protein kinase-like domain;
A0A1Q3DUQ3	15	1.713	Up	5.77e-05	S	P-type phospholipid transporter OS=Lentinula edodes OX=5353 GN=LENED_000120 PE=3 SV=1	LENED_000120	0.997555	5.63e-36	187.57	HS(0.002)DS(0.998)DEEEDDNIDPELR	2	0.16672	2	0.766	0.73	0.697	1.232	1.282	1.242	plasma membrane	GO:0006725 cellular aromatic compound metabolic process; GO:0097659 nucleic acid-templated transcription; GO:0044699 single-organism process; GO:0009058 biosynthetic process; GO:0044237 cellular metabolic process; GO:0051234 establishment of localization; GO:0071704 organic substance metabolic process; GO:0008152 metabolic process; GO:1902578 single-organism localization; GO:0046483 heterocycle m…	GO:0016020 membrane; GO:0043226 organelle; GO:0043231 intracellular membrane-bounded organelle; GO:0043229 intracellular organelle; GO:0005634 nucleus; GO:0044425 membrane part; GO:0044464 cell part; GO:0005622 intracellular; GO:0031224 intrinsic component of membrane; GO:0044424 intracellular part; GO:0043227 membrane-bounded organelle; GO:0005623 cell; GO:0016021 integral component of membrane;	GO:1901265 nucleoside phosphate binding; GO:0005319 lipid transporter activity; GO:0016817 hydrolase activity, acting on acid anhydrides; GO:0022892 substrate-specific transporter activity; GO:0016787 hydrolase activity; GO:0016887 ATPase activity; GO:1901363 heterocyclic compound binding; GO:0097159 organic cyclic compound binding; GO:0016462 pyrophosphatase activity; GO:0003824 catalytic activi…	K01530	E3.6.3.1; phospholipid-translocating ATPase [EC:3.6.3.1]		IPR032630; IPR008250; IPR023299; IPR007219; IPR032631; IPR023214;	P-type ATPase, C-terminal; P-type ATPase, A domain; P-type ATPase, cytoplasmic domain N; Transcription factor domain, fungi; P-type ATPase, N-terminal; HAD-like domain;
A0A1Q3DUQ4	137	2.776	Up	0.000179	S	Uncharacterized protein OS=Lentinula edodes OX=5353 GN=LENED_000114 PE=4 SV=1	LENED_000114	0.999381	0.0156	48.899	SSVKPPS(0.001)RPNS(0.999)R	3	0.0060339	1	0.598	0.499	0.464	1.422	1.482	1.43	nucleus
A0A1Q3DUQ4	99	1.527	Up	0.00136	S	Uncharacterized protein OS=Lentinula edodes OX=5353 GN=LENED_000114 PE=4 SV=1	LENED_000114	0.952344	0.0166	56.205	T(0.048)ADS(0.952)KPPS(1)K	3	0.61138	2	0.837	0.805	0.721	1.245	1.23	1.134	nucleus
A0A1Q3DUQ4	75	1.598	Up	0.000116	T	Uncharacterized protein OS=Lentinula edodes OX=5353 GN=LENED_000114 PE=4 SV=1	LENED_000114	1	7.68e-16	144.72	KAEDT(1)DAEDGAAK	4	0.10936	4	0.769	0.758	0.771	1.296	1.169	1.207	nucleus
A0A1Q3DUQ4	111	2.187	Up	0.00356	S	Uncharacterized protein OS=Lentinula edodes OX=5353 GN=LENED_000114 PE=4 SV=1	LENED_000114	0.753899	0.00429	77.062	AINKPS(0.246)S(0.754)K	3	-0.10978	1	0.61	0.674	0.575	1.36	1.336	1.369	nucleus
A0A1Q3DUS0	594	1.543	Up	0.000162	S	Uncharacterized protein OS=Lentinula edodes OX=5353 GN=LENED_000142 PE=4 SV=1	LENED_000142	1	0.000738	95.822	LLLGS(1)QVR	2	-0.61156	1	0.779	0.759	0.809	1.178	1.27	1.174	plasma membrane		GO:0016020 membrane;	GO:0016787 hydrolase activity; GO:0003824 catalytic activity;				IPR029052; IPR004843; IPR003864;	Metallo-dependent phosphatase-like; Calcineurin-like phosphoesterase domain, ApaH type; Calcium-dependent channel, 7TM region, putative phosphate;
A0A1Q3DUS8	116	1.728	Up	3.58e-05	S	Uncharacterized protein OS=Lentinula edodes OX=5353 GN=LENED_000082 PE=4 SV=1	LENED_000082	1	1.77e-05	93.424	KAS(1)VDGIIEAQR	3	-0.85169	3	0.764	0.716	0.701	1.245	1.258	1.265	nucleus				K09529	DNAJC9; DnaJ homolog subfamily C member 9
A0A1Q3DUT6	555	1.665	Up	2.96e-06	S	General substrate transporter OS=Lentinula edodes OX=5353 GN=LENED_000163 PE=3 SV=1	LENED_000163	1	1.01e-09	119.45	RHEFEHPPS(1)VR	3	0.67699	4	0.74	0.76	0.735	1.255	1.21	1.257
A0A1Q3DV49	32	0.62	Down	0.000277	S	Beta-flanking protein OS=Lentinula edodes OX=5353 GN=LENED_000293 PE=4 SV=1	LENED_000293	0.999989	1.14e-42	160.88	T(0.017)GGS(0.983)EY(0.001)NS(1)PDNRPQGVSR	3	0.073846	5	1.235	1.297	1.221	0.786	0.724	0.816	nucleus
A0A1Q3DV49	28	0.639	Down	0.00224	S	Beta-flanking protein OS=Lentinula edodes OX=5353 GN=LENED_000293 PE=4 SV=1	LENED_000293	0.982516	1.14e-42	160.88	T(0.017)GGS(0.983)EY(0.001)NS(1)PDNRPQGVSR	3	0.073846	2	1.29	1.171	1.244	0.819	0.702	0.848	nucleus
A0A1Q3DV55	14	0.54	Down	0.0443	S	NAD-binding protein OS=Lentinula edodes OX=5353 GN=LENED_000165 PE=4 SV=1	LENED_000165	0.999946	9.68e-14	127.53	TEHLLANLGVPYS(1)R	3	-0.11749	1	1.035	1.82	1.09	0.597	0.7	0.833	cytoplasm	GO:0044699 single-organism process; GO:0008152 metabolic process; GO:0055114 oxidation-reduction process; GO:0044710 single-organism metabolic process;		GO:0016614 oxidoreductase activity, acting on CH-OH group of donors; GO:0016616 oxidoreductase activity, acting on the CH-OH group of donors, NAD or NADP as acceptor; GO:0004616 phosphogluconate dehydrogenase (decarboxylating) activity; GO:0003824 catalytic activity; GO:0016491 oxidoreductase activity;				IPR006115; IPR013328; IPR008927; IPR016040;	6-phosphogluconate dehydrogenase, NADP-binding; 6-phosphogluconate dehydrogenase, domain 2; 6-phosphogluconate dehydrogenase C-terminal domain-like; NAD(P)-binding domain;
A0A1Q3DVG3	500	1.927	Up	0.00288	S	MFS general substrate transporter OS=Lentinula edodes OX=5353 GN=LENED_000351 PE=4 SV=1	LENED_000351	0.970476	0.000644	90.696	T(0.002)HS(0.97)T(0.028)PGLR	2	-0.64672	2	0.649	0.747	0.642	1.398	1.437	1.092	plasma membrane	GO:0006396 RNA processing; GO:0006725 cellular aromatic compound metabolic process; GO:1901360 organic cyclic compound metabolic process; GO:0006807 nitrogen compound metabolic process; GO:0044238 primary metabolic process; GO:0044237 cellular metabolic process; GO:0071704 organic substance metabolic process; GO:0016070 RNA metabolic process; GO:0008152 metabolic process; GO:0090304 nucleic acid …		GO:0004525 ribonuclease III activity; GO:0016893 endonuclease activity, active with either ribo- or deoxyribonucleic acids and producing 5'-phosphomonoesters; GO:0003824 catalytic activity; GO:0016788 hydrolase activity, acting on ester bonds; GO:0004518 nuclease activity; GO:0032296 double-stranded RNA-specific ribonuclease activity; GO:0004521 endoribonuclease activity; GO:0016787 hydrolase act…	K15378	SLC45A1_2_4; solute carrier family 45, member 1/2/4		IPR020846; IPR000999;	Major facilitator superfamily domain; Ribonuclease III domain;
A0A1Q3DVH1	13	0.618	Down	0.00152	S	RNI-like protein OS=Lentinula edodes OX=5353 GN=LENED_000420 PE=4 SV=1	LENED_000420	0.902552	3.5e-05	69.27	IPS(0.003)T(0.003)T(0.008)S(0.084)LS(0.903)GDDDDEIHSK	3	-0.86011	1	1.287	1.217	1.25	0.683	0.832	0.804
A0A1Q3DVI4	43	1.961	Up	5.88e-05	S	Cytochrome oxidase biogenesis protein (Oxa1 mitochondrial) OS=Lentinula edodes OX=5353 GN=LENED_000334 PE=3 SV=1	LENED_000334	0.758134	0.00587	74.841	RS(0.758)S(0.233)T(0.008)TVR	2	-0.019213	1	0.651	0.659	0.695	1.314	1.237	1.381
A0A1Q3DVI7	228	2.677	Up	3.55e-05	S	Uncharacterized protein OS=Lentinula edodes OX=5353 GN=LENED_000383 PE=4 SV=1	LENED_000383	1	1.39e-06	166.6	RVS(1)EEQEAR	3	-0.13574	2	0.492	0.578	0.536	1.411	1.448	1.44	nucleus
A0A1Q3DVS7	8	4.795	Up	0.000139	S	Deoxyribodipyrimidine photo-lyase OS=Lentinula edodes OX=5353 GN=LENED_000366 PE=4 SV=1	LENED_000366	0.940236	7.5e-17	141.57	ARS(0.94)T(0.388)S(0.672)AGNELSEIAK	3	0.1741	3	0.408	0.296	0.305	1.503	1.732	1.603
A0A1Q3DVS7	10	4.795	Up	0.000139	S	Deoxyribodipyrimidine photo-lyase OS=Lentinula edodes OX=5353 GN=LENED_000366 PE=4 SV=1	LENED_000366	0.971034	1.71e-15	126.55	S(0.863)T(0.166)S(0.971)AGNELSEIAK	2	-0.2311	3	0.408	0.296	0.305	1.503	1.732	1.603
A0A1Q3DVS8	117	1.725	Up	1.76e-05	T	Uncharacterized protein OS=Lentinula edodes OX=5353 GN=LENED_000490 PE=4 SV=1	LENED_000490	1	8.71e-09	113.99	NAT(1)VLGDQK	3	-0.60681	2	0.746	0.726	0.713	1.286	1.214	1.269	plasma membrane							IPR018712;	Domain of unknown function DUF2235;
A0A1Q3DVW3	85	0.586	Down	1.62e-05	S	Uncharacterized protein OS=Lentinula edodes OX=5353 GN=LENED_000510 PE=4 SV=1	LENED_000510	0.99611	7.39e-93	280.43	ST(0.004)S(0.996)FPNESEIEAAK	2	-0.23192	13	1.261	1.278	1.298	0.726	0.75	0.774	nucleus
A0A1Q3DVW3	70	0.606	Down	3.74e-05	S	Uncharacterized protein OS=Lentinula edodes OX=5353 GN=LENED_000510 PE=4 SV=1	LENED_000510	0.981021	1.17e-24	218.79	S(0.981)S(0.019)VNDEISTPR	2	-0.0049525	1	1.242	1.294	1.254	0.756	0.797	0.742	nucleus
A0A1Q3DVW3	83	0.553	Down	2.32e-06	S	Uncharacterized protein OS=Lentinula edodes OX=5353 GN=LENED_000510 PE=4 SV=1	LENED_000510	0.867697	2.13e-33	177.91	KRS(0.868)T(0.465)S(0.665)FPNES(0.002)EIEAAK	4	-0.07524	6	1.289	1.308	1.328	0.706	0.719	0.744	nucleus
A0A1Q3DVW3	58	0.544	Down	0.00282	Y	Uncharacterized protein OS=Lentinula edodes OX=5353 GN=LENED_000510 PE=4 SV=1	LENED_000510	0.779406	5.08e-06	78.354	LGEIENENELEY(0.779)DS(0.22)EGDSAQMTR	2	-0.44389	3	1.307	1.25	1.397	0.719	0.716	0.716	nucleus
A0A1Q3DVW3	78	0.515	Down	0.00742	T	Uncharacterized protein OS=Lentinula edodes OX=5353 GN=LENED_000510 PE=4 SV=1	LENED_000510	0.994465	2.69e-07	116.63	SSVNDEIS(0.006)T(0.994)PR	2	-0.20353	1	1.455	1.31	1.255	0.582	0.875	0.614	nucleus
A0A1Q3DVW3	41	0.547	Down	0.0164	S	Uncharacterized protein OS=Lentinula edodes OX=5353 GN=LENED_000510 PE=4 SV=1	LENED_000510	1	0.000486	80.96	KGGAGS(1)HNWGK	3	-0.38398	1	1.133	1.605	1.192	0.574	0.772	0.802	nucleus
A0A1Q3DVW3	60	0.655	Down	0.00052	S	Uncharacterized protein OS=Lentinula edodes OX=5353 GN=LENED_000510 PE=4 SV=1	LENED_000510	0.998466	2.93e-50	169.44	LGEIENENELEYDS(0.998)EGDS(0.002)AQMTR	3	-1.1719	15	1.141	1.239	1.293	0.775	0.828	0.803	nucleus
A0A1Q3DVW4	888	1.522	Up	0.00618	S	Glycoside hydrolase family 105 protein OS=Lentinula edodes OX=5353 GN=LENED_000583 PE=4 SV=1	LENED_000583	1	0.00531	66.387	APS(1)IFS(1)LDVAR	2	0.79859	2	0.676	0.835	0.857	1.198	1.143	1.264	mitochondria			GO:0003824 catalytic activity;				IPR012341; IPR008928;	Six-hairpin glycosidase; Six-hairpin glycosidase-like;
A0A1Q3DVY0	489	1.774	Up	0.000241	S	Glycoside hydrolase family 1 protein OS=Lentinula edodes OX=5353 GN=LENED_000506 PE=3 SV=1	LENED_000506	0.839438	6.72e-11	124.38	GT(0.017)S(0.839)S(0.144)LSESSTK	3	0.37325	1	0.717	0.727	0.699	1.169	1.364	1.268	nucleus	GO:0008152 metabolic process; GO:0005975 carbohydrate metabolic process; GO:0044238 primary metabolic process; GO:0071704 organic substance metabolic process;		GO:0004553 hydrolase activity, hydrolyzing O-glycosyl compounds; GO:0016787 hydrolase activity; GO:0003824 catalytic activity; GO:0016798 hydrolase activity, acting on glycosyl bonds;	K01188	E3.2.1.21; beta-glucosidase [EC:3.2.1.21]	tms00460 Cyanoamino acid metabolism - Tremella mesenterica; tms00500 Starch and sucrose metabolism - Tremella mesenterica; tms01100 Metabolic pathways - Tremella mesenterica; tms01110 Biosynthesis of secondary metabolites - Tremella mesenterica;	IPR017853; IPR013781;	Glycoside hydrolase superfamily; Glycoside hydrolase, catalytic domain;
A0A1Q3DVY0	481	1.508	Up	0.0398	S	Glycoside hydrolase family 1 protein OS=Lentinula edodes OX=5353 GN=LENED_000506 PE=3 SV=1	LENED_000506	0.763332	3.98e-09	107.65	EHQEES(0.028)S(0.132)S(0.054)PS(0.763)GIY(0.023)K	3	0.59836	1	0.95	0.795	0.634	1.193	1.353	1.041	nucleus	GO:0008152 metabolic process; GO:0005975 carbohydrate metabolic process; GO:0044238 primary metabolic process; GO:0071704 organic substance metabolic process;		GO:0004553 hydrolase activity, hydrolyzing O-glycosyl compounds; GO:0016787 hydrolase activity; GO:0003824 catalytic activity; GO:0016798 hydrolase activity, acting on glycosyl bonds;	K01188	E3.2.1.21; beta-glucosidase [EC:3.2.1.21]	tms00460 Cyanoamino acid metabolism - Tremella mesenterica; tms00500 Starch and sucrose metabolism - Tremella mesenterica; tms01100 Metabolic pathways - Tremella mesenterica; tms01110 Biosynthesis of secondary metabolites - Tremella mesenterica;	IPR017853; IPR013781;	Glycoside hydrolase superfamily; Glycoside hydrolase, catalytic domain;
A0A1Q3DW21	76	1.52	Up	0.000721	S	Uncharacterized protein OS=Lentinula edodes OX=5353 GN=LENED_000549 PE=4 SV=1	LENED_000549	0.993909	0.002	85.821	T(0.006)IS(0.994)AEEPR	2	0.6861	1	0.76	0.849	0.758	1.209	1.144	1.244
A0A1Q3DW25	452	0.335	Down	0.000459	S	Serine threonine-protein kinase OS=Lentinula edodes OX=5353 GN=LENED_000574 PE=4 SV=1	LENED_000574	0.901116	2.84e-08	120.53	GAVGFS(0.099)S(0.901)PLAK	3	-0.056056	2	1.691	1.548	1.346	0.481	0.46	0.596	cytoplasm	GO:0016310 phosphorylation; GO:0044267 cellular protein metabolic process; GO:0044238 primary metabolic process; GO:0044237 cellular metabolic process; GO:0006796 phosphate-containing compound metabolic process; GO:0071704 organic substance metabolic process; GO:0008152 metabolic process; GO:0006468 protein phosphorylation; GO:0006793 phosphorus metabolic process; GO:0044260 cellular macromolecul…		GO:0005524 ATP binding; GO:1901265 nucleoside phosphate binding; GO:0016773 phosphotransferase activity, alcohol group as acceptor; GO:0001882 nucleoside binding; GO:0043167 ion binding; GO:0004672 protein kinase activity; GO:0000166 nucleotide binding; GO:0097159 organic cyclic compound binding; GO:1901363 heterocyclic compound binding; GO:0032549 ribonucleoside binding; GO:0097367 carbohydrate …				IPR000719; IPR011009;	Protein kinase domain; Protein kinase-like domain;
A0A1Q3DW39	7	0.612	Down	3.82e-05	S	THP2 domain protein OS=Lentinula edodes OX=5353 GN=LENED_000655 PE=4 SV=1	LENED_000655	0.953284	0.0084	63.185	NT(0.047)S(0.953)RNPPPLK	2	0.40075	2	1.233	1.289	1.257	0.791	0.781	0.739	nucleus
A0A1Q3DW39	19	0.514	Down	3.85e-05	T	THP2 domain protein OS=Lentinula edodes OX=5353 GN=LENED_000655 PE=4 SV=1	LENED_000655	0.933633	3.3e-11	112.82	IDPT(0.031)T(0.934)PPAS(0.035)NPLPPK	2	0.15297	6	1.265	1.406	1.363	0.677	0.694	0.703	nucleus
A0A1Q3DW39	220	0.625	Down	0.0029	T	THP2 domain protein OS=Lentinula edodes OX=5353 GN=LENED_000655 PE=4 SV=1	LENED_000655	0.831747	0.00311	71.531	VVPKPPT(0.068)T(0.832)T(0.068)T(0.032)GK	3	0.29282	1	1.193	1.302	1.25	0.783	0.778	0.778	nucleus
A0A1Q3DW39	187	0.549	Down	0.000684	S	THP2 domain protein OS=Lentinula edodes OX=5353 GN=LENED_000655 PE=4 SV=1	LENED_000655	0.973321	5.16e-13	133.78	S(0.001)QS(0.973)T(0.026)DKQPVITR	2	0.36711	2	1.201	1.395	1.341	0.719	0.666	0.777	nucleus
A0A1Q3DW54	426	0.605	Down	0.0117	T	Cytochrome P450 OS=Lentinula edodes OX=5353 GN=LENED_000674 PE=3 SV=1	LENED_000674	1	0.0106	41.485	T(1)KNEGHNT(1)FGFGRR	3	4.4443	1	1.441	1.074	1.281	0.869	0.758	0.67	extracellular	GO:0044699 single-organism process; GO:0008152 metabolic process; GO:0055114 oxidation-reduction process; GO:0044710 single-organism metabolic process;		GO:0097159 organic cyclic compound binding; GO:1901363 heterocyclic compound binding; GO:0020037 heme binding; GO:0005506 iron ion binding; GO:0046914 transition metal ion binding; GO:0003824 catalytic activity; GO:0005488 binding; GO:0043167 ion binding; GO:0043169 cation binding; GO:0046872 metal ion binding; GO:0016705 oxidoreductase activity, acting on paired donors, with incorporation or red…
A0A1Q3DW54	433	0.605	Down	0.0117	T	Cytochrome P450 OS=Lentinula edodes OX=5353 GN=LENED_000674 PE=3 SV=1	LENED_000674	1	0.0106	41.485	T(1)KNEGHNT(1)FGFGRR	3	4.4443	1	1.441	1.074	1.281	0.869	0.758	0.67	extracellular	GO:0044699 single-organism process; GO:0008152 metabolic process; GO:0055114 oxidation-reduction process; GO:0044710 single-organism metabolic process;		GO:0097159 organic cyclic compound binding; GO:1901363 heterocyclic compound binding; GO:0020037 heme binding; GO:0005506 iron ion binding; GO:0046914 transition metal ion binding; GO:0003824 catalytic activity; GO:0005488 binding; GO:0043167 ion binding; GO:0043169 cation binding; GO:0046872 metal ion binding; GO:0016705 oxidoreductase activity, acting on paired donors, with incorporation or red…
A0A1Q3DW60	1731	1.636	Up	0.00828	S	Cytochrome p450 OS=Lentinula edodes OX=5353 GN=LENED_000619 PE=4 SV=1	LENED_000619	0.96718	0.00833	72.243	RQS(0.967)Y(0.033)IPK	3	0.065802	1	0.881	0.62	0.76	1.263	1.246	1.191
A0A1Q3DW61	11	0.638	Down	0.0228	S	Gliotoxin biosynthesis protein OS=Lentinula edodes OX=5353 GN=LENED_000679 PE=4 SV=1	LENED_000679	0.975734	5.95e-05	90.712	ASGIQVLNPS(0.976)S(0.024)PDLASPTEPR	3	0.25564	2	1.099	1.531	1.079	0.823	0.721	0.821	plasma membrane				K01210	E3.2.1.58; glucan 1,3-beta-glucosidase [EC:3.2.1.58]		IPR013024;	Gamma-glutamyl cyclotransferase-like;
A0A1Q3DW84	418	1.694	Up	0.000861	S	Kinase OS=Lentinula edodes OX=5353 GN=LENED_000695 PE=3 SV=1	LENED_000695	1	0.00268	83.877	S(1)RS(1)LDERPHR	2	0.020579	3	0.68	0.712	0.821	1.21	1.282	1.256
A0A1Q3DW84	416	1.594	Up	0.000283	S	Kinase OS=Lentinula edodes OX=5353 GN=LENED_000695 PE=3 SV=1	LENED_000695	1	0.00272	83.877	S(1)RS(1)LDERPHR	2	0.020579	3	0.773	0.721	0.806	1.203	1.276	1.188
A0A1Q3DWC0	172	2.39	Up	0.000682	S	Fad fmn-containing dehydrogenase OS=Lentinula edodes OX=5353 GN=LENED_000745 PE=4 SV=1	LENED_000745	0.976499	2.3e-06	142.89	S(0.024)DS(0.976)PPPNVR	2	-0.80123	3	0.686	0.514	0.545	1.384	1.461	1.326	cytoplasm,nucleus	GO:0044699 single-organism process; GO:0008152 metabolic process; GO:0055114 oxidation-reduction process; GO:0044710 single-organism metabolic process;		GO:0097159 organic cyclic compound binding; GO:1901363 heterocyclic compound binding; GO:0016614 oxidoreductase activity, acting on CH-OH group of donors; GO:1901265 nucleoside phosphate binding; GO:0050660 flavin adenine dinucleotide binding; GO:0003824 catalytic activity; GO:0005488 binding; GO:0043167 ion binding; GO:0043168 anion binding; GO:0000166 nucleotide binding; GO:0048037 cofactor bin…				IPR016166; IPR012951; IPR016167;	FAD-binding, type 2; Berberine/berberine-like; FAD-binding, type 2, subdomain 1;
A0A1Q3DWC4	340	1.616	Up	7.54e-05	T	Uncharacterized protein OS=Lentinula edodes OX=5353 GN=LENED_000478 PE=4 SV=1	LENED_000478	1	3.06e-05	102.52	KET(1)FNS(1)NAR	3	-0.75068	2	0.785	0.741	0.753	1.216	1.28	1.186
A0A1Q3DWC4	343	1.505	Up	0.00948	S	Uncharacterized protein OS=Lentinula edodes OX=5353 GN=LENED_000478 PE=4 SV=1	LENED_000478	1	3.06e-05	102.52	KET(1)FNS(1)NAR	3	-0.75068	1	0.87	0.694	0.818	1.117	1.332	1.136
A0A1Q3DWC8	77	0.659	Down	0.0079	S	Uncharacterized protein OS=Lentinula edodes OX=5353 GN=LENED_000713 PE=4 SV=1	LENED_000713	0.869202	0.00562	60.47	T(0.073)PS(0.869)PS(0.049)AES(0.008)QR	2	0.2423	3	1.324	1.154	1.186	0.828	0.892	0.694	cytoplasm,nucleus				K17887	SNX25, MDM1; sorting nexin-25
A0A1Q3DWC8	75	0.634	Down	0.00182	T	Uncharacterized protein OS=Lentinula edodes OX=5353 GN=LENED_000713 PE=4 SV=1	LENED_000713	0.995058	0.00562	52.185	T(0.995)PS(0.783)PS(0.215)AES(0.007)QRPIDR	3	-0.20563	2	1.303	1.254	1.166	0.855	0.793	0.712	cytoplasm,nucleus				K17887	SNX25, MDM1; sorting nexin-25
A0A1Q3DWC8	185	0.622	Down	0.0154	S	Uncharacterized protein OS=Lentinula edodes OX=5353 GN=LENED_000713 PE=4 SV=1	LENED_000713	0.851396	1.42e-10	124.16	LS(0.851)T(0.148)PQSLYESR	2	-0.3298	1	1.101	1.399	1.265	0.893	0.804	0.646	cytoplasm,nucleus				K17887	SNX25, MDM1; sorting nexin-25
A0A1Q3DWJ9	246	1.707	Up	0.000744	S	Paired amphipathic helix protein pst1 OS=Lentinula edodes OX=5353 GN=LENED_000656 PE=4 SV=1	LENED_000656	1	0.00233	91.318	ILPPS(1)RR	3	-0.074988	2	0.751	0.661	0.788	1.21	1.312	1.234	nucleus	GO:0050794 regulation of cellular process; GO:0010468 regulation of gene expression; GO:0006355 regulation of transcription, DNA-templated; GO:0031326 regulation of cellular biosynthetic process; GO:0080090 regulation of primary metabolic process; GO:0060255 regulation of macromolecule metabolic process; GO:0019219 regulation of nucleobase-containing compound metabolic process; GO:0010556 regulat…			K11644	SIN3A; paired amphipathic helix protein Sin3a	tms04139 Mitophagy - yeast - Tremella mesenterica;	IPR013194; IPR031693;	Histone deacetylase interacting domain; Sin3, C-terminal;
A0A1Q3DWJ9	909	1.613	Up	0.00106	S	Paired amphipathic helix protein pst1 OS=Lentinula edodes OX=5353 GN=LENED_000656 PE=4 SV=1	LENED_000656	0.999903	9.56e-31	220.72	GGVTLQAS(1)PSVSR	2	0.19933	2	0.74	0.83	0.706	1.176	1.2	1.296	nucleus	GO:0050794 regulation of cellular process; GO:0010468 regulation of gene expression; GO:0006355 regulation of transcription, DNA-templated; GO:0031326 regulation of cellular biosynthetic process; GO:0080090 regulation of primary metabolic process; GO:0060255 regulation of macromolecule metabolic process; GO:0019219 regulation of nucleobase-containing compound metabolic process; GO:0010556 regulat…			K11644	SIN3A; paired amphipathic helix protein Sin3a	tms04139 Mitophagy - yeast - Tremella mesenterica;	IPR013194; IPR031693;	Histone deacetylase interacting domain; Sin3, C-terminal;
A0A1Q3DWM4	137	1.537	Up	9.92e-05	T	Uncharacterized protein OS=Lentinula edodes OX=5353 GN=LENED_000775 PE=4 SV=1	LENED_000775	0.918087	3.67e-51	171.79	RKT(0.918)DT(0.081)GVHS(0.001)VDGPGT(1)PDAIHDDGLPR	5	0.080719	3	0.766	0.817	0.77	1.245	1.169	1.203	nucleus							IPR009071;	High mobility group box domain;
A0A1Q3DWP0	74	1.627	Up	0.000677	S	Ny-ren-24 antigen OS=Lentinula edodes OX=5353 GN=LENED_000877 PE=4 SV=1	LENED_000877	1	0.0451	49.483	DRS(1)FS(1)RDR	2	-0.47893	1	0.734	0.83	0.706	1.27	1.214	1.209	nucleus			GO:0005515 protein binding; GO:0005488 binding;				IPR019134; IPR018816;	Cactin, C-terminal; Cactin, central domain;
A0A1Q3DWP0	12	2.232	Up	0.00158	S	Ny-ren-24 antigen OS=Lentinula edodes OX=5353 GN=LENED_000877 PE=4 SV=1	LENED_000877	0.927234	1.49e-07	119.25	HS(0.036)S(0.037)HS(0.927)IS(1)PHR	3	-0.60089	3	0.627	0.58	0.636	1.652	1.193	1.268	nucleus			GO:0005515 protein binding; GO:0005488 binding;				IPR019134; IPR018816;	Cactin, C-terminal; Cactin, central domain;
A0A1Q3DWP0	14	2.025	Up	0.00142	S	Ny-ren-24 antigen OS=Lentinula edodes OX=5353 GN=LENED_000877 PE=4 SV=1	LENED_000877	0.999825	1.49e-07	119.25	HS(0.036)S(0.037)HS(0.927)IS(1)PHR	3	-0.60089	4	0.637	0.663	0.672	1.571	1.189	1.233	nucleus			GO:0005515 protein binding; GO:0005488 binding;				IPR019134; IPR018816;	Cactin, C-terminal; Cactin, central domain;
A0A1Q3DWP0	72	1.627	Up	0.000677	S	Ny-ren-24 antigen OS=Lentinula edodes OX=5353 GN=LENED_000877 PE=4 SV=1	LENED_000877	1	0.0451	49.483	DRS(1)FS(1)RDR	2	-0.47893	1	0.734	0.83	0.706	1.27	1.214	1.209	nucleus			GO:0005515 protein binding; GO:0005488 binding;				IPR019134; IPR018816;	Cactin, C-terminal; Cactin, central domain;
A0A1Q3DWT5	237	1.739	Up	0.0187	S	Uncharacterized protein OS=Lentinula edodes OX=5353 GN=LENED_000738 PE=4 SV=1	LENED_000738	0.836099	1.89e-06	92.439	T(0.164)DS(0.836)LPPPLASIEALR	3	-0.60457	2	0.657	0.628	0.905	1.499	1.199	1.11
A0A1Q3DWU1	133	0.653	Down	0.000458	T	40S ribosomal protein S7 OS=Lentinula edodes OX=5353 GN=LENED_000946 PE=3 SV=1	LENED_000946	0.999754	2.55e-06	120.57	T(1)LTNVHEK	3	0.21879	6	1.174	1.276	1.228	0.832	0.75	0.82	nucleus	GO:0006518 peptide metabolic process; GO:0043043 peptide biosynthetic process; GO:0044267 cellular protein metabolic process; GO:0006807 nitrogen compound metabolic process; GO:0009058 biosynthetic process; GO:0043603 cellular amide metabolic process; GO:0044238 primary metabolic process; GO:1901566 organonitrogen compound biosynthetic process; GO:1901576 organic substance biosynthetic process; G…	GO:0005840 ribosome; GO:0043226 organelle; GO:0043229 intracellular organelle; GO:0043232 intracellular non-membrane-bounded organelle; GO:0044464 cell part; GO:0005622 intracellular; GO:0005737 cytoplasm; GO:0032991 macromolecular complex; GO:0044424 intracellular part; GO:1990904 ribonucleoprotein complex; GO:0005623 cell; GO:0030529 intracellular ribonucleoprotein complex; GO:0044444 cytoplasm…	GO:0003735 structural constituent of ribosome; GO:0005198 structural molecule activity;	K02993	RP-S7e, RPS7; small subunit ribosomal protein S7e	tms03010 Ribosome - Tremella mesenterica;
A0A1Q3DWU3	185	0.63	Down	0.00854	T	Eukaryotic translation initiation factor 3 subunit G OS=Lentinula edodes OX=5353 GN=TIF35 PE=3 SV=1	TIF35	0.999791	0.00185	115.86	GT(1)GETMR	2	0.61022	1	1.188	1.239	1.302	0.82	0.647	0.883	cytoplasm,nucleus		GO:0044464 cell part; GO:0005622 intracellular; GO:0005737 cytoplasm; GO:0032991 macromolecular complex; GO:0044424 intracellular part; GO:0005623 cell; GO:0043234 protein complex; GO:0044444 cytoplasmic part; GO:0005852 eukaryotic translation initiation factor 3 complex;	GO:0097159 organic cyclic compound binding; GO:1901363 heterocyclic compound binding; GO:0003723 RNA binding; GO:0008135 translation factor activity, RNA binding; GO:1901265 nucleoside phosphate binding; GO:0005488 binding; GO:0003676 nucleic acid binding; GO:0003743 translation initiation factor activity; GO:0000166 nucleotide binding; GO:0036094 small molecule binding;	K03248	EIF3G; translation initiation factor 3 subunit G	tms03013 RNA transport - Tremella mesenterica;	IPR000504; IPR024675; IPR012677; IPR034240;	RNA recognition motif domain; Eukaryotic translation initiation factor 3 subunit G, N-terminal; Nucleotide-binding alpha-beta plait domain; eIF3G, RNA recognition motif;
A0A1Q3DWU5	272	0.654	Down	0.000316	S	Uncharacterized protein OS=Lentinula edodes OX=5353 GN=LENED_000747 PE=4 SV=1	LENED_000747	0.996142	0.000519	90.614	TIT(0.004)DS(0.996)EVGR	2	-0.22754	1	1.2	1.261	1.215	0.852	0.76	0.791
A0A1Q3DWX0	149	1.535	Up	0.00348	S	Uncharacterized protein OS=Lentinula edodes OX=5353 GN=LENED_000671 PE=4 SV=1	LENED_000671	1	1.43e-06	134.3	PHS(1)PAGSVK	3	-0.54012	2	0.817	0.696	0.847	1.285	1.197	1.14
A0A1Q3DWZ1	9	0.589	Down	0.00156	S	Peptidyl-prolyl cis-trans isomerase OS=Lentinula edodes OX=5353 GN=LENED_000983 PE=3 SV=1	LENED_000983	0.943521	0.000295	76.82	KFS(0.944)T(0.046)T(0.011)ASAAGAR	2	-0.39264	1	1.215	1.412	1.202	0.78	0.685	0.79	mitochondria	GO:0044267 cellular protein metabolic process; GO:0044238 primary metabolic process; GO:0018208 peptidyl-proline modification; GO:0000413 protein peptidyl-prolyl isomerization; GO:0044237 cellular metabolic process; GO:0071704 organic substance metabolic process; GO:0006457 protein folding; GO:0018193 peptidyl-amino acid modification; GO:0008152 metabolic process; GO:0044260 cellular macromolecul…		GO:0003755 peptidyl-prolyl cis-trans isomerase activity; GO:0016853 isomerase activity; GO:0003824 catalytic activity; GO:0016859 cis-trans isomerase activity;	K01802	E5.2.1.8; peptidylprolyl isomerase [EC:5.2.1.8]		IPR002130; IPR029000;	Cyclophilin-type peptidyl-prolyl cis-trans isomerase domain; Cyclophilin-like domain;
A0A1Q3DX01	40	0.404	Down	0.000235	S	Protein kinase and ribonuclease OS=Lentinula edodes OX=5353 GN=LENED_001009 PE=4 SV=1	LENED_001009	1	0.0376	56.632	HPS(1)VNQR	2	0.62824	1	1.445	1.554	1.356	0.53	0.577	0.653
A0A1Q3DX20	536	1.532	Up	0.00116	S	Ccr4-not transcription complex OS=Lentinula edodes OX=5353 GN=LENED_000949 PE=4 SV=1	LENED_000949	0.993001	8.62e-52	163.29	VAVNEQSLLVPQQNVPT(0.007)ARPPS(0.993)VAQQAPR	3	-0.068043	4	0.746	0.809	0.798	1.127	1.17	1.308	nucleus	GO:0050794 regulation of cellular process; GO:0010468 regulation of gene expression; GO:0006355 regulation of transcription, DNA-templated; GO:0031326 regulation of cellular biosynthetic process; GO:0080090 regulation of primary metabolic process; GO:0060255 regulation of macromolecule metabolic process; GO:0019219 regulation of nucleobase-containing compound metabolic process; GO:0010556 regulat…	GO:0043226 organelle; GO:0043231 intracellular membrane-bounded organelle; GO:0043229 intracellular organelle; GO:0005634 nucleus; GO:0044464 cell part; GO:0005622 intracellular; GO:0044424 intracellular part; GO:0043227 membrane-bounded organelle; GO:0005623 cell;		K12580	CNOT3, NOT3; CCR4-NOT transcription complex subunit 3	tms03018 RNA degradation - Tremella mesenterica;	IPR007282; IPR007207;	NOT2/NOT3/NOT5; CCR4-Not complex component, Not N-terminal domain;
A0A1Q3DX25	818	0.602	Down	0.0273	S	TKL TKL-ccin protein kinase OS=Lentinula edodes OX=5353 GN=LENED_000722 PE=4 SV=1	LENED_000722	0.995063	1.31e-32	168.87	S(0.995)PT(0.005)QSPLLNSPPPSHR	2	-0.51915	6	1.014	1.208	1.596	0.719	0.861	0.72	mitochondria	GO:0016310 phosphorylation; GO:0044267 cellular protein metabolic process; GO:0044238 primary metabolic process; GO:0044237 cellular metabolic process; GO:0006796 phosphate-containing compound metabolic process; GO:0071704 organic substance metabolic process; GO:0008152 metabolic process; GO:0006468 protein phosphorylation; GO:0006793 phosphorus metabolic process; GO:0044260 cellular macromolecul…		GO:0005524 ATP binding; GO:1901265 nucleoside phosphate binding; GO:0016773 phosphotransferase activity, alcohol group as acceptor; GO:0001882 nucleoside binding; GO:0043167 ion binding; GO:0004672 protein kinase activity; GO:0000166 nucleotide binding; GO:0097159 organic cyclic compound binding; GO:1901363 heterocyclic compound binding; GO:0032549 ribonucleoside binding; GO:0097367 carbohydrate …				IPR000719; IPR001245; IPR011009;	Protein kinase domain; Serine-threonine/tyrosine-protein kinase catalytic domain; Protein kinase-like domain;
A0A1Q3DX30	539	1.58	Up	0.00304	S	Protein kinase activator OS=Lentinula edodes OX=5353 GN=LENED_000950 PE=4 SV=1	LENED_000950	0.999979	8.02e-07	156	TSSPYTSNS(1)R	2	0.14403	2	0.822	0.675	0.815	1.176	1.297	1.181	mitochondria			GO:0005488 binding; GO:0035091 phosphatidylinositol binding; GO:0005543 phospholipid binding; GO:0043167 ion binding; GO:0008289 lipid binding; GO:0005515 protein binding; GO:0043168 anion binding;	K11237	BEM1; bud emergence protein 1	tms04011 MAPK signaling pathway - yeast - Tremella mesenterica;	IPR001452; IPR001683;	SH3 domain; Phox homologous domain;
A0A1Q3DX46	192	0.665	Down	0.000125	S	Uncharacterized protein OS=Lentinula edodes OX=5353 GN=LENED_001038 PE=4 SV=1	LENED_001038	0.988674	1.16e-13	110.12	S(0.011)DS(0.989)VEIT(0.117)PS(0.442)S(0.442)PPKR	2	-0.42252	5	1.161	1.267	1.22	0.82	0.79	0.817	nucleus			GO:0046872 metal ion binding; GO:0043169 cation binding; GO:0005488 binding; GO:0043167 ion binding;				IPR000571;	Zinc finger, CCCH-type;
A0A1Q3DX71	99	0.555	Down	5.79e-05	T	Clavaminate synthase-like protein OS=Lentinula edodes OX=5353 GN=LENED_000991 PE=3 SV=1	LENED_000991	0.996457	1.23e-07	109.15	QT(0.996)GS(0.004)YQGYK	3	-0.19936	3	1.27	1.347	1.305	0.702	0.766	0.707	nucleus	GO:0044699 single-organism process; GO:0008152 metabolic process; GO:0055114 oxidation-reduction process; GO:0044710 single-organism metabolic process;		GO:0003824 catalytic activity; GO:0016491 oxidoreductase activity;				IPR005123; IPR027443; IPR026992;	Oxoglutarate/iron-dependent dioxygenase; Isopenicillin N synthase-like; Non-haem dioxygenase N-terminal domain;
A0A1Q3DXD8	279	0.599	Down	0.0174	S	Uncharacterized protein OS=Lentinula edodes OX=5353 GN=LENED_000854 PE=4 SV=1	LENED_000854	0.961133	0.00266	68.972	NVS(0.961)LGVVDLT(0.039)	2	-0.13437	1	1.166	1.383	1.265	0.724	0.946	0.616
A0A1Q3DXJ6	394	0.555	Down	2.12e-05	T	Carbohydrate-binding module family 48 partial OS=Lentinula edodes OX=5353 GN=LENED_000916 PE=4 SV=1	LENED_000916	0.879037	1.44e-05	97.2	GT(0.879)PT(0.12)PESSPSSK	2	0.33072	7	1.278	1.359	1.282	0.736	0.739	0.702	cytoplasm							IPR014756; IPR032640;	Immunoglobulin E-set; AMP-activated protein kinase, glycogen-binding domain;
A0A1Q3DXJ6	396	0.556	Down	0.000962	T	Carbohydrate-binding module family 48 partial OS=Lentinula edodes OX=5353 GN=LENED_000916 PE=4 SV=1	LENED_000916	0.959139	0.000227	65.248	ILS(0.021)FPS(0.271)RGT(0.715)PT(0.959)PES(0.022)S(0.007)PS(0.003)S(0.001)K	3	-0.39842	3	1.191	1.461	1.263	0.684	0.741	0.75	cytoplasm							IPR014756; IPR032640;	Immunoglobulin E-set; AMP-activated protein kinase, glycogen-binding domain;
A0A1Q3DXJ6	377	0.483	Down	1.58e-06	S	Carbohydrate-binding module family 48 partial OS=Lentinula edodes OX=5353 GN=LENED_000916 PE=4 SV=1	LENED_000916	0.98834	1.99e-16	161.08	AS(0.807)T(0.186)S(0.006)S(0.001)ILS(0.988)T(0.641)PS(0.37)KR	3	0.51018	9	1.359	1.352	1.408	0.65	0.658	0.683	cytoplasm							IPR014756; IPR032640;	Immunoglobulin E-set; AMP-activated protein kinase, glycogen-binding domain;
A0A1Q3DXJ6	409	0.503	Down	1.61e-05	S	Carbohydrate-binding module family 48 partial OS=Lentinula edodes OX=5353 GN=LENED_000916 PE=4 SV=1	LENED_000916	0.999943	0.00407	85.862	FDSPS(1)IR	2	0.041196	1	1.322	1.338	1.404	0.669	0.669	0.707	cytoplasm							IPR014756; IPR032640;	Immunoglobulin E-set; AMP-activated protein kinase, glycogen-binding domain;
A0A1Q3DXJ6	380	0.508	Down	2.5e-06	S	Carbohydrate-binding module family 48 partial OS=Lentinula edodes OX=5353 GN=LENED_000916 PE=4 SV=1	LENED_000916	0.985974	1.7e-16	160.81	ASTSS(0.001)ILS(0.761)T(0.252)PS(0.986)KR	3	0.083727	11	1.337	1.321	1.392	0.668	0.693	0.696	cytoplasm							IPR014756; IPR032640;	Immunoglobulin E-set; AMP-activated protein kinase, glycogen-binding domain;
A0A1Q3DXJ6	388	0.451	Down	5.68e-05	S	Carbohydrate-binding module family 48 partial OS=Lentinula edodes OX=5353 GN=LENED_000916 PE=4 SV=1	LENED_000916	0.998285	0.00213	96.034	ILS(0.998)FPS(0.002)R	2	0.44229	1	1.377	1.444	1.39	0.583	0.652	0.666	cytoplasm							IPR014756; IPR032640;	Immunoglobulin E-set; AMP-activated protein kinase, glycogen-binding domain;
A0A1Q3DXL9	52	0.396	Down	0.000159	S	Mitochondrial 54S ribosomal protein MNP1 OS=Lentinula edodes OX=5353 GN=LENED_000948 PE=3 SV=1	LENED_000948	0.999971	0.000181	121.61	S(1)PDATINR	2	0.37696	1	1.499	1.388	1.501	0.547	0.538	0.653	mitochondria	GO:0006518 peptide metabolic process; GO:0043043 peptide biosynthetic process; GO:0044267 cellular protein metabolic process; GO:0006807 nitrogen compound metabolic process; GO:0009058 biosynthetic process; GO:0043603 cellular amide metabolic process; GO:0044238 primary metabolic process; GO:1901566 organonitrogen compound biosynthetic process; GO:1901576 organic substance biosynthetic process; G…	GO:0005840 ribosome; GO:0043226 organelle; GO:0043229 intracellular organelle; GO:0043232 intracellular non-membrane-bounded organelle; GO:0044464 cell part; GO:0005622 intracellular; GO:0005737 cytoplasm; GO:0032991 macromolecular complex; GO:0044424 intracellular part; GO:1990904 ribonucleoprotein complex; GO:0005623 cell; GO:0030529 intracellular ribonucleoprotein complex; GO:0044444 cytoplasm…	GO:0003735 structural constituent of ribosome; GO:0005198 structural molecule activity;	K02935	RP-L7, MRPL12, rplL; large subunit ribosomal protein L7/L12	tms03010 Ribosome - Tremella mesenterica;	IPR014719; IPR008932; IPR013823;	Ribosomal protein L7/L12, C-terminal/adaptor protein ClpS-like; Ribosomal protein L7/L12, oligomerisation; Ribosomal protein L7/L12, C-terminal;
A0A1Q3DXL9	45	0.432	Down	0.000275	S	Mitochondrial 54S ribosomal protein MNP1 OS=Lentinula edodes OX=5353 GN=LENED_000948 PE=3 SV=1	LENED_000948	0.784898	0.000609	72.681	T(0.002)NPS(0.213)S(0.785)PPPLAK	3	0.19462	2	1.334	1.489	1.451	0.583	0.571	0.693	mitochondria	GO:0006518 peptide metabolic process; GO:0043043 peptide biosynthetic process; GO:0044267 cellular protein metabolic process; GO:0006807 nitrogen compound metabolic process; GO:0009058 biosynthetic process; GO:0043603 cellular amide metabolic process; GO:0044238 primary metabolic process; GO:1901566 organonitrogen compound biosynthetic process; GO:1901576 organic substance biosynthetic process; G…	GO:0005840 ribosome; GO:0043226 organelle; GO:0043229 intracellular organelle; GO:0043232 intracellular non-membrane-bounded organelle; GO:0044464 cell part; GO:0005622 intracellular; GO:0005737 cytoplasm; GO:0032991 macromolecular complex; GO:0044424 intracellular part; GO:1990904 ribonucleoprotein complex; GO:0005623 cell; GO:0030529 intracellular ribonucleoprotein complex; GO:0044444 cytoplasm…	GO:0003735 structural constituent of ribosome; GO:0005198 structural molecule activity;	K02935	RP-L7, MRPL12, rplL; large subunit ribosomal protein L7/L12	tms03010 Ribosome - Tremella mesenterica;	IPR014719; IPR008932; IPR013823;	Ribosomal protein L7/L12, C-terminal/adaptor protein ClpS-like; Ribosomal protein L7/L12, oligomerisation; Ribosomal protein L7/L12, C-terminal;
A0A1Q3DXP0	315	0.637	Down	0.0138	S	Uncharacterized protein OS=Lentinula edodes OX=5353 GN=LENED_001072 PE=4 SV=1	LENED_001072	0.808514	3.09e-19	129.2	SIPLNTFAPQNT(0.191)S(0.809)FGK	3	0.52144	3	1.424	1.008	1.273	0.747	0.795	0.819
A0A1Q3DXR1	328	1.589	Up	0.00196	S	Endoplasmic reticulum protein OS=Lentinula edodes OX=5353 GN=LENED_001280 PE=4 SV=1	LENED_001280	0.791179	9.5e-07	157.09	QS(0.209)S(0.791)ICSTQSR	2	-0.77595	1	0.811	0.808	0.678	1.159	1.224	1.267	plasma membrane	GO:0006810 transport; GO:0055085 transmembrane transport; GO:0051179 localization; GO:0051234 establishment of localization;	GO:0031224 intrinsic component of membrane; GO:0016020 membrane; GO:0016021 integral component of membrane; GO:0044425 membrane part;					IPR023352;	Membrane associated eicosanoid/glutathione metabolism-like domain;
A0A1Q3DXR1	284	1.551	Up	0.00198	S	Endoplasmic reticulum protein OS=Lentinula edodes OX=5353 GN=LENED_001280 PE=4 SV=1	LENED_001280	1	8.26e-08	122.97	S(1)FPNS(1)PNQSK	3	-0.10356	4	0.836	0.809	0.689	1.179	1.202	1.239	plasma membrane	GO:0006810 transport; GO:0055085 transmembrane transport; GO:0051179 localization; GO:0051234 establishment of localization;	GO:0031224 intrinsic component of membrane; GO:0016020 membrane; GO:0016021 integral component of membrane; GO:0044425 membrane part;					IPR023352;	Membrane associated eicosanoid/glutathione metabolism-like domain;
A0A1Q3DXT2	538	1.503	Up	0.000622	S	Actin cytoskeleton-regulatory complex protein pan1 OS=Lentinula edodes OX=5353 GN=LENED_001285 PE=4 SV=1	LENED_001285	0.999981	2.84e-07	117.08	DYDDRDRPYS(1)R	3	-0.27698	2	0.795	0.742	0.847	1.154	1.221	1.209	nucleus	GO:0050794 regulation of cellular process; GO:0050789 regulation of biological process; GO:0010646 regulation of cell communication; GO:1902531 regulation of intracellular signal transduction; GO:0023051 regulation of signaling; GO:0048583 regulation of response to stimulus; GO:0046578 regulation of Ras protein signal transduction; GO:0035023 regulation of Rho protein signal transduction; GO:0009…		GO:0008092 cytoskeletal protein binding; GO:0005085 guanyl-nucleotide exchange factor activity; GO:0005488 binding; GO:0043167 ion binding; GO:0003779 actin binding; GO:0046872 metal ion binding; GO:0043169 cation binding; GO:0005088 Ras guanyl-nucleotide exchange factor activity; GO:0005515 protein binding; GO:0005509 calcium ion binding; GO:0098772 molecular function regulator; GO:0005089 Rho g…	K20047	PAN1; actin cytoskeleton-regulatory complex protein PAN1		IPR003124; IPR002048; IPR011992; IPR000219; IPR001849; IPR001452; IPR000261; IPR011993;	WH2 domain; EF-hand domain; EF-hand domain pair; Dbl homology (DH) domain; Pleckstrin homology domain; SH3 domain; EH domain; PH domain-like;
A0A1Q3DXT2	626	1.573	Up	0.00602	S	Actin cytoskeleton-regulatory complex protein pan1 OS=Lentinula edodes OX=5353 GN=LENED_001285 PE=4 SV=1	LENED_001285	0.99945	7.43e-05	97.463	PAPS(0.999)PGPS(0.001)TK	3	-0.10603	2	0.744	0.704	0.872	1.263	1.085	1.302	nucleus	GO:0050794 regulation of cellular process; GO:0050789 regulation of biological process; GO:0010646 regulation of cell communication; GO:1902531 regulation of intracellular signal transduction; GO:0023051 regulation of signaling; GO:0048583 regulation of response to stimulus; GO:0046578 regulation of Ras protein signal transduction; GO:0035023 regulation of Rho protein signal transduction; GO:0009…		GO:0008092 cytoskeletal protein binding; GO:0005085 guanyl-nucleotide exchange factor activity; GO:0005488 binding; GO:0043167 ion binding; GO:0003779 actin binding; GO:0046872 metal ion binding; GO:0043169 cation binding; GO:0005088 Ras guanyl-nucleotide exchange factor activity; GO:0005515 protein binding; GO:0005509 calcium ion binding; GO:0098772 molecular function regulator; GO:0005089 Rho g…	K20047	PAN1; actin cytoskeleton-regulatory complex protein PAN1		IPR003124; IPR002048; IPR011992; IPR000219; IPR001849; IPR001452; IPR000261; IPR011993;	WH2 domain; EF-hand domain; EF-hand domain pair; Dbl homology (DH) domain; Pleckstrin homology domain; SH3 domain; EH domain; PH domain-like;
A0A1Q3DXT2	147	2.041	Up	0.000701	S	Actin cytoskeleton-regulatory complex protein pan1 OS=Lentinula edodes OX=5353 GN=LENED_001285 PE=4 SV=1	LENED_001285	0.983823	3e-12	127.61	S(0.069)FLS(0.946)PS(0.984)PGMGS(0.001)AR	3	0.085638	2	0.645	0.631	0.682	1.358	1.479	1.159	nucleus	GO:0050794 regulation of cellular process; GO:0050789 regulation of biological process; GO:0010646 regulation of cell communication; GO:1902531 regulation of intracellular signal transduction; GO:0023051 regulation of signaling; GO:0048583 regulation of response to stimulus; GO:0046578 regulation of Ras protein signal transduction; GO:0035023 regulation of Rho protein signal transduction; GO:0009…		GO:0008092 cytoskeletal protein binding; GO:0005085 guanyl-nucleotide exchange factor activity; GO:0005488 binding; GO:0043167 ion binding; GO:0003779 actin binding; GO:0046872 metal ion binding; GO:0043169 cation binding; GO:0005088 Ras guanyl-nucleotide exchange factor activity; GO:0005515 protein binding; GO:0005509 calcium ion binding; GO:0098772 molecular function regulator; GO:0005089 Rho g…	K20047	PAN1; actin cytoskeleton-regulatory complex protein PAN1		IPR003124; IPR002048; IPR011992; IPR000219; IPR001849; IPR001452; IPR000261; IPR011993;	WH2 domain; EF-hand domain; EF-hand domain pair; Dbl homology (DH) domain; Pleckstrin homology domain; SH3 domain; EH domain; PH domain-like;
A0A1Q3DXT2	145	2.041	Up	0.000701	S	Actin cytoskeleton-regulatory complex protein pan1 OS=Lentinula edodes OX=5353 GN=LENED_001285 PE=4 SV=1	LENED_001285	0.945912	3e-12	127.61	S(0.069)FLS(0.946)PS(0.984)PGMGS(0.001)AR	3	0.085638	2	0.645	0.631	0.682	1.358	1.479	1.159	nucleus	GO:0050794 regulation of cellular process; GO:0050789 regulation of biological process; GO:0010646 regulation of cell communication; GO:1902531 regulation of intracellular signal transduction; GO:0023051 regulation of signaling; GO:0048583 regulation of response to stimulus; GO:0046578 regulation of Ras protein signal transduction; GO:0035023 regulation of Rho protein signal transduction; GO:0009…		GO:0008092 cytoskeletal protein binding; GO:0005085 guanyl-nucleotide exchange factor activity; GO:0005488 binding; GO:0043167 ion binding; GO:0003779 actin binding; GO:0046872 metal ion binding; GO:0043169 cation binding; GO:0005088 Ras guanyl-nucleotide exchange factor activity; GO:0005515 protein binding; GO:0005509 calcium ion binding; GO:0098772 molecular function regulator; GO:0005089 Rho g…	K20047	PAN1; actin cytoskeleton-regulatory complex protein PAN1		IPR003124; IPR002048; IPR011992; IPR000219; IPR001849; IPR001452; IPR000261; IPR011993;	WH2 domain; EF-hand domain; EF-hand domain pair; Dbl homology (DH) domain; Pleckstrin homology domain; SH3 domain; EH domain; PH domain-like;
A0A1Q3DXT2	940	0.661	Down	0.0212	S	Actin cytoskeleton-regulatory complex protein pan1 OS=Lentinula edodes OX=5353 GN=LENED_001285 PE=4 SV=1	LENED_001285	0.821437	0.000156	77.746	APSTPT(0.001)PIS(0.821)S(0.177)GPK	3	0.59261	1	0.995	1.265	1.415	0.817	0.856	0.755	nucleus	GO:0050794 regulation of cellular process; GO:0050789 regulation of biological process; GO:0010646 regulation of cell communication; GO:1902531 regulation of intracellular signal transduction; GO:0023051 regulation of signaling; GO:0048583 regulation of response to stimulus; GO:0046578 regulation of Ras protein signal transduction; GO:0035023 regulation of Rho protein signal transduction; GO:0009…		GO:0008092 cytoskeletal protein binding; GO:0005085 guanyl-nucleotide exchange factor activity; GO:0005488 binding; GO:0043167 ion binding; GO:0003779 actin binding; GO:0046872 metal ion binding; GO:0043169 cation binding; GO:0005088 Ras guanyl-nucleotide exchange factor activity; GO:0005515 protein binding; GO:0005509 calcium ion binding; GO:0098772 molecular function regulator; GO:0005089 Rho g…	K20047	PAN1; actin cytoskeleton-regulatory complex protein PAN1		IPR003124; IPR002048; IPR011992; IPR000219; IPR001849; IPR001452; IPR000261; IPR011993;	WH2 domain; EF-hand domain; EF-hand domain pair; Dbl homology (DH) domain; Pleckstrin homology domain; SH3 domain; EH domain; PH domain-like;
A0A1Q3DXT2	340	1.566	Up	0.00104	S	Actin cytoskeleton-regulatory complex protein pan1 OS=Lentinula edodes OX=5353 GN=LENED_001285 PE=4 SV=1	LENED_001285	0.968679	2.71e-15	121.92	NRS(0.928)PT(0.072)T(0.019)HDS(0.969)PVS(0.008)Y(0.004)LK	3	-0.094496	1	0.806	0.753	0.767	1.198	1.324	1.121	nucleus	GO:0050794 regulation of cellular process; GO:0050789 regulation of biological process; GO:0010646 regulation of cell communication; GO:1902531 regulation of intracellular signal transduction; GO:0023051 regulation of signaling; GO:0048583 regulation of response to stimulus; GO:0046578 regulation of Ras protein signal transduction; GO:0035023 regulation of Rho protein signal transduction; GO:0009…		GO:0008092 cytoskeletal protein binding; GO:0005085 guanyl-nucleotide exchange factor activity; GO:0005488 binding; GO:0043167 ion binding; GO:0003779 actin binding; GO:0046872 metal ion binding; GO:0043169 cation binding; GO:0005088 Ras guanyl-nucleotide exchange factor activity; GO:0005515 protein binding; GO:0005509 calcium ion binding; GO:0098772 molecular function regulator; GO:0005089 Rho g…	K20047	PAN1; actin cytoskeleton-regulatory complex protein PAN1		IPR003124; IPR002048; IPR011992; IPR000219; IPR001849; IPR001452; IPR000261; IPR011993;	WH2 domain; EF-hand domain; EF-hand domain pair; Dbl homology (DH) domain; Pleckstrin homology domain; SH3 domain; EH domain; PH domain-like;
A0A1Q3DXV5	16	0.641	Down	7.77e-05	Y	CIPA OS=Lentinula edodes OX=5353 GN=LENED_001235 PE=4 SV=1	LENED_001235	0.993904	1.26e-08	109.79	TKS(0.006)PPPY(0.994)NGPSPR	2	-0.61747	3	1.191	1.217	1.299	0.795	0.798	0.785	nucleus
A0A1Q3DXW4	783	1.628	Up	0.000297	S	Polyadenylate-binding protein OS=Lentinula edodes OX=5353 GN=LENED_001315 PE=4 SV=1	LENED_001315	0.985395	0.000147	95.659	S(0.985)PQT(0.015)PDLSSR	2	1.5532	1	0.807	0.72	0.739	1.193	1.285	1.211	nucleus			GO:0097159 organic cyclic compound binding; GO:1901363 heterocyclic compound binding; GO:0003723 RNA binding; GO:1901265 nucleoside phosphate binding; GO:0005488 binding; GO:0003676 nucleic acid binding; GO:0000166 nucleotide binding; GO:0036094 small molecule binding;				IPR002004; IPR000504; IPR012677;	Polyadenylate-binding protein/Hyperplastic disc protein; RNA recognition motif domain; Nucleotide-binding alpha-beta plait domain;
A0A1Q3DXW9	1240	1.663	Up	0.000342	S	Glycosyltransferase family 20 protein OS=Lentinula edodes OX=5353 GN=LENED_001251 PE=4 SV=1	LENED_001251	0.960499	1.56e-10	135.86	QFTERPSS(0.039)S(0.96)PK	2	0.18353	2	0.689	0.79	0.757	1.196	1.243	1.28	extracellular	GO:0016051 carbohydrate biosynthetic process; GO:0044711 single-organism biosynthetic process; GO:0044763 single-organism cellular process; GO:0044699 single-organism process; GO:0009058 biosynthetic process; GO:0005984 disaccharide metabolic process; GO:0005975 carbohydrate metabolic process; GO:0009312 oligosaccharide biosynthetic process; GO:0044238 primary metabolic process; GO:0044237 cellul…		GO:0003824 catalytic activity;	K16055	TPS; trehalose 6-phosphate synthase/phosphatase [EC:2.4.1.15 3.1.3.12]	tms00500 Starch and sucrose metabolism - Tremella mesenterica; tms01100 Metabolic pathways - Tremella mesenterica;	IPR001830; IPR023214;	Glycosyl transferase, family 20; HAD-like domain;
A0A1Q3DXY6	1214	0.657	Down	0.0311	S	Sterol 24-C-methyltransferase OS=Lentinula edodes OX=5353 GN=LENED_001357 PE=4 SV=1	LENED_001357	0.982651	0.00264	63.062	DQPS(0.983)EPES(0.009)S(0.009)EAR	2	-0.2583	1	1.061	1.345	1.258	0.658	0.964	0.786
A0A1Q3DXZ3	538	0.622	Down	0.000964	S	PLP-dependent transferase OS=Lentinula edodes OX=5353 GN=LENED_001382 PE=4 SV=1	LENED_001382	0.999314	8.29e-12	182.23	S(0.001)FHS(0.999)YLDHPFR	3	-0.013853	5	1.25	1.303	1.192	0.717	0.847	0.766	extracellular			GO:0003824 catalytic activity;	K20247	EGT2; hercynylcysteine sulfoxide lyase [EC:4.4.1.-]	tms00340 Histidine metabolism - Tremella mesenterica; tms01100 Metabolic pathways - Tremella mesenterica;	IPR015424; IPR000192; IPR015421;	Pyridoxal phosphate-dependent transferase; Aminotransferase class V domain; Pyridoxal phosphate-dependent transferase, major region, subdomain 1;
A0A1Q3DXZ3	535	0.622	Down	3.77e-05	S	PLP-dependent transferase OS=Lentinula edodes OX=5353 GN=LENED_001382 PE=4 SV=1	LENED_001382	0.999868	9.94e-19	205.96	AKS(1)FHS(0.965)Y(0.035)LDHPFR	3	-0.13448	7	1.211	1.304	1.234	0.783	0.766	0.784	extracellular			GO:0003824 catalytic activity;	K20247	EGT2; hercynylcysteine sulfoxide lyase [EC:4.4.1.-]	tms00340 Histidine metabolism - Tremella mesenterica; tms01100 Metabolic pathways - Tremella mesenterica;	IPR015424; IPR000192; IPR015421;	Pyridoxal phosphate-dependent transferase; Aminotransferase class V domain; Pyridoxal phosphate-dependent transferase, major region, subdomain 1;
A0A1Q3DXZ3	539	0.591	Down	0.00112	Y	PLP-dependent transferase OS=Lentinula edodes OX=5353 GN=LENED_001382 PE=4 SV=1	LENED_001382	0.999828	4.84e-19	211.22	SFHSY(1)LDHPFR	2	0.010172	3	1.314	1.208	1.311	0.842	0.725	0.699	extracellular			GO:0003824 catalytic activity;	K20247	EGT2; hercynylcysteine sulfoxide lyase [EC:4.4.1.-]	tms00340 Histidine metabolism - Tremella mesenterica; tms01100 Metabolic pathways - Tremella mesenterica;	IPR015424; IPR000192; IPR015421;	Pyridoxal phosphate-dependent transferase; Aminotransferase class V domain; Pyridoxal phosphate-dependent transferase, major region, subdomain 1;
A0A1Q3DXZ3	410	0.541	Down	0.000362	S	PLP-dependent transferase OS=Lentinula edodes OX=5353 GN=LENED_001382 PE=4 SV=1	LENED_001382	1	6.37e-08	119.54	EWIGGES(1)AIHK	2	0.35492	3	1.314	1.382	1.257	0.656	0.774	0.708	extracellular			GO:0003824 catalytic activity;	K20247	EGT2; hercynylcysteine sulfoxide lyase [EC:4.4.1.-]	tms00340 Histidine metabolism - Tremella mesenterica; tms01100 Metabolic pathways - Tremella mesenterica;	IPR015424; IPR000192; IPR015421;	Pyridoxal phosphate-dependent transferase; Aminotransferase class V domain; Pyridoxal phosphate-dependent transferase, major region, subdomain 1;
A0A1Q3DY10	292	3.148	Up	0.00428	S	Uncharacterized protein OS=Lentinula edodes OX=5353 GN=LENED_001356 PE=4 SV=1	LENED_001356	0.998035	0.00756	57.788	NDES(0.998)EDGGDS(0.002)R	2	-0.66454	1	0.648	0.343	0.425	1.315	1.7	1.443
A0A1Q3DY10	484	2.259	Up	0.000298	S	Uncharacterized protein OS=Lentinula edodes OX=5353 GN=LENED_001356 PE=4 SV=1	LENED_001356	0.800122	2.13e-05	84.508	IFGT(0.004)LS(0.169)S(0.8)PS(0.023)S(0.005)SSAK	3	-0.26178	1	0.648	0.548	0.618	1.336	1.269	1.492
A0A1Q3DY80	198	0.628	Down	6.39e-05	S	Uncharacterized protein OS=Lentinula edodes OX=5353 GN=LENED_001464 PE=4 SV=1	LENED_001464	0.997919	3.68e-07	132.97	VVALS(0.998)QS(0.002)SAK	2	-0.25229	2	1.236	1.216	1.286	0.808	0.751	0.788	cytoplasm	GO:0044699 single-organism process; GO:0008152 metabolic process; GO:0055114 oxidation-reduction process; GO:0044710 single-organism metabolic process;		GO:0003824 catalytic activity; GO:0016491 oxidoreductase activity;	K13953	adhP; alcohol dehydrogenase, propanol-preferring [EC:1.1.1.1]	tms00010 Glycolysis / Gluconeogenesis - Tremella mesenterica; tms00071 Fatty acid degradation - Tremella mesenterica; tms00350 Tyrosine metabolism - Tremella mesenterica; tms01100 Metabolic pathways - Tremella mesenterica; tms01110 Biosynthesis of secondary metabolites - Tremella mesenterica; tms01130 Biosynthesis of antibiotics - Tremella mesenterica;	IPR011032; IPR020843; IPR016040; IPR013154; IPR013149;	GroES-like; Polyketide synthase, enoylreductase domain; NAD(P)-binding domain; Alcohol dehydrogenase, N-terminal; Alcohol dehydrogenase, C-terminal;
A0A1Q3DY99	341	0.585	Down	4.35e-06	T	WD40 repeat-like protein OS=Lentinula edodes OX=5353 GN=LENED_001486 PE=4 SV=1	LENED_001486	1	5.5e-24	177.08	QLT(1)MIFRPDDSGEWK	3	0.12552	2	1.271	1.3	1.27	0.746	0.728	0.772	nucleus	GO:0006725 cellular aromatic compound metabolic process; GO:0046434 organophosphate catabolic process; GO:0009259 ribonucleotide metabolic process; GO:0009117 nucleotide metabolic process; GO:0044699 single-organism process; GO:0072523 purine-containing compound catabolic process; GO:0044237 cellular metabolic process; GO:0006796 phosphate-containing compound metabolic process; GO:0071704 organic…		GO:0004114 3',5'-cyclic-nucleotide phosphodiesterase activity; GO:0004112 cyclic-nucleotide phosphodiesterase activity; GO:0003824 catalytic activity; GO:0042578 phosphoric ester hydrolase activity; GO:0005488 binding; GO:0016788 hydrolase activity, acting on ester bonds; GO:0008081 phosphoric diester hydrolase activity; GO:0005515 protein binding; GO:0016787 hydrolase activity; GO:0004115 3',5'-…	K17608	STRN1_3_4; striatin 1/3/4		IPR017986; IPR015943; IPR013258; IPR001279;	WD40-repeat-containing domain; WD40/YVTN repeat-like-containing domain; Striatin, N-terminal; Metallo-beta-lactamase;
A0A1Q3DYG8	22	2.244	Up	1.92e-06	S	Uncharacterized protein OS=Lentinula edodes OX=5353 GN=LENED_001545 PE=4 SV=1	LENED_001545	0.918288	9.26e-07	109.2	RVS(0.918)T(0.068)S(0.011)S(0.003)LPK	2	0.048142	2	0.631	0.599	0.597	1.378	1.393	1.329	cytoplasm	GO:0044699 single-organism process; GO:0008152 metabolic process; GO:0055114 oxidation-reduction process; GO:0044710 single-organism metabolic process;		GO:0003824 catalytic activity; GO:0016491 oxidoreductase activity;	K13953	adhP; alcohol dehydrogenase, propanol-preferring [EC:1.1.1.1]	tms00010 Glycolysis / Gluconeogenesis - Tremella mesenterica; tms00071 Fatty acid degradation - Tremella mesenterica; tms00350 Tyrosine metabolism - Tremella mesenterica; tms01100 Metabolic pathways - Tremella mesenterica; tms01110 Biosynthesis of secondary metabolites - Tremella mesenterica; tms01130 Biosynthesis of antibiotics - Tremella mesenterica;	IPR011032; IPR020843; IPR016040; IPR013154; IPR013149;	GroES-like; Polyketide synthase, enoylreductase domain; NAD(P)-binding domain; Alcohol dehydrogenase, N-terminal; Alcohol dehydrogenase, C-terminal;
A0A1Q3DYI1	124	0.552	Down	0.00504	S	Zinc knuckle domain protein OS=Lentinula edodes OX=5353 GN=LENED_001570 PE=4 SV=1	LENED_001570	0.999257	3.41e-09	101.04	TCYTCGGVGHLS(0.999)RDCVQGS(0.001)K	4	0.47161	1	1.159	1.53	1.24	0.764	0.632	0.772	nucleus			GO:0097159 organic cyclic compound binding; GO:1901363 heterocyclic compound binding; GO:0046914 transition metal ion binding; GO:0005488 binding; GO:0003676 nucleic acid binding; GO:0043167 ion binding; GO:0046872 metal ion binding; GO:0043169 cation binding; GO:0008270 zinc ion binding;	K09250	CNBP; cellular nucleic acid-binding protein		IPR001878;	Zinc finger, CCHC-type;
A0A1Q3DYI1	74	0.488	Down	0.000584	S	Zinc knuckle domain protein OS=Lentinula edodes OX=5353 GN=LENED_001570 PE=4 SV=1	LENED_001570	0.858931	1.82e-39	160.12	ECPDSTNSNSGYQS(0.859)GS(0.141)ECYR	3	-0.86745	2	1.401	1.326	1.382	0.751	0.587	0.668	nucleus			GO:0097159 organic cyclic compound binding; GO:1901363 heterocyclic compound binding; GO:0046914 transition metal ion binding; GO:0005488 binding; GO:0003676 nucleic acid binding; GO:0043167 ion binding; GO:0046872 metal ion binding; GO:0043169 cation binding; GO:0008270 zinc ion binding;	K09250	CNBP; cellular nucleic acid-binding protein		IPR001878;	Zinc finger, CCHC-type;
A0A1Q3DYI1	159	0.57	Down	0.0078	S	Zinc knuckle domain protein OS=Lentinula edodes OX=5353 GN=LENED_001570 PE=4 SV=1	LENED_001570	0.999858	9.44e-17	137.61	ACYTCGS(1)PGHISR	3	0.24277	1	1.127	1.398	1.354	0.61	0.83	0.771	nucleus			GO:0097159 organic cyclic compound binding; GO:1901363 heterocyclic compound binding; GO:0046914 transition metal ion binding; GO:0005488 binding; GO:0003676 nucleic acid binding; GO:0043167 ion binding; GO:0046872 metal ion binding; GO:0043169 cation binding; GO:0008270 zinc ion binding;	K09250	CNBP; cellular nucleic acid-binding protein		IPR001878;	Zinc finger, CCHC-type;
A0A1Q3DYI1	155	0.508	Down	0.0045	Y	Zinc knuckle domain protein OS=Lentinula edodes OX=5353 GN=LENED_001570 PE=4 SV=1	LENED_001570	0.99923	1.46e-24	207.4	ACY(0.999)TCGS(0.001)PGHISR	2	-0.60148	3	1.628	1.103	1.312	0.677	0.718	0.657	nucleus			GO:0097159 organic cyclic compound binding; GO:1901363 heterocyclic compound binding; GO:0046914 transition metal ion binding; GO:0005488 binding; GO:0003676 nucleic acid binding; GO:0043167 ion binding; GO:0046872 metal ion binding; GO:0043169 cation binding; GO:0008270 zinc ion binding;	K09250	CNBP; cellular nucleic acid-binding protein		IPR001878;	Zinc finger, CCHC-type;
A0A1Q3DYI1	106	0.424	Down	0.0358	S	Zinc knuckle domain protein OS=Lentinula edodes OX=5353 GN=LENED_001570 PE=4 SV=1	LENED_001570	0.999911	1.98e-39	160.21	NPSGGGGGGHNHS(1)GGFSQK	4	-0.26766	3	1.86	1.069	1.359	0.632	0.583	0.602	nucleus			GO:0097159 organic cyclic compound binding; GO:1901363 heterocyclic compound binding; GO:0046914 transition metal ion binding; GO:0005488 binding; GO:0003676 nucleic acid binding; GO:0043167 ion binding; GO:0046872 metal ion binding; GO:0043169 cation binding; GO:0008270 zinc ion binding;	K09250	CNBP; cellular nucleic acid-binding protein		IPR001878;	Zinc finger, CCHC-type;
A0A1Q3DYI1	68	0.571	Down	0.00534	S	Zinc knuckle domain protein OS=Lentinula edodes OX=5353 GN=LENED_001570 PE=4 SV=1	LENED_001570	0.840281	3.46e-38	152.47	ECPDS(0.013)T(0.048)NS(0.84)NS(0.041)GY(0.028)QS(0.001)GSECY(0.028)R	2	-1.7043	2	1.208	1.346	1.316	0.604	0.763	0.841	nucleus			GO:0097159 organic cyclic compound binding; GO:1901363 heterocyclic compound binding; GO:0046914 transition metal ion binding; GO:0005488 binding; GO:0003676 nucleic acid binding; GO:0043167 ion binding; GO:0046872 metal ion binding; GO:0043169 cation binding; GO:0008270 zinc ion binding;	K09250	CNBP; cellular nucleic acid-binding protein		IPR001878;	Zinc finger, CCHC-type;
A0A1Q3DYI6	428	1.699	Up	1.6e-05	S	R3h domain OS=Lentinula edodes OX=5353 GN=LENED_001489 PE=4 SV=1	LENED_001489	1	0.00181	114.45	AS(1)NGNIR	2	-3.0809	3	0.742	0.719	0.747	1.251	1.285	1.215	nucleus			GO:0097159 organic cyclic compound binding; GO:1901363 heterocyclic compound binding; GO:1901265 nucleoside phosphate binding; GO:0005488 binding; GO:0003676 nucleic acid binding; GO:0000166 nucleotide binding; GO:0036094 small molecule binding;				IPR034069; IPR000504; IPR012677; IPR001374;	R3H domain, Cip2-type; RNA recognition motif domain; Nucleotide-binding alpha-beta plait domain; R3H domain;
A0A1Q3DYI6	222	1.514	Up	0.000918	S	R3h domain OS=Lentinula edodes OX=5353 GN=LENED_001489 PE=4 SV=1	LENED_001489	1	2.48e-06	112.13	MRS(1)MQLEK	3	0.035237	2	0.763	0.749	0.864	1.211	1.164	1.223	nucleus			GO:0097159 organic cyclic compound binding; GO:1901363 heterocyclic compound binding; GO:1901265 nucleoside phosphate binding; GO:0005488 binding; GO:0003676 nucleic acid binding; GO:0000166 nucleotide binding; GO:0036094 small molecule binding;				IPR034069; IPR000504; IPR012677; IPR001374;	R3H domain, Cip2-type; RNA recognition motif domain; Nucleotide-binding alpha-beta plait domain; R3H domain;
A0A1Q3DYI6	409	1.599	Up	0.000964	S	R3h domain OS=Lentinula edodes OX=5353 GN=LENED_001489 PE=4 SV=1	LENED_001489	1	0.0234	60.255	KS(1)MPDLK	3	0.02381	1	0.793	0.774	0.732	1.331	1.218	1.126	nucleus			GO:0097159 organic cyclic compound binding; GO:1901363 heterocyclic compound binding; GO:1901265 nucleoside phosphate binding; GO:0005488 binding; GO:0003676 nucleic acid binding; GO:0000166 nucleotide binding; GO:0036094 small molecule binding;				IPR034069; IPR000504; IPR012677; IPR001374;	R3H domain, Cip2-type; RNA recognition motif domain; Nucleotide-binding alpha-beta plait domain; R3H domain;
A0A1Q3DYI8	114	0.405	Down	0.000262	S	Uncharacterized protein OS=Lentinula edodes OX=5353 GN=LENED_001560 PE=4 SV=1	LENED_001560	0.954959	0.024	46.352	KIS(0.955)T(0.045)QKPR	4	-0.15067	1	1.463	1.481	1.413	0.601	0.51	0.655
A0A1Q3DYK6	479	0.665	Down	0.0157	S	Transmembrane protein OS=Lentinula edodes OX=5353 GN=LENED_001485 PE=4 SV=1	LENED_001485	1	5.62e-14	114.68	KPQAILMGHS(1)NGGQGAWYIAER	4	-0.11047	3	1.158	1.252	1.225	0.693	0.755	0.97	cytoplasm,nucleus	GO:0006508 proteolysis; GO:0008152 metabolic process; GO:0043170 macromolecule metabolic process; GO:0019538 protein metabolic process; GO:0044238 primary metabolic process; GO:0071704 organic substance metabolic process;		GO:0070011 peptidase activity, acting on L-amino acid peptides; GO:0016787 hydrolase activity; GO:0008233 peptidase activity; GO:0003824 catalytic activity; GO:0017171 serine hydrolase activity; GO:0008236 serine-type peptidase activity;				IPR001375; IPR029058;	Peptidase S9, prolyl oligopeptidase, catalytic domain; Alpha/Beta hydrolase fold;
A0A1Q3DYN3	276	1.772	Up	0.0312	S	Uncharacterized protein OS=Lentinula edodes OX=5353 GN=LENED_001449 PE=4 SV=1	LENED_001449	0.917734	2.99e-08	109.16	SGVAQAS(0.082)S(0.918)PSHR	3	-0.016219	2	0.944	0.636	0.568	1.332	1.429	1.046
A0A1Q3DYT0	854	1.651	Up	0.00516	S	GTP binding protein OS=Lentinula edodes OX=5353 GN=LENED_001394 PE=3 SV=1	LENED_001394	1	0.0178	67.136	S(1)RRNS(1)IFDK	3	0.60322	1	0.796	0.825	0.626	1.31	1.207	1.193	nucleus	GO:0050794 regulation of cellular process; GO:0010468 regulation of gene expression; GO:0006355 regulation of transcription, DNA-templated; GO:0031326 regulation of cellular biosynthetic process; GO:0080090 regulation of primary metabolic process; GO:0060255 regulation of macromolecule metabolic process; GO:0019219 regulation of nucleobase-containing compound metabolic process; GO:0010556 regulat…	GO:0043226 organelle; GO:0043231 intracellular membrane-bounded organelle; GO:0043229 intracellular organelle; GO:0005634 nucleus; GO:0044464 cell part; GO:0005622 intracellular; GO:0044424 intracellular part; GO:0043227 membrane-bounded organelle; GO:0005623 cell;	GO:0000981 RNA polymerase II transcription factor activity, sequence-specific DNA binding; GO:1901265 nucleoside phosphate binding; GO:0001882 nucleoside binding; GO:0043167 ion binding; GO:0000166 nucleotide binding; GO:0008270 zinc ion binding; GO:0003700 transcription factor activity, sequence-specific DNA binding; GO:0097159 organic cyclic compound binding; GO:1901363 heterocyclic compound bi…				IPR001138; IPR027417; IPR030379;	Zn(2)-C6 fungal-type DNA-binding domain; P-loop containing nucleoside triphosphate hydrolase; Septin-type guanine nucleotide-binding (G) domain;
A0A1Q3DYU9	16	0.534	Down	0.00606	T	Sm-like ribonucleo protein OS=Lentinula edodes OX=5353 GN=LENED_001414 PE=3 SV=1	LENED_001414	0.976401	0.0123	74.516	MDEYPPPPDDALDT(0.024)QT(0.976)PPPPPQPR	4	0.036794	1	1.457	1.325	1.182	0.593	0.845	0.677	nucleus				K12625	LSM6; U6 snRNA-associated Sm-like protein LSm6	tms03018 RNA degradation - Tremella mesenterica; tms03040 Spliceosome - Tremella mesenterica;	IPR001163; IPR010920;	LSM domain, eukaryotic/archaea-type; LSM domain;
A0A1Q3DYV5	139	2.299	Up	0.0052	T	Microtubule binding protein OS=Lentinula edodes OX=5353 GN=LENED_001589 PE=4 SV=1	LENED_001589	0.999974	5.22e-05	86.729	AGGRT(1)PVSGHR	3	-0.4913	3	0.73	0.445	0.623	1.402	1.476	1.255	nucleus			GO:0015631 tubulin binding; GO:0005515 protein binding; GO:0008092 cytoskeletal protein binding; GO:0008017 microtubule binding; GO:0005488 binding;	K10436	MAPRE; microtubule-associated protein, RP/EB family		IPR001715; IPR004953;	Calponin homology domain; EB1, C-terminal;
A0A1Q3DYV9	220	1.778	Up	0.000163	S	Guanine nucleotide-binding protein OS=Lentinula edodes OX=5353 GN=LENED_001685 PE=4 SV=1	LENED_001685	1	6.13e-05	106.37	VSDELS(1)PK	3	-0.16293	1	0.756	0.689	0.693	1.195	1.316	1.291	nucleus	GO:0007186 G-protein coupled receptor signaling pathway; GO:0050794 regulation of cellular process; GO:0044700 single organism signaling; GO:0051716 cellular response to stimulus; GO:0007165 signal transduction; GO:0050789 regulation of biological process; GO:0007154 cell communication; GO:0044699 single-organism process; GO:0023052 signaling; GO:0050896 response to stimulus; GO:0009987 cellular …		GO:1901265 nucleoside phosphate binding; GO:0044877 macromolecular complex binding; GO:0031683 G-protein beta/gamma-subunit complex binding; GO:0016817 hydrolase activity, acting on acid anhydrides; GO:0016787 hydrolase activity; GO:0005515 protein binding; GO:0000166 nucleotide binding; GO:0017111 nucleoside-triphosphatase activity; GO:0004871 signal transducer activity; GO:1901363 heterocyclic …	K04640	GNA; guanine nucleotide-binding protein subunit alpha, other		IPR027417; IPR011025;	P-loop containing nucleoside triphosphate hydrolase; G protein alpha subunit, helical insertion;
A0A1Q3DYV9	5	1.542	Up	0.00764	S	Guanine nucleotide-binding protein OS=Lentinula edodes OX=5353 GN=LENED_001685 PE=4 SV=1	LENED_001685	0.7632	3.96e-05	66.677	T(0.232)PS(0.763)IY(0.004)S(0.001)QDDPLTEALKPPESETELER	3	-2.2925	1	0.808	0.842	0.689	1.153	1.102	1.352	nucleus	GO:0007186 G-protein coupled receptor signaling pathway; GO:0050794 regulation of cellular process; GO:0044700 single organism signaling; GO:0051716 cellular response to stimulus; GO:0007165 signal transduction; GO:0050789 regulation of biological process; GO:0007154 cell communication; GO:0044699 single-organism process; GO:0023052 signaling; GO:0050896 response to stimulus; GO:0009987 cellular …		GO:1901265 nucleoside phosphate binding; GO:0044877 macromolecular complex binding; GO:0031683 G-protein beta/gamma-subunit complex binding; GO:0016817 hydrolase activity, acting on acid anhydrides; GO:0016787 hydrolase activity; GO:0005515 protein binding; GO:0000166 nucleotide binding; GO:0017111 nucleoside-triphosphatase activity; GO:0004871 signal transducer activity; GO:1901363 heterocyclic …	K04640	GNA; guanine nucleotide-binding protein subunit alpha, other		IPR027417; IPR011025;	P-loop containing nucleoside triphosphate hydrolase; G protein alpha subunit, helical insertion;
A0A1Q3DYY5	10	0.577	Down	0.00126	S	Gata-type sexual development transcription factor OS=Lentinula edodes OX=5353 GN=LENED_001703 PE=4 SV=1	LENED_001703	0.783336	1.48e-05	89.557	S(0.949)RPS(0.267)S(0.783)LT(0.001)PIAALPR	3	0.083614	1	1.287	1.413	1.153	0.694	0.774	0.757	nucleus	GO:0050794 regulation of cellular process; GO:0010468 regulation of gene expression; GO:0006355 regulation of transcription, DNA-templated; GO:0031326 regulation of cellular biosynthetic process; GO:0080090 regulation of primary metabolic process; GO:0060255 regulation of macromolecule metabolic process; GO:0019219 regulation of nucleobase-containing compound metabolic process; GO:0010556 regulat…		GO:0097159 organic cyclic compound binding; GO:1901363 heterocyclic compound binding; GO:0003677 DNA binding; GO:0046914 transition metal ion binding; GO:0005488 binding; GO:0001071 nucleic acid binding transcription factor activity; GO:0003676 nucleic acid binding; GO:0043167 ion binding; GO:0046872 metal ion binding; GO:0043169 cation binding; GO:0043565 sequence-specific DNA binding; GO:000827…				IPR013088; IPR000679;	Zinc finger, NHR/GATA-type; Zinc finger, GATA-type;
A0A1Q3DYZ2	497	0.653	Down	0.0116	S	Uncharacterized protein OS=Lentinula edodes OX=5353 GN=LENED_001660 PE=4 SV=1	LENED_001660	0.999913	0.00708	69.721	TSIWGLS(1)K	2	-1.2486	1	1.26	1.141	1.263	0.717	0.723	0.951	nucleus	GO:0050794 regulation of cellular process; GO:0044700 single organism signaling; GO:0051716 cellular response to stimulus; GO:0007165 signal transduction; GO:0050789 regulation of biological process; GO:0007154 cell communication; GO:0035556 intracellular signal transduction; GO:0044699 single-organism process; GO:0023052 signaling; GO:0050896 response to stimulus; GO:0009987 cellular process; GO…		GO:0005515 protein binding; GO:0005488 binding;	K20520	DBNL, ABP1; drebrin-like protein		IPR002219; IPR001452; IPR031160; IPR001060; IPR020454;	Protein kinase C-like, phorbol ester/diacylglycerol-binding domain; SH3 domain; F-BAR domain; FCH domain; Diacylglycerol/phorbol-ester binding;
A0A1Q3DYZ9	234	0.51	Down	0.0305	S	"3-hydroxyisobutyryl-CoA hydrolase, mitochondrial OS=Lentinula edodes OX=5353 GN=LENED_001739 PE=3 SV=1"	LENED_001739	0.998327	9.79e-10	95.344	SEPEQSGT(0.002)FAS(0.998)PLVGPVR	3	0.34775	1	1.031	1.884	1.127	0.678	0.753	0.632	cytoplasm			GO:0016787 hydrolase activity; GO:0016289 CoA hydrolase activity; GO:0016790 thiolester hydrolase activity; GO:0003824 catalytic activity; GO:0003860 3-hydroxyisobutyryl-CoA hydrolase activity; GO:0016788 hydrolase activity, acting on ester bonds;	K05605	HIBCH; 3-hydroxyisobutyryl-CoA hydrolase [EC:3.1.2.4]	tms00280 Valine, leucine and isoleucine degradation - Tremella mesenterica; tms00410 beta-Alanine metabolism - Tremella mesenterica; tms00640 Propanoate metabolism - Tremella mesenterica; tms01100 Metabolic pathways - Tremella mesenterica; tms01200 Carbon metabolism - Tremella mesenterica;	IPR029045;	ClpP/crotonase-like domain;
A0A1Q3DZ10	223	2.029	Up	0.0018	S	Protein fra10ac1 OS=Lentinula edodes OX=5353 GN=LENED_001724 PE=4 SV=1	LENED_001724	0.92338	2.78e-07	144.41	S(0.074)RS(0.923)PQS(0.003)HIER	2	-0.56117	2	0.756	0.555	0.647	1.279	1.425	1.268
A0A1Q3DZ35	21	2.308	Up	0.000336	S	Lipid droplet-associated perilipin protein OS=Lentinula edodes OX=5353 GN=LENED_001509 PE=4 SV=1	LENED_001509	1	6.7e-24	148.2	RES(1)AGVIAHDIDKR	4	0.022222	1	0.598	0.663	0.53	1.379	1.459	1.295	nucleus				K04532	NAE1, APPBP1; amyloid beta precursor protein binding protein 1
A0A1Q3DZ48	954	1.543	Up	8.36e-05	S	Uncharacterized protein OS=Lentinula edodes OX=5353 GN=LENED_001767 PE=4 SV=1	LENED_001767	0.997445	1.48e-15	158.74	ELNQSSS(0.002)S(0.997)PLAR	2	0.32447	2	0.802	0.77	0.777	1.234	1.239	1.151
A0A1Q3DZ56	118	1.74	Up	0.000237	S	Uncharacterized protein OS=Lentinula edodes OX=5353 GN=LENED_001697 PE=4 SV=1	LENED_001697	1	0.00774	70.028	RGS(1)LGPR	2	0.15813	1	0.754	0.723	0.691	1.168	1.306	1.299	nucleus
A0A1Q3DZ78	417	0.657	Down	0.00604	T	Uncharacterized protein OS=Lentinula edodes OX=5353 GN=LENED_001561 PE=4 SV=1	LENED_001561	0.999999	0.00349	77.776	SSFNIRPPT(1)MR	3	-0.60663	1	1.152	1.386	1.133	0.866	0.804	0.741
A0A1Q3DZ78	432	0.604	Down	0.0021	S	Uncharacterized protein OS=Lentinula edodes OX=5353 GN=LENED_001561 PE=4 SV=1	LENED_001561	0.983455	3.47e-19	186.75	GRT(0.463)S(0.537)VDS(0.999)HS(0.983)PVQS(0.017)R	3	0.15731	4	1.402	1.181	1.207	0.826	0.704	0.76
A0A1Q3DZ95	66	1.568	Up	0.00706	S	Cofactor-independent phosphoglycerate mutase OS=Lentinula edodes OX=5353 GN=LENED_001820 PE=3 SV=1	LENED_001820	1	5.39e-107	233.87	LAAHGTAVGLSEGLMGNS(1)EVGHLNIGAGR	4	0.18811	5	0.706	0.854	0.771	1.292	1.307	1.057	cytoplasm	GO:0046365 monosaccharide catabolic process; GO:0044724 single-organism carbohydrate catabolic process; GO:0044712 single-organism catabolic process; GO:0044281 small molecule metabolic process; GO:0044699 single-organism process; GO:0044282 small molecule catabolic process; GO:0005975 carbohydrate metabolic process; GO:0044238 primary metabolic process; GO:0071704 organic substance metabolic pro…	GO:0044424 intracellular part; GO:0005623 cell; GO:0044464 cell part; GO:0005622 intracellular; GO:0005737 cytoplasm;	GO:0016853 isomerase activity; GO:0046914 transition metal ion binding; GO:0003824 catalytic activity; GO:0005488 binding; GO:0016868 intramolecular transferase activity, phosphotransferases; GO:0043167 ion binding; GO:0043169 cation binding; GO:0046872 metal ion binding; GO:0004619 phosphoglycerate mutase activity; GO:0016866 intramolecular transferase activity; GO:0030145 manganese ion binding;	K15633	gpmI; 2,3-bisphosphoglycerate-independent phosphoglycerate mutase [EC:5.4.2.12]	tms00010 Glycolysis / Gluconeogenesis - Tremella mesenterica; tms00260 Glycine, serine and threonine metabolism - Tremella mesenterica; tms00680 Methane metabolism - Tremella mesenterica; tms01100 Metabolic pathways - Tremella mesenterica; tms01110 Biosynthesis of secondary metabolites - Tremella mesenterica; tms01130 Biosynthesis of antibiotics - Tremella mesenterica; tms01200 Carbon metabolism …	IPR017849; IPR011258; IPR006124; IPR017850;	Alkaline phosphatase-like, alpha/beta/alpha; BPG-independent PGAM, N-terminal; Metalloenzyme; Alkaline-phosphatase-like, core domain;
A0A1Q3DZB7	94	0.539	Down	0.000436	T	"6,7-dimethyl-8-ribityllumazine synthase OS=Lentinula edodes OX=5353 GN=LENED_001753 PE=3 SV=1"	LENED_001753	1	4.43e-39	154.43	MITGSHIQAASNEADLLGGLNFGT(1)PK	4	0.299	4	1.262	1.278	1.432	0.728	0.756	0.658	cytoplasm	GO:0009110 vitamin biosynthetic process; GO:0018130 heterocycle biosynthetic process; GO:0044711 single-organism biosynthetic process; GO:0009231 riboflavin biosynthetic process; GO:0044281 small molecule metabolic process; GO:0044763 single-organism cellular process; GO:0044699 single-organism process; GO:1901360 organic cyclic compound metabolic process; GO:0006807 nitrogen compound metabolic p…	GO:0032991 macromolecular complex; GO:1902494 catalytic complex; GO:1990234 transferase complex; GO:0005623 cell; GO:0044464 cell part; GO:0009349 riboflavin synthase complex;		K00794	ribH, RIB4; 6,7-dimethyl-8-ribityllumazine synthase [EC:2.5.1.78]	tms00740 Riboflavin metabolism - Tremella mesenterica; tms01100 Metabolic pathways - Tremella mesenterica; tms01110 Biosynthesis of secondary metabolites - Tremella mesenterica;
A0A1Q3DZC2	231	1.595	Up	0.00306	S	Uncharacterized protein OS=Lentinula edodes OX=5353 GN=LENED_001784 PE=4 SV=1	LENED_001784	0.789033	7.9e-15	127.59	T(0.001)KDEQDDHY(0.068)S(0.318)S(0.789)S(0.824)PR	3	0.79155	1	0.852	0.692	0.748	1.121	1.26	1.274	nucleus
A0A1Q3DZC2	81	2.385	Up	2.44e-05	S	Uncharacterized protein OS=Lentinula edodes OX=5353 GN=LENED_001784 PE=4 SV=1	LENED_001784	1	0.000157	95.264	RNS(1)DDVGDR	2	-0.093019	3	0.626	0.545	0.577	1.39	1.371	1.408	nucleus
A0A1Q3DZC2	232	2.507	Up	0.0309	S	Uncharacterized protein OS=Lentinula edodes OX=5353 GN=LENED_001784 PE=4 SV=1	LENED_001784	0.824165	4.16e-31	201.14	T(0.001)KDEQDDHY(0.068)S(0.318)S(0.789)S(0.824)PR	3	0.79155	2	0.746	0.419	0.52	1.424	1.464	1.337	nucleus
A0A1Q3DZC2	19	1.722	Up	0.000337	S	Uncharacterized protein OS=Lentinula edodes OX=5353 GN=LENED_001784 PE=4 SV=1	LENED_001784	0.96308	2.27e-06	135.63	RY(0.01)S(0.963)PY(0.027)DSSR	3	-0.12031	1	0.765	0.666	0.755	1.215	1.293	1.257	nucleus
A0A1Q3DZC4	29	1.553	Up	0.00744	S	YTH-domain-containing protein OS=Lentinula edodes OX=5353 GN=LENED_001758 PE=4 SV=1	LENED_001758	0.997384	1.99e-06	168.71	RHHT(1)IS(0.997)AAS(0.003)R	3	-0.48733	4	0.887	0.716	0.737	1.276	1.281	1.077	nucleus			GO:0097159 organic cyclic compound binding; GO:1901363 heterocyclic compound binding; GO:0003723 RNA binding; GO:0005488 binding; GO:0003676 nucleic acid binding;				IPR007275;	YTH domain;
A0A1Q3DZC4	372	0.646	Down	0.00968	S	YTH-domain-containing protein OS=Lentinula edodes OX=5353 GN=LENED_001758 PE=4 SV=1	LENED_001758	0.973927	0.03	51.569	NPS(0.974)GGS(0.026)GER	2	-0.14619	1	1.116	1.348	1.221	0.745	0.716	0.919	nucleus			GO:0097159 organic cyclic compound binding; GO:1901363 heterocyclic compound binding; GO:0003723 RNA binding; GO:0005488 binding; GO:0003676 nucleic acid binding;				IPR007275;	YTH domain;
A0A1Q3DZE0	316	1.561	Up	0.0153	S	Uncharacterized protein OS=Lentinula edodes OX=5353 GN=LENED_001903 PE=4 SV=1	LENED_001903	0.95567	0.0186	67.113	DYRDS(0.044)S(0.956)R	2	-0.27211	1	0.899	0.704	0.719	1.052	1.373	1.2
A0A1Q3DZH7	50	2.03	Up	0.000215	S	Nf-kappa-b-activating protein OS=Lentinula edodes OX=5353 GN=LENED_001669 PE=4 SV=1	LENED_001669	1	8.25e-17	139.58	ESMTVDIWPPS(1)PK	4	-0.67195	3	0.718	0.636	0.601	1.278	1.34	1.35	nucleus
A0A1Q3DZH7	141	2.34	Up	0.000224	T	Nf-kappa-b-activating protein OS=Lentinula edodes OX=5353 GN=LENED_001669 PE=4 SV=1	LENED_001669	1	7.36e-32	158.65	T(1)RS(1)PLPIDHDDEWVVK	4	-0.97206	3	0.642	0.521	0.609	1.336	1.453	1.358	nucleus
A0A1Q3DZH7	117	3.308	Up	2.37e-05	S	Nf-kappa-b-activating protein OS=Lentinula edodes OX=5353 GN=LENED_001669 PE=4 SV=1	LENED_001669	1	5.2e-09	192.4	RRS(1)DEEEER	2	0.1906	2	0.501	0.447	0.418	1.549	1.459	1.511	nucleus
A0A1Q3DZH7	143	1.924	Up	3.75e-05	S	Nf-kappa-b-activating protein OS=Lentinula edodes OX=5353 GN=LENED_001669 PE=4 SV=1	LENED_001669	1	7.36e-32	158.65	T(1)RS(1)PLPIDHDDEWVVK	4	-0.97206	7	0.719	0.66	0.653	1.311	1.323	1.276	nucleus
A0A1Q3DZI1	350	0.471	Down	0.0016	S	Uncharacterized protein OS=Lentinula edodes OX=5353 GN=LENED_001819 PE=4 SV=1	LENED_001819	0.900425	0.0001	80.859	HRPEPES(0.02)T(0.08)LS(0.9)QDPR	3	0.097334	1	1.296	1.285	1.585	0.681	0.566	0.716	nucleus			GO:0005515 protein binding; GO:0005488 binding;				IPR011333; IPR000210;	SKP1/BTB/POZ domain; BTB/POZ domain;
A0A1Q3DZI1	259	0.447	Down	0.00094	Y	Uncharacterized protein OS=Lentinula edodes OX=5353 GN=LENED_001819 PE=4 SV=1	LENED_001819	0.796898	8.58e-21	126.26	VRPHIY(0.797)S(0.203)PNGAWILGSAR	4	-0.13806	1	1.373	1.587	1.27	0.675	0.665	0.552	nucleus			GO:0005515 protein binding; GO:0005488 binding;				IPR011333; IPR000210;	SKP1/BTB/POZ domain; BTB/POZ domain;
A0A1Q3DZI1	314	0.569	Down	0.000415	S	Uncharacterized protein OS=Lentinula edodes OX=5353 GN=LENED_001819 PE=4 SV=1	LENED_001819	0.999999	1.85e-25	144.75	ALS(1)PAELPTVDPMSQNR	2	-0.28004	13	1.212	1.386	1.286	0.756	0.687	0.767	nucleus			GO:0005515 protein binding; GO:0005488 binding;				IPR011333; IPR000210;	SKP1/BTB/POZ domain; BTB/POZ domain;
A0A1Q3DZI1	348	0.389	Down	0.000102	T	Uncharacterized protein OS=Lentinula edodes OX=5353 GN=LENED_001819 PE=4 SV=1	LENED_001819	0.840851	1.17e-19	139.88	HRPEPES(0.159)T(0.841)LSQDPR	3	-1.3189	1	1.491	1.361	1.572	0.623	0.535	0.563	nucleus			GO:0005515 protein binding; GO:0005488 binding;				IPR011333; IPR000210;	SKP1/BTB/POZ domain; BTB/POZ domain;
A0A1Q3DZI1	357	0.403	Down	0.000262	S	Uncharacterized protein OS=Lentinula edodes OX=5353 GN=LENED_001819 PE=4 SV=1	LENED_001819	1	5.3e-07	123.67	PAS(1)PWGLHK	3	-0.3303	4	1.391	1.435	1.546	0.577	0.523	0.662	nucleus			GO:0005515 protein binding; GO:0005488 binding;				IPR011333; IPR000210;	SKP1/BTB/POZ domain; BTB/POZ domain;
A0A1Q3DZI1	260	0.371	Down	1.79e-05	S	Uncharacterized protein OS=Lentinula edodes OX=5353 GN=LENED_001819 PE=4 SV=1	LENED_001819	0.862992	1.14e-30	147.41	VRPHIY(0.137)S(0.863)PNGAWILGSAR	3	-0.24351	2	1.473	1.43	1.577	0.548	0.532	0.584	nucleus			GO:0005515 protein binding; GO:0005488 binding;				IPR011333; IPR000210;	SKP1/BTB/POZ domain; BTB/POZ domain;
A0A1Q3DZI1	65	0.648	Down	9.79e-05	S	Uncharacterized protein OS=Lentinula edodes OX=5353 GN=LENED_001819 PE=4 SV=1	LENED_001819	0.925002	3.62e-12	85.939	SPASSTS(0.001)S(0.002)FAQLS(0.925)PDLS(0.072)PGQLPPLPNVTEVVK	3	-0.63024	4	1.188	1.256	1.247	0.82	0.764	0.807	nucleus			GO:0005515 protein binding; GO:0005488 binding;				IPR011333; IPR000210;	SKP1/BTB/POZ domain; BTB/POZ domain;
A0A1Q3DZI2	493	1.83	Up	0.0049	T	Mfs transporter OS=Lentinula edodes OX=5353 GN=LENED_001944 PE=4 SV=1	LENED_001944	0.998407	1.7e-30	200.94	T(0.002)LT(0.998)REHETSGLGDR	3	-0.28607	5	0.796	0.627	0.686	1.424	1.346	1.09	plasma membrane	GO:0006810 transport; GO:0055085 transmembrane transport; GO:0051179 localization; GO:0051234 establishment of localization;	GO:0031224 intrinsic component of membrane; GO:0016020 membrane; GO:0016021 integral component of membrane; GO:0044425 membrane part;					IPR020846;	Major facilitator superfamily domain;
A0A1Q3DZI2	491	1.788	Up	0.0016	T	Mfs transporter OS=Lentinula edodes OX=5353 GN=LENED_001944 PE=4 SV=1	LENED_001944	0.815699	2.95e-26	186.36	RT(0.816)LT(0.184)REHETSGLGDR	3	-0.026314	4	0.738	0.694	0.71	1.392	1.34	1.098	plasma membrane	GO:0006810 transport; GO:0055085 transmembrane transport; GO:0051179 localization; GO:0051234 establishment of localization;	GO:0031224 intrinsic component of membrane; GO:0016020 membrane; GO:0016021 integral component of membrane; GO:0044425 membrane part;					IPR020846;	Major facilitator superfamily domain;
A0A1Q3DZI8	221	0.54	Down	0.0151	S	Eukaryotic translation initiation factor 3 subunit J OS=Lentinula edodes OX=5353 GN=HCR1 PE=3 SV=1	HCR1	0.99622	0.00391	64.52	AAS(0.996)KPT(0.004)LGSAK	3	0.14032	1	1.617	1.106	1.215	0.58	0.795	0.752	nucleus		GO:0044464 cell part; GO:0005622 intracellular; GO:0005737 cytoplasm; GO:0032991 macromolecular complex; GO:0044424 intracellular part; GO:0005623 cell; GO:0043234 protein complex; GO:0044444 cytoplasmic part; GO:0005852 eukaryotic translation initiation factor 3 complex;	GO:0097159 organic cyclic compound binding; GO:1901363 heterocyclic compound binding; GO:0003723 RNA binding; GO:0008135 translation factor activity, RNA binding; GO:0005488 binding; GO:0003676 nucleic acid binding; GO:0003743 translation initiation factor activity;	K03245	EIF3J; translation initiation factor 3 subunit J	tms03013 RNA transport - Tremella mesenterica;	IPR023194;	Eukaryotic translation initiation factor 3-like domain;
A0A1Q3DZJ6	1036	0.656	Down	0.00398	S	Guanyl-nucleotide exchange factor OS=Lentinula edodes OX=5353 GN=LENED_001950 PE=4 SV=1	LENED_001950	0.906019	0.0127	62.088	KES(0.094)GFS(0.906)IK	3	0.061759	1	1.198	1.372	1.096	0.841	0.771	0.793	cytoplasm							IPR003123;	VPS9 domain;
A0A1Q3DZL3	739	1.945	Up	0.000243	S	Kinase-like protein OS=Lentinula edodes OX=5353 GN=LENED_001949 PE=4 SV=1	LENED_001949	0.999993	2.5e-06	98.062	DALYNLVIGKDS(1)R	3	-0.45548	1	0.728	0.607	0.682	1.302	1.333	1.289	cytoplasm,nucleus		GO:0016020 membrane;	GO:1901265 nucleoside phosphate binding; GO:0001882 nucleoside binding; GO:0043167 ion binding; GO:0000166 nucleotide binding; GO:0097159 organic cyclic compound binding; GO:1901363 heterocyclic compound binding; GO:0032549 ribonucleoside binding; GO:0097367 carbohydrate derivative binding; GO:0032553 ribonucleotide binding; GO:0005488 binding; GO:0032550 purine ribonucleoside binding; GO:0043168…	K19828	MTG1; mitochondrial GTPase 1		IPR027417; IPR002575; IPR030385; IPR011009;	P-loop containing nucleoside triphosphate hydrolase; Aminoglycoside phosphotransferase; IRG-type guanine nucleotide-binding (G) domain; Protein kinase-like domain;
A0A1Q3DZN5	470	1.658	Up	0.00416	T	Non-specific serine/threonine protein kinase OS=Lentinula edodes OX=5353 GN=LENED_001880 PE=4 SV=1	LENED_001880	0.930243	0.000109	93.909	GS(0.001)ENRS(0.999)PT(0.071)T(0.93)PR	3	-0.37132	2	0.833	0.681	0.721	1.22	1.111	1.374	nucleus	GO:0016310 phosphorylation; GO:0044267 cellular protein metabolic process; GO:0044238 primary metabolic process; GO:0044237 cellular metabolic process; GO:0006796 phosphate-containing compound metabolic process; GO:0071704 organic substance metabolic process; GO:0008152 metabolic process; GO:0006468 protein phosphorylation; GO:0006793 phosphorus metabolic process; GO:0044260 cellular macromolecul…		GO:0005524 ATP binding; GO:1901265 nucleoside phosphate binding; GO:0016773 phosphotransferase activity, alcohol group as acceptor; GO:0001882 nucleoside binding; GO:0043167 ion binding; GO:0004672 protein kinase activity; GO:0000166 nucleotide binding; GO:0097159 organic cyclic compound binding; GO:1901363 heterocyclic compound binding; GO:0032549 ribonucleoside binding; GO:0097367 carbohydrate …				IPR001772; IPR000719; IPR028375; IPR011009;	Kinase associated domain 1 (KA1); Protein kinase domain; KA1 domain/Ssp2, C-terminal; Protein kinase-like domain;
A0A1Q3DZQ7	114	0.643	Down	7.86e-05	S	Phosphoglucomutase OS=Lentinula edodes OX=5353 GN=LENED_002022 PE=3 SV=1	LENED_002022	0.998818	4.83e-57	181.33	AYGGILLT(0.001)AS(0.999)HNPGGPDNDFGIK	2	0.61916	13	1.202	1.291	1.206	0.795	0.809	0.774	cytoplasm	GO:0008152 metabolic process; GO:0005975 carbohydrate metabolic process; GO:0044238 primary metabolic process; GO:0071704 organic substance metabolic process;		GO:0000287 magnesium ion binding; GO:0016853 isomerase activity; GO:0003824 catalytic activity; GO:0005488 binding; GO:0016868 intramolecular transferase activity, phosphotransferases; GO:0043167 ion binding; GO:0046872 metal ion binding; GO:0043169 cation binding; GO:0016866 intramolecular transferase activity;	K01835	pgm; phosphoglucomutase [EC:5.4.2.2]	tms00010 Glycolysis / Gluconeogenesis - Tremella mesenterica; tms00030 Pentose phosphate pathway - Tremella mesenterica; tms00052 Galactose metabolism - Tremella mesenterica; tms00230 Purine metabolism - Tremella mesenterica; tms00500 Starch and sucrose metabolism - Tremella mesenterica; tms00520 Amino sugar and nucleotide sugar metabolism - Tremella mesenterica; tms01100 Metabolic pathways - Tre…	IPR005843; IPR005846; IPR005845; IPR016055; IPR005844;	Alpha-D-phosphohexomutase, C-terminal; Alpha-D-phosphohexomutase, alpha/beta/alpha domain III; Alpha-D-phosphohexomutase, alpha/beta/alpha domain II; Alpha-D-phosphohexomutase, alpha/beta/alpha I/II/III; Alpha-D-phosphohexomutase, alpha/beta/alpha domain I;
A0A1Q3DZQ7	20	0.532	Down	0.000105	T	Phosphoglucomutase OS=Lentinula edodes OX=5353 GN=LENED_002022 PE=3 SV=1	LENED_002022	0.984836	0.000175	64.589	PGT(0.985)S(0.015)GLR	2	-0.57087	4	1.275	1.37	1.335	0.669	0.693	0.755	cytoplasm	GO:0008152 metabolic process; GO:0005975 carbohydrate metabolic process; GO:0044238 primary metabolic process; GO:0071704 organic substance metabolic process;		GO:0000287 magnesium ion binding; GO:0016853 isomerase activity; GO:0003824 catalytic activity; GO:0005488 binding; GO:0016868 intramolecular transferase activity, phosphotransferases; GO:0043167 ion binding; GO:0046872 metal ion binding; GO:0043169 cation binding; GO:0016866 intramolecular transferase activity;	K01835	pgm; phosphoglucomutase [EC:5.4.2.2]	tms00010 Glycolysis / Gluconeogenesis - Tremella mesenterica; tms00030 Pentose phosphate pathway - Tremella mesenterica; tms00052 Galactose metabolism - Tremella mesenterica; tms00230 Purine metabolism - Tremella mesenterica; tms00500 Starch and sucrose metabolism - Tremella mesenterica; tms00520 Amino sugar and nucleotide sugar metabolism - Tremella mesenterica; tms01100 Metabolic pathways - Tre…	IPR005843; IPR005846; IPR005845; IPR016055; IPR005844;	Alpha-D-phosphohexomutase, C-terminal; Alpha-D-phosphohexomutase, alpha/beta/alpha domain III; Alpha-D-phosphohexomutase, alpha/beta/alpha domain II; Alpha-D-phosphohexomutase, alpha/beta/alpha I/II/III; Alpha-D-phosphohexomutase, alpha/beta/alpha domain I;
A0A1Q3DZR3	315	0.624	Down	0.000205	S	Replication protein A subunit OS=Lentinula edodes OX=5353 GN=LENED_001741 PE=3 SV=1	LENED_001741	0.968018	1.51e-10	127.91	EYSDVNEIT(0.032)S(0.968)R	2	1.2098	1	1.178	1.255	1.315	0.764	0.808	0.768	cytoplasm,nucleus	GO:0033554 cellular response to stress; GO:0051716 cellular response to stimulus; GO:0006260 DNA replication; GO:0006725 cellular aromatic compound metabolic process; GO:0006950 response to stress; GO:0006259 DNA metabolic process; GO:1901360 organic cyclic compound metabolic process; GO:0006807 nitrogen compound metabolic process; GO:0009058 biosynthetic process; GO:0044238 primary metabolic pro…	GO:0043226 organelle; GO:0043231 intracellular membrane-bounded organelle; GO:0043229 intracellular organelle; GO:0005634 nucleus; GO:0044464 cell part; GO:0005622 intracellular; GO:0044424 intracellular part; GO:0043227 membrane-bounded organelle; GO:0005623 cell;	GO:0097159 organic cyclic compound binding; GO:1901363 heterocyclic compound binding; GO:0003677 DNA binding; GO:0005488 binding; GO:0003676 nucleic acid binding;	K07466	RFA1, RPA1, rpa; replication factor A1	tms03030 DNA replication - Tremella mesenterica; tms03420 Nucleotide excision repair - Tremella mesenterica; tms03430 Mismatch repair - Tremella mesenterica; tms03440 Homologous recombination - Tremella mesenterica;	IPR031657; IPR012340; IPR004365; IPR013955; IPR007199;	Replication protein A, OB domain; Nucleic acid-binding, OB-fold; OB-fold nucleic acid binding domain, AA-tRNA synthetase-type; Replication factor A, C-terminal; Replication factor-A protein 1, N-terminal;
A0A1Q3DZR3	328	0.648	Down	0.000679	T	Replication protein A subunit OS=Lentinula edodes OX=5353 GN=LENED_001741 PE=3 SV=1	LENED_001741	1	0.00613	87.149	ELT(1)LVDK	2	0.47372	1	1.3	1.192	1.194	0.809	0.837	0.743	cytoplasm,nucleus	GO:0033554 cellular response to stress; GO:0051716 cellular response to stimulus; GO:0006260 DNA replication; GO:0006725 cellular aromatic compound metabolic process; GO:0006950 response to stress; GO:0006259 DNA metabolic process; GO:1901360 organic cyclic compound metabolic process; GO:0006807 nitrogen compound metabolic process; GO:0009058 biosynthetic process; GO:0044238 primary metabolic pro…	GO:0043226 organelle; GO:0043231 intracellular membrane-bounded organelle; GO:0043229 intracellular organelle; GO:0005634 nucleus; GO:0044464 cell part; GO:0005622 intracellular; GO:0044424 intracellular part; GO:0043227 membrane-bounded organelle; GO:0005623 cell;	GO:0097159 organic cyclic compound binding; GO:1901363 heterocyclic compound binding; GO:0003677 DNA binding; GO:0005488 binding; GO:0003676 nucleic acid binding;	K07466	RFA1, RPA1, rpa; replication factor A1	tms03030 DNA replication - Tremella mesenterica; tms03420 Nucleotide excision repair - Tremella mesenterica; tms03430 Mismatch repair - Tremella mesenterica; tms03440 Homologous recombination - Tremella mesenterica;	IPR031657; IPR012340; IPR004365; IPR013955; IPR007199;	Replication protein A, OB domain; Nucleic acid-binding, OB-fold; OB-fold nucleic acid binding domain, AA-tRNA synthetase-type; Replication factor A, C-terminal; Replication factor-A protein 1, N-terminal;
A0A1Q3DZS3	301	1.565	Up	0.000717	T	Uncharacterized protein OS=Lentinula edodes OX=5353 GN=LENED_001751 PE=4 SV=1	LENED_001751	1	0.000765	133.44	ADT(1)PDGMR	2	-1.1774	1	0.816	0.71	0.799	1.218	1.168	1.252
A0A1Q3DZS6	5	1.558	Up	0.00396	T	Uncharacterized protein OS=Lentinula edodes OX=5353 GN=LENED_002030 PE=4 SV=1	LENED_002030	0.975858	4.29e-06	138.63	S(0.012)T(0.012)T(0.976)PAPNDK	2	0.14571	1	0.763	0.864	0.71	1.329	1.175	1.137	nucleus
A0A1Q3DZV6	196	0.525	Down	0.0229	S	Thiamine biosynthetic bifunctional OS=Lentinula edodes OX=5353 GN=LENED_002062 PE=3 SV=1	LENED_002062	0.999996	3.12e-13	109.28	ALDGVAVVS(1)EIVASTR	3	0.0094817	2	1.597	1.29	1.096	0.798	0.511	0.782	cytoplasm	GO:0009110 vitamin biosynthetic process; GO:0006725 cellular aromatic compound metabolic process; GO:0044699 single-organism process; GO:0009058 biosynthetic process; GO:0042724 thiamine-containing compound biosynthetic process; GO:1901566 organonitrogen compound biosynthetic process; GO:0006772 thiamine metabolic process; GO:0044237 cellular metabolic process; GO:0044272 sulfur compound biosynth…		GO:0004789 thiamine-phosphate diphosphorylase activity; GO:0016301 kinase activity; GO:0016773 phosphotransferase activity, alcohol group as acceptor; GO:0003824 catalytic activity; GO:0004417 hydroxyethylthiazole kinase activity; GO:0016765 transferase activity, transferring alkyl or aryl (other than methyl) groups; GO:0016740 transferase activity; GO:0016772 transferase activity, transferring p…	K14154	THI6; thiamine-phosphate diphosphorylase / hydroxyethylthiazole kinase [EC:2.5.1.3 2.7.1.50]		IPR022998; IPR013785; IPR029056;	Thiamin phosphate synthase superfamily; Aldolase-type TIM barrel; Ribokinase-like;
A0A1Q3DZX2	1443	1.632	Up	0.00058	T	p-loop containing nucleoside triphosphate hydrolase protein OS=Lentinula edodes OX=5353 GN=LENED_002072 PE=4 SV=1	LENED_002072	0.999997	0.00256	76.228	RKT(1)PITLR	4	0.11163	2	0.789	0.732	0.738	1.191	1.16	1.335	nucleus				K15918	GLYK; D-glycerate 3-kinase [EC:2.7.1.31]	tms00260 Glycine, serine and threonine metabolism - Tremella mesenterica; tms00561 Glycerolipid metabolism - Tremella mesenterica; tms00630 Glyoxylate and dicarboxylate metabolism - Tremella mesenterica; tms01100 Metabolic pathways - Tremella mesenterica; tms01110 Biosynthesis of secondary metabolites - Tremella mesenterica; tms01130 Biosynthesis of antibiotics - Tremella mesenterica; tms01200 Ca…	IPR027417;	P-loop containing nucleoside triphosphate hydrolase;
A0A1Q3DZX2	1428	1.595	Up	0.00142	S	p-loop containing nucleoside triphosphate hydrolase protein OS=Lentinula edodes OX=5353 GN=LENED_002072 PE=4 SV=1	LENED_002072	0.885181	0.000893	62.739	SLS(0.007)HDT(0.091)KS(0.885)PDT(0.011)GT(0.004)T(0.002)R	3	1.1008	1	0.782	0.786	0.734	1.281	1.297	1.094	nucleus				K15918	GLYK; D-glycerate 3-kinase [EC:2.7.1.31]	tms00260 Glycine, serine and threonine metabolism - Tremella mesenterica; tms00561 Glycerolipid metabolism - Tremella mesenterica; tms00630 Glyoxylate and dicarboxylate metabolism - Tremella mesenterica; tms01100 Metabolic pathways - Tremella mesenterica; tms01110 Biosynthesis of secondary metabolites - Tremella mesenterica; tms01130 Biosynthesis of antibiotics - Tremella mesenterica; tms01200 Ca…	IPR027417;	P-loop containing nucleoside triphosphate hydrolase;
A0A1Q3E004	784	1.889	Up	0.0014	T	ARM repeat-containing protein OS=Lentinula edodes OX=5353 GN=LENED_001852 PE=4 SV=1	LENED_001852	0.937181	0.000296	88.768	S(0.063)RT(0.937)PVSQMSSK	2	-0.086832	2	0.688	0.771	0.599	1.295	1.376	1.216	cytoplasm	GO:0016310 phosphorylation; GO:0044267 cellular protein metabolic process; GO:0044238 primary metabolic process; GO:0044237 cellular metabolic process; GO:0006796 phosphate-containing compound metabolic process; GO:0071704 organic substance metabolic process; GO:0008152 metabolic process; GO:0006468 protein phosphorylation; GO:0006793 phosphorus metabolic process; GO:0044260 cellular macromolecul…		GO:0005524 ATP binding; GO:1901265 nucleoside phosphate binding; GO:0016773 phosphotransferase activity, alcohol group as acceptor; GO:0001882 nucleoside binding; GO:0043167 ion binding; GO:0004672 protein kinase activity; GO:0000166 nucleotide binding; GO:0097159 organic cyclic compound binding; GO:1901363 heterocyclic compound binding; GO:0032549 ribonucleoside binding; GO:0097367 carbohydrate …	K08876	SCYL1; SCY1-like protein 1		IPR000719; IPR011989; IPR016024; IPR011009;	Protein kinase domain; Armadillo-like helical; Armadillo-type fold; Protein kinase-like domain;
A0A1Q3E014	294	0.554	Down	0.0017	T	Peroxin19 pex19p OS=Lentinula edodes OX=5353 GN=LENED_001861 PE=4 SV=1	LENED_001861	0.968782	0.000267	63.883	FPPFLANPPT(0.969)PLS(0.031)PADQT(0.001)R	3	-0.4282	2	1.338	1.279	1.31	0.715	0.829	0.632	nucleus		GO:0043226 organelle; GO:0043231 intracellular membrane-bounded organelle; GO:0043229 intracellular organelle; GO:0044464 cell part; GO:0005622 intracellular; GO:0005777 peroxisome; GO:0042579 microbody; GO:0005737 cytoplasm; GO:0044424 intracellular part; GO:0005623 cell; GO:0043227 membrane-bounded organelle; GO:0044444 cytoplasmic part;		K13337	PEX19; peroxin-19	tms04146 Peroxisome - Tremella mesenterica;
A0A1Q3E051	101	1.578	Up	2.41e-06	S	Transcription elongation factor OS=Lentinula edodes OX=5353 GN=LENED_002178 PE=4 SV=1	LENED_002178	0.984645	1.41e-26	147.26	KAS(0.46)T(0.555)AS(0.985)NGAIT(0.996)PT(0.004)ATANK	3	0.43553	11	0.755	0.789	0.77	1.224	1.205	1.222	cytoplasm,nucleus	GO:0050794 regulation of cellular process; GO:0006725 cellular aromatic compound metabolic process; GO:0097659 nucleic acid-templated transcription; GO:0060255 regulation of macromolecule metabolic process; GO:0019219 regulation of nucleobase-containing compound metabolic process; GO:0009058 biosynthetic process; GO:0044237 cellular metabolic process; GO:0071704 organic substance metabolic proces…	GO:0043226 organelle; GO:0043231 intracellular membrane-bounded organelle; GO:0043229 intracellular organelle; GO:0005634 nucleus; GO:0044464 cell part; GO:0005622 intracellular; GO:0044424 intracellular part; GO:0043227 membrane-bounded organelle; GO:0005623 cell;	GO:0097159 organic cyclic compound binding; GO:1901363 heterocyclic compound binding; GO:0046914 transition metal ion binding; GO:0005488 binding; GO:0003676 nucleic acid binding; GO:0043167 ion binding; GO:0046872 metal ion binding; GO:0043169 cation binding; GO:0008270 zinc ion binding;	K03145	TFIIS; transcription elongation factor S-II		IPR003617; IPR017923; IPR001222; IPR003618;	Transcription elongation factor, TFIIS/CRSP70, N-terminal, sub-type; Transcription factor IIS, N-terminal; Zinc finger, TFIIS-type; Transcription elongation factor S-II, central domain;
A0A1Q3E063	109	1.754	Up	0.00742	S	Fungal specific transcription factor OS=Lentinula edodes OX=5353 GN=LENED_002183 PE=4 SV=1	LENED_002183	0.994695	8.15e-08	116.51	PVGGIS(0.995)PS(0.005)TPR	3	-0.24749	1	0.794	0.653	0.711	1.345	1.035	1.405	nucleus	GO:0050794 regulation of cellular process; GO:0006725 cellular aromatic compound metabolic process; GO:0097659 nucleic acid-templated transcription; GO:0060255 regulation of macromolecule metabolic process; GO:0019219 regulation of nucleobase-containing compound metabolic process; GO:0009058 biosynthetic process; GO:0044237 cellular metabolic process; GO:0071704 organic substance metabolic proces…	GO:0043226 organelle; GO:0043231 intracellular membrane-bounded organelle; GO:0043229 intracellular organelle; GO:0005634 nucleus; GO:0044464 cell part; GO:0005622 intracellular; GO:0044424 intracellular part; GO:0043227 membrane-bounded organelle; GO:0005623 cell;	GO:0097159 organic cyclic compound binding; GO:1901363 heterocyclic compound binding; GO:0003677 DNA binding; GO:0000981 RNA polymerase II transcription factor activity, sequence-specific DNA binding; GO:0046914 transition metal ion binding; GO:0005488 binding; GO:0043167 ion binding; GO:0003676 nucleic acid binding; GO:0001071 nucleic acid binding transcription factor activity; GO:0043169 cation…				IPR001138; IPR007219;	Zn(2)-C6 fungal-type DNA-binding domain; Transcription factor domain, fungi;
A0A1Q3E063	130	1.902	Up	0.000119	S	Fungal specific transcription factor OS=Lentinula edodes OX=5353 GN=LENED_002183 PE=4 SV=1	LENED_002183	0.998493	8.01e-14	115.06	TSASPSNSRPTNQQNS(0.998)PT(0.001)TNK	4	0.093861	6	0.675	0.644	0.731	1.35	1.25	1.3	nucleus	GO:0050794 regulation of cellular process; GO:0006725 cellular aromatic compound metabolic process; GO:0097659 nucleic acid-templated transcription; GO:0060255 regulation of macromolecule metabolic process; GO:0019219 regulation of nucleobase-containing compound metabolic process; GO:0009058 biosynthetic process; GO:0044237 cellular metabolic process; GO:0071704 organic substance metabolic proces…	GO:0043226 organelle; GO:0043231 intracellular membrane-bounded organelle; GO:0043229 intracellular organelle; GO:0005634 nucleus; GO:0044464 cell part; GO:0005622 intracellular; GO:0044424 intracellular part; GO:0043227 membrane-bounded organelle; GO:0005623 cell;	GO:0097159 organic cyclic compound binding; GO:1901363 heterocyclic compound binding; GO:0003677 DNA binding; GO:0000981 RNA polymerase II transcription factor activity, sequence-specific DNA binding; GO:0046914 transition metal ion binding; GO:0005488 binding; GO:0043167 ion binding; GO:0003676 nucleic acid binding; GO:0001071 nucleic acid binding transcription factor activity; GO:0043169 cation…				IPR001138; IPR007219;	Zn(2)-C6 fungal-type DNA-binding domain; Transcription factor domain, fungi;
A0A1Q3E063	118	1.901	Up	2.19e-05	S	Fungal specific transcription factor OS=Lentinula edodes OX=5353 GN=LENED_002183 PE=4 SV=1	LENED_002183	0.987152	3.91e-59	194.97	T(0.001)S(0.001)AS(0.987)PS(0.009)NS(0.002)RPTNQQNSPTTNK	3	0.57884	3	0.684	0.704	0.663	1.359	1.263	1.276	nucleus	GO:0050794 regulation of cellular process; GO:0006725 cellular aromatic compound metabolic process; GO:0097659 nucleic acid-templated transcription; GO:0060255 regulation of macromolecule metabolic process; GO:0019219 regulation of nucleobase-containing compound metabolic process; GO:0009058 biosynthetic process; GO:0044237 cellular metabolic process; GO:0071704 organic substance metabolic proces…	GO:0043226 organelle; GO:0043231 intracellular membrane-bounded organelle; GO:0043229 intracellular organelle; GO:0005634 nucleus; GO:0044464 cell part; GO:0005622 intracellular; GO:0044424 intracellular part; GO:0043227 membrane-bounded organelle; GO:0005623 cell;	GO:0097159 organic cyclic compound binding; GO:1901363 heterocyclic compound binding; GO:0003677 DNA binding; GO:0000981 RNA polymerase II transcription factor activity, sequence-specific DNA binding; GO:0046914 transition metal ion binding; GO:0005488 binding; GO:0043167 ion binding; GO:0003676 nucleic acid binding; GO:0001071 nucleic acid binding transcription factor activity; GO:0043169 cation…				IPR001138; IPR007219;	Zn(2)-C6 fungal-type DNA-binding domain; Transcription factor domain, fungi;
A0A1Q3E063	284	1.607	Up	0.0016	S	Fungal specific transcription factor OS=Lentinula edodes OX=5353 GN=LENED_002183 PE=4 SV=1	LENED_002183	0.789458	4.47e-14	112.85	MAT(0.033)S(0.789)PS(0.177)DSSNNNVLAWLDR	2	-0.044784	4	0.791	0.674	0.825	1.256	1.22	1.204	nucleus	GO:0050794 regulation of cellular process; GO:0006725 cellular aromatic compound metabolic process; GO:0097659 nucleic acid-templated transcription; GO:0060255 regulation of macromolecule metabolic process; GO:0019219 regulation of nucleobase-containing compound metabolic process; GO:0009058 biosynthetic process; GO:0044237 cellular metabolic process; GO:0071704 organic substance metabolic proces…	GO:0043226 organelle; GO:0043231 intracellular membrane-bounded organelle; GO:0043229 intracellular organelle; GO:0005634 nucleus; GO:0044464 cell part; GO:0005622 intracellular; GO:0044424 intracellular part; GO:0043227 membrane-bounded organelle; GO:0005623 cell;	GO:0097159 organic cyclic compound binding; GO:1901363 heterocyclic compound binding; GO:0003677 DNA binding; GO:0000981 RNA polymerase II transcription factor activity, sequence-specific DNA binding; GO:0046914 transition metal ion binding; GO:0005488 binding; GO:0043167 ion binding; GO:0003676 nucleic acid binding; GO:0001071 nucleic acid binding transcription factor activity; GO:0043169 cation…				IPR001138; IPR007219;	Zn(2)-C6 fungal-type DNA-binding domain; Transcription factor domain, fungi;
A0A1Q3E072	279	3.904	Up	5.96e-05	T	Uncharacterized protein OS=Lentinula edodes OX=5353 GN=LENED_002122 PE=4 SV=1	LENED_002122	0.999994	0.0141	88.495	HRT(1)IESR	3	0.06692	1	0.44	0.411	0.344	1.485	1.575	1.605
A0A1Q3E0A6	19	3.216	Up	0.0058	S	Short-chain dehydrogenase reductase OS=Lentinula edodes OX=5353 GN=LENED_002128 PE=4 SV=1	LENED_002128	0.990997	4.4e-10	102.45	DTYPAIS(0.991)PS(0.009)NDYLSQAGK	3	-3.3834	1	0.524	0.388	0.484	1.489	1.494	1.507	cytoplasm				K15053	CHMP7; charged multivesicular body protein 7	tms04144 Endocytosis - Tremella mesenterica;	IPR016040;	NAD(P)-binding domain;
A0A1Q3E0B3	1160	1.661	Up	0.000276	S	Eukaryotic initiation factor 4f subunit p130 OS=Lentinula edodes OX=5353 GN=LENED_002123 PE=4 SV=1	LENED_002123	0.999999	0.0055	80.787	TSRPPS(1)R	3	0.092069	2	0.711	0.781	0.744	1.21	1.187	1.318	mitochondria			GO:0097159 organic cyclic compound binding; GO:1901363 heterocyclic compound binding; GO:0003723 RNA binding; GO:0005515 protein binding; GO:0005488 binding; GO:0003676 nucleic acid binding;	K03260	EIF4G; translation initiation factor 4G	tms03013 RNA transport - Tremella mesenterica;	IPR022745; IPR003891; IPR016024; IPR003890; IPR016021;	Eukaryotic translation initiation factor 4G1, eIF4E-binding domain; Initiation factor eIF-4 gamma, MA3; Armadillo-type fold; MIF4G-like, type 3; MIF4G-like domain;
A0A1Q3E0G1	111	0.621	Down	0.000162	S	Pdgfa associated protein 1 OS=Lentinula edodes OX=5353 GN=LENED_002279 PE=4 SV=1	LENED_002279	1	1.51e-28	140.74	QAGGGGDDDS(1)DDDS(1)DLINPNHVK	3	-0.16721	3	1.249	1.185	1.321	0.79	0.754	0.787	nucleus							IPR019380;	Casein kinase substrate, phosphoprotein PP28;
A0A1Q3E0G1	107	0.632	Down	1.91e-05	S	Pdgfa associated protein 1 OS=Lentinula edodes OX=5353 GN=LENED_002279 PE=4 SV=1	LENED_002279	1	1.07e-38	157.68	QAGGGGDDDS(1)DDDS(1)DLINPNHVK	3	-0.16721	9	1.269	1.21	1.248	0.803	0.767	0.784	nucleus							IPR019380;	Casein kinase substrate, phosphoprotein PP28;
A0A1Q3E0N7	119	0.518	Down	0.0033	S	Protein OS=Lentinula edodes OX=5353 GN=LENED_002228 PE=4 SV=1	LENED_002228	0.999311	7.2e-07	83.395	KAGES(0.999)HYAPSTPTFSSK	4	-0.0014615	1	1.288	1.407	1.328	0.771	0.56	0.754	cytoplasm
A0A1Q3E0N7	125	0.456	Down	4.31e-06	T	Protein OS=Lentinula edodes OX=5353 GN=LENED_002228 PE=4 SV=1	LENED_002228	0.972092	7.85e-32	164.01	KAGESHY(0.001)APS(0.023)T(0.972)PT(0.004)FSSK	3	-0.26512	5	1.454	1.339	1.406	0.631	0.629	0.655	cytoplasm
A0A1Q3E0N7	97	0.35	Down	0.00378	S	Protein OS=Lentinula edodes OX=5353 GN=LENED_002228 PE=4 SV=1	LENED_002228	0.998032	1.43e-10	124.51	FLS(0.998)VGPFS(0.002)DDR	2	-1.1513	1	1.609	1.533	1.401	0.615	0.365	0.612	cytoplasm
A0A1Q3E0S0	451	1.76	Up	1.33e-06	S	Uncharacterized protein OS=Lentinula edodes OX=5353 GN=LENED_002259 PE=4 SV=1	LENED_002259	0.998978	1.18e-06	126.66	T(0.001)DS(0.999)RPDFAR	3	0.053844	2	0.71	0.718	0.731	1.292	1.268	1.24	nucleus
A0A1Q3E0T0	18	1.629	Up	0.000477	S	High-affinity nicotinic acid transporter OS=Lentinula edodes OX=5353 GN=LENED_002271 PE=4 SV=1	LENED_002271	0.999987	0.002	74.296	ISGDVVGNS(1)K	2	0.39076	1	0.74	0.812	0.718	1.248	1.284	1.166
A0A1Q3E0V3	36	1.702	Up	0.0104	S	Rna binding protein OS=Lentinula edodes OX=5353 GN=LENED_002356 PE=4 SV=1	LENED_002356	0.789502	0.000407	72.583	S(0.209)S(0.79)FT(0.002)AIPNATRPSK	3	0.21766	1	0.719	0.697	0.796	1.218	1.507	1.04
A0A1Q3E102	696	1.667	Up	0.0108	S	Phosphatidylinositol 3-kinase VPS34 OS=Lentinula edodes OX=5353 GN=LENED_002485 PE=3 SV=1	LENED_002485	0.912335	0.0156	57.477	QDQLIS(0.912)S(0.083)S(0.005)R	2	0.2561	1	0.676	0.747	0.814	1.253	1.239	1.238	nucleus			GO:0005515 protein binding; GO:0016301 kinase activity; GO:0003824 catalytic activity; GO:0016740 transferase activity; GO:0005488 binding; GO:0016772 transferase activity, transferring phosphorus-containing groups;	K00914	PIK3C3, VPS34; phosphatidylinositol 3-kinase [EC:2.7.1.137]	tms00562 Inositol phosphate metabolism - Tremella mesenterica; tms01100 Metabolic pathways - Tremella mesenterica; tms04070 Phosphatidylinositol signaling system - Tremella mesenterica; tms04136 Autophagy - other - Tremella mesenterica; tms04138 Autophagy - yeast - Tremella mesenterica; tms04145 Phagosome - Tremella mesenterica;	IPR000403; IPR001263; IPR002420; IPR016024; IPR000008; IPR011009;	Phosphatidylinositol 3-/4-kinase, catalytic domain; Phosphoinositide 3-kinase, accessory (PIK) domain; Phosphatidylinositol 3-kinase, C2 domain; Armadillo-type fold; C2 domain; Protein kinase-like domain;
A0A1Q3E109	910	0.641	Down	0.00244	S	Uncharacterized protein OS=Lentinula edodes OX=5353 GN=LENED_002354 PE=4 SV=1	LENED_002354	0.995134	0.00121	61.444	T(0.005)EKPS(0.995)PIEIPR	2	3.382	2	1.16	1.216	1.327	0.714	0.806	0.853
A0A1Q3E126	160	0.665	Down	0.00822	S	BAR-domain-containing protein OS=Lentinula edodes OX=5353 GN=LENED_002431 PE=4 SV=1	LENED_002431	0.999716	0.00346	65.374	LIDKPS(1)EDPTK	3	0.94344	1	1.081	1.282	1.283	0.714	0.834	0.876	nucleus		GO:0044424 intracellular part; GO:0005623 cell; GO:0044464 cell part; GO:0005622 intracellular; GO:0005737 cytoplasm;	GO:0005515 protein binding; GO:0005488 binding;	K20120	BIN3; bridging integrator 3		IPR027267; IPR004148;	Arfaptin homology (AH) domain/BAR domain; BAR domain;
A0A1Q3E133	727	0.61	Down	0.0462	S	Uncharacterized protein OS=Lentinula edodes OX=5353 GN=LENED_002534 PE=4 SV=1	LENED_002534	0.972979	0.00142	52.227	RLS(0.973)WGS(0.027)IGGAGDLGDLTR	2	-0.43147	1	0.953	1.581	1.24	0.652	0.787	0.864	nucleus
A0A1Q3E133	745	0.662	Down	0.00186	S	Uncharacterized protein OS=Lentinula edodes OX=5353 GN=LENED_002534 PE=4 SV=1	LENED_002534	0.867071	0.0132	68.786	S(0.133)QS(0.867)FGGK	2	0.59456	1	1.159	1.247	1.258	0.845	0.851	0.729	nucleus
A0A1Q3E136	248	0.562	Down	3.67e-05	T	Choline transport protein OS=Lentinula edodes OX=5353 GN=LENED_002443 PE=4 SV=1	LENED_002443	1	0.0378	63.624	EQDT(1)LDR	2	-0.33307	1	1.282	1.26	1.364	0.753	0.72	0.722	plasma membrane	GO:0034220 ion transmembrane transport; GO:0044699 single-organism process; GO:0071702 organic substance transport; GO:0003333 amino acid transmembrane transport; GO:0046942 carboxylic acid transport; GO:0015849 organic acid transport; GO:0098656 anion transmembrane transport; GO:0051234 establishment of localization; GO:0006810 transport; GO:0006820 anion transport; GO:0055085 transmembrane tran…	GO:0016020 membrane;	GO:0005342 organic acid transmembrane transporter activity; GO:0015075 ion transmembrane transporter activity; GO:0022892 substrate-specific transporter activity; GO:0008514 organic anion transmembrane transporter activity; GO:0008509 anion transmembrane transporter activity; GO:0046943 carboxylic acid transmembrane transporter activity; GO:0022891 substrate-specific transmembrane transporter act…				IPR004328;	BRO1 domain;
A0A1Q3E153	1365	0.638	Down	0.000224	S	NAD-binding protein OS=Lentinula edodes OX=5353 GN=LENED_002537 PE=4 SV=1	LENED_002537	0.948586	0.000922	84.173	VEDS(0.949)S(0.051)NPPIK	2	-0.31395	1	1.216	1.258	1.235	0.74	0.833	0.793	nucleus			GO:0003824 catalytic activity; GO:0016491 oxidoreductase activity;				IPR000683; IPR016040;	Oxidoreductase, N-terminal; NAD(P)-binding domain;
A0A1Q3E195	171	0.312	Down	0.000639	S	Lipase from carbohydrate esterase family ce10 OS=Lentinula edodes OX=5353 GN=LENED_002583 PE=4 SV=1	LENED_002583	0.795436	1.93e-43	169.77	IAVGGS(0.164)S(0.795)S(0.041)GGNLAAILALK	2	-2.3598	3	1.582	1.493	1.615	0.477	0.392	0.593	cytoplasm	GO:0008152 metabolic process;		GO:0016787 hydrolase activity; GO:0003824 catalytic activity;				IPR029058; IPR013094;	Alpha/Beta hydrolase fold; Alpha/beta hydrolase fold-3;
A0A1Q3E196	169	0.561	Down	0.000762	S	Diphosphomevalonate decarboxylase OS=Lentinula edodes OX=5353 GN=LENED_002508 PE=3 SV=1	LENED_002508	0.962139	0.0227	57.347	LGS(0.038)GS(0.962)ACR	2	-0.080102	1	1.227	1.389	1.292	0.799	0.669	0.726	mitochondria	GO:0006790 sulfur compound metabolic process; GO:0019287 isopentenyl diphosphate biosynthetic process, mevalonate pathway; GO:0006720 isoprenoid metabolic process; GO:0044711 single-organism biosynthetic process; GO:0035383 thioester metabolic process; GO:0008654 phospholipid biosynthetic process; GO:0044763 single-organism cellular process; GO:0044699 single-organism process; GO:0006732 coenzyme…	GO:0044464 cell part; GO:0005622 intracellular; GO:0005737 cytoplasm; GO:0044424 intracellular part; GO:0005829 cytosol; GO:0005623 cell; GO:0044444 cytoplasmic part;	GO:0005524 ATP binding; GO:1901265 nucleoside phosphate binding; GO:0001882 nucleoside binding; GO:0043167 ion binding; GO:0016829 lyase activity; GO:0000166 nucleotide binding; GO:0097159 organic cyclic compound binding; GO:1901363 heterocyclic compound binding; GO:0032549 ribonucleoside binding; GO:0097367 carbohydrate derivative binding; GO:0003824 catalytic activity; GO:0032553 ribonucleotide…	K01597	MVD, mvaD; diphosphomevalonate decarboxylase [EC:4.1.1.33]	tms00900 Terpenoid backbone biosynthesis - Tremella mesenterica; tms01100 Metabolic pathways - Tremella mesenterica; tms01110 Biosynthesis of secondary metabolites - Tremella mesenterica; tms01130 Biosynthesis of antibiotics - Tremella mesenterica;	IPR020568; IPR006204; IPR014721; IPR013750;	Ribosomal protein S5 domain 2-type fold; GHMP kinase N-terminal domain; Ribosomal protein S5 domain 2-type fold, subgroup; GHMP kinase, C-terminal domain;
A0A1Q3E1B1	1413	1.776	Up	5.73e-05	S	Sin component scaffold protein cdc11 OS=Lentinula edodes OX=5353 GN=LENED_002604 PE=4 SV=1	LENED_002604	0.997146	0.000878	103.55	S(0.997)FS(0.003)AGIK	2	0.38897	3	0.718	0.726	0.7	1.223	1.345	1.239	nucleus	GO:0050794 regulation of cellular process; GO:0010468 regulation of gene expression; GO:0006355 regulation of transcription, DNA-templated; GO:0031326 regulation of cellular biosynthetic process; GO:0080090 regulation of primary metabolic process; GO:0060255 regulation of macromolecule metabolic process; GO:0019219 regulation of nucleobase-containing compound metabolic process; GO:0010556 regulat…		GO:0097159 organic cyclic compound binding; GO:1901363 heterocyclic compound binding; GO:0003677 DNA binding; GO:0005515 protein binding; GO:0005488 binding; GO:0003676 nucleic acid binding;	K20237	NUD1; protein NUD1		IPR001356; IPR009057; IPR008422; IPR032675;	Homeobox domain; Homeobox domain-like; Homeobox KN domain; Leucine-rich repeat domain, L domain-like;
A0A1Q3E1B3	1499	1.676	Up	0.00126	S	Jumonji superfamily protein OS=Lentinula edodes OX=5353 GN=LENED_002349 PE=4 SV=1	LENED_002349	0.999976	3.06e-07	142.39	LMS(1)PVDQSPR	2	8.055e-05	1	0.728	0.806	0.686	1.144	1.249	1.327	nucleus	GO:0044699 single-organism process; GO:0008152 metabolic process; GO:0055114 oxidation-reduction process; GO:0044710 single-organism metabolic process;		GO:0003677 DNA binding; GO:0043167 ion binding; GO:0016705 oxidoreductase activity, acting on paired donors, with incorporation or reduction of molecular oxygen; GO:0005515 protein binding; GO:0016706 oxidoreductase activity, acting on paired donors, with incorporation or reduction of molecular oxygen, 2-oxoglutarate as one donor, and incorporation of one atom each of oxygen into both donors; GO:…	K11446	KDM5, JARID1; histone demethylase JARID1 [EC:1.14.11.-]		IPR013637; IPR003347; IPR004198; IPR001965; IPR013083; IPR011011; IPR019787; IPR001606;	Lysine-specific demethylase-like domain; JmjC domain; Zinc finger, C5HC2-type; Zinc finger, PHD-type; Zinc finger, RING/FYVE/PHD-type; Zinc finger, FYVE/PHD-type; Zinc finger, PHD-finger; ARID DNA-binding domain;
A0A1Q3E1B3	1575	1.506	Up	0.00108	S	Jumonji superfamily protein OS=Lentinula edodes OX=5353 GN=LENED_002349 PE=4 SV=1	LENED_002349	0.941108	0.0034	76.416	HT(0.059)S(0.941)PLIER	2	-1.3579	2	0.833	0.779	0.768	1.119	1.289	1.176	nucleus	GO:0044699 single-organism process; GO:0008152 metabolic process; GO:0055114 oxidation-reduction process; GO:0044710 single-organism metabolic process;		GO:0003677 DNA binding; GO:0043167 ion binding; GO:0016705 oxidoreductase activity, acting on paired donors, with incorporation or reduction of molecular oxygen; GO:0005515 protein binding; GO:0016706 oxidoreductase activity, acting on paired donors, with incorporation or reduction of molecular oxygen, 2-oxoglutarate as one donor, and incorporation of one atom each of oxygen into both donors; GO:…	K11446	KDM5, JARID1; histone demethylase JARID1 [EC:1.14.11.-]		IPR013637; IPR003347; IPR004198; IPR001965; IPR013083; IPR011011; IPR019787; IPR001606;	Lysine-specific demethylase-like domain; JmjC domain; Zinc finger, C5HC2-type; Zinc finger, PHD-type; Zinc finger, RING/FYVE/PHD-type; Zinc finger, FYVE/PHD-type; Zinc finger, PHD-finger; ARID DNA-binding domain;
A0A1Q3E1B8	26	0.566	Down	0.000419	S	Uba ts-n domain protein OS=Lentinula edodes OX=5353 GN=LENED_002613 PE=4 SV=1	LENED_002613	0.93827	1.96e-24	178.14	LGS(0.938)LS(0.057)S(0.004)QS(0.001)NPPYPR	2	-1.7294	2	1.217	1.273	1.403	0.703	0.721	0.781	nucleus			GO:0005515 protein binding; GO:0005488 binding;				IPR015940; IPR011990; IPR001623; IPR009060;	Ubiquitin-associated domain; Tetratricopeptide-like helical domain; DnaJ domain; UBA-like;
A0A1Q3E1F5	260	3.923	Up	2e-05	S	Anaphase-promoting complex subunit 2 OS=Lentinula edodes OX=5353 GN=LENED_002635 PE=3 SV=1	LENED_002635	1	0.00739	72.243	RPS(1)FVGR	3	-0.040866	2	0.436	0.398	0.358	1.568	1.516	1.592	plasma membrane	GO:0043632 modification-dependent macromolecule catabolic process; GO:0044265 cellular macromolecule catabolic process; GO:0051603 proteolysis involved in cellular protein catabolic process; GO:0044257 cellular protein catabolic process; GO:0019941 modification-dependent protein catabolic process; GO:0044267 cellular protein metabolic process; GO:0006511 ubiquitin-dependent protein catabolic proc…	GO:0031224 intrinsic component of membrane; GO:0016020 membrane; GO:0016021 integral component of membrane; GO:0044425 membrane part;	GO:0031625 ubiquitin protein ligase binding; GO:0003824 catalytic activity; GO:0005488 binding; GO:0022892 substrate-specific transporter activity; GO:0005515 protein binding; GO:0016787 hydrolase activity; GO:0044389 ubiquitin-like protein ligase binding; GO:0019899 enzyme binding; GO:0022891 substrate-specific transmembrane transporter activity; GO:0022857 transmembrane transporter activity; GO…	K03349	APC2; anaphase-promoting complex subunit 2	tms04111 Cell cycle - yeast - Tremella mesenterica; tms04113 Meiosis - yeast - Tremella mesenterica; tms04120 Ubiquitin mediated proteolysis - Tremella mesenterica;	IPR011991; IPR016158; IPR020846; IPR014786; IPR001373; IPR023198; IPR023214;	Winged helix-turn-helix DNA-binding domain; Cullin homology; Major facilitator superfamily domain; Anaphase-promoting complex subunit 2, C-terminal; Cullin, N-terminal; Phosphoglycolate phosphatase, domain 2; HAD-like domain;
A0A1Q3E1H7	1011	1.561	Up	0.0006	S	MFS general substrate transporter OS=Lentinula edodes OX=5353 GN=LENED_002641 PE=4 SV=1	LENED_002641	1	3.91e-59	195.86	SLDGAGDDADS(1)QHANS(1)NEDLRK	4	-1.4417	4	0.84	0.759	0.731	1.256	1.2	1.181
A0A1Q3E1H7	1099	1.545	Up	0.00142	S	MFS general substrate transporter OS=Lentinula edodes OX=5353 GN=LENED_002641 PE=4 SV=1	LENED_002641	0.992878	4.62e-05	112.59	RAS(0.993)S(0.007)IYER	3	-0.2642	2	0.784	0.811	0.755	1.331	1.18	1.12
A0A1Q3E1K6	738	0.624	Down	8.4e-05	S	Cytoplasmic protein OS=Lentinula edodes OX=5353 GN=LENED_002690 PE=4 SV=1	LENED_002690	0.955672	5.42e-32	162.81	SSASTDTS(0.044)S(0.956)GSSSPAR	2	0.098301	3	1.284	1.189	1.27	0.754	0.799	0.782	nucleus
A0A1Q3E1M6	531	0.639	Down	0.0227	S	YTH domain-containing protein 1 OS=Lentinula edodes OX=5353 GN=LENED_002636 PE=4 SV=1	LENED_002636	1	3.11e-07	130.21	LNS(1)VEEVEER	2	-0.1676	1	1.224	1.228	1.26	0.773	0.894	0.706	nucleus			GO:0097159 organic cyclic compound binding; GO:1901363 heterocyclic compound binding; GO:0003723 RNA binding; GO:1901265 nucleoside phosphate binding; GO:0005488 binding; GO:0003676 nucleic acid binding; GO:0000166 nucleotide binding; GO:0036094 small molecule binding;				IPR000504; IPR007275; IPR012677;	RNA recognition motif domain; YTH domain; Nucleotide-binding alpha-beta plait domain;
A0A1Q3E1M6	515	0.586	Down	0.00232	S	YTH domain-containing protein 1 OS=Lentinula edodes OX=5353 GN=LENED_002636 PE=4 SV=1	LENED_002636	0.950549	7.13e-16	133.78	S(0.012)ES(0.951)S(0.037)GNRLDEDLSR	3	0.34771	2	1.228	1.224	1.399	0.85	0.69	0.717	nucleus			GO:0097159 organic cyclic compound binding; GO:1901363 heterocyclic compound binding; GO:0003723 RNA binding; GO:1901265 nucleoside phosphate binding; GO:0005488 binding; GO:0003676 nucleic acid binding; GO:0000166 nucleotide binding; GO:0036094 small molecule binding;				IPR000504; IPR007275; IPR012677;	RNA recognition motif domain; YTH domain; Nucleotide-binding alpha-beta plait domain;
A0A1Q3E1P8	646	1.697	Up	0.0036	S	Uncharacterized protein OS=Lentinula edodes OX=5353 GN=LENED_002730 PE=4 SV=1	LENED_002730	0.992292	0.00463	76.332	S(0.992)VAIS(0.008)VPR	2	-0.45208	1	0.773	0.799	0.639	1.304	1.322	1.125
A0A1Q3E1S4	101	0.642	Down	0.00332	S	Otu-like cysteine OS=Lentinula edodes OX=5353 GN=LENED_002789 PE=4 SV=1	LENED_002789	0.991378	4.53e-05	102.97	AT(0.001)S(0.991)IPT(0.007)PSSK	2	0.24336	3	1.25	1.144	1.31	0.758	0.887	0.732	nucleus			GO:0046872 metal ion binding; GO:0043169 cation binding; GO:0005488 binding; GO:0043167 ion binding;	K13719	OTU1, YOD1; ubiquitin thioesterase OTU1 [EC:3.1.2.-]	tms04141 Protein processing in endoplasmic reticulum - Tremella mesenterica;	IPR003323; IPR007087;	OTU domain; Zinc finger, C2H2;
A0A1Q3E1W2	267	3.007	Up	0.000117	T	p-loop containing nucleoside triphosphate hydrolase protein OS=Lentinula edodes OX=5353 GN=LENED_002736 PE=4 SV=1	LENED_002736	0.998576	2.99e-16	157.84	AQT(0.999)IPS(0.001)DSETFYK	3	-0.57312	3	0.559	0.465	0.447	1.473	1.54	1.41	nucleus			GO:0005524 ATP binding; GO:1901265 nucleoside phosphate binding; GO:0001882 nucleoside binding; GO:0043167 ion binding; GO:0016817 hydrolase activity, acting on acid anhydrides; GO:0016787 hydrolase activity; GO:0000166 nucleotide binding; GO:0017111 nucleoside-triphosphatase activity; GO:0016887 ATPase activity; GO:0097159 organic cyclic compound binding; GO:1901363 heterocyclic compound binding…	K12608	CAF16; CCR4-NOT complex subunit CAF16	tms03018 RNA degradation - Tremella mesenterica;	IPR003439; IPR027417;	ABC transporter-like; P-loop containing nucleoside triphosphate hydrolase;
A0A1Q3E1W2	270	2.553	Up	0.000676	S	p-loop containing nucleoside triphosphate hydrolase protein OS=Lentinula edodes OX=5353 GN=LENED_002736 PE=4 SV=1	LENED_002736	0.950417	7.99e-09	116.06	AQT(0.038)IPS(0.95)DS(0.008)ET(0.001)FY(0.003)K	2	-1.0247	2	0.518	0.495	0.657	1.5	1.467	1.297	nucleus			GO:0005524 ATP binding; GO:1901265 nucleoside phosphate binding; GO:0001882 nucleoside binding; GO:0043167 ion binding; GO:0016817 hydrolase activity, acting on acid anhydrides; GO:0016787 hydrolase activity; GO:0000166 nucleotide binding; GO:0017111 nucleoside-triphosphatase activity; GO:0016887 ATPase activity; GO:0097159 organic cyclic compound binding; GO:1901363 heterocyclic compound binding…	K12608	CAF16; CCR4-NOT complex subunit CAF16	tms03018 RNA degradation - Tremella mesenterica;	IPR003439; IPR027417;	ABC transporter-like; P-loop containing nucleoside triphosphate hydrolase;
A0A1Q3E1Y0	225	1.75	Up	0.0207	S	R3h domain OS=Lentinula edodes OX=5353 GN=LENED_002842 PE=4 SV=1	LENED_002842	0.950607	1.29e-80	190.77	VKPQSHTGSVTGEDADS(0.049)S(0.951)DIEPSEAGSVGGR	3	0.31713	1	0.928	0.618	0.605	1.094	1.296	1.375	nucleus			GO:0097159 organic cyclic compound binding; GO:1901363 heterocyclic compound binding; GO:0005488 binding; GO:0003676 nucleic acid binding;				IPR024771; IPR001374;	SUZ domain; R3H domain;
A0A1Q3E1Y2	120	0.546	Down	0.00036	S	Ribosomal protein L23a OS=Lentinula edodes OX=5353 GN=LENED_002619 PE=3 SV=1	LENED_002619	1	0.0156	59.198	KS(1)VPHVPR	3	0.039994	1	1.213	1.297	1.444	0.709	0.745	0.704	nucleus	GO:0006518 peptide metabolic process; GO:0043043 peptide biosynthetic process; GO:0044267 cellular protein metabolic process; GO:0006807 nitrogen compound metabolic process; GO:0009058 biosynthetic process; GO:0043603 cellular amide metabolic process; GO:0044238 primary metabolic process; GO:1901566 organonitrogen compound biosynthetic process; GO:1901576 organic substance biosynthetic process; G…	GO:0005840 ribosome; GO:0043226 organelle; GO:0043229 intracellular organelle; GO:0043232 intracellular non-membrane-bounded organelle; GO:0044464 cell part; GO:0005622 intracellular; GO:0005737 cytoplasm; GO:0032991 macromolecular complex; GO:0044424 intracellular part; GO:1990904 ribonucleoprotein complex; GO:0005623 cell; GO:0030529 intracellular ribonucleoprotein complex; GO:0044444 cytoplasm…	GO:0097159 organic cyclic compound binding; GO:1901363 heterocyclic compound binding; GO:1901265 nucleoside phosphate binding; GO:0005488 binding; GO:0000166 nucleotide binding; GO:0005198 structural molecule activity; GO:0003735 structural constituent of ribosome; GO:0036094 small molecule binding;	K02893	RP-L23Ae, RPL23A; large subunit ribosomal protein L23Ae	tms03010 Ribosome - Tremella mesenterica;	IPR012678; IPR005633; IPR012677;	Ribosomal protein L23/L15e core domain; Ribosomal protein L23/L25, N-terminal; Nucleotide-binding alpha-beta plait domain;
A0A1Q3E288	79	1.624	Up	0.0141	S	Uncharacterized protein OS=Lentinula edodes OX=5353 GN=LENED_002945 PE=4 SV=1	LENED_002945	0.84686	6.25e-08	117.63	HT(0.153)S(0.847)FVDDDEIK	2	-1.1982	2	0.825	0.795	0.641	1.032	1.378	1.262	cytoplasm,nucleus
A0A1Q3E299	202	0.589	Down	0.000356	S	Aldo keto reductase OS=Lentinula edodes OX=5353 GN=LENED_002968 PE=4 SV=1	LENED_002968	0.96375	4.82e-21	138.66	SIVIES(0.001)Y(0.035)GGLS(0.964)PIVR	3	0.92794	1	1.227	1.278	1.324	0.696	0.758	0.803	cytoplasm	GO:0044699 single-organism process; GO:0008152 metabolic process; GO:0055114 oxidation-reduction process; GO:0044710 single-organism metabolic process;		GO:0003824 catalytic activity; GO:0016491 oxidoreductase activity;				IPR023210;	NADP-dependent oxidoreductase domain;
A0A1Q3E2D7	1169	0.57	Down	2.46e-05	S	Transmembrane protein OS=Lentinula edodes OX=5353 GN=LENED_002984 PE=4 SV=1	LENED_002984	0.763151	8.76e-11	142.95	KNT(0.277)S(0.763)T(0.893)FS(0.062)T(0.005)AGR	3	0.11923	3	1.236	1.333	1.313	0.732	0.724	0.756	cytoplasm			GO:0005515 protein binding; GO:0005488 binding;				IPR000008;	C2 domain;
A0A1Q3E2D7	1168	0.59	Down	1.86e-05	T	Transmembrane protein OS=Lentinula edodes OX=5353 GN=LENED_002984 PE=4 SV=1	LENED_002984	0.969438	6.1e-07	109.16	KNT(0.969)S(0.266)T(0.75)FS(0.013)T(0.002)AGR	2	-0.86543	5	1.274	1.242	1.316	0.745	0.74	0.774	cytoplasm			GO:0005515 protein binding; GO:0005488 binding;				IPR000008;	C2 domain;
A0A1Q3E2D7	1136	2.292	Up	0.000643	T	Transmembrane protein OS=Lentinula edodes OX=5353 GN=LENED_002984 PE=4 SV=1	LENED_002984	0.845092	0.0256	62.463	T(0.845)LT(0.154)LT(0.001)S(0.001)HK	2	-0.40314	1	0.631	0.611	0.557	1.506	1.174	1.444	cytoplasm			GO:0005515 protein binding; GO:0005488 binding;				IPR000008;	C2 domain;
A0A1Q3E2L0	486	2.058	Up	0.00014	S	Uncharacterized protein OS=Lentinula edodes OX=5353 GN=LENED_003087 PE=4 SV=1	LENED_003087	1	3.89e-55	241.79	EALDEDES(1)EDEEDVR	3	-0.10032	5	0.642	0.676	0.624	1.417	1.22	1.359	cytoplasm		GO:0016020 membrane;	GO:1901265 nucleoside phosphate binding; GO:0001882 nucleoside binding; GO:0043167 ion binding; GO:0000166 nucleotide binding; GO:0097159 organic cyclic compound binding; GO:1901363 heterocyclic compound binding; GO:0032549 ribonucleoside binding; GO:0097367 carbohydrate derivative binding; GO:0032553 ribonucleotide binding; GO:0005488 binding; GO:0032550 purine ribonucleoside binding; GO:0043168…	K15176	CTR9; RNA polymerase-associated protein CTR9		IPR027417; IPR030385;	P-loop containing nucleoside triphosphate hydrolase; IRG-type guanine nucleotide-binding (G) domain;
A0A1Q3E2L3	52	2.047	Up	4.49e-05	T	Iron permease FTR1 OS=Lentinula edodes OX=5353 GN=LENED_003085 PE=4 SV=1	LENED_003085	0.996648	1.17e-07	180.61	TVTS(0.002)T(0.997)T(0.001)DESK	2	0.10767	1	0.619	0.638	0.691	1.349	1.276	1.363	plasma membrane	GO:0034755 iron ion transmembrane transport; GO:0098655 cation transmembrane transport; GO:0034220 ion transmembrane transport; GO:0098660 inorganic ion transmembrane transport; GO:0030001 metal ion transport; GO:0006826 iron ion transport; GO:0051234 establishment of localization; GO:0006827 high-affinity iron ion transmembrane transport; GO:0006810 transport; GO:0000041 transition metal ion tra…	GO:0016020 membrane; GO:0031226 intrinsic component of plasma membrane; GO:0071944 cell periphery; GO:0098796 membrane protein complex; GO:0098797 plasma membrane protein complex; GO:0032991 macromolecular complex; GO:0031224 intrinsic component of membrane; GO:0005887 integral component of plasma membrane; GO:0005623 cell; GO:1902495 transmembrane transporter complex; GO:0016021 integral compone…	GO:0046873 metal ion transmembrane transporter activity; GO:0015075 ion transmembrane transporter activity; GO:0005381 iron ion transmembrane transporter activity; GO:0022892 substrate-specific transporter activity; GO:0046915 transition metal ion transmembrane transporter activity; GO:0022890 inorganic cation transmembrane transporter activity; GO:0008324 cation transmembrane transporter activit…	K07243	FTR, FTH1, efeU; high-affinity iron transporter
A0A1Q3E2L3	382	1.971	Up	0.00102	S	Iron permease FTR1 OS=Lentinula edodes OX=5353 GN=LENED_003085 PE=4 SV=1	LENED_003085	0.967669	1.08e-33	213.02	AASRPIDGSSGS(0.026)S(0.968)T(0.006)DEK	3	-0.11562	6	0.668	0.664	0.667	1.349	1.258	1.334	plasma membrane	GO:0034755 iron ion transmembrane transport; GO:0098655 cation transmembrane transport; GO:0034220 ion transmembrane transport; GO:0098660 inorganic ion transmembrane transport; GO:0030001 metal ion transport; GO:0006826 iron ion transport; GO:0051234 establishment of localization; GO:0006827 high-affinity iron ion transmembrane transport; GO:0006810 transport; GO:0000041 transition metal ion tra…	GO:0016020 membrane; GO:0031226 intrinsic component of plasma membrane; GO:0071944 cell periphery; GO:0098796 membrane protein complex; GO:0098797 plasma membrane protein complex; GO:0032991 macromolecular complex; GO:0031224 intrinsic component of membrane; GO:0005887 integral component of plasma membrane; GO:0005623 cell; GO:1902495 transmembrane transporter complex; GO:0016021 integral compone…	GO:0046873 metal ion transmembrane transporter activity; GO:0015075 ion transmembrane transporter activity; GO:0005381 iron ion transmembrane transporter activity; GO:0022892 substrate-specific transporter activity; GO:0046915 transition metal ion transmembrane transporter activity; GO:0022890 inorganic cation transmembrane transporter activity; GO:0008324 cation transmembrane transporter activit…	K07243	FTR, FTH1, efeU; high-affinity iron transporter
A0A1Q3E2L3	383	1.625	Up	0.000376	T	Iron permease FTR1 OS=Lentinula edodes OX=5353 GN=LENED_003085 PE=4 SV=1	LENED_003085	0.774753	2.11e-10	107.56	AASRPIDGS(0.008)S(0.037)GS(0.936)S(0.244)T(0.775)DEK	3	-0.62959	1	0.792	0.704	0.771	1.168	1.246	1.27	plasma membrane	GO:0034755 iron ion transmembrane transport; GO:0098655 cation transmembrane transport; GO:0034220 ion transmembrane transport; GO:0098660 inorganic ion transmembrane transport; GO:0030001 metal ion transport; GO:0006826 iron ion transport; GO:0051234 establishment of localization; GO:0006827 high-affinity iron ion transmembrane transport; GO:0006810 transport; GO:0000041 transition metal ion tra…	GO:0016020 membrane; GO:0031226 intrinsic component of plasma membrane; GO:0071944 cell periphery; GO:0098796 membrane protein complex; GO:0098797 plasma membrane protein complex; GO:0032991 macromolecular complex; GO:0031224 intrinsic component of membrane; GO:0005887 integral component of plasma membrane; GO:0005623 cell; GO:1902495 transmembrane transporter complex; GO:0016021 integral compone…	GO:0046873 metal ion transmembrane transporter activity; GO:0015075 ion transmembrane transporter activity; GO:0005381 iron ion transmembrane transporter activity; GO:0022892 substrate-specific transporter activity; GO:0046915 transition metal ion transmembrane transporter activity; GO:0022890 inorganic cation transmembrane transporter activity; GO:0008324 cation transmembrane transporter activit…	K07243	FTR, FTH1, efeU; high-affinity iron transporter
A0A1Q3E2L3	381	1.532	Up	9.63e-05	S	Iron permease FTR1 OS=Lentinula edodes OX=5353 GN=LENED_003085 PE=4 SV=1	LENED_003085	0.996186	2.11e-10	120.77	AAS(0.001)RPIDGS(0.944)S(0.059)GS(0.996)S(0.957)T(0.044)DEK	3	0.18078	4	0.79	0.776	0.786	1.154	1.188	1.262	plasma membrane	GO:0034755 iron ion transmembrane transport; GO:0098655 cation transmembrane transport; GO:0034220 ion transmembrane transport; GO:0098660 inorganic ion transmembrane transport; GO:0030001 metal ion transport; GO:0006826 iron ion transport; GO:0051234 establishment of localization; GO:0006827 high-affinity iron ion transmembrane transport; GO:0006810 transport; GO:0000041 transition metal ion tra…	GO:0016020 membrane; GO:0031226 intrinsic component of plasma membrane; GO:0071944 cell periphery; GO:0098796 membrane protein complex; GO:0098797 plasma membrane protein complex; GO:0032991 macromolecular complex; GO:0031224 intrinsic component of membrane; GO:0005887 integral component of plasma membrane; GO:0005623 cell; GO:1902495 transmembrane transporter complex; GO:0016021 integral compone…	GO:0046873 metal ion transmembrane transporter activity; GO:0015075 ion transmembrane transporter activity; GO:0005381 iron ion transmembrane transporter activity; GO:0022892 substrate-specific transporter activity; GO:0046915 transition metal ion transmembrane transporter activity; GO:0022890 inorganic cation transmembrane transporter activity; GO:0008324 cation transmembrane transporter activit…	K07243	FTR, FTH1, efeU; high-affinity iron transporter
A0A1Q3E2L3	378	1.506	Up	0.000804	S	Iron permease FTR1 OS=Lentinula edodes OX=5353 GN=LENED_003085 PE=4 SV=1	LENED_003085	0.943619	1.58e-05	76.889	AAS(0.001)RPIDGS(0.944)S(0.059)GS(0.996)S(0.957)T(0.044)DEK	3	0.18078	2	0.779	0.862	0.741	1.214	1.181	1.193	plasma membrane	GO:0034755 iron ion transmembrane transport; GO:0098655 cation transmembrane transport; GO:0034220 ion transmembrane transport; GO:0098660 inorganic ion transmembrane transport; GO:0030001 metal ion transport; GO:0006826 iron ion transport; GO:0051234 establishment of localization; GO:0006827 high-affinity iron ion transmembrane transport; GO:0006810 transport; GO:0000041 transition metal ion tra…	GO:0016020 membrane; GO:0031226 intrinsic component of plasma membrane; GO:0071944 cell periphery; GO:0098796 membrane protein complex; GO:0098797 plasma membrane protein complex; GO:0032991 macromolecular complex; GO:0031224 intrinsic component of membrane; GO:0005887 integral component of plasma membrane; GO:0005623 cell; GO:1902495 transmembrane transporter complex; GO:0016021 integral compone…	GO:0046873 metal ion transmembrane transporter activity; GO:0015075 ion transmembrane transporter activity; GO:0005381 iron ion transmembrane transporter activity; GO:0022892 substrate-specific transporter activity; GO:0046915 transition metal ion transmembrane transporter activity; GO:0022890 inorganic cation transmembrane transporter activity; GO:0008324 cation transmembrane transporter activit…	K07243	FTR, FTH1, efeU; high-affinity iron transporter
A0A1Q3E2L3	48	1.671	Up	0.000884	T	Iron permease FTR1 OS=Lentinula edodes OX=5353 GN=LENED_003085 PE=4 SV=1	LENED_003085	0.997845	1.26e-15	113.54	FT(0.002)QERT(0.998)VTSTTDESK	3	0.09982	1	0.7	0.761	0.766	1.121	1.285	1.315	plasma membrane	GO:0034755 iron ion transmembrane transport; GO:0098655 cation transmembrane transport; GO:0034220 ion transmembrane transport; GO:0098660 inorganic ion transmembrane transport; GO:0030001 metal ion transport; GO:0006826 iron ion transport; GO:0051234 establishment of localization; GO:0006827 high-affinity iron ion transmembrane transport; GO:0006810 transport; GO:0000041 transition metal ion tra…	GO:0016020 membrane; GO:0031226 intrinsic component of plasma membrane; GO:0071944 cell periphery; GO:0098796 membrane protein complex; GO:0098797 plasma membrane protein complex; GO:0032991 macromolecular complex; GO:0031224 intrinsic component of membrane; GO:0005887 integral component of plasma membrane; GO:0005623 cell; GO:1902495 transmembrane transporter complex; GO:0016021 integral compone…	GO:0046873 metal ion transmembrane transporter activity; GO:0015075 ion transmembrane transporter activity; GO:0005381 iron ion transmembrane transporter activity; GO:0022892 substrate-specific transporter activity; GO:0046915 transition metal ion transmembrane transporter activity; GO:0022890 inorganic cation transmembrane transporter activity; GO:0008324 cation transmembrane transporter activit…	K07243	FTR, FTH1, efeU; high-affinity iron transporter
A0A1Q3E2M1	110	0.656	Down	0.0148	T	Dienelactone hydrolase OS=Lentinula edodes OX=5353 GN=LENED_003000 PE=4 SV=1	LENED_003000	0.977709	1.24e-12	120.63	QALQNFFAT(0.022)T(0.978)ANPPK	3	0.29069	1	1.008	1.293	1.383	0.85	0.8	0.767	cytoplasm			GO:0016787 hydrolase activity; GO:0003824 catalytic activity;				IPR029058; IPR002925;	Alpha/Beta hydrolase fold; Dienelactone hydrolase;
A0A1Q3E2P5	297	1.931	Up	0.000104	S	Mannitol-1-phosphate 5-dehydrogenase OS=Lentinula edodes OX=5353 GN=LENED_003116 PE=3 SV=1	LENED_003116	1	0.00036	90.434	RFS(1)NHNLK	3	-0.057528	2	0.703	0.697	0.629	1.338	1.337	1.243	cytoplasm	GO:0019594 mannitol metabolic process; GO:0019400 alditol metabolic process; GO:1901615 organic hydroxy compound metabolic process; GO:0055114 oxidation-reduction process; GO:0006066 alcohol metabolic process; GO:0044281 small molecule metabolic process; GO:0044763 single-organism cellular process; GO:0044699 single-organism process; GO:0006059 hexitol metabolic process; GO:0044238 primary metabo…		GO:0016614 oxidoreductase activity, acting on CH-OH group of donors; GO:0016616 oxidoreductase activity, acting on the CH-OH group of donors, NAD or NADP as acceptor; GO:0003824 catalytic activity; GO:0005488 binding; GO:0008926 mannitol-1-phosphate 5-dehydrogenase activity; GO:0048037 cofactor binding; GO:0050662 coenzyme binding; GO:0016491 oxidoreductase activity;	K14772	UTP20; U3 small nucleolar RNA-associated protein 20		IPR008927; IPR013328; IPR013118; IPR013131; IPR016040;	6-phosphogluconate dehydrogenase C-terminal domain-like; 6-phosphogluconate dehydrogenase, domain 2; Mannitol dehydrogenase, C-terminal; Mannitol dehydrogenase, N-terminal; NAD(P)-binding domain;
A0A1Q3E2R7	506	0.597	Down	0.0207	S	"Alpha-1,4 glucan phosphorylase OS=Lentinula edodes OX=5353 GN=LENED_002987 PE=3 SV=1"	LENED_002987	1	0.000262	89.43	DFVEFEGLS(1)K	3	0.2844	1	1.458	1.069	1.274	0.782	0.609	0.877	nucleus	GO:0008152 metabolic process; GO:0005975 carbohydrate metabolic process; GO:0044238 primary metabolic process; GO:0071704 organic substance metabolic process;		GO:0097159 organic cyclic compound binding; GO:1901363 heterocyclic compound binding; GO:0016758 transferase activity, transferring hexosyl groups; GO:0003824 catalytic activity; GO:0005488 binding; GO:0043167 ion binding; GO:0004645 phosphorylase activity; GO:0043168 anion binding; GO:0016757 transferase activity, transferring glycosyl groups; GO:0048037 cofactor binding; GO:0016740 transferase …	K00688	PYG, glgP; glycogen phosphorylase [EC:2.4.1.1]	tms00500 Starch and sucrose metabolism - Tremella mesenterica; tms01100 Metabolic pathways - Tremella mesenterica; tms01110 Biosynthesis of secondary metabolites - Tremella mesenterica;
A0A1Q3E2S8	15	1.983	Up	5.69e-05	S	Uncharacterized protein OS=Lentinula edodes OX=5353 GN=LENED_003159 PE=4 SV=1	LENED_003159	1	0.00186	86.898	ALVLES(1)PK	2	-0.014402	2	0.647	0.698	0.645	1.341	1.245	1.36	cytoplasm	GO:0044699 single-organism process; GO:0008152 metabolic process; GO:0055114 oxidation-reduction process; GO:0044710 single-organism metabolic process;		GO:0003824 catalytic activity; GO:0016491 oxidoreductase activity;				IPR011032; IPR020843; IPR016040; IPR013154; IPR013149;	GroES-like; Polyketide synthase, enoylreductase domain; NAD(P)-binding domain; Alcohol dehydrogenase, N-terminal; Alcohol dehydrogenase, C-terminal;
A0A1Q3E2X1	176	0.621	Down	0.000701	Y	Syntaxin-like t-snare protein tlg2 OS=Lentinula edodes OX=5353 GN=LENED_003185 PE=3 SV=1	LENED_003185	1	0.0475	44.318	QRVY(1)MEK	3	-3.2801	1	1.314	1.141	1.294	0.771	0.749	0.81	nucleus	GO:0045184 establishment of protein localization; GO:0006810 transport; GO:0046907 intracellular transport; GO:0070727 cellular macromolecule localization; GO:0051649 establishment of localization in cell; GO:0016192 vesicle-mediated transport; GO:0006886 intracellular protein transport; GO:0071702 organic substance transport; GO:0008104 protein localization; GO:0033036 macromolecule localization…	GO:0016020 membrane;	GO:0005484 SNAP receptor activity; GO:0005515 protein binding; GO:0005488 binding;	K08489	STX16; syntaxin 16	tms04130 SNARE interactions in vesicular transport - Tremella mesenterica;	IPR000727; IPR010989;	Target SNARE coiled-coil homology domain; SNARE;
A0A1Q3E317	39	0.603	Down	0.00216	S	Pab1 binding protein OS=Lentinula edodes OX=5353 GN=LENED_003256 PE=4 SV=1	LENED_003256	0.991439	6.12e-31	142.72	ASPTFSPT(0.001)S(0.006)NS(0.991)PRPNQGS(0.001)FSSVVQPTTNR	3	0.16475	3	1.176	1.326	1.305	0.816	0.806	0.674	mitochondria							IPR009604;	LsmAD domain;
A0A1Q3E326	588	0.554	Down	1.66e-05	S	Protein phosphatase 2c OS=Lentinula edodes OX=5353 GN=LENED_003163 PE=3 SV=1	LENED_003163	1	0.00367	74.962	S(1)LS(1)DPIKK	2	-0.54554	3	1.284	1.288	1.355	0.746	0.721	0.71	extracellular			GO:0043169 cation binding; GO:0003824 catalytic activity; GO:0005488 binding; GO:0043167 ion binding;	K19704	PTC1; protein phosphatase PTC1 [EC:3.1.3.16]	tms04011 MAPK signaling pathway - yeast - Tremella mesenterica;	IPR001932;	PPM-type phosphatase domain;
A0A1Q3E326	402	0.5	Down	2.43e-05	T	Protein phosphatase 2c OS=Lentinula edodes OX=5353 GN=LENED_003163 PE=3 SV=1	LENED_003163	0.83367	7.28e-32	168.86	S(0.252)KS(0.724)IT(0.834)T(0.19)ADLDTYGILNR	3	-0.36154	2	1.341	1.348	1.379	0.639	0.686	0.711	extracellular			GO:0043169 cation binding; GO:0003824 catalytic activity; GO:0005488 binding; GO:0043167 ion binding;	K19704	PTC1; protein phosphatase PTC1 [EC:3.1.3.16]	tms04011 MAPK signaling pathway - yeast - Tremella mesenterica;	IPR001932;	PPM-type phosphatase domain;
A0A1Q3E326	586	0.51	Down	4.38e-05	S	Protein phosphatase 2c OS=Lentinula edodes OX=5353 GN=LENED_003163 PE=3 SV=1	LENED_003163	1	0.000102	120.06	S(1)LS(1)DPIKK	2	-0.54554	8	1.311	1.398	1.336	0.703	0.646	0.712	extracellular			GO:0043169 cation binding; GO:0003824 catalytic activity; GO:0005488 binding; GO:0043167 ion binding;	K19704	PTC1; protein phosphatase PTC1 [EC:3.1.3.16]	tms04011 MAPK signaling pathway - yeast - Tremella mesenterica;	IPR001932;	PPM-type phosphatase domain;
A0A1Q3E326	400	0.496	Down	0.000677	S	Protein phosphatase 2c OS=Lentinula edodes OX=5353 GN=LENED_003163 PE=3 SV=1	LENED_003163	0.988915	1.07e-185	356.15	S(0.989)IT(0.01)T(0.001)ADLDTYGILNR	2	0.15769	6	1.222	1.519	1.342	0.671	0.634	0.721	extracellular			GO:0043169 cation binding; GO:0003824 catalytic activity; GO:0005488 binding; GO:0043167 ion binding;	K19704	PTC1; protein phosphatase PTC1 [EC:3.1.3.16]	tms04011 MAPK signaling pathway - yeast - Tremella mesenterica;	IPR001932;	PPM-type phosphatase domain;
A0A1Q3E326	393	0.655	Down	0.00102	S	Protein phosphatase 2c OS=Lentinula edodes OX=5353 GN=LENED_003163 PE=3 SV=1	LENED_003163	0.999985	1.87e-07	134.49	TGFSES(1)PNAR	3	-0.30734	4	1.137	1.323	1.214	0.799	0.834	0.772	extracellular			GO:0043169 cation binding; GO:0003824 catalytic activity; GO:0005488 binding; GO:0043167 ion binding;	K19704	PTC1; protein phosphatase PTC1 [EC:3.1.3.16]	tms04011 MAPK signaling pathway - yeast - Tremella mesenterica;	IPR001932;	PPM-type phosphatase domain;
A0A1Q3E3C8	100	0.574	Down	0.0022	T	Cytotoxin OS=Lentinula edodes OX=5353 GN=LENED_003369 PE=4 SV=1	LENED_003369	0.985712	1.9e-06	101.3	T(0.986)PS(0.014)FIDIPK	2	0.079517	2	1.312	1.293	1.251	0.64	0.734	0.841	cytoplasm	GO:0044419 interspecies interaction between organisms; GO:0009405 pathogenesis; GO:0051704 multi-organism process;			K00020	mmsB, HIBADH; 3-hydroxyisobutyrate dehydrogenase [EC:1.1.1.31]	tms00280 Valine, leucine and isoleucine degradation - Tremella mesenterica; tms01100 Metabolic pathways - Tremella mesenterica;	IPR024769;	TcdA/TcdB toxin, pore forming domain;
A0A1Q3E3H1	382	0.639	Down	0.0403	S	T-complex protein 1 OS=Lentinula edodes OX=5353 GN=LENED_003321 PE=3 SV=1	LENED_003321	0.999962	3.26e-11	112.67	S(1)LHDALSVLSQTVK	3	0.33246	1	1.02	1.144	1.563	0.719	0.908	0.753	cytoplasm	GO:0006457 protein folding; GO:0009987 cellular process;		GO:0005524 ATP binding; GO:1901265 nucleoside phosphate binding; GO:0001882 nucleoside binding; GO:0043167 ion binding; GO:0005515 protein binding; GO:0000166 nucleotide binding; GO:0097159 organic cyclic compound binding; GO:1901363 heterocyclic compound binding; GO:0032549 ribonucleoside binding; GO:0097367 carbohydrate derivative binding; GO:0032553 ribonucleotide binding; GO:0005488 binding; …	K09494	CCT2; T-complex protein 1 subunit beta		IPR027410; IPR027409; IPR027413;	TCP-1-like chaperonin intermediate domain; GroEL-like apical domain; GroEL-like equatorial domain;
A0A1Q3E3K7	69	0.609	Down	0.011	T	Phosphotransferase family protein OS=Lentinula edodes OX=5353 GN=LENED_003456 PE=4 SV=1	LENED_003456	1	1.09e-07	158.3	HAT(1)VLDTLQK	3	0.23519	3	1.234	1.165	1.389	0.763	0.763	0.78	cytoplasm							IPR002575; IPR011009;	Aminoglycoside phosphotransferase; Protein kinase-like domain;
A0A1Q3E3Q0	707	1.89	Up	6.42e-05	S	Fungal specific transcription factor domain-containing protein OS=Lentinula edodes OX=5353 GN=LENED_003473 PE=4 SV=1	LENED_003473	0.951715	0.00196	86.18	MAAVS(0.952)PY(0.048)R	2	-0.41898	2	0.638	0.718	0.7	1.275	1.291	1.319	plasma membrane	GO:0018130 heterocycle biosynthetic process; GO:0006725 cellular aromatic compound metabolic process; GO:0097659 nucleic acid-templated transcription; GO:0034654 nucleobase-containing compound biosynthetic process; GO:1901360 organic cyclic compound metabolic process; GO:0006807 nitrogen compound metabolic process; GO:0032774 RNA biosynthetic process; GO:0009058 biosynthetic process; GO:0044238 p…	GO:0043226 organelle; GO:0043231 intracellular membrane-bounded organelle; GO:0043229 intracellular organelle; GO:0005634 nucleus; GO:0044464 cell part; GO:0005622 intracellular; GO:0044424 intracellular part; GO:0043227 membrane-bounded organelle; GO:0005623 cell;	GO:0097159 organic cyclic compound binding; GO:1901363 heterocyclic compound binding; GO:0003677 DNA binding; GO:0046914 transition metal ion binding; GO:0005488 binding; GO:0043167 ion binding; GO:0003676 nucleic acid binding; GO:0046872 metal ion binding; GO:0043169 cation binding; GO:0008270 zinc ion binding;				IPR007219;	Transcription factor domain, fungi;
A0A1Q3E3R8	643	1.506	Up	4.19e-05	S	Heat repeat containing protein OS=Lentinula edodes OX=5353 GN=LENED_003493 PE=4 SV=1	LENED_003493	0.850429	0.000468	83.869	SPPSRPS(0.149)S(0.85)PLR	3	0.54946	1	0.803	0.783	0.793	1.148	1.208	1.227	nucleus			GO:0005488 binding;	K16578	CLASP1_2; CLIP-associating protein 1/2		IPR011989; IPR024395; IPR016024;	Armadillo-like helical; CLASP N-terminal domain; Armadillo-type fold;
A0A1Q3E3T6	183	1.512	Up	7.86e-05	S	Pkinase-domain-containing protein OS=Lentinula edodes OX=5353 GN=LENED_003528 PE=4 SV=1	LENED_003528	1	3.43e-06	107.97	VAS(1)APNAK	3	0.094843	3	0.796	0.806	0.771	1.155	1.19	1.242
A0A1Q3E3U1	525	1.875	Up	0.000161	S	Uncharacterized protein OS=Lentinula edodes OX=5353 GN=LENED_003375 PE=4 SV=1	LENED_003375	1	3.72e-16	146.3	DEAMES(1)DQDKIK	3	-0.046123	1	0.709	0.644	0.714	1.227	1.367	1.282	nucleus				K12879	THOC2; THO complex subunit 2	tms03013 RNA transport - Tremella mesenterica; tms03040 Spliceosome - Tremella mesenterica;
A0A1Q3E3X4	45	1.94	Up	5.78e-05	S	MFS general substrate transporter OS=Lentinula edodes OX=5353 GN=LENED_003569 PE=4 SV=1	LENED_003569	1	1.08e-12	186.16	TETDGGS(1)GHAR	3	-0.24647	2	0.7	0.665	0.657	1.381	1.24	1.301
A0A1Q3E3Y2	261	0.514	Down	0.00488	T	Pkinase-domain-containing protein OS=Lentinula edodes OX=5353 GN=LENED_003564 PE=3 SV=1	LENED_003564	0.815542	0.0466	60.892	ILGT(0.816)PS(0.184)R	2	-0.19381	1	1.397	1.41	1.204	0.559	0.691	0.812	cytoplasm	GO:0016310 phosphorylation; GO:0044267 cellular protein metabolic process; GO:0044238 primary metabolic process; GO:0044237 cellular metabolic process; GO:0006796 phosphate-containing compound metabolic process; GO:0071704 organic substance metabolic process; GO:0008152 metabolic process; GO:0006468 protein phosphorylation; GO:0006793 phosphorus metabolic process; GO:0044260 cellular macromolecul…		GO:0005524 ATP binding; GO:1901265 nucleoside phosphate binding; GO:0016773 phosphotransferase activity, alcohol group as acceptor; GO:0001882 nucleoside binding; GO:0043167 ion binding; GO:0004672 protein kinase activity; GO:0000166 nucleotide binding; GO:0097159 organic cyclic compound binding; GO:1901363 heterocyclic compound binding; GO:0032549 ribonucleoside binding; GO:0097367 carbohydrate …	K03083	GSK3B; glycogen synthase kinase 3 beta [EC:2.7.11.26]		IPR000719; IPR011009;	Protein kinase domain; Protein kinase-like domain;
A0A1Q3E427	270	1.509	Up	0.00328	S	Uncharacterized protein OS=Lentinula edodes OX=5353 GN=LENED_003539 PE=4 SV=1	LENED_003539	0.99994	1.7e-16	142.26	IKDEDVES(1)EDDSR	2	0.036031	2	0.781	0.858	0.743	1.306	1.099	1.189
A0A1Q3E485	347	1.515	Up	0.000898	S	E3 sumo-protein ligase 2-like protein OS=Lentinula edodes OX=5353 GN=LENED_003672 PE=4 SV=1	LENED_003672	0.988221	0.000443	113.18	GT(0.012)S(0.988)PLFR	2	-0.072141	1	0.85	0.768	0.757	1.269	1.151	1.177	mitochondria			GO:0043169 cation binding; GO:0046872 metal ion binding; GO:0008270 zinc ion binding; GO:0046914 transition metal ion binding; GO:0005488 binding; GO:0043167 ion binding;				IPR001876;	Zinc finger, RanBP2-type;
A0A1Q3E4D6	311	1.651	Up	0.000256	S	MFS general substrate transporter OS=Lentinula edodes OX=5353 GN=LENED_003643 PE=4 SV=1	LENED_003643	0.993011	0.00155	125.75	S(0.993)FS(0.007)QSGK	2	-0.13175	2	0.784	0.752	0.71	1.263	1.166	1.279
A0A1Q3E4D7	4	0.566	Down	0.000739	Y	Mitogen activated protein kinase-like protein OS=Lentinula edodes OX=5353 GN=LENED_003738 PE=4 SV=1	LENED_003738	1	1.89e-31	166.86	MTEY(1)VATR	2	-0.52198	2	1.394	1.302	1.188	0.767	0.676	0.755	mitochondria	GO:0016310 phosphorylation; GO:0044267 cellular protein metabolic process; GO:0044238 primary metabolic process; GO:0044237 cellular metabolic process; GO:0006796 phosphate-containing compound metabolic process; GO:0071704 organic substance metabolic process; GO:0008152 metabolic process; GO:0006468 protein phosphorylation; GO:0006793 phosphorus metabolic process; GO:0044260 cellular macromolecul…		GO:0005524 ATP binding; GO:1901265 nucleoside phosphate binding; GO:0016773 phosphotransferase activity, alcohol group as acceptor; GO:0001882 nucleoside binding; GO:0043167 ion binding; GO:0004672 protein kinase activity; GO:0000166 nucleotide binding; GO:0097159 organic cyclic compound binding; GO:1901363 heterocyclic compound binding; GO:0032549 ribonucleoside binding; GO:0097367 carbohydrate …	K04371	MAPK1_3; mitogen-activated protein kinase 1/3 [EC:2.7.11.24]	tms04011 MAPK signaling pathway - yeast - Tremella mesenterica; tms04111 Cell cycle - yeast - Tremella mesenterica; tms04933 AGE-RAGE signaling pathway in diabetic complications - Tremella mesenterica;	IPR000719; IPR011009;	Protein kinase domain; Protein kinase-like domain;
A0A1Q3E4G9	771	1.509	Up	0.000765	S	U4 tri-snrnp-associated protein 1 OS=Lentinula edodes OX=5353 GN=LENED_003782 PE=4 SV=1	LENED_003782	0.991319	6.23e-06	100.58	KANEEAT(0.009)GS(0.991)PPAK	4	0.4155	3	0.823	0.782	0.774	1.259	1.104	1.228	nucleus	GO:0006396 RNA processing; GO:0006725 cellular aromatic compound metabolic process; GO:1901360 organic cyclic compound metabolic process; GO:0006807 nitrogen compound metabolic process; GO:0044238 primary metabolic process; GO:0044237 cellular metabolic process; GO:0071704 organic substance metabolic process; GO:0006397 mRNA processing; GO:0016070 RNA metabolic process; GO:0000398 mRNA splicing, …			K11984	SART1, HAF, SNU66; U4/U6.U5 tri-snRNP-associated protein 1	tms03040 Spliceosome - Tremella mesenterica;
A0A1Q3E4H2	377	1.737	Up	0.000337	T	Dbf4-dependent protein kinase hsk1 OS=Lentinula edodes OX=5353 GN=LENED_003630 PE=3 SV=1	LENED_003630	0.996088	3.94e-06	141.1	S(0.001)T(0.001)T(0.996)PT(0.001)PEPR	2	-0.36385	2	0.68	0.772	0.719	1.185	1.267	1.32	nucleus	GO:0070646 protein modification by small protein removal; GO:0016310 phosphorylation; GO:0051603 proteolysis involved in cellular protein catabolic process; GO:0044257 cellular protein catabolic process; GO:0044267 cellular protein metabolic process; GO:0016579 protein deubiquitination; GO:0044237 cellular metabolic process; GO:0006796 phosphate-containing compound metabolic process; GO:0071704 o…		GO:0008233 peptidase activity; GO:1901265 nucleoside phosphate binding; GO:0016773 phosphotransferase activity, alcohol group as acceptor; GO:0008234 cysteine-type peptidase activity; GO:0016787 hydrolase activity; GO:0004672 protein kinase activity; GO:0097159 organic cyclic compound binding; GO:1901363 heterocyclic compound binding; GO:0016301 kinase activity; GO:0036459 thiol-dependent ubiquit…				IPR000719; IPR028889; IPR001394; IPR001547; IPR017853; IPR013781; IPR011009;	Protein kinase domain; Ubiquitin specific protease domain; Peptidase C19, ubiquitin carboxyl-terminal hydrolase; Glycoside hydrolase, family 5; Glycoside hydrolase superfamily; Glycoside hydrolase, catalytic domain; Protein kinase-like domain;
A0A1Q3E4N0	195	2.727	Up	1.03e-07	S	Cytochrome P450 monooxygenase CYP63 OS=Lentinula edodes OX=5353 GN=LENED_003694 PE=3 SV=1	LENED_003694	0.754058	0.000568	89.231	AGICS(0.754)PVT(0.246)EK	2	-0.46732	1	0.521	0.533	0.531	1.472	1.414	1.436
A0A1Q3E4N5	512	2.86	Up	5.54e-05	S	Nop domain-containing protein OS=Lentinula edodes OX=5353 GN=LENED_003847 PE=4 SV=1	LENED_003847	1	6.65e-08	96.698	RES(1)NINGETK	3	-0.24916	4	0.564	0.479	0.483	1.446	1.407	1.512	nucleus				K14565	NOP58; nucleolar protein 58	tms03008 Ribosome biogenesis in eukaryotes - Tremella mesenterica;	IPR002687; IPR012974; IPR012976;	Nop domain; NOP5, N-terminal; NOSIC;
A0A1Q3E4N5	452	2.248	Up	0.000143	S	Nop domain-containing protein OS=Lentinula edodes OX=5353 GN=LENED_003847 PE=4 SV=1	LENED_003847	0.999853	4.63e-07	124.12	ES(1)PMETAIK	3	1.0052	3	0.63	0.543	0.653	1.382	1.383	1.339	nucleus				K14565	NOP58; nucleolar protein 58	tms03008 Ribosome biogenesis in eukaryotes - Tremella mesenterica;	IPR002687; IPR012974; IPR012976;	Nop domain; NOP5, N-terminal; NOSIC;
A0A1Q3E4N5	489	2.555	Up	4.35e-05	S	Nop domain-containing protein OS=Lentinula edodes OX=5353 GN=LENED_003847 PE=4 SV=1	LENED_003847	1	3.24e-65	231.29	EKAHDS(1)ADAMDVDGEEEETK	3	0.63194	12	0.598	0.553	0.513	1.48	1.404	1.368	nucleus				K14565	NOP58; nucleolar protein 58	tms03008 Ribosome biogenesis in eukaryotes - Tremella mesenterica;	IPR002687; IPR012974; IPR012976;	Nop domain; NOP5, N-terminal; NOSIC;
A0A1Q3E4R4	211	0.625	Down	0.00076	S	Ribosome associated chaperone OS=Lentinula edodes OX=5353 GN=LENED_003737 PE=4 SV=1	LENED_003737	0.999651	1.15e-06	111.63	SLS(1)DAEFFK	2	-1.7906	1	1.184	1.328	1.228	0.748	0.749	0.839	nucleus				K09522	DNAJC2; DnaJ homolog subfamily C member 2		IPR001623;	DnaJ domain;
A0A1Q3E4T7	1143	1.528	Up	0.000545	S	Cmgc dyrk dyrk2 protein kinase OS=Lentinula edodes OX=5353 GN=LENED_003882 PE=4 SV=1	LENED_003882	0.973304	1.92e-21	131.5	T(0.014)AS(0.973)T(0.015)RNS(0.892)PS(0.106)AAANTSTSR	3	-0.2663	1	0.845	0.779	0.735	1.189	1.231	1.184	nucleus	GO:0016310 phosphorylation; GO:0044267 cellular protein metabolic process; GO:0044238 primary metabolic process; GO:0044237 cellular metabolic process; GO:0006796 phosphate-containing compound metabolic process; GO:0071704 organic substance metabolic process; GO:0008152 metabolic process; GO:0006468 protein phosphorylation; GO:0006793 phosphorus metabolic process; GO:0044260 cellular macromolecul…		GO:0005524 ATP binding; GO:1901265 nucleoside phosphate binding; GO:0016773 phosphotransferase activity, alcohol group as acceptor; GO:0001882 nucleoside binding; GO:0043167 ion binding; GO:0004672 protein kinase activity; GO:0000166 nucleotide binding; GO:0097159 organic cyclic compound binding; GO:1901363 heterocyclic compound binding; GO:0032549 ribonucleoside binding; GO:0097367 carbohydrate …	K18669	DYRK2_3_4; dual specificity tyrosine-phosphorylation-regulated kinase 2/3/4 [EC:2.7.12.1]	tms04111 Cell cycle - yeast - Tremella mesenterica;	IPR000719; IPR011009;	Protein kinase domain; Protein kinase-like domain;
A0A1Q3E4W2	409	0.591	Down	0.000175	S	Duf1479 domain-containing protein OS=Lentinula edodes OX=5353 GN=LENED_003913 PE=4 SV=1	LENED_003913	1	6.36e-29	154.1	S(1)ADFLSPIGLR	2	0.88037	2	1.267	1.259	1.298	0.699	0.792	0.769	cytoplasm							IPR027443;	Isopenicillin N synthase-like;
A0A1Q3E4X3	735	0.484	Down	0.015	S	VIT-domain-containing protein OS=Lentinula edodes OX=5353 GN=LENED_003923 PE=4 SV=1	LENED_003923	0.941635	1.43e-10	124.51	EGS(0.942)FIPS(0.058)FQAR	2	-0.61828	1	1.402	1.387	1.338	0.768	0.667	0.563	cytoplasm,mitochondria							IPR013694; IPR002035;	VIT domain; von Willebrand factor, type A;
A0A1Q3E4Y6	135	0.632	Down	1.79e-06	S	Small gtpase-binding protein OS=Lentinula edodes OX=5353 GN=LENED_003731 PE=4 SV=1	LENED_003731	0.902979	8.73e-43	162.81	KT(0.096)S(0.903)QRPVT(0.001)PEEGMAVAQK	3	0.15983	3	1.245	1.237	1.244	0.795	0.765	0.794	cytoplasm	GO:0050794 regulation of cellular process; GO:0044700 single organism signaling; GO:0051716 cellular response to stimulus; GO:0007165 signal transduction; GO:0050789 regulation of biological process; GO:0007154 cell communication; GO:0035556 intracellular signal transduction; GO:0044699 single-organism process; GO:0007264 small GTPase mediated signal transduction; GO:0023052 signaling; GO:0050896…		GO:1901265 nucleoside phosphate binding; GO:0001882 nucleoside binding; GO:0043167 ion binding; GO:0000166 nucleotide binding; GO:0097159 organic cyclic compound binding; GO:1901363 heterocyclic compound binding; GO:0032549 ribonucleoside binding; GO:0097367 carbohydrate derivative binding; GO:0032553 ribonucleotide binding; GO:0005488 binding; GO:0032550 purine ribonucleoside binding; GO:0043168…	K04513	RHOA; Ras homolog gene family, member A	tms04011 MAPK signaling pathway - yeast - Tremella mesenterica; tms04144 Endocytosis - Tremella mesenterica;	IPR005225; IPR027417;	Small GTP-binding protein domain; P-loop containing nucleoside triphosphate hydrolase;
A0A1Q3E530	22	0.638	Down	0.000223	S	Uncharacterized protein OS=Lentinula edodes OX=5353 GN=LENED_003895 PE=4 SV=1	LENED_003895	0.829333	2.22e-15	124.2	AS(0.004)T(0.024)S(0.138)S(0.829)KS(0.177)S(0.828)ASPLEGK	3	0.090918	2	1.196	1.258	1.258	0.747	0.833	0.787	nucleus	GO:0050794 regulation of cellular process; GO:0044700 single organism signaling; GO:0051716 cellular response to stimulus; GO:0007165 signal transduction; GO:0050789 regulation of biological process; GO:0007154 cell communication; GO:0044699 single-organism process; GO:0023052 signaling; GO:0050896 response to stimulus; GO:0009987 cellular process; GO:0065007 biological regulation;						IPR012965; IPR008936; IPR000198;	Domain of unknown function DUF1708; Rho GTPase activation protein; Rho GTPase-activating protein domain;
A0A1Q3E537	101	1.659	Up	0.00202	S	Uncharacterized protein OS=Lentinula edodes OX=5353 GN=LENED_004007 PE=3 SV=1	LENED_004007	0.851108	0.00058	83.204	NKS(0.561)PES(0.588)S(0.851)VPK	4	-0.36168	3	0.78	0.736	0.724	1.24	1.231	1.245	nucleus	GO:0044085 cellular component biogenesis; GO:0016043 cellular component organization; GO:0034728 nucleosome organization; GO:0034622 cellular macromolecular complex assembly; GO:0006333 chromatin assembly or disassembly; GO:0043933 macromolecular complex subunit organization; GO:0065004 protein-DNA complex assembly; GO:0006323 DNA packaging; GO:0006334 nucleosome assembly; GO:0051276 chromosome o…	GO:0043229 intracellular organelle; GO:0043232 intracellular non-membrane-bounded organelle; GO:0044446 intracellular organelle part; GO:0032991 macromolecular complex; GO:0044424 intracellular part; GO:0005623 cell; GO:0044422 organelle part; GO:0044427 chromosomal part; GO:0000786 nucleosome; GO:0043228 non-membrane-bounded organelle; GO:0043231 intracellular membrane-bounded organelle; GO:0043…	GO:0097159 organic cyclic compound binding; GO:1901363 heterocyclic compound binding; GO:0003677 DNA binding; GO:0005488 binding; GO:0003676 nucleic acid binding;	K11275	H1_5; histone H1/5		IPR011991; IPR005818;	Winged helix-turn-helix DNA-binding domain; Linker histone H1/H5, domain H15;
A0A1Q3E566	442	0.664	Down	0.00384	S	Sulfide-quinone oxidoreductase OS=Lentinula edodes OX=5353 GN=LENED_004037 PE=4 SV=1	LENED_004037	0.950334	0.0409	49.448	TIFRPS(0.95)FS(0.01)S(0.04)	2	-0.088014	1	1.2	1.117	1.335	0.799	0.751	0.874	mitochondria	GO:0044699 single-organism process; GO:0008152 metabolic process; GO:0055114 oxidation-reduction process; GO:0044710 single-organism metabolic process;		GO:0003824 catalytic activity; GO:0016491 oxidoreductase activity;	K22470	tms00920 Sulfur metabolism - Tremella mesenterica; tms01100 Metabolic pathways - Tremella mesenterica;		IPR023753;	FAD/NAD(P)-binding domain;
A0A1Q3E577	402	1.683	Up	0.000916	S	Uncharacterized protein OS=Lentinula edodes OX=5353 GN=LENED_003893 PE=4 SV=1	LENED_003893	0.997545	0.001	92.239	KRT(1)IS(0.998)NPS(0.002)R	4	-0.24662	2	0.705	0.73	0.789	1.211	1.368	1.164
A0A1Q3E577	400	1.899	Up	0.00318	T	Uncharacterized protein OS=Lentinula edodes OX=5353 GN=LENED_003893 PE=4 SV=1	LENED_003893	0.999999	0.001	80.96	KRT(1)IS(0.998)NPS(0.002)R	4	-0.24662	1	0.698	0.768	0.584	1.251	1.458	1.184
A0A1Q3E577	301	1.564	Up	0.00452	S	Uncharacterized protein OS=Lentinula edodes OX=5353 GN=LENED_003893 PE=4 SV=1	LENED_003893	0.999892	4.36e-10	102.29	S(1)PEHALPSKPLTHIEAER	4	0.77675	1	0.816	0.684	0.827	1.16	1.333	1.147
A0A1Q3E590	288	0.622	Down	0.000242	T	Protein OS=Lentinula edodes OX=5353 GN=LENED_004057 PE=4 SV=1	LENED_004057	0.7627	4.17e-12	123.92	S(0.021)T(0.021)T(0.763)S(0.186)T(0.008)GAGASPGR	2	-1.9792	1	1.181	1.297	1.274	0.803	0.74	0.792	nucleus				K12472	EPS15; epidermal growth factor receptor substrate 15	tms04144 Endocytosis - Tremella mesenterica;
A0A1Q3E590	418	1.545	Up	0.00174	S	Protein OS=Lentinula edodes OX=5353 GN=LENED_004057 PE=4 SV=1	LENED_004057	0.991633	0.000296	93.345	EMAES(0.008)S(0.992)RER	2	-0.38474	2	0.82	0.826	0.695	1.178	1.245	1.193	nucleus				K12472	EPS15; epidermal growth factor receptor substrate 15	tms04144 Endocytosis - Tremella mesenterica;
A0A1Q3E591	146	0.655	Down	0.00272	T	Glycosyltransferase family 4 protein OS=Lentinula edodes OX=5353 GN=LENED_003981 PE=4 SV=1	LENED_003981	0.993006	1.76e-19	194.01	TFHT(0.993)DS(0.007)LTRPNIK	3	-0.30952	3	1.338	1.208	1.124	0.843	0.819	0.741	mitochondria				K22248	TP; alpha,alpha-trehalose phosphorylase (configuration-retaining) [EC:2.4.1.231]		IPR001296;	Glycosyl transferase, family 1;
A0A1Q3E591	24	2.532	Up	0.0291	S	Glycosyltransferase family 4 protein OS=Lentinula edodes OX=5353 GN=LENED_003981 PE=4 SV=1	LENED_003981	0.801995	2.32e-07	120.29	RLS(0.322)S(0.859)HS(0.802)S(0.017)SQK	3	0.39559	1	0.736	0.417	0.521	1.457	1.428	1.353	mitochondria				K22248	TP; alpha,alpha-trehalose phosphorylase (configuration-retaining) [EC:2.4.1.231]		IPR001296;	Glycosyl transferase, family 1;
A0A1Q3E5F0	349	1.732	Up	0.0412	S	Uncharacterized protein OS=Lentinula edodes OX=5353 GN=LENED_004128 PE=4 SV=1	LENED_004128	0.999225	0.013	40.968	IS(0.44)NT(0.562)DRT(0.999)LLS(0.999)IDQR	2	-2.0678	2	0.501	0.914	0.778	1.441	1.231	1.126
A0A1Q3E5F0	346	1.732	Up	0.0412	T	Uncharacterized protein OS=Lentinula edodes OX=5353 GN=LENED_004128 PE=4 SV=1	LENED_004128	0.999344	0.013	40.968	IS(0.44)NT(0.562)DRT(0.999)LLS(0.999)IDQR	2	-2.0678	2	0.501	0.914	0.778	1.441	1.231	1.126
A0A1Q3E5F7	158	0.569	Down	0.000537	S	Protein bli-3 OS=Lentinula edodes OX=5353 GN=LENED_004133 PE=4 SV=1	LENED_004133	1	0.00069	70.523	AENNNAS(1)PHEK	3	-1.95	1	1.215	1.388	1.277	0.683	0.783	0.743	cytoplasm	GO:0044699 single-organism process; GO:0008152 metabolic process; GO:0055114 oxidation-reduction process; GO:0044710 single-organism metabolic process;		GO:0097159 organic cyclic compound binding; GO:1901363 heterocyclic compound binding; GO:0097367 carbohydrate derivative binding; GO:1901265 nucleoside phosphate binding; GO:0003824 catalytic activity; GO:0032553 ribonucleotide binding; GO:0005488 binding; GO:0043167 ion binding; GO:0043168 anion binding; GO:0000166 nucleotide binding; GO:0010181 FMN binding; GO:0048037 cofactor binding; GO:00164…	K17795	TIM17; mitochondrial import inner membrane translocase subunit TIM17		IPR012349;	FMN-binding split barrel;
A0A1Q3E5N9	626	2.064	Up	5.94e-05	S	Actin cytoskeleton organization protein app1 OS=Lentinula edodes OX=5353 GN=LENED_004139 PE=4 SV=1	LENED_004139	0.932376	0.00224	71.685	S(0.932)RKT(0.077)PVS(0.991)GGGPK	3	0.22271	1	0.671	0.595	0.67	1.317	1.323	1.356
A0A1Q3E5N9	632	1.608	Up	0.000858	S	Actin cytoskeleton organization protein app1 OS=Lentinula edodes OX=5353 GN=LENED_004139 PE=4 SV=1	LENED_004139	0.990587	0.00224	71.685	S(0.932)RKT(0.077)PVS(0.991)GGGPK	3	0.22271	2	0.711	0.738	0.838	1.181	1.24	1.257
A0A1Q3E5P2	497	1.939	Up	0.000517	S	Glutamate-cysteine ligase catalytic subunit OS=Lentinula edodes OX=5353 GN=LENED_004124 PE=4 SV=1	LENED_004124	0.987981	5.64e-23	163.34	SSGSS(0.012)S(0.988)PVDESRPK	2	-0.29199	5	0.705	0.595	0.725	1.341	1.329	1.256	nucleus	GO:0006790 sulfur compound metabolic process; GO:0006518 peptide metabolic process; GO:0043043 peptide biosynthetic process; GO:0042398 cellular modified amino acid biosynthetic process; GO:0006807 nitrogen compound metabolic process; GO:0009058 biosynthetic process; GO:0043603 cellular amide metabolic process; GO:1901566 organonitrogen compound biosynthetic process; GO:1901576 organic substance …		GO:0016879 ligase activity, forming carbon-nitrogen bonds; GO:0004357 glutamate-cysteine ligase activity; GO:0016881 acid-amino acid ligase activity; GO:0003824 catalytic activity; GO:0016874 ligase activity;	K11204	GCLC; glutamate--cysteine ligase catalytic subunit [EC:6.3.2.2]	tms00270 Cysteine and methionine metabolism - Tremella mesenterica; tms00480 Glutathione metabolism - Tremella mesenterica; tms01100 Metabolic pathways - Tremella mesenterica;
A0A1Q3E5P2	496	1.616	Up	0.000464	S	Glutamate-cysteine ligase catalytic subunit OS=Lentinula edodes OX=5353 GN=LENED_004124 PE=4 SV=1	LENED_004124	0.757634	1.55e-15	159.41	S(0.037)S(0.037)GS(0.429)S(0.758)S(0.74)PVDESRPK	2	-0.61205	3	0.76	0.707	0.815	1.233	1.271	1.184	nucleus	GO:0006790 sulfur compound metabolic process; GO:0006518 peptide metabolic process; GO:0043043 peptide biosynthetic process; GO:0042398 cellular modified amino acid biosynthetic process; GO:0006807 nitrogen compound metabolic process; GO:0009058 biosynthetic process; GO:0043603 cellular amide metabolic process; GO:1901566 organonitrogen compound biosynthetic process; GO:1901576 organic substance …		GO:0016879 ligase activity, forming carbon-nitrogen bonds; GO:0004357 glutamate-cysteine ligase activity; GO:0016881 acid-amino acid ligase activity; GO:0003824 catalytic activity; GO:0016874 ligase activity;	K11204	GCLC; glutamate--cysteine ligase catalytic subunit [EC:6.3.2.2]	tms00270 Cysteine and methionine metabolism - Tremella mesenterica; tms00480 Glutathione metabolism - Tremella mesenterica; tms01100 Metabolic pathways - Tremella mesenterica;
A0A1Q3E5P5	823	0.574	Down	0.000424	S	Uncharacterized protein OS=Lentinula edodes OX=5353 GN=LENED_003989 PE=4 SV=1	LENED_003989	0.999107	3.11e-25	133.36	DLAQILFGEDT(0.001)HEGS(0.999)PPAGASSPEDDSLQPK	3	-1.1339	2	1.305	1.237	1.334	0.806	0.686	0.732	nucleus
A0A1Q3E5U4	130	1.716	Up	0.00102	S	Uncharacterized protein OS=Lentinula edodes OX=5353 GN=LENED_004041 PE=4 SV=1	LENED_004041	0.967627	0.00269	85.154	RS(0.032)S(0.968)AQPR	2	-0.43799	1	0.67	0.761	0.76	1.151	1.353	1.256	nucleus		GO:0016020 membrane; GO:0043229 intracellular organelle; GO:0031090 organelle membrane; GO:0005635 nuclear envelope; GO:0044446 intracellular organelle part; GO:0031967 organelle envelope; GO:0012505 endomembrane system; GO:0031224 intrinsic component of membrane; GO:0044424 intracellular part; GO:0005623 cell; GO:0016021 integral component of membrane; GO:0044422 organelle part; GO:0043231 intra…					IPR025856; IPR018996;	HeH/LEM domain; Inner nuclear membrane protein MAN1;
A0A1Q3E5U4	129	1.747	Up	0.00564	S	Uncharacterized protein OS=Lentinula edodes OX=5353 GN=LENED_004041 PE=4 SV=1	LENED_004041	0.883801	0.0158	63.534	RS(0.884)S(0.116)AQPR	3	-0.32924	2	0.741	0.681	0.742	1.073	1.497	1.21	nucleus		GO:0016020 membrane; GO:0043229 intracellular organelle; GO:0031090 organelle membrane; GO:0005635 nuclear envelope; GO:0044446 intracellular organelle part; GO:0031967 organelle envelope; GO:0012505 endomembrane system; GO:0031224 intrinsic component of membrane; GO:0044424 intracellular part; GO:0005623 cell; GO:0016021 integral component of membrane; GO:0044422 organelle part; GO:0043231 intra…					IPR025856; IPR018996;	HeH/LEM domain; Inner nuclear membrane protein MAN1;
A0A1Q3E5Y1	445	1.582	Up	0.00142	T	Phosphoglycerate mutase-like protein OS=Lentinula edodes OX=5353 GN=LENED_004329 PE=4 SV=1	LENED_004329	0.953538	2.22e-30	218.36	SST(0.954)QS(0.042)S(0.004)DSNSVEK	2	-0.0099575	1	0.827	0.691	0.795	1.265	1.22	1.174	extracellular
A0A1Q3E5Y1	452	1.685	Up	0.000216	S	Phosphoglycerate mutase-like protein OS=Lentinula edodes OX=5353 GN=LENED_004329 PE=4 SV=1	LENED_004329	0.999957	2.24e-20	193.64	SSTQSSDSNS(1)VEK	3	-0.31904	4	0.794	0.702	0.722	1.286	1.218	1.234	extracellular
A0A1Q3E5Z9	2289	1.659	Up	8.16e-05	S	p-loop containing nucleoside triphosphate hydrolase protein OS=Lentinula edodes OX=5353 GN=LENED_004239 PE=4 SV=1	LENED_004239	0.997708	3.7e-17	178.01	DTES(0.998)DGS(0.002)GSSAPK	2	0.069753	2	0.736	0.748	0.759	1.253	1.297	1.172	nucleus			GO:0005524 ATP binding; GO:1901265 nucleoside phosphate binding; GO:0001882 nucleoside binding; GO:0043167 ion binding; GO:0000166 nucleotide binding; GO:0097159 organic cyclic compound binding; GO:1901363 heterocyclic compound binding; GO:0032549 ribonucleoside binding; GO:0097367 carbohydrate derivative binding; GO:0032553 ribonucleotide binding; GO:0005488 binding; GO:0032550 purine ribonucleo…				IPR003593; IPR003959; IPR027417;	AAA+ ATPase domain; ATPase, AAA-type, core; P-loop containing nucleoside triphosphate hydrolase;
A0A1Q3E613	793	1.549	Up	0.00334	S	Spt3 dosage dependent suppressor of ty-induced promoter mutations-like protein OS=Lentinula edodes OX=5353 GN=LENED_004117 PE=4 SV=1	LENED_004117	1	0.0208	59.367	KAS(1)REELR	3	0.0030563	1	0.807	0.853	0.677	1.181	1.232	1.206
A0A1Q3E613	978	1.528	Up	0.00136	S	Spt3 dosage dependent suppressor of ty-induced promoter mutations-like protein OS=Lentinula edodes OX=5353 GN=LENED_004117 PE=4 SV=1	LENED_004117	0.98955	2.98e-08	120.49	AS(0.99)DS(0.01)ESVAAPR	2	-0.57783	1	0.747	0.752	0.864	1.158	1.26	1.192
A0A1Q3E648	427	2.129	Up	0.0124	S	Uncharacterized protein OS=Lentinula edodes OX=5353 GN=LENED_004366 PE=4 SV=1	LENED_004366	1	1.3e-20	136.26	EELDEDES(1)EDEDDIR	2	-0.21718	1	0.451	0.82	0.624	1.367	1.213	1.455
A0A1Q3E653	88	0.636	Down	0.000415	S	Uncharacterized protein OS=Lentinula edodes OX=5353 GN=LENED_004415 PE=4 SV=1	LENED_004415	0.965889	4.31e-05	87.429	RPLHIS(0.966)S(0.273)S(0.761)PAPK	2	-0.57934	2	1.3	1.217	1.197	0.823	0.737	0.802	mitochondria			GO:0005515 protein binding; GO:0005488 binding;				IPR001810;	F-box domain;
A0A1Q3E6B6	434	2.433	Up	0.000985	S	Rna methylase hua enhancer 1 OS=Lentinula edodes OX=5353 GN=LENED_004474 PE=4 SV=1	LENED_004474	1	0.00296	80.834	DADS(1)PEER	2	1.5742	1	0.584	0.472	0.666	1.342	1.376	1.472
A0A1Q3E6F7	472	2.515	Up	7.32e-07	S	Duf895 domain membrane protein OS=Lentinula edodes OX=5353 GN=LENED_004402 PE=4 SV=1	LENED_004402	1	0.00144	91.313	MDS(1)KGHIR	4	-0.094617	7	0.582	0.544	0.556	1.4	1.424	1.407	plasma membrane	GO:0006810 transport; GO:0055085 transmembrane transport; GO:0051179 localization; GO:0051234 establishment of localization;	GO:0031224 intrinsic component of membrane; GO:0016020 membrane; GO:0016021 integral component of membrane; GO:0044425 membrane part;					IPR020846;	Major facilitator superfamily domain;
A0A1Q3E6F7	23	2.072	Up	6.07e-05	S	Duf895 domain membrane protein OS=Lentinula edodes OX=5353 GN=LENED_004402 PE=4 SV=1	LENED_004402	1	3.51e-25	183.6	AGS(1)EDGAEAVMHEQR	3	0.33452	9	0.669	0.616	0.645	1.257	1.413	1.328	plasma membrane	GO:0006810 transport; GO:0055085 transmembrane transport; GO:0051179 localization; GO:0051234 establishment of localization;	GO:0031224 intrinsic component of membrane; GO:0016020 membrane; GO:0016021 integral component of membrane; GO:0044425 membrane part;					IPR020846;	Major facilitator superfamily domain;
A0A1Q3E6G3	197	1.562	Up	0.000282	S	Vacuolar protein sorting-associated protein 35 OS=Lentinula edodes OX=5353 GN=LENED_004429 PE=3 SV=1	LENED_004429	1	4.5e-07	108.56	LQHQGHS(1)RDR	4	-0.01263	2	0.758	0.793	0.782	1.281	1.227	1.137	cytoplasm,nucleus	GO:0046907 intracellular transport; GO:0016192 vesicle-mediated transport; GO:0071702 organic substance transport; GO:0015031 protein transport; GO:0051234 establishment of localization; GO:0051641 cellular localization; GO:0016197 endosomal transport; GO:0006810 transport; GO:0045184 establishment of protein localization; GO:0051649 establishment of localization in cell; GO:0042147 retrograde tr…	GO:0016020 membrane; GO:0030904 retromer complex; GO:0044464 cell part; GO:0098796 membrane protein complex; GO:0044425 membrane part; GO:0012505 endomembrane system; GO:0032991 macromolecular complex; GO:0043234 protein complex; GO:0005623 cell;	GO:0022892 substrate-specific transporter activity; GO:0008565 protein transporter activity; GO:0005215 transporter activity;	K18468	VPS35; vacuolar protein sorting-associated protein 35	tms04144 Endocytosis - Tremella mesenterica;
A0A1Q3E6H8	1016	1.68	Up	0.000164	S	Kinesin domain-containing protein OS=Lentinula edodes OX=5353 GN=LENED_004515 PE=3 SV=1	LENED_004515	0.999883	0.000652	116.12	S(1)AVSLEK	2	0.33376	1	0.753	0.737	0.735	1.333	1.173	1.232	nucleus	GO:0044763 single-organism cellular process; GO:0007018 microtubule-based movement; GO:0006928 movement of cell or subcellular component; GO:0044699 single-organism process; GO:0009987 cellular process; GO:0007017 microtubule-based process;		GO:0003774 motor activity; GO:1901265 nucleoside phosphate binding; GO:0016817 hydrolase activity, acting on acid anhydrides; GO:0005515 protein binding; GO:0016787 hydrolase activity; GO:0097159 organic cyclic compound binding; GO:1901363 heterocyclic compound binding; GO:0008092 cytoskeletal protein binding; GO:0016462 pyrophosphatase activity; GO:0003824 catalytic activity; GO:0032553 ribonucl…	K10395	KIF4_21_27; kinesin family member 4/21/27		IPR027417; IPR001752;	P-loop containing nucleoside triphosphate hydrolase; Kinesin motor domain;
A0A1Q3E6H8	931	1.62	Up	0.00244	Y	Kinesin domain-containing protein OS=Lentinula edodes OX=5353 GN=LENED_004515 PE=3 SV=1	LENED_004515	0.974651	9.15e-24	202.93	ENS(0.022)ET(0.003)QY(0.975)NTGGR	2	-0.089011	1	0.859	0.735	0.68	1.238	1.264	1.182	nucleus	GO:0044763 single-organism cellular process; GO:0007018 microtubule-based movement; GO:0006928 movement of cell or subcellular component; GO:0044699 single-organism process; GO:0009987 cellular process; GO:0007017 microtubule-based process;		GO:0003774 motor activity; GO:1901265 nucleoside phosphate binding; GO:0016817 hydrolase activity, acting on acid anhydrides; GO:0005515 protein binding; GO:0016787 hydrolase activity; GO:0097159 organic cyclic compound binding; GO:1901363 heterocyclic compound binding; GO:0008092 cytoskeletal protein binding; GO:0016462 pyrophosphatase activity; GO:0003824 catalytic activity; GO:0032553 ribonucl…	K10395	KIF4_21_27; kinesin family member 4/21/27		IPR027417; IPR001752;	P-loop containing nucleoside triphosphate hydrolase; Kinesin motor domain;
A0A1Q3E6H8	945	1.585	Up	0.0172	S	Kinesin domain-containing protein OS=Lentinula edodes OX=5353 GN=LENED_004515 PE=3 SV=1	LENED_004515	0.946981	1.36e-10	149.59	QAAS(0.947)T(0.106)ES(0.947)LHSR	2	0.64193	2	0.951	0.645	0.711	1.267	1.244	1.145	nucleus	GO:0044763 single-organism cellular process; GO:0007018 microtubule-based movement; GO:0006928 movement of cell or subcellular component; GO:0044699 single-organism process; GO:0009987 cellular process; GO:0007017 microtubule-based process;		GO:0003774 motor activity; GO:1901265 nucleoside phosphate binding; GO:0016817 hydrolase activity, acting on acid anhydrides; GO:0005515 protein binding; GO:0016787 hydrolase activity; GO:0097159 organic cyclic compound binding; GO:1901363 heterocyclic compound binding; GO:0008092 cytoskeletal protein binding; GO:0016462 pyrophosphatase activity; GO:0003824 catalytic activity; GO:0032553 ribonucl…	K10395	KIF4_21_27; kinesin family member 4/21/27		IPR027417; IPR001752;	P-loop containing nucleoside triphosphate hydrolase; Kinesin motor domain;
A0A1Q3E6L5	137	1.665	Up	0.00116	T	Aromatic peroxygenase partial OS=Lentinula edodes OX=5353 GN=LENED_004336 PE=4 SV=1	LENED_004336	0.999249	3.79e-69	216.67	VDGYSPEYSDT(0.001)DT(0.999)LDVTPDHK	3	-0.30784	2	0.735	0.692	0.814	1.266	1.315	1.151	mitochondria			GO:0016209 antioxidant activity; GO:0004601 peroxidase activity; GO:0003824 catalytic activity; GO:0016491 oxidoreductase activity; GO:0016684 oxidoreductase activity, acting on peroxide as acceptor;				IPR000028;	Chloroperoxidase;
A0A1Q3E6L6	475	1.696	Up	0.00554	S	Chaps-domain-containing protein OS=Lentinula edodes OX=5353 GN=LENED_004552 PE=4 SV=1	LENED_004552	0.792252	3.87e-83	217.26	DSMISSDSATLGDQGIDDDNAS(0.792)T(0.208)R	3	-0.56858	2	0.826	0.713	0.677	1.424	1.24	1.094	cytoplasm,nucleus			GO:0005515 protein binding; GO:0005488 binding;	K19881	BUD7, BCH1; Chs5-Arf1p-binding protein BUD7/BCH1		IPR011990;	Tetratricopeptide-like helical domain;
A0A1Q3E6M0	778	1.569	Up	0.0447	S	Uncharacterized protein OS=Lentinula edodes OX=5353 GN=LENED_004563 PE=4 SV=1	LENED_004563	0.998033	2.42e-14	109.41	NGETSTPHS(0.998)AS(0.002)GTTPHER	3	0.49898	1	0.995	0.608	0.716	1.152	1.389	1.098	nucleus			GO:0005515 protein binding; GO:0005488 binding;				IPR001202;	WW domain;
A0A1Q3E6M0	607	1.63	Up	0.00056	T	Uncharacterized protein OS=Lentinula edodes OX=5353 GN=LENED_004563 PE=4 SV=1	LENED_004563	0.853547	1.2e-06	92.258	NIVSDSTGFTKPTDDS(0.018)S(0.064)S(0.064)LT(0.854)PR	3	0.13189	1	0.755	0.73	0.788	1.309	1.262	1.133	nucleus			GO:0005515 protein binding; GO:0005488 binding;				IPR001202;	WW domain;
A0A1Q3E6M0	762	1.658	Up	0.000262	T	Uncharacterized protein OS=Lentinula edodes OX=5353 GN=LENED_004563 PE=4 SV=1	LENED_004563	0.896093	0.00428	83.573	ET(0.896)RS(0.104)PIDVR	3	0.24413	1	0.723	0.717	0.803	1.267	1.19	1.263	nucleus			GO:0005515 protein binding; GO:0005488 binding;				IPR001202;	WW domain;
A0A1Q3E6M0	333	1.535	Up	0.00392	S	Uncharacterized protein OS=Lentinula edodes OX=5353 GN=LENED_004563 PE=4 SV=1	LENED_004563	0.999999	1.34e-07	100.28	RWS(1)PPS(1)PQDFEGSK	3	-0.25071	1	0.714	0.823	0.816	1.219	1.085	1.309	nucleus			GO:0005515 protein binding; GO:0005488 binding;				IPR001202;	WW domain;
A0A1Q3E6P8	343	1.6	Up	0.000101	S	Duf221 family protein OS=Lentinula edodes OX=5353 GN=LENED_004583 PE=4 SV=1	LENED_004583	1	4.49e-169	301.05	LS(1)FHPDFDDDGDDDFGGQGGIIGTVGK	5	-0.081067	3	0.742	0.754	0.796	1.17	1.246	1.252	plasma membrane		GO:0016020 membrane;		K21989	TMEM63; calcium permeable stress-gated cation channel		IPR027815; IPR003864; IPR032880; IPR022257;	10TM putative phosphate transporter, cytosolic domain; Calcium-dependent channel, 7TM region, putative phosphate; Calcium permeable stress-gated cation channel 1, N-terminal transmembrane domain; 10TM putative phosphate transporter, extracellular tail;
A0A1Q3E6T6	420	0.663	Down	6.34e-05	T	Uncharacterized protein OS=Lentinula edodes OX=5353 GN=LENED_004630 PE=4 SV=1	LENED_004630	0.995551	1.39e-09	153.41	RAT(0.996)MIT(0.004)APSGR	3	-0.50747	2	1.191	1.19	1.272	0.806	0.796	0.821	cytoplasm				K05275	E1.1.1.65; pyridoxine 4-dehydrogenase [EC:1.1.1.65]	tms00750 Vitamin B6 metabolism - Tremella mesenterica; tms01100 Metabolic pathways - Tremella mesenterica;
A0A1Q3E6W2	618	3.455	Up	5.09e-07	Y	Prib protein OS=Lentinula edodes OX=5353 GN=LENED_004509 PE=4 SV=1	LENED_004509	0.876425	0.0217	57.532	S(0.122)LDFLY(0.876)S(0.001)K	2	-3.1733	1	0.451	0.42	0.449	1.502	1.507	1.551	nucleus	GO:0050794 regulation of cellular process; GO:0006725 cellular aromatic compound metabolic process; GO:0097659 nucleic acid-templated transcription; GO:0060255 regulation of macromolecule metabolic process; GO:0019219 regulation of nucleobase-containing compound metabolic process; GO:0009058 biosynthetic process; GO:0044237 cellular metabolic process; GO:0071704 organic substance metabolic proces…	GO:0043226 organelle; GO:0043231 intracellular membrane-bounded organelle; GO:0043229 intracellular organelle; GO:0005634 nucleus; GO:0044464 cell part; GO:0005622 intracellular; GO:0044424 intracellular part; GO:0043227 membrane-bounded organelle; GO:0005623 cell;	GO:0097159 organic cyclic compound binding; GO:1901363 heterocyclic compound binding; GO:0003677 DNA binding; GO:0000981 RNA polymerase II transcription factor activity, sequence-specific DNA binding; GO:0046914 transition metal ion binding; GO:0005488 binding; GO:0043167 ion binding; GO:0003676 nucleic acid binding; GO:0001071 nucleic acid binding transcription factor activity; GO:0043169 cation…				IPR001138; IPR007219;	Zn(2)-C6 fungal-type DNA-binding domain; Transcription factor domain, fungi;
A0A1Q3E6W6	71	0.636	Down	0.00354	S	Uncharacterized protein OS=Lentinula edodes OX=5353 GN=LENED_004667 PE=4 SV=1	LENED_004667	0.98596	1.01e-08	106.75	S(0.986)GFQET(0.014)LAQYEPLK	3	0.4284	1	1.305	1.307	1.099	0.849	0.725	0.786	nucleus
A0A1Q3E6X9	14	1.54	Up	1.13e-06	S	Purine-cytosine permease OS=Lentinula edodes OX=5353 GN=LENED_004447 PE=4 SV=1	LENED_004447	0.821428	1.81e-12	120.56	SSSAS(0.008)T(0.171)S(0.821)KEEMDLEK	3	0.27028	2	0.77	0.787	0.793	1.204	1.22	1.195	plasma membrane	GO:0006810 transport; GO:0055085 transmembrane transport; GO:0051179 localization; GO:0051234 establishment of localization;	GO:0016020 membrane;	GO:0005215 transporter activity;
A0A1Q3E721	260	1.612	Up	0.000218	S	Opi1-domain-containing protein OS=Lentinula edodes OX=5353 GN=LENED_004708 PE=4 SV=1	LENED_004708	0.999825	0.00215	92.538	RLS(1)PAYK	3	0.38541	1	0.735	0.74	0.807	1.173	1.26	1.246
A0A1Q3E765	558	0.61	Down	0.00298	S	Cysteine proteinase OS=Lentinula edodes OX=5353 GN=LENED_004604 PE=3 SV=1	LENED_004604	0.999965	0.00291	59.728	S(1)KS(1)PNLPKPSK	4	0.20799	1	1.225	1.328	1.215	0.661	0.808	0.83	nucleus	GO:0043632 modification-dependent macromolecule catabolic process; GO:0070646 protein modification by small protein removal; GO:0044265 cellular macromolecule catabolic process; GO:0051603 proteolysis involved in cellular protein catabolic process; GO:0044257 cellular protein catabolic process; GO:0019941 modification-dependent protein catabolic process; GO:0044267 cellular protein metabolic proc…		GO:0008233 peptidase activity; GO:0036459 thiol-dependent ubiquitinyl hydrolase activity; GO:0003824 catalytic activity; GO:0101005 ubiquitinyl hydrolase activity; GO:0070011 peptidase activity, acting on L-amino acid peptides; GO:0019783 ubiquitin-like protein-specific protease activity; GO:0008234 cysteine-type peptidase activity; GO:0016787 hydrolase activity;				IPR028889; IPR001394;	Ubiquitin specific protease domain; Peptidase C19, ubiquitin carboxyl-terminal hydrolase;
A0A1Q3E767	14	1.582	Up	4e-05	S	Translation initiation factor eif2 gamma subunit OS=Lentinula edodes OX=5353 GN=LENED_004785 PE=4 SV=1	LENED_004785	1	2.94e-57	215.81	REEDS(1)DS(1)DAEDEDIVDDVPK	3	0.12468	7	0.787	0.763	0.761	1.269	1.185	1.203	cytoplasm			GO:1901265 nucleoside phosphate binding; GO:0001882 nucleoside binding; GO:0043167 ion binding; GO:0016817 hydrolase activity, acting on acid anhydrides; GO:0016787 hydrolase activity; GO:0000166 nucleotide binding; GO:0017111 nucleoside-triphosphatase activity; GO:0097159 organic cyclic compound binding; GO:1901363 heterocyclic compound binding; GO:0032549 ribonucleoside binding; GO:0097367 carb…	K03242	EIF2S3; translation initiation factor 2 subunit 3	tms03013 RNA transport - Tremella mesenterica;	IPR004161; IPR009001; IPR015256; IPR027417; IPR000795; IPR009000;	Translation elongation factor EFTu-like, domain 2; Translation elongation factor EF1A/initiation factor IF2gamma, C-terminal; Translation initiation factor 2, gamma subunit, C-terminal; P-loop containing nucleoside triphosphate hydrolase; Transcription factor, GTP-binding domain; Translation protein, beta-barrel domain;
A0A1Q3E778	35	0.465	Down	1.92e-05	T	Uncharacterized protein OS=Lentinula edodes OX=5353 GN=LENED_004796 PE=4 SV=1	LENED_004796	1	0.00314	74.611	LLVT(1)DEAPPR	3	-0.43049	3	1.401	1.325	1.452	0.624	0.66	0.657
A0A1Q3E789	871	1.853	Up	0.00186	S	Snf2 family dna-dependent atpase OS=Lentinula edodes OX=5353 GN=LENED_004808 PE=4 SV=1	LENED_004808	1	9.7e-51	202.43	DSQGLSHSGGGGDDDS(1)DDE	2	0.016209	1	0.741	0.745	0.596	1.344	1.18	1.333
A0A1Q3E7A3	169	2.504	Up	2.67e-06	S	Phosphatase OS=Lentinula edodes OX=5353 GN=LENED_004809 PE=4 SV=1	LENED_004809	0.922746	6.65e-07	113.34	VPS(0.923)AT(0.077)DIFTK	2	0.27491	1	0.585	0.562	0.54	1.434	1.363	1.428
A0A1Q3E7B2	542	1.619	Up	0.000625	S	Uncharacterized protein OS=Lentinula edodes OX=5353 GN=LENED_004757 PE=4 SV=1	LENED_004757	0.92376	0.0124	62.162	S(0.016)RS(0.924)S(0.059)VS(0.001)TSR	2	0.24892	1	0.784	0.73	0.757	1.123	1.245	1.308	mitochondria
A0A1Q3E7B7	16	1.829	Up	0.00334	S	Solute carrier family 41 member 1 OS=Lentinula edodes OX=5353 GN=LENED_004833 PE=4 SV=1	LENED_004833	1	4.99e-12	120.39	NGNQQS(1)PVLESGLK	3	0.34097	1	0.783	0.707	0.615	1.32	1.406	1.124
A0A1Q3E7C5	714	1.634	Up	0.00606	T	Srf-type transcription factor OS=Lentinula edodes OX=5353 GN=LENED_004826 PE=4 SV=1	LENED_004826	1	0.00132	85.554	GGGGET(1)DDER	2	0.76496	1	0.667	0.843	0.747	1.079	1.304	1.306	nucleus	GO:0044700 single organism signaling; GO:0009891 positive regulation of biosynthetic process; GO:0044699 single-organism process; GO:0044237 cellular metabolic process; GO:0006796 phosphate-containing compound metabolic process; GO:2001141 regulation of RNA biosynthetic process; GO:0008152 metabolic process; GO:0007165 signal transduction; GO:0007154 cell communication; GO:0009893 positive regula…		GO:0003677 DNA binding; GO:0000976 transcription regulatory region sequence-specific DNA binding; GO:0003690 double-stranded DNA binding; GO:0046983 protein dimerization activity; GO:1990837 sequence-specific double-stranded DNA binding; GO:0001012 RNA polymerase II regulatory region DNA binding; GO:0005515 protein binding; GO:0043565 sequence-specific DNA binding; GO:1901363 heterocyclic compoun…				IPR033896; IPR002100;	MADS MEF2-like; Transcription factor, MADS-box;
A0A1Q3E7H5	392	0.602	Down	0.00112	Y	Glutamyl-trna synthetase OS=Lentinula edodes OX=5353 GN=LENED_004885 PE=3 SV=1	LENED_004885	0.999092	0.0195	64.42	T(0.001)NEY(0.999)RDR	2	-0.43171	1	1.14	1.326	1.338	0.738	0.812	0.741	cytoplasm	GO:0006518 peptide metabolic process; GO:0006725 cellular aromatic compound metabolic process; GO:0044267 cellular protein metabolic process; GO:0044699 single-organism process; GO:0009058 biosynthetic process; GO:1901566 organonitrogen compound biosynthetic process; GO:0043039 tRNA aminoacylation; GO:0044237 cellular metabolic process; GO:0071704 organic substance metabolic process; GO:0008152 m…	GO:0044424 intracellular part; GO:0005623 cell; GO:0044464 cell part; GO:0005622 intracellular; GO:0005737 cytoplasm;	GO:0016876 ligase activity, forming aminoacyl-tRNA and related compounds; GO:0005524 ATP binding; GO:1901265 nucleoside phosphate binding; GO:0016875 ligase activity, forming carbon-oxygen bonds; GO:0004818 glutamate-tRNA ligase activity; GO:0001882 nucleoside binding; GO:0043167 ion binding; GO:0016874 ligase activity; GO:0000166 nucleotide binding; GO:0097159 organic cyclic compound binding; GO…	K01885	EARS, gltX; glutamyl-tRNA synthetase [EC:6.1.1.17]	tms00860 Porphyrin and chlorophyll metabolism - Tremella mesenterica; tms00970 Aminoacyl-tRNA biosynthesis - Tremella mesenterica; tms01100 Metabolic pathways - Tremella mesenterica; tms01110 Biosynthesis of secondary metabolites - Tremella mesenterica;	IPR014729; IPR020061; IPR020056; IPR010987; IPR020058; IPR011035; IPR020059;	Rossmann-like alpha/beta/alpha sandwich fold; Glutamyl/glutaminyl-tRNA synthetase, class Ib, alpha-bundle domain; Ribosomal protein L25/Gln-tRNA synthetase, beta-barrel domain; Glutathione S-transferase, C-terminal-like; Glutamyl/glutaminyl-tRNA synthetase, class Ib, catalytic domain; Ribosomal protein L25/Gln-tRNA synthetase, anti-codon-binding domain; Glutamyl/glutaminyl-tRNA synthetase, class …
A0A1Q3E7L1	157	1.506	Up	0.0276	S	Uncharacterized protein OS=Lentinula edodes OX=5353 GN=LENED_004867 PE=4 SV=1	LENED_004867	0.947725	0.000261	90.707	T(0.012)RGS(0.948)T(0.038)AS(0.002)PAAR	2	-1.7046	1	0.826	0.936	0.617	1.242	1.161	1.18
A0A1Q3E7L9	146	1.676	Up	0.00726	S	RNA-binding domain-containing protein OS=Lentinula edodes OX=5353 GN=LENED_004946 PE=4 SV=1	LENED_004946	0.89625	7.19e-21	129.59	S(0.896)AS(0.896)LVS(0.841)DS(0.367)EGKPEDAPAPDDDDVVK	3	-0.84161	2	0.861	0.711	0.643	1.134	1.201	1.377	nucleus	GO:0006396 RNA processing; GO:0006725 cellular aromatic compound metabolic process; GO:1901360 organic cyclic compound metabolic process; GO:0006807 nitrogen compound metabolic process; GO:0044238 primary metabolic process; GO:0044237 cellular metabolic process; GO:0071704 organic substance metabolic process; GO:0016070 RNA metabolic process; GO:0008152 metabolic process; GO:0090304 nucleic acid …	GO:0043226 organelle; GO:0043231 intracellular membrane-bounded organelle; GO:0043229 intracellular organelle; GO:0005634 nucleus; GO:0044464 cell part; GO:0005622 intracellular; GO:0005737 cytoplasm; GO:0044424 intracellular part; GO:0043227 membrane-bounded organelle; GO:0005623 cell;	GO:0097159 organic cyclic compound binding; GO:1901363 heterocyclic compound binding; GO:0003729 mRNA binding; GO:0003723 RNA binding; GO:1901265 nucleoside phosphate binding; GO:0005488 binding; GO:0003676 nucleic acid binding; GO:0000166 nucleotide binding; GO:0036094 small molecule binding;	K12876	RBM8A, Y14; RNA-binding protein 8A	tms03013 RNA transport - Tremella mesenterica; tms03015 mRNA surveillance pathway - Tremella mesenterica; tms03040 Spliceosome - Tremella mesenterica;	IPR008251; IPR033744; IPR023780; IPR000504; IPR012677; IPR016197; IPR000953;	Chromo shadow domain; RBM8, RNA recognition motif; Chromo domain; RNA recognition motif domain; Nucleotide-binding alpha-beta plait domain; Chromo domain-like; Chromo/chromo shadow domain;
A0A1Q3E7Q9	236	0.455	Down	0.000418	S	Aldo keto reductase OS=Lentinula edodes OX=5353 GN=LENED_004972 PE=4 SV=1	LENED_004972	0.986443	6.28e-11	139.86	Y(0.014)S(0.986)QENFPNILK	3	0.080472	2	1.359	1.452	1.403	0.682	0.683	0.552	cytoplasm							IPR023210;	NADP-dependent oxidoreductase domain;
A0A1Q3E7Q9	235	0.522	Down	0.000379	Y	Aldo keto reductase OS=Lentinula edodes OX=5353 GN=LENED_004972 PE=4 SV=1	LENED_004972	0.999966	3.61e-10	161.49	Y(1)SQENFPNILK	2	0.099733	1	1.37	1.364	1.272	0.663	0.774	0.655	cytoplasm							IPR023210;	NADP-dependent oxidoreductase domain;
A0A1Q3E7S8	63	0.595	Down	2.16e-05	S	Proteasome subunit alpha type OS=Lentinula edodes OX=5353 GN=LENED_004988 PE=3 SV=1	LENED_004988	0.869874	6.58e-17	143.43	VQSPLIES(0.003)S(0.127)S(0.87)IEK	3	0.80148	1	1.299	1.219	1.299	0.764	0.765	0.744	nucleus	GO:0043632 modification-dependent macromolecule catabolic process; GO:0051603 proteolysis involved in cellular protein catabolic process; GO:0044265 cellular macromolecule catabolic process; GO:0044257 cellular protein catabolic process; GO:0019941 modification-dependent protein catabolic process; GO:0044267 cellular protein metabolic process; GO:0006511 ubiquitin-dependent protein catabolic proc…	GO:0019773 proteasome core complex, alpha-subunit complex; GO:1902494 catalytic complex; GO:0000502 proteasome complex; GO:0044464 cell part; GO:0005622 intracellular; GO:0005839 proteasome core complex; GO:0032991 macromolecular complex; GO:0044424 intracellular part; GO:1905368 peptidase complex; GO:0005623 cell; GO:0043234 protein complex; GO:1905369 endopeptidase complex;	GO:0004175 endopeptidase activity; GO:0004298 threonine-type endopeptidase activity; GO:0008233 peptidase activity; GO:0070003 threonine-type peptidase activity; GO:0003824 catalytic activity; GO:0070011 peptidase activity, acting on L-amino acid peptides; GO:0016787 hydrolase activity;	K02729	PSMA5; 20S proteasome subunit alpha 5 [EC:3.4.25.1]	tms03050 Proteasome - Tremella mesenterica;	IPR000426; IPR029055;	Proteasome alpha-subunit, N-terminal domain; Nucleophile aminohydrolases, N-terminal;
A0A1Q3E7S9	58	2.325	Up	0.000276	S	Pleiotropic drug resistance abc transporter OS=Lentinula edodes OX=5353 GN=LENED_004989 PE=3 SV=1	LENED_004989	0.992998	1.21e-11	119.8	SSTTT(0.007)AS(0.993)VETAQGK	2	0.53299	1	0.642	0.523	0.614	1.308	1.463	1.365	plasma membrane	GO:0006810 transport; GO:0051179 localization; GO:0051234 establishment of localization;	GO:0031224 intrinsic component of membrane; GO:0016020 membrane; GO:0016021 integral component of membrane; GO:0044425 membrane part;	GO:1901265 nucleoside phosphate binding; GO:0015399 primary active transmembrane transporter activity; GO:0016817 hydrolase activity, acting on acid anhydrides; GO:0016787 hydrolase activity; GO:0016887 ATPase activity; GO:0097159 organic cyclic compound binding; GO:1901363 heterocyclic compound binding; GO:0016462 pyrophosphatase activity; GO:0003824 catalytic activity; GO:0032553 ribonucleotide…				IPR034001; IPR003593; IPR010929; IPR003439; IPR027417; IPR029481; IPR034003; IPR013525;	ATP-binding cassette transporter, PDR-like subfamily G, domain 1; AAA+ ATPase domain; CDR ABC transporter; ABC transporter-like; P-loop containing nucleoside triphosphate hydrolase; ABC-transporter extracellular N-terminal domain; ATP-binding cassette transporter, PDR-like subfamily G, domain 2; ABC-2 type transporter;
A0A1Q3E7T0	17	1.575	Up	5.78e-05	S	Mfs sugar transporter OS=Lentinula edodes OX=5353 GN=LENED_005025 PE=3 SV=1	LENED_005025	1	2.6e-07	146.34	DNAS(1)IS(1)MNER	2	0.021234	3	0.747	0.77	0.801	1.243	1.182	1.227	plasma membrane	GO:0006810 transport; GO:0055085 transmembrane transport; GO:0051179 localization; GO:0051234 establishment of localization;	GO:0031224 intrinsic component of membrane; GO:0016020 membrane; GO:0016021 integral component of membrane; GO:0044425 membrane part;	GO:0022892 substrate-specific transporter activity; GO:0022891 substrate-specific transmembrane transporter activity; GO:0005215 transporter activity; GO:0022857 transmembrane transporter activity;				IPR020846;	Major facilitator superfamily domain;
A0A1Q3E7W2	78	1.537	Up	0.00114	S	Wd repeat-containing protein slp1 OS=Lentinula edodes OX=5353 GN=LENED_005043 PE=4 SV=1	LENED_005043	0.933381	0.00595	65.295	SRPNS(0.933)RPS(0.036)S(0.031)R	3	0.47996	1	0.774	0.817	0.762	1.157	1.32	1.139
A0A1Q3E7W2	176	1.707	Up	0.0161	S	Wd repeat-containing protein slp1 OS=Lentinula edodes OX=5353 GN=LENED_005043 PE=4 SV=1	LENED_005043	0.935516	0.000632	89.189	S(0.044)AS(0.936)PGHT(0.02)AR	2	0.32109	1	0.901	0.659	0.638	1.393	1.069	1.291
A0A1Q3E7W8	134	0.561	Down	9.69e-05	S	Carbohydrate-binding module family 12 protein OS=Lentinula edodes OX=5353 GN=LENED_005030 PE=4 SV=1	LENED_005030	1	0.000129	94.09	HHEKS(1)EEDKK	5	-0.00017151	1	1.273	1.254	1.38	0.728	0.704	0.758	cytoplasm	GO:0008152 metabolic process; GO:0005975 carbohydrate metabolic process; GO:0044238 primary metabolic process; GO:0071704 organic substance metabolic process;	GO:0005576 extracellular region;	GO:0030246 carbohydrate binding; GO:0004553 hydrolase activity, hydrolyzing O-glycosyl compounds; GO:0016787 hydrolase activity; GO:0003824 catalytic activity; GO:0005488 binding; GO:0016798 hydrolase activity, acting on glycosyl bonds;				IPR003610; IPR024518;	Carbohydrate-binding module family 5/12; Domain of unknown function DUF3421;
A0A1Q3E7Y1	230	1.63	Up	0.003	S	Uncharacterized protein OS=Lentinula edodes OX=5353 GN=LENED_005075 PE=4 SV=1	LENED_005075	1	3.44e-74	199.22	AQS(1)PPPPPDNDDDDHLVSGISSSFK	3	-0.13991	2	0.827	0.699	0.747	1.366	1.219	1.119
A0A1Q3E7Y7	21	0.479	Down	0.00524	T	Uncharacterized protein OS=Lentinula edodes OX=5353 GN=LENED_005085 PE=4 SV=1	LENED_005085	1	0.0455	48.527	RAT(1)QACQECR	2	-0.43106	1	1.413	1.501	1.197	0.514	0.736	0.721	nucleus	GO:0050794 regulation of cellular process; GO:0006725 cellular aromatic compound metabolic process; GO:0097659 nucleic acid-templated transcription; GO:0060255 regulation of macromolecule metabolic process; GO:0019219 regulation of nucleobase-containing compound metabolic process; GO:0009058 biosynthetic process; GO:0044237 cellular metabolic process; GO:0071704 organic substance metabolic proces…	GO:0043226 organelle; GO:0043231 intracellular membrane-bounded organelle; GO:0043229 intracellular organelle; GO:0005634 nucleus; GO:0044464 cell part; GO:0005622 intracellular; GO:0044424 intracellular part; GO:0043227 membrane-bounded organelle; GO:0005623 cell;	GO:0097159 organic cyclic compound binding; GO:1901363 heterocyclic compound binding; GO:0000981 RNA polymerase II transcription factor activity, sequence-specific DNA binding; GO:0003677 DNA binding; GO:0046914 transition metal ion binding; GO:0005488 binding; GO:0043167 ion binding; GO:0001071 nucleic acid binding transcription factor activity; GO:0003676 nucleic acid binding; GO:0043169 cation…				IPR001138; IPR007219;	Zn(2)-C6 fungal-type DNA-binding domain; Transcription factor domain, fungi;
A0A1Q3E7Z1	882	1.696	Up	0.0012	S	Abc transporter OS=Lentinula edodes OX=5353 GN=LENED_005042 PE=4 SV=1	LENED_005042	1	1.81e-06	142.47	RIS(1)S(1)QNFQR	2	-0.68088	2	0.802	0.718	0.691	1.268	1.338	1.143	plasma membrane	GO:0006810 transport; GO:0055085 transmembrane transport; GO:0051179 localization; GO:0051234 establishment of localization;	GO:0031224 intrinsic component of membrane; GO:0016020 membrane; GO:0016021 integral component of membrane; GO:0044425 membrane part;	GO:1901265 nucleoside phosphate binding; GO:0015399 primary active transmembrane transporter activity; GO:0016817 hydrolase activity, acting on acid anhydrides; GO:0016787 hydrolase activity; GO:0016887 ATPase activity; GO:0097159 organic cyclic compound binding; GO:1901363 heterocyclic compound binding; GO:0016462 pyrophosphatase activity; GO:0003824 catalytic activity; GO:0032553 ribonucleotide…				IPR003593; IPR003439; IPR011527; IPR027417;	AAA+ ATPase domain; ABC transporter-like; ABC transporter type 1, transmembrane domain; P-loop containing nucleoside triphosphate hydrolase;
A0A1Q3E7Z1	883	2.057	Up	0.000623	S	Abc transporter OS=Lentinula edodes OX=5353 GN=LENED_005042 PE=4 SV=1	LENED_005042	1	0.00126	76.563	RIS(1)S(1)QNFQR	2	-0.68088	1	0.711	0.608	0.625	1.359	1.445	1.194	plasma membrane	GO:0006810 transport; GO:0055085 transmembrane transport; GO:0051179 localization; GO:0051234 establishment of localization;	GO:0031224 intrinsic component of membrane; GO:0016020 membrane; GO:0016021 integral component of membrane; GO:0044425 membrane part;	GO:1901265 nucleoside phosphate binding; GO:0015399 primary active transmembrane transporter activity; GO:0016817 hydrolase activity, acting on acid anhydrides; GO:0016787 hydrolase activity; GO:0016887 ATPase activity; GO:0097159 organic cyclic compound binding; GO:1901363 heterocyclic compound binding; GO:0016462 pyrophosphatase activity; GO:0003824 catalytic activity; GO:0032553 ribonucleotide…				IPR003593; IPR003439; IPR011527; IPR027417;	AAA+ ATPase domain; ABC transporter-like; ABC transporter type 1, transmembrane domain; P-loop containing nucleoside triphosphate hydrolase;
A0A1Q3E817	625	1.701	Up	0.00686	S	Fungal specific transcription OS=Lentinula edodes OX=5353 GN=LENED_005090 PE=4 SV=1	LENED_005090	0.929563	9.63e-10	102.16	S(0.07)NS(0.93)KLS(0.001)DPSVLANLSASR	3	0.88178	1	0.832	0.728	0.646	1.255	1.407	1.091	nucleus	GO:0050794 regulation of cellular process; GO:0010468 regulation of gene expression; GO:0006355 regulation of transcription, DNA-templated; GO:0031326 regulation of cellular biosynthetic process; GO:0080090 regulation of primary metabolic process; GO:0060255 regulation of macromolecule metabolic process; GO:0019219 regulation of nucleobase-containing compound metabolic process; GO:0010556 regulat…	GO:0043226 organelle; GO:0043231 intracellular membrane-bounded organelle; GO:0043229 intracellular organelle; GO:0005634 nucleus; GO:0044464 cell part; GO:0005622 intracellular; GO:0044424 intracellular part; GO:0043227 membrane-bounded organelle; GO:0005623 cell;	GO:0000981 RNA polymerase II transcription factor activity, sequence-specific DNA binding; GO:0046914 transition metal ion binding; GO:0005488 binding; GO:0043167 ion binding; GO:0001071 nucleic acid binding transcription factor activity; GO:0046872 metal ion binding; GO:0043169 cation binding; GO:0008270 zinc ion binding; GO:0003700 transcription factor activity, sequence-specific DNA binding;				IPR001138;	Zn(2)-C6 fungal-type DNA-binding domain;
A0A1Q3E829	28	0.651	Down	0.000319	Y	Neutral alkaline nonlysosomal ceramidase OS=Lentinula edodes OX=5353 GN=LENED_005153 PE=4 SV=1	LENED_005153	0.999997	3.38e-07	182.92	SHDY(1)AEANK	2	0.18514	2	1.203	1.275	1.197	0.76	0.788	0.845	nucleus	GO:0008152 metabolic process;		GO:0016741 transferase activity, transferring one-carbon groups; GO:0008168 methyltransferase activity; GO:0003824 catalytic activity; GO:0016740 transferase activity;				IPR031329; IPR029063; IPR031331; IPR013216;	Neutral/alkaline non-lysosomal ceramidase, N-terminal; S-adenosyl-L-methionine-dependent methyltransferase; Neutral/alkaline non-lysosomal ceramidase, C-terminal; Methyltransferase type 11;
A0A1Q3E840	661	1.913	Up	0.000563	S	Transcription factor tau subunit sfc3 OS=Lentinula edodes OX=5353 GN=LENED_005126 PE=4 SV=1	LENED_005126	1	1.91e-07	124.42	S(1)VEGEEEQER	2	-0.39145	2	0.676	0.706	0.657	1.198	1.461	1.241
A0A1Q3E846	282	1.734	Up	0.0398	T	Uncharacterized protein OS=Lentinula edodes OX=5353 GN=LENED_005056 PE=4 SV=1	LENED_005056	0.999926	0.000978	69.485	T(1)PT(0.888)PT(0.107)QT(0.005)VDEAAR	2	0.37064	1	0.489	0.834	0.864	1.384	1.137	1.271
A0A1Q3E846	284	1.734	Up	0.0398	T	Uncharacterized protein OS=Lentinula edodes OX=5353 GN=LENED_005056 PE=4 SV=1	LENED_005056	0.88817	0.000978	69.485	T(1)PT(0.888)PT(0.107)QT(0.005)VDEAAR	2	0.37064	1	0.489	0.834	0.864	1.384	1.137	1.271
A0A1Q3E864	186	1.506	Up	0.0018	S	"Cytochrome b-c1 complex subunit Rieske, mitochondrial OS=Lentinula edodes OX=5353 GN=LENED_005128 PE=4 SV=1"	LENED_005128	0.987978	6.77e-06	164.56	T(0.012)QS(0.988)EIDEAR	2	0.39426	1	0.748	0.81	0.827	1.261	1.09	1.24	mitochondria	GO:0044699 single-organism process; GO:0008152 metabolic process; GO:0055114 oxidation-reduction process; GO:0044710 single-organism metabolic process;	GO:0016020 membrane;	GO:0051537 2 iron, 2 sulfur cluster binding; GO:0008121 ubiquinol-cytochrome-c reductase activity; GO:0015075 ion transmembrane transporter activity; GO:0016679 oxidoreductase activity, acting on diphenols and related substances as donors; GO:0022892 substrate-specific transporter activity; GO:0015077 monovalent inorganic cation transmembrane transporter activity; GO:0015078 hydrogen ion transmem…	K00411	UQCRFS1, RIP1, petA; ubiquinol-cytochrome c reductase iron-sulfur subunit [EC:1.10.2.2]	tms00190 Oxidative phosphorylation - Tremella mesenterica; tms01100 Metabolic pathways - Tremella mesenterica;	IPR006317; IPR017941; IPR005805; IPR004192;	Ubiquinol-cytochrome c reductase, iron-sulphur subunit; Rieske [2Fe-2S] iron-sulphur domain; Rieske iron-sulphur protein, C-terminal; Ubiquinol cytochrome reductase, transmembrane domain;
A0A1Q3E881	52	2.897	Up	0.000559	S	Nadh:flavin oxidoreductase nadh oxidase OS=Lentinula edodes OX=5353 GN=LENED_005191 PE=4 SV=1	LENED_005191	0.9413	3.17e-32	160.09	S(0.941)PGT(0.059)LLIAEGTLVDPK	2	0.49913	3	0.608	0.427	0.475	1.424	1.424	1.527	mitochondria	GO:0044699 single-organism process; GO:0008152 metabolic process; GO:0055114 oxidation-reduction process; GO:0044710 single-organism metabolic process;		GO:0097159 organic cyclic compound binding; GO:1901363 heterocyclic compound binding; GO:0097367 carbohydrate derivative binding; GO:1901265 nucleoside phosphate binding; GO:0003824 catalytic activity; GO:0032553 ribonucleotide binding; GO:0005488 binding; GO:0043167 ion binding; GO:0043168 anion binding; GO:0000166 nucleotide binding; GO:0010181 FMN binding; GO:0048037 cofactor binding; GO:00164…	K00354	E1.6.99.1; NADPH2 dehydrogenase [EC:1.6.99.1]		IPR013785; IPR001155;	Aldolase-type TIM barrel; NADH:flavin oxidoreductase/NADH oxidase, N-terminal;
A0A1Q3E888	618	1.729	Up	0.000123	T	Lid2 complex component snt2 OS=Lentinula edodes OX=5353 GN=LENED_005111 PE=4 SV=1	LENED_005111	0.999999	0.000117	92.785	REGT(1)PVVGPASK	3	0.19153	2	0.778	0.699	0.702	1.24	1.238	1.29	nucleus	GO:0050794 regulation of cellular process; GO:0010468 regulation of gene expression; GO:0006355 regulation of transcription, DNA-templated; GO:0031326 regulation of cellular biosynthetic process; GO:0080090 regulation of primary metabolic process; GO:0060255 regulation of macromolecule metabolic process; GO:0019219 regulation of nucleobase-containing compound metabolic process; GO:0010556 regulat…		GO:0003677 DNA binding; GO:0043167 ion binding; GO:0005515 protein binding; GO:0003682 chromatin binding; GO:0043565 sequence-specific DNA binding; GO:0008270 zinc ion binding; GO:0003700 transcription factor activity, sequence-specific DNA binding; GO:1901363 heterocyclic compound binding; GO:0097159 organic cyclic compound binding; GO:0046914 transition metal ion binding; GO:0005488 binding; GO…				IPR013088; IPR001965; IPR018866; IPR013083; IPR001025; IPR011011; IPR000679; IPR019787;	Zinc finger, NHR/GATA-type; Zinc finger, PHD-type; Zinc-finger domain of monoamine-oxidase A repressor R1; Zinc finger, RING/FYVE/PHD-type; Bromo adjacent homology (BAH) domain; Zinc finger, FYVE/PHD-type; Zinc finger, GATA-type; Zinc finger, PHD-finger;
A0A1Q3E888	2507	1.611	Up	0.000537	S	Lid2 complex component snt2 OS=Lentinula edodes OX=5353 GN=LENED_005111 PE=4 SV=1	LENED_005111	0.999706	0.00448	83.358	FRS(1)PETK	3	-0.036645	1	0.719	0.816	0.748	1.176	1.295	1.208	nucleus	GO:0050794 regulation of cellular process; GO:0010468 regulation of gene expression; GO:0006355 regulation of transcription, DNA-templated; GO:0031326 regulation of cellular biosynthetic process; GO:0080090 regulation of primary metabolic process; GO:0060255 regulation of macromolecule metabolic process; GO:0019219 regulation of nucleobase-containing compound metabolic process; GO:0010556 regulat…		GO:0003677 DNA binding; GO:0043167 ion binding; GO:0005515 protein binding; GO:0003682 chromatin binding; GO:0043565 sequence-specific DNA binding; GO:0008270 zinc ion binding; GO:0003700 transcription factor activity, sequence-specific DNA binding; GO:1901363 heterocyclic compound binding; GO:0097159 organic cyclic compound binding; GO:0046914 transition metal ion binding; GO:0005488 binding; GO…				IPR013088; IPR001965; IPR018866; IPR013083; IPR001025; IPR011011; IPR000679; IPR019787;	Zinc finger, NHR/GATA-type; Zinc finger, PHD-type; Zinc-finger domain of monoamine-oxidase A repressor R1; Zinc finger, RING/FYVE/PHD-type; Bromo adjacent homology (BAH) domain; Zinc finger, FYVE/PHD-type; Zinc finger, GATA-type; Zinc finger, PHD-finger;
A0A1Q3E8B2	441	1.799	Up	0.00232	S	60S ribosomal export protein NMD3 OS=Lentinula edodes OX=5353 GN=LENED_005222 PE=3 SV=1	LENED_005222	0.999914	7.18e-16	151.22	EAGEEGETGS(1)GR	2	-0.026378	1	0.728	0.76	0.644	1.442	1.257	1.137	cytoplasm,nucleus				K07562	NMD3; nonsense-mediated mRNA decay protein 3	tms03008 Ribosome biogenesis in eukaryotes - Tremella mesenterica; tms03013 RNA transport - Tremella mesenterica;
A0A1Q3E8E6	256	0.534	Down	0.021	T	Phosphotransferase OS=Lentinula edodes OX=5353 GN=LENED_005054 PE=3 SV=1	LENED_005054	0.999998	1.28e-09	97.49	IAVIFGT(1)GCNAAYMEDVK	3	-1.1399	2	1.341	1.319	1.324	0.714	0.819	0.593	mitochondria	GO:0006757 ATP generation from ADP; GO:0065008 regulation of biological quality; GO:0009116 nucleoside metabolic process; GO:0042278 purine nucleoside metabolic process; GO:0006165 nucleoside diphosphate phosphorylation; GO:0046031 ADP metabolic process; GO:0019362 pyridine nucleotide metabolic process; GO:0006096 glycolytic process; GO:0009167 purine ribonucleoside monophosphate metabolic proces…		GO:0005524 ATP binding; GO:1901265 nucleoside phosphate binding; GO:0016773 phosphotransferase activity, alcohol group as acceptor; GO:0005536 glucose binding; GO:0001882 nucleoside binding; GO:0043167 ion binding; GO:0048029 monosaccharide binding; GO:0000166 nucleotide binding; GO:0097159 organic cyclic compound binding; GO:1901363 heterocyclic compound binding; GO:0032549 ribonucleoside bindin…	K00844	HK; hexokinase [EC:2.7.1.1]	tms00010 Glycolysis / Gluconeogenesis - Tremella mesenterica; tms00051 Fructose and mannose metabolism - Tremella mesenterica; tms00052 Galactose metabolism - Tremella mesenterica; tms00500 Starch and sucrose metabolism - Tremella mesenterica; tms00520 Amino sugar and nucleotide sugar metabolism - Tremella mesenterica; tms01100 Metabolic pathways - Tremella mesenterica; tms01110 Biosynthesis of s…	IPR022672; IPR022673;	Hexokinase, N-terminal; Hexokinase, C-terminal;
A0A1Q3E8F9	99	1.956	Up	0.000538	T	DUF155-domain-containing protein OS=Lentinula edodes OX=5353 GN=LENED_005269 PE=4 SV=1	LENED_005269	0.943709	1.48e-37	150.36	PLPGEDDDDLLGY(0.056)ET(0.944)DAGIR	3	0.3611	3	0.613	0.647	0.75	1.314	1.245	1.373	mitochondria							IPR003734;	Domain of unknown function DUF155;
A0A1Q3E8H8	108	0.402	Down	1.81e-05	T	N-terminal nucleophile aminohydrolase OS=Lentinula edodes OX=5353 GN=LENED_005204 PE=4 SV=1	LENED_005204	0.891511	1.13e-06	106.42	T(0.892)IAPIS(0.108)TDLAFK	3	-0.25685	1	1.419	1.442	1.514	0.56	0.575	0.622	cytoplasm				K18802	DUG3; glutamine amidotransferase		IPR029055; IPR017932;	Nucleophile aminohydrolases, N-terminal; Glutamine amidotransferase type 2 domain;
A0A1Q3E8H8	113	0.512	Down	0.00206	S	N-terminal nucleophile aminohydrolase OS=Lentinula edodes OX=5353 GN=LENED_005204 PE=4 SV=1	LENED_005204	0.818594	7.18e-16	136.81	TIAPIS(0.819)T(0.181)DLAFK	2	-0.23202	1	1.358	1.398	1.276	0.722	0.571	0.771	cytoplasm				K18802	DUG3; glutamine amidotransferase		IPR029055; IPR017932;	Nucleophile aminohydrolases, N-terminal; Glutamine amidotransferase type 2 domain;
A0A1Q3E8J0	427	1.784	Up	0.000177	S	Kinase-like protein OS=Lentinula edodes OX=5353 GN=LENED_005135 PE=4 SV=1	LENED_005135	0.988934	8.84e-21	126.02	AVTTIDPSDTT(0.002)S(0.008)LS(0.989)WKDK	3	1.7522	1	0.757	0.701	0.674	1.209	1.272	1.323
A0A1Q3E8J3	941	1.53	Up	0.00162	S	Plasma membrane ATPase OS=Lentinula edodes OX=5353 GN=LENED_005220 PE=3 SV=1	LENED_005220	0.964191	4.45e-16	168.29	AAS(0.964)IHES(0.033)LY(0.002)S(0.001)NR	2	0.039324	2	0.749	0.865	0.745	1.245	1.138	1.226	plasma membrane	GO:0009116 nucleoside metabolic process; GO:0042278 purine nucleoside metabolic process; GO:0009167 purine ribonucleoside monophosphate metabolic process; GO:0009117 nucleotide metabolic process; GO:0044699 single-organism process; GO:0046129 purine ribonucleoside biosynthetic process; GO:0009163 nucleoside biosynthetic process; GO:0009058 biosynthetic process; GO:0009156 ribonucleoside monophosp…	GO:0031224 intrinsic component of membrane; GO:0016020 membrane; GO:0016021 integral component of membrane; GO:0044425 membrane part;	GO:1901265 nucleoside phosphate binding; GO:0043167 ion binding; GO:0016817 hydrolase activity, acting on acid anhydrides; GO:0016787 hydrolase activity; GO:0000166 nucleotide binding; GO:0017111 nucleoside-triphosphatase activity; GO:0016887 ATPase activity; GO:1901363 heterocyclic compound binding; GO:0097159 organic cyclic compound binding; GO:0016462 pyrophosphatase activity; GO:0003824 catal…	K01535	PMA1, PMA2; H+-transporting ATPase [EC:3.6.3.6]	tms00190 Oxidative phosphorylation - Tremella mesenterica; tms01100 Metabolic pathways - Tremella mesenterica;	IPR023298; IPR004014; IPR023299; IPR008250; IPR023214;	P-type ATPase, transmembrane domain; Cation-transporting P-type ATPase, N-terminal; P-type ATPase, cytoplasmic domain N; P-type ATPase, A domain; HAD-like domain;
A0A1Q3E8J3	945	1.644	Up	2.35e-05	S	Plasma membrane ATPase OS=Lentinula edodes OX=5353 GN=LENED_005220 PE=3 SV=1	LENED_005220	0.997185	4.45e-16	168.29	AAS(0.003)IHES(0.997)LY(0.874)S(0.126)NR	2	-0.16743	3	0.779	0.73	0.744	1.21	1.263	1.23	plasma membrane	GO:0009116 nucleoside metabolic process; GO:0042278 purine nucleoside metabolic process; GO:0009167 purine ribonucleoside monophosphate metabolic process; GO:0009117 nucleotide metabolic process; GO:0044699 single-organism process; GO:0046129 purine ribonucleoside biosynthetic process; GO:0009163 nucleoside biosynthetic process; GO:0009058 biosynthetic process; GO:0009156 ribonucleoside monophosp…	GO:0031224 intrinsic component of membrane; GO:0016020 membrane; GO:0016021 integral component of membrane; GO:0044425 membrane part;	GO:1901265 nucleoside phosphate binding; GO:0043167 ion binding; GO:0016817 hydrolase activity, acting on acid anhydrides; GO:0016787 hydrolase activity; GO:0000166 nucleotide binding; GO:0017111 nucleoside-triphosphatase activity; GO:0016887 ATPase activity; GO:1901363 heterocyclic compound binding; GO:0097159 organic cyclic compound binding; GO:0016462 pyrophosphatase activity; GO:0003824 catal…	K01535	PMA1, PMA2; H+-transporting ATPase [EC:3.6.3.6]	tms00190 Oxidative phosphorylation - Tremella mesenterica; tms01100 Metabolic pathways - Tremella mesenterica;	IPR023298; IPR004014; IPR023299; IPR008250; IPR023214;	P-type ATPase, transmembrane domain; Cation-transporting P-type ATPase, N-terminal; P-type ATPase, cytoplasmic domain N; P-type ATPase, A domain; HAD-like domain;
A0A1Q3E8L3	304	0.665	Down	0.000276	Y	N-terminal nucleophile aminohydrolase OS=Lentinula edodes OX=5353 GN=LENED_005246 PE=4 SV=1	LENED_005246	0.986901	1.1e-06	112.13	KY(0.987)FPVLPS(0.013)PK	3	-0.27432	2	1.186	1.239	1.224	0.851	0.764	0.813	cytoplasm				K18802	DUG3; glutamine amidotransferase		IPR029055; IPR017932;	Nucleophile aminohydrolases, N-terminal; Glutamine amidotransferase type 2 domain;
A0A1Q3E8L3	415	0.508	Down	0.00136	T	N-terminal nucleophile aminohydrolase OS=Lentinula edodes OX=5353 GN=LENED_005246 PE=4 SV=1	LENED_005246	0.957155	2.56e-44	149.74	Y(0.003)HFDNVFDQISNSES(0.002)NAPT(0.957)PVIGVPT(0.038)QPIDLPDSK	5	-0.1297	4	1.47	1.301	1.279	0.753	0.714	0.591	cytoplasm				K18802	DUG3; glutamine amidotransferase		IPR029055; IPR017932;	Nucleophile aminohydrolases, N-terminal; Glutamine amidotransferase type 2 domain;
A0A1Q3E8M7	137	0.648	Down	0.00158	S	SGS-domain-containing protein OS=Lentinula edodes OX=5353 GN=LENED_005333 PE=4 SV=1	LENED_005333	0.999999	8.88e-07	93.407	SMEEDPNVGGDS(1)AVNPFFQK	3	-0.14078	2	1.264	1.256	1.161	0.813	0.721	0.853	nucleus				K12795	SUGT1, SGT1; suppressor of G2 allele of SKP1		IPR007052; IPR007699; IPR008978;	CS domain; SGS domain; HSP20-like chaperone;
A0A1Q3E8N6	399	1.82	Up	0.00866	T	Rna-binding protein 39-like isoform 1 OS=Lentinula edodes OX=5353 GN=LENED_005326 PE=4 SV=1	LENED_005326	0.971332	9.01e-05	83.869	IDT(0.971)PS(0.02)S(0.008)LPEPTK	3	0.18044	1	0.811	0.615	0.687	1.497	1.078	1.271	mitochondria,nucleus	GO:0006396 RNA processing; GO:0006725 cellular aromatic compound metabolic process; GO:1901360 organic cyclic compound metabolic process; GO:0006807 nitrogen compound metabolic process; GO:0044238 primary metabolic process; GO:0044237 cellular metabolic process; GO:0071704 organic substance metabolic process; GO:0006397 mRNA processing; GO:0016070 RNA metabolic process; GO:0008152 metabolic proce…	GO:0043226 organelle; GO:0043231 intracellular membrane-bounded organelle; GO:0043229 intracellular organelle; GO:0005634 nucleus; GO:0044464 cell part; GO:0005622 intracellular; GO:0044424 intracellular part; GO:0043227 membrane-bounded organelle; GO:0005623 cell;	GO:0097159 organic cyclic compound binding; GO:1901363 heterocyclic compound binding; GO:0003723 RNA binding; GO:1901265 nucleoside phosphate binding; GO:0005488 binding; GO:0003676 nucleic acid binding; GO:0000166 nucleotide binding; GO:0036094 small molecule binding;	K13091	RBM39, RNPC2; RNA-binding protein 39		IPR000504; IPR029123; IPR012677;	RNA recognition motif domain; Splicing factor RBM39, linker; Nucleotide-binding alpha-beta plait domain;
A0A1Q3E8S8	9	3.383	Up	0.000296	T	AP-2 complex subunit alpha OS=Lentinula edodes OX=5353 GN=LENED_005382 PE=3 SV=1	LENED_005382	1	4.68e-07	148.85	GLT(1)QFIADIR	2	-0.39909	1	0.53	0.391	0.423	1.647	1.39	1.51	cytoplasm	GO:0045184 establishment of protein localization; GO:0006810 transport; GO:0046907 intracellular transport; GO:0070727 cellular macromolecule localization; GO:0051649 establishment of localization in cell; GO:0016192 vesicle-mediated transport; GO:0006886 intracellular protein transport; GO:0071702 organic substance transport; GO:0008104 protein localization; GO:0033036 macromolecule localization…	GO:0016020 membrane; GO:0030119 AP-type membrane coat adaptor complex; GO:0098796 membrane protein complex; GO:0048475 coated membrane; GO:0005737 cytoplasm; GO:0032991 macromolecular complex; GO:0044424 intracellular part; GO:0005623 cell; GO:0044425 membrane part; GO:0005622 intracellular; GO:0044464 cell part; GO:0030131 clathrin adaptor complex; GO:0030118 clathrin coat; GO:0030117 membrane c…	GO:0022892 substrate-specific transporter activity; GO:0008565 protein transporter activity; GO:0005488 binding; GO:0005215 transporter activity;	K11824	AP2A; AP-2 complex subunit alpha	tms04144 Endocytosis - Tremella mesenterica;	IPR008152; IPR011989; IPR013038; IPR002553; IPR003164; IPR016024; IPR009028; IPR015873; IPR013041;	Clathrin adaptor, alpha/beta/gamma-adaptin, appendage, Ig-like subdomain; Armadillo-like helical; Clathrin adaptor, alpha-adaptin, appendage, Ig-like subdomain; Clathrin/coatomer adaptor, adaptin-like, N-terminal; Clathrin adaptor, alpha-adaptin, appendage, C-terminal subdomain; Armadillo-type fold; Coatomer/calthrin adaptor appendage, C-terminal subdomain; Clathrin alpha-adaptin/coatomer adaptor…
A0A1Q3E8T1	11	0.641	Down	0.000537	S	DENN domain-containing protein OS=Lentinula edodes OX=5353 GN=LENED_005387 PE=4 SV=1	LENED_005387	0.999436	0.00354	88.596	NS(0.999)IVS(0.743)T(0.257)R	2	4.2983	2	1.237	1.254	1.216	0.856	0.782	0.738	mitochondria							IPR001194;	DENN domain;
A0A1Q3E8T1	997	0.552	Down	0.0113	S	DENN domain-containing protein OS=Lentinula edodes OX=5353 GN=LENED_005387 PE=4 SV=1	LENED_005387	0.794633	5.34e-38	212.92	T(0.186)S(0.795)GT(0.019)STPTHLATSNR	3	-0.044923	1	1.576	1.091	1.264	0.834	0.696	0.638	mitochondria							IPR001194;	DENN domain;
A0A1Q3E8Y4	138	1.593	Up	0.000198	S	Ras guanyl-nucleotide exchange factor OS=Lentinula edodes OX=5353 GN=LENED_005418 PE=4 SV=1	LENED_005418	0.985196	1.14e-10	148.7	S(0.985)S(0.015)LAEDSDADR	2	0.97771	2	0.755	0.794	0.748	1.147	1.262	1.249	nucleus	GO:0050794 regulation of cellular process; GO:0044700 single organism signaling; GO:0051716 cellular response to stimulus; GO:0007165 signal transduction; GO:0050789 regulation of biological process; GO:0007154 cell communication; GO:0035556 intracellular signal transduction; GO:0044699 single-organism process; GO:0007264 small GTPase mediated signal transduction; GO:0023052 signaling; GO:0050896…		GO:0098772 molecular function regulator; GO:0005085 guanyl-nucleotide exchange factor activity;				IPR023578; IPR027417; IPR000651; IPR001895;	Ras guanine nucleotide exchange factor domain; P-loop containing nucleoside triphosphate hydrolase; Ras-like guanine nucleotide exchange factor, N-terminal; Ras guanine-nucleotide exchange factors catalytic domain;
A0A1Q3E900	234	1.642	Up	3.6e-05	S	Translocation protein OS=Lentinula edodes OX=5353 GN=LENED_005313 PE=4 SV=1	LENED_005313	0.802387	9.9e-05	107.09	HKDKS(0.198)S(0.802)DVEK	4	-0.069396	3	0.775	0.728	0.754	1.273	1.225	1.208	plasma membrane	GO:0045184 establishment of protein localization; GO:0006810 transport; GO:0071702 organic substance transport; GO:0051179 localization; GO:0033036 macromolecule localization; GO:0008104 protein localization; GO:0015031 protein transport; GO:0051234 establishment of localization;	GO:0016020 membrane; GO:0043229 intracellular organelle; GO:0005783 endoplasmic reticulum; GO:0042175 nuclear outer membrane-endoplasmic reticulum membrane network; GO:0005737 cytoplasm; GO:0044446 intracellular organelle part; GO:0012505 endomembrane system; GO:0031224 intrinsic component of membrane; GO:0044424 intracellular part; GO:0005623 cell; GO:0016021 integral component of membrane; GO:0…	GO:0022892 substrate-specific transporter activity; GO:0008565 protein transporter activity; GO:0005215 transporter activity;	K12275	SEC62; translocation protein SEC62	tms03060 Protein export - Tremella mesenterica; tms04141 Protein processing in endoplasmic reticulum - Tremella mesenterica;
A0A1Q3E916	217	2.213	Up	0.000122	S	Vacuolar amino acid transporter 4 OS=Lentinula edodes OX=5353 GN=LENED_005471 PE=4 SV=1	LENED_005471	0.81766	6.14e-44	169.19	T(0.172)AS(0.818)MS(0.01)T(0.001)GNATVGQAVLMLLK	3	0.41514	3	0.646	0.568	0.634	1.403	1.42	1.267	plasma membrane				K14209	SLC36A, PAT; solute carrier family 36 (proton-coupled amino acid transporter)	tms04138 Autophagy - yeast - Tremella mesenterica;	IPR013057;	Amino acid transporter, transmembrane domain;
A0A1Q3E927	464	1.603	Up	0.000159	S	Calcineurin responsive transcription factor prz1 OS=Lentinula edodes OX=5353 GN=LENED_005466 PE=4 SV=1	LENED_005466	0.992617	6.05e-05	103.2	QGS(0.993)PMS(0.007)HIR	2	0.042092	1	0.724	0.798	0.767	1.178	1.256	1.236	nucleus			GO:0097159 organic cyclic compound binding; GO:1901363 heterocyclic compound binding; GO:0005488 binding; GO:0003676 nucleic acid binding; GO:0043167 ion binding; GO:0043169 cation binding; GO:0046872 metal ion binding;	K21543	CRZ1, CRZA; transcription factor CRZ1		IPR015880; IPR007087; IPR013087;	Zinc finger, C2H2-like; Zinc finger, C2H2; Zinc finger C2H2-type/integrase DNA-binding domain;
A0A1Q3E935	1315	0.6	Down	0.000137	S	Uncharacterized protein OS=Lentinula edodes OX=5353 GN=LENED_005319 PE=4 SV=1	LENED_005319	0.966191	2.52e-12	131.56	QMGKPT(0.034)S(0.966)DELKK	3	0.19877	4	1.241	1.26	1.301	0.751	0.723	0.808	plasma membrane							IPR007052; IPR008978;	CS domain; HSP20-like chaperone;
A0A1Q3E936	120	0.598	Down	0.000759	Y	Aryl-alcohol dehydrogenase OS=Lentinula edodes OX=5353 GN=LENED_005491 PE=4 SV=1	LENED_005491	0.918867	0.00313	73.632	VNY(0.919)T(0.081)GNNAK	2	0.040637	1	1.153	1.291	1.369	0.731	0.791	0.759	cytoplasm,peroxisome							IPR023210;	NADP-dependent oxidoreductase domain;
A0A1Q3E936	121	0.643	Down	0.00104	T	Aryl-alcohol dehydrogenase OS=Lentinula edodes OX=5353 GN=LENED_005491 PE=4 SV=1	LENED_005491	0.999919	0.00318	69.261	VNYT(1)GNNAK	3	-0.60105	1	1.286	1.278	1.135	0.825	0.809	0.743	cytoplasm,peroxisome							IPR023210;	NADP-dependent oxidoreductase domain;
A0A1Q3E938	150	0.61	Down	0.0059	S	Uncharacterized protein OS=Lentinula edodes OX=5353 GN=LENED_005482 PE=4 SV=1	LENED_005482	1	1.67e-16	146.96	EHDDDS(1)EGAQTK	3	-0.40527	1	1.301	1.257	1.213	0.644	0.884	0.772
A0A1Q3E944	43	1.528	Up	0.0112	T	High-affinity nicotinic acid transporter OS=Lentinula edodes OX=5353 GN=LENED_005330 PE=4 SV=1	LENED_005330	0.988585	7.89e-10	105.35	KDEETEFGS(0.748)T(0.264)IT(0.989)YDPVVQR	3	-0.34745	2	0.819	0.816	0.733	1.32	1.291	1.008
A0A1Q3E950	13	1.522	Up	6.25e-05	S	Splicing arginine serine-rich 12 OS=Lentinula edodes OX=5353 GN=LENED_005508 PE=4 SV=1	LENED_005508	1	9.08e-24	172.96	S(1)RERS(1)EEDIQLPNNAK	3	0.45301	6	0.813	0.771	0.78	1.163	1.196	1.238	nucleus
A0A1Q3E958	91	0.494	Down	0.000424	S	Clavaminate synthase-like protein OS=Lentinula edodes OX=5353 GN=LENED_005506 PE=4 SV=1	LENED_005506	1	0.000495	93.096	S(1)ILHPDLK	3	-0.09137	1	1.302	1.277	1.522	0.679	0.713	0.632	cytoplasm	GO:0044699 single-organism process; GO:0008152 metabolic process; GO:0055114 oxidation-reduction process; GO:0044710 single-organism metabolic process;		GO:0003824 catalytic activity; GO:0016491 oxidoreductase activity;	K23516			IPR003819;	TauD/TfdA-like domain;
A0A1Q3E982	790	0.53	Down	0.023	S	Non-specific serine/threonine protein kinase OS=Lentinula edodes OX=5353 GN=LENED_005480 PE=4 SV=1	LENED_005480	0.79425	0.00282	58.693	TDGEET(0.014)NT(0.05)T(0.932)PS(0.209)QS(0.794)R	2	-0.41379	1	1.05	1.325	1.618	0.542	0.781	0.795	nucleus	GO:0016310 phosphorylation; GO:0044267 cellular protein metabolic process; GO:0044238 primary metabolic process; GO:0044237 cellular metabolic process; GO:0006796 phosphate-containing compound metabolic process; GO:0071704 organic substance metabolic process; GO:0008152 metabolic process; GO:0006468 protein phosphorylation; GO:0006793 phosphorus metabolic process; GO:0044260 cellular macromolecul…		GO:0005524 ATP binding; GO:1901265 nucleoside phosphate binding; GO:0016773 phosphotransferase activity, alcohol group as acceptor; GO:0001882 nucleoside binding; GO:0043167 ion binding; GO:0000166 nucleotide binding; GO:0004672 protein kinase activity; GO:0097159 organic cyclic compound binding; GO:1901363 heterocyclic compound binding; GO:0032549 ribonucleoside binding; GO:0097367 carbohydrate …				IPR000719; IPR011009; IPR000961;	Protein kinase domain; Protein kinase-like domain; AGC-kinase, C-terminal;
A0A1Q3E9B5	37	1.715	Up	0.00188	S	Thioredoxin OS=Lentinula edodes OX=5353 GN=LENED_005507 PE=3 SV=1	LENED_005507	1	0.00331	79.886	QIS(1)PVFEK	2	0.58092	1	0.678	0.841	0.672	1.218	1.261	1.278	cytoskeleton	GO:0050794 regulation of cellular process; GO:0065008 regulation of biological quality; GO:0045454 cell redox homeostasis; GO:0044281 small molecule metabolic process; GO:0044763 single-organism cellular process; GO:0019725 cellular homeostasis; GO:0018904 ether metabolic process; GO:0044699 single-organism process; GO:0071704 organic substance metabolic process; GO:0042592 homeostatic process; G…		GO:0015035 protein disulfide oxidoreductase activity; GO:0016667 oxidoreductase activity, acting on a sulfur group of donors; GO:0015036 disulfide oxidoreductase activity; GO:0003824 catalytic activity; GO:0016491 oxidoreductase activity;	K03671	trxA; thioredoxin 1		IPR013766; IPR012336;	Thioredoxin domain; Thioredoxin-like fold;
A0A1Q3E9C0	271	0.641	Down	0.001	S	Elongation factor 1-gamma OS=Lentinula edodes OX=5353 GN=LENED_005453 PE=4 SV=1	LENED_005453	0.874816	6.79e-06	164.53	S(0.875)S(0.125)FNLEDWK	2	-0.39223	1	1.265	1.256	1.188	0.866	0.774	0.736	cytoplasm	GO:0006518 peptide metabolic process; GO:0006414 translational elongation; GO:0043043 peptide biosynthetic process; GO:0044267 cellular protein metabolic process; GO:0006807 nitrogen compound metabolic process; GO:0009058 biosynthetic process; GO:0043603 cellular amide metabolic process; GO:0044238 primary metabolic process; GO:1901566 organonitrogen compound biosynthetic process; GO:1901576 orga…		GO:0097159 organic cyclic compound binding; GO:1901363 heterocyclic compound binding; GO:0003723 RNA binding; GO:0008135 translation factor activity, RNA binding; GO:0005515 protein binding; GO:0003746 translation elongation factor activity; GO:0005488 binding; GO:0003676 nucleic acid binding;	K03233	EEF1G; elongation factor 1-gamma		IPR004046; IPR010987; IPR001662; IPR012336; IPR004045;	Glutathione S-transferase, C-terminal; Glutathione S-transferase, C-terminal-like; Translation elongation factor EF1B, gamma chain, conserved; Thioredoxin-like fold; Glutathione S-transferase, N-terminal;
A0A1Q3E9C5	11	1.552	Up	0.00164	S	NCS cytosine-purine permease OS=Lentinula edodes OX=5353 GN=LENED_005570 PE=3 SV=1	LENED_005570	1	5.86e-08	121.42	IEEHKS(1)DVEK	4	-2.0575	2	0.844	0.741	0.754	1.211	1.296	1.123
A0A1Q3E9D4	732	0.652	Down	0.000116	S	Uncharacterized protein OS=Lentinula edodes OX=5353 GN=LENED_005529 PE=4 SV=1	LENED_005529	1	6.98e-48	242.1	S(1)IAFDEDAGNEGK	2	-0.046363	2	1.231	1.233	1.212	0.807	0.757	0.832	nucleus
A0A1Q3E9D4	345	0.646	Down	1.77e-05	T	Uncharacterized protein OS=Lentinula edodes OX=5353 GN=LENED_005529 PE=4 SV=1	LENED_005529	0.99482	0.0102	67.136	GKAPT(0.995)Y(0.006)GS(0.999)NVR	3	1.0992	3	1.24	1.259	1.192	0.789	0.805	0.79	nucleus
A0A1Q3E9D4	563	0.558	Down	5.5e-05	T	Uncharacterized protein OS=Lentinula edodes OX=5353 GN=LENED_005529 PE=4 SV=1	LENED_005529	0.988845	2.26e-10	123.95	S(0.006)S(0.006)T(0.989)LVPVSPSK	2	0.065311	2	1.343	1.287	1.278	0.689	0.756	0.735	nucleus
A0A1Q3E9D8	200	0.539	Down	0.000765	S	Rna polymerase ii transcription OS=Lentinula edodes OX=5353 GN=LENED_005473 PE=4 SV=1	LENED_005473	0.999999	1.63e-34	186.01	EDGS(1)IDS(1)ENGNTGSYSR	2	0.42553	4	1.29	1.272	1.413	0.771	0.737	0.635	nucleus			GO:0097159 organic cyclic compound binding; GO:1901363 heterocyclic compound binding; GO:0005488 binding; GO:0003676 nucleic acid binding; GO:0043167 ion binding; GO:0043169 cation binding; GO:0046872 metal ion binding;	K21544	NSF1, BCR1, DVRA; C2H2 transcription facotor		IPR015880; IPR007087; IPR013087;	Zinc finger, C2H2-like; Zinc finger, C2H2; Zinc finger C2H2-type/integrase DNA-binding domain;
A0A1Q3E9D8	111	0.422	Down	0.00144	T	Rna polymerase ii transcription OS=Lentinula edodes OX=5353 GN=LENED_005473 PE=4 SV=1	LENED_005473	1	3.95e-07	115.29	VHAT(1)MAAANK	3	-0.11869	1	1.232	1.65	1.427	0.524	0.656	0.637	nucleus			GO:0097159 organic cyclic compound binding; GO:1901363 heterocyclic compound binding; GO:0005488 binding; GO:0003676 nucleic acid binding; GO:0043167 ion binding; GO:0043169 cation binding; GO:0046872 metal ion binding;	K21544	NSF1, BCR1, DVRA; C2H2 transcription facotor		IPR015880; IPR007087; IPR013087;	Zinc finger, C2H2-like; Zinc finger, C2H2; Zinc finger C2H2-type/integrase DNA-binding domain;
A0A1Q3E9D8	133	0.562	Down	0.00152	S	Rna polymerase ii transcription OS=Lentinula edodes OX=5353 GN=LENED_005473 PE=4 SV=1	LENED_005473	0.999683	5.01e-23	157.62	SSRGS(1)QDSTSNSAR	3	-0.07941	2	1.247	1.345	1.32	0.82	0.739	0.64	nucleus			GO:0097159 organic cyclic compound binding; GO:1901363 heterocyclic compound binding; GO:0005488 binding; GO:0003676 nucleic acid binding; GO:0043167 ion binding; GO:0043169 cation binding; GO:0046872 metal ion binding;	K21544	NSF1, BCR1, DVRA; C2H2 transcription facotor		IPR015880; IPR007087; IPR013087;	Zinc finger, C2H2-like; Zinc finger, C2H2; Zinc finger C2H2-type/integrase DNA-binding domain;
A0A1Q3E9D8	211	0.384	Down	0.00282	Y	Rna polymerase ii transcription OS=Lentinula edodes OX=5353 GN=LENED_005473 PE=4 SV=1	LENED_005473	0.986129	2.3e-34	186.11	EDGS(0.012)IDS(0.002)ENGNTGSY(0.986)SR	2	1.6436	1	1.49	1.477	1.47	0.619	0.519	0.565	nucleus			GO:0097159 organic cyclic compound binding; GO:1901363 heterocyclic compound binding; GO:0005488 binding; GO:0003676 nucleic acid binding; GO:0043167 ion binding; GO:0043169 cation binding; GO:0046872 metal ion binding;	K21544	NSF1, BCR1, DVRA; C2H2 transcription facotor		IPR015880; IPR007087; IPR013087;	Zinc finger, C2H2-like; Zinc finger, C2H2; Zinc finger C2H2-type/integrase DNA-binding domain;
A0A1Q3E9E2	213	0.571	Down	0.00064	S	Anaphase-promoting complex component cut20 apc4 OS=Lentinula edodes OX=5353 GN=LENED_005424 PE=4 SV=1	LENED_005424	1	0.000824	94.804	S(1)PIPDIFR	2	-0.052477	1	1.27	1.205	1.414	0.77	0.758	0.691	plasma membrane			GO:0005515 protein binding; GO:0005488 binding;				IPR015943; IPR024977; IPR024790;	WD40/YVTN repeat-like-containing domain; Anaphase-promoting complex subunit 4, WD40 domain; Anaphase-promoting complex subunit 4 long domain;
A0A1Q3E9F6	292	0.433	Down	6.08e-05	S	S-adenosyl-L-methionine-dependent methyltransferase OS=Lentinula edodes OX=5353 GN=LENED_005616 PE=4 SV=1	LENED_005616	1	4.36e-25	209.53	EHS(1)PEAFESGQVK	3	-0.082438	2	1.384	1.462	1.431	0.594	0.673	0.583
A0A1Q3E9F7	154	0.548	Down	0.0353	S	Magnesium-like protein OS=Lentinula edodes OX=5353 GN=LENED_005493 PE=4 SV=1	LENED_005493	0.990514	2.44e-24	176.04	ESTETSAHSAS(0.009)S(0.991)IR	2	-0.65619	3	1.74	0.954	1.238	0.805	0.682	0.667	cytoplasm	GO:0006810 transport; GO:0055085 transmembrane transport; GO:0006812 cation transport; GO:0030001 metal ion transport; GO:0006811 ion transport; GO:0051179 localization; GO:0051234 establishment of localization;	GO:0016020 membrane;	GO:0046873 metal ion transmembrane transporter activity; GO:0015075 ion transmembrane transporter activity; GO:0022892 substrate-specific transporter activity; GO:0022890 inorganic cation transmembrane transporter activity; GO:0008324 cation transmembrane transporter activity; GO:0022891 substrate-specific transmembrane transporter activity; GO:0005215 transporter activity; GO:0022857 transmembra…
A0A1Q3E9F7	161	0.609	Down	0.00436	T	Magnesium-like protein OS=Lentinula edodes OX=5353 GN=LENED_005493 PE=4 SV=1	LENED_005493	0.99824	2.59e-05	82.302	DAT(0.998)GPS(0.001)TTSFPMATRPELGPR	3	1.4413	2	1.067	1.39	1.332	0.799	0.754	0.756	cytoplasm	GO:0006810 transport; GO:0055085 transmembrane transport; GO:0006812 cation transport; GO:0030001 metal ion transport; GO:0006811 ion transport; GO:0051179 localization; GO:0051234 establishment of localization;	GO:0016020 membrane;	GO:0046873 metal ion transmembrane transporter activity; GO:0015075 ion transmembrane transporter activity; GO:0022892 substrate-specific transporter activity; GO:0022890 inorganic cation transmembrane transporter activity; GO:0008324 cation transmembrane transporter activity; GO:0022891 substrate-specific transmembrane transporter activity; GO:0005215 transporter activity; GO:0022857 transmembra…
A0A1Q3E9F7	164	0.599	Down	0.00882	S	Magnesium-like protein OS=Lentinula edodes OX=5353 GN=LENED_005493 PE=4 SV=1	LENED_005493	0.846999	0.000455	52.721	DAT(0.058)GPS(0.847)T(0.137)T(0.237)S(0.699)FPMAT(0.023)RPELGPR	3	2.9281	1	1.227	1.38	1.21	0.844	0.825	0.617	cytoplasm	GO:0006810 transport; GO:0055085 transmembrane transport; GO:0006812 cation transport; GO:0030001 metal ion transport; GO:0006811 ion transport; GO:0051179 localization; GO:0051234 establishment of localization;	GO:0016020 membrane;	GO:0046873 metal ion transmembrane transporter activity; GO:0015075 ion transmembrane transporter activity; GO:0022892 substrate-specific transporter activity; GO:0022890 inorganic cation transmembrane transporter activity; GO:0008324 cation transmembrane transporter activity; GO:0022891 substrate-specific transmembrane transporter activity; GO:0005215 transporter activity; GO:0022857 transmembra…
A0A1Q3E9F9	192	0.556	Down	0.00468	S	Guanine nucleotide exchange factor vps9 OS=Lentinula edodes OX=5353 GN=LENED_005628 PE=4 SV=1	LENED_005628	0.752918	4.57e-37	197.69	PVPS(0.753)PDT(0.247)ISSFATQQAK	3	-0.059243	2	1.249	1.197	1.478	0.763	0.616	0.802	nucleus				K20131	RABGEF1; Rab5 GDP/GTP exchange factor		IPR003123;	VPS9 domain;
A0A1Q3E9K5	140	0.6	Down	1.8e-05	S	Uncharacterized protein OS=Lentinula edodes OX=5353 GN=LENED_005654 PE=4 SV=1	LENED_005654	1	3.93e-16	166.04	NAPS(1)EEEKDEAKDS(1)NGEAAK	3	-1.2976	6	1.302	1.256	1.243	0.739	0.761	0.779	mitochondria
A0A1Q3E9K5	150	0.445	Down	1.47e-06	S	Uncharacterized protein OS=Lentinula edodes OX=5353 GN=LENED_005654 PE=4 SV=1	LENED_005654	1	1.17e-44	177.82	NAPS(1)EEEKDEAKDS(1)NGEAAK	3	-1.2976	8	1.38	1.42	1.435	0.608	0.63	0.647	mitochondria
A0A1Q3E9K6	23	0.614	Down	0.00598	T	PLP-dependent transferase OS=Lentinula edodes OX=5353 GN=LENED_005651 PE=4 SV=1	LENED_005651	0.9862	0.0189	61.419	T(0.986)VVT(0.01)T(0.003)ALVR	2	-0.285	1	1.2	1.184	1.384	0.726	0.694	0.893	mitochondria			GO:0097159 organic cyclic compound binding; GO:1901363 heterocyclic compound binding; GO:0016769 transferase activity, transferring nitrogenous groups; GO:0003824 catalytic activity; GO:0005488 binding; GO:0043167 ion binding; GO:0043168 anion binding; GO:0008483 transaminase activity; GO:0016740 transferase activity; GO:0048037 cofactor binding; GO:0030170 pyridoxal phosphate binding;	K19562	BIO3-BIO1; bifunctional dethiobiotin synthetase / adenosylmethionine---8-amino-7-oxononanoate aminotransferase [EC:6.3.3.3 2.6.1.62]	tms00780 Biotin metabolism - Tremella mesenterica; tms01100 Metabolic pathways - Tremella mesenterica;	IPR015424; IPR027417; IPR015421; IPR015422;	Pyridoxal phosphate-dependent transferase; P-loop containing nucleoside triphosphate hydrolase; Pyridoxal phosphate-dependent transferase, major region, subdomain 1; Pyridoxal phosphate-dependent transferase, major region, subdomain 2;
A0A1Q3E9N7	173	1.507	Up	0.0044	T	Peroxiredoxin OS=Lentinula edodes OX=5353 GN=LENED_005687 PE=3 SV=1	LENED_005687	0.985642	4.39e-06	137.89	AET(0.986)VLS(0.014)HLT	2	-0.44931	1	0.701	0.893	0.787	1.171	1.185	1.232	cytoplasm	GO:0050794 regulation of cellular process; GO:0042592 homeostatic process; GO:0065008 regulation of biological quality; GO:0050789 regulation of biological process; GO:0045454 cell redox homeostasis; GO:0044763 single-organism cellular process; GO:0019725 cellular homeostasis; GO:0044699 single-organism process; GO:0009987 cellular process; GO:0065007 biological regulation;		GO:0003824 catalytic activity; GO:0016491 oxidoreductase activity;	K11187	PRDX5; peroxiredoxin 5, atypical 2-Cys peroxiredoxin [EC:1.11.1.15]	tms04146 Peroxisome - Tremella mesenterica;	IPR013740; IPR013766; IPR012336;	Redoxin; Thioredoxin domain; Thioredoxin-like fold;
A0A1Q3E9W2	251	0.642	Down	0.000295	S	Uncharacterized protein OS=Lentinula edodes OX=5353 GN=LENED_005769 PE=4 SV=1	LENED_005769	0.962791	0.0102	73.196	QPS(0.037)LGS(0.963)R	2	0.17871	1	1.273	1.181	1.249	0.792	0.834	0.752	nucleus				K01426	E3.5.1.4, amiE; amidase [EC:3.5.1.4]	tms00330 Arginine and proline metabolism - Tremella mesenterica; tms00360 Phenylalanine metabolism - Tremella mesenterica; tms00380 Tryptophan metabolism - Tremella mesenterica; tms01100 Metabolic pathways - Tremella mesenterica;
A0A1Q3E9W2	284	0.609	Down	0.0291	S	Uncharacterized protein OS=Lentinula edodes OX=5353 GN=LENED_005769 PE=4 SV=1	LENED_005769	0.990176	2e-05	85.176	Y(0.01)AS(0.99)AGNLFSTSLSR	3	0.098477	1	1.15	1.091	1.566	0.916	0.66	0.741	nucleus				K01426	E3.5.1.4, amiE; amidase [EC:3.5.1.4]	tms00330 Arginine and proline metabolism - Tremella mesenterica; tms00360 Phenylalanine metabolism - Tremella mesenterica; tms00380 Tryptophan metabolism - Tremella mesenterica; tms01100 Metabolic pathways - Tremella mesenterica;
A0A1Q3E9W2	65	0.664	Down	0.00032	S	Uncharacterized protein OS=Lentinula edodes OX=5353 GN=LENED_005769 PE=4 SV=1	LENED_005769	0.999053	9.61e-60	198.59	TDDFDDFGSS(0.001)EVDS(0.999)DEEIDGR	2	-0.83707	3	1.254	1.166	1.232	0.804	0.849	0.771	nucleus				K01426	E3.5.1.4, amiE; amidase [EC:3.5.1.4]	tms00330 Arginine and proline metabolism - Tremella mesenterica; tms00360 Phenylalanine metabolism - Tremella mesenterica; tms00380 Tryptophan metabolism - Tremella mesenterica; tms01100 Metabolic pathways - Tremella mesenterica;
A0A1Q3E9W2	355	0.658	Down	6.24e-05	S	Uncharacterized protein OS=Lentinula edodes OX=5353 GN=LENED_005769 PE=4 SV=1	LENED_005769	0.999927	1.4e-14	123.83	AGSSAAPASDS(1)RNR	2	0.20678	3	1.188	1.203	1.274	0.803	0.82	0.79	nucleus				K01426	E3.5.1.4, amiE; amidase [EC:3.5.1.4]	tms00330 Arginine and proline metabolism - Tremella mesenterica; tms00360 Phenylalanine metabolism - Tremella mesenterica; tms00380 Tryptophan metabolism - Tremella mesenterica; tms01100 Metabolic pathways - Tremella mesenterica;
A0A1Q3E9W6	778	0.652	Down	0.000143	S	Uncharacterized protein OS=Lentinula edodes OX=5353 GN=LENED_005764 PE=4 SV=1	LENED_005764	0.999296	1.05e-10	108.6	GPLERDS(0.999)DKDS(0.001)IGR	3	0.0080592	2	1.238	1.243	1.192	0.786	0.768	0.841
A0A1Q3EA03	59	0.559	Down	0.0095	S	Meiotically up-regulated 190 protein OS=Lentinula edodes OX=5353 GN=LENED_005805 PE=4 SV=1	LENED_005805	1	0.00724	49.188	NPQRDS(1)DGER	2	0.82861	2	1.251	1.554	1.089	0.681	0.669	0.825	cytoplasm,nucleus			GO:0005515 protein binding; GO:0005488 binding;				IPR000008;	C2 domain;
A0A1Q3EA47	690	1.938	Up	0.000185	S	Utp14-domain-containing protein OS=Lentinula edodes OX=5353 GN=LENED_005849 PE=4 SV=1	LENED_005849	1	5.57e-25	178.54	EVGGDEGHFS(1)DGEVR	2	0.2929	2	0.628	0.733	0.661	1.266	1.36	1.293
A0A1Q3EA47	529	2.411	Up	5.91e-05	S	Utp14-domain-containing protein OS=Lentinula edodes OX=5353 GN=LENED_005849 PE=4 SV=1	LENED_005849	0.999999	2.01e-14	131.67	EAVDRNDDGS(1)EEELTEER	3	1.5103	2	0.548	0.622	0.566	1.453	1.31	1.422
A0A1Q3EA53	89	0.578	Down	0.0202	S	PAN2-PAN3 deadenylation complex subunit PAN3 OS=Lentinula edodes OX=5353 GN=PAN3 PE=3 SV=1	PAN3	1	1.19e-11	119.8	VRDS(1)DDMLENVFVR	3	-0.36662	2	1.61	1.188	1.046	0.813	0.653	0.757	cytoplasm	GO:0006725 cellular aromatic compound metabolic process; GO:0060255 regulation of macromolecule metabolic process; GO:0048519 negative regulation of biological process; GO:0044237 cellular metabolic process; GO:0071704 organic substance metabolic process; GO:0044270 cellular nitrogen compound catabolic process; GO:0008152 metabolic process; GO:0046483 heterocycle metabolic process; GO:0006139 nuc…	GO:0044464 cell part; GO:0005622 intracellular; GO:0031251 PAN complex; GO:0005737 cytoplasm; GO:0032991 macromolecular complex; GO:0044424 intracellular part; GO:0043234 protein complex; GO:0005623 cell; GO:0044444 cytoplasmic part;	GO:0097159 organic cyclic compound binding; GO:1901363 heterocyclic compound binding; GO:0003723 RNA binding; GO:0005488 binding; GO:0003676 nucleic acid binding;	K12572	PAN3; PAB-dependent poly(A)-specific ribonuclease subunit 3	tms03018 RNA degradation - Tremella mesenterica;	IPR011009;	Protein kinase-like domain;
A0A1Q3EA56	159	2.117	Up	0.00282	S	Uncharacterized protein OS=Lentinula edodes OX=5353 GN=LENED_005874 PE=4 SV=1	LENED_005874	0.999932	1.38e-51	163.82	ISSESGLVS(0.017)GS(0.538)S(0.445)DKEDS(1)EGEQLMENFK	4	0.29211	3	0.746	0.509	0.649	1.421	1.271	1.338
A0A1Q3EA59	734	0.555	Down	0.00396	T	Map kinase phosphatase OS=Lentinula edodes OX=5353 GN=LENED_005878 PE=4 SV=1	LENED_005878	0.863752	4.19e-25	139.11	S(0.136)AT(0.864)VGGGPGPGGHWGDR	3	-0.087959	1	1.08	1.467	1.385	0.753	0.737	0.692	nucleus	GO:0044267 cellular protein metabolic process; GO:0044238 primary metabolic process; GO:0006470 protein dephosphorylation; GO:0016311 dephosphorylation; GO:0044237 cellular metabolic process; GO:0006796 phosphate-containing compound metabolic process; GO:0071704 organic substance metabolic process; GO:0008152 metabolic process; GO:0006793 phosphorus metabolic process; GO:0044260 cellular macromol…		GO:0003824 catalytic activity; GO:0042578 phosphoric ester hydrolase activity; GO:0016791 phosphatase activity; GO:0016788 hydrolase activity, acting on ester bonds; GO:0016787 hydrolase activity; GO:0008138 protein tyrosine/serine/threonine phosphatase activity; GO:0004721 phosphoprotein phosphatase activity;				IPR029021; IPR001763; IPR000387; IPR000340; IPR020422;	Protein-tyrosine phosphatase-like; Rhodanese-like domain; Tyrosine specific protein phosphatases domain; Dual specificity phosphatase, catalytic domain; Dual specificity protein phosphatase domain;
A0A1Q3EA67	230	1.512	Up	0.00126	S	CUE domain-containing protein OS=Lentinula edodes OX=5353 GN=LENED_005875 PE=4 SV=1	LENED_005875	0.991223	0.000458	90.707	QIS(0.008)KS(0.991)PATSK	3	0.99927	1	0.725	0.795	0.86	1.23	1.172	1.197	nucleus			GO:0005515 protein binding; GO:0005488 binding;				IPR003892;	Ubiquitin system component Cue;
A0A1Q3EA67	12	0.634	Down	0.000104	T	CUE domain-containing protein OS=Lentinula edodes OX=5353 GN=LENED_005875 PE=4 SV=1	LENED_005875	0.906592	1.5e-09	150.05	S(0.001)T(0.081)T(0.907)T(0.011)NGQSEPK	2	1.5167	4	1.216	1.22	1.287	0.763	0.824	0.774	nucleus			GO:0005515 protein binding; GO:0005488 binding;				IPR003892;	Ubiquitin system component Cue;
A0A1Q3EA67	958	2.25	Up	0.000404	S	CUE domain-containing protein OS=Lentinula edodes OX=5353 GN=LENED_005875 PE=4 SV=1	LENED_005875	0.977631	9.96e-24	153.21	S(0.022)GAS(0.978)PET(0.001)AYK	3	0.93523	3	0.684	0.604	0.535	1.435	1.336	1.33	nucleus			GO:0005515 protein binding; GO:0005488 binding;				IPR003892;	Ubiquitin system component Cue;
A0A1Q3EA67	963	1.872	Up	0.000256	Y	CUE domain-containing protein OS=Lentinula edodes OX=5353 GN=LENED_005875 PE=4 SV=1	LENED_005875	0.950481	7.59e-05	101.53	S(0.007)GAS(0.042)PETAY(0.95)K	2	0.27033	1	0.639	0.711	0.722	1.35	1.209	1.32	nucleus			GO:0005515 protein binding; GO:0005488 binding;				IPR003892;	Ubiquitin system component Cue;
A0A1Q3EA89	19	1.753	Up	1.17e-06	S	Poly RNA polymerase protein cid1 OS=Lentinula edodes OX=5353 GN=LENED_005891 PE=4 SV=1	LENED_005891	0.950586	3.13e-38	227.05	DVNSAS(0.001)S(0.048)S(0.951)PTSQR	2	-0.35898	4	0.727	0.706	0.728	1.249	1.252	1.288	nucleus			GO:0016779 nucleotidyltransferase activity; GO:0003824 catalytic activity; GO:0016740 transferase activity; GO:0016772 transferase activity, transferring phosphorus-containing groups;	K13291	TUT; terminal uridylyltransferase [EC:2.7.7.52]		IPR002934; IPR002058;	Polymerase, nucleotidyl transferase domain; PAP/25A-associated;
A0A1Q3EA89	15	2.158	Up	3.48e-07	S	Poly RNA polymerase protein cid1 OS=Lentinula edodes OX=5353 GN=LENED_005891 PE=4 SV=1	LENED_005891	0.992035	8.45e-17	175.56	DVNS(0.992)AS(0.009)S(0.198)S(0.8)PTSQR	2	-0.26433	2	0.629	0.626	0.624	1.382	1.356	1.317	nucleus			GO:0016779 nucleotidyltransferase activity; GO:0003824 catalytic activity; GO:0016740 transferase activity; GO:0016772 transferase activity, transferring phosphorus-containing groups;	K13291	TUT; terminal uridylyltransferase [EC:2.7.7.52]		IPR002934; IPR002058;	Polymerase, nucleotidyl transferase domain; PAP/25A-associated;
A0A1Q3EAC8	47	0.503	Down	0.00662	T	Choline-phosphate cytidylyltransferase OS=Lentinula edodes OX=5353 GN=LENED_005879 PE=4 SV=1	LENED_005879	0.750398	5.88e-20	97.847	VTDSPAY(0.013)DAS(0.236)EEDNDPT(0.75)DVDDAASSVSVSAPSSSAR	3	0.53717	1	1.602	1.118	1.329	0.577	0.758	0.702	nucleus	GO:0009058 biosynthetic process; GO:0008152 metabolic process;		GO:0003824 catalytic activity;	K00968	PCYT1; choline-phosphate cytidylyltransferase [EC:2.7.7.15]	tms00440 Phosphonate and phosphinate metabolism - Tremella mesenterica; tms00564 Glycerophospholipid metabolism - Tremella mesenterica; tms01100 Metabolic pathways - Tremella mesenterica;	IPR014729; IPR004821;	Rossmann-like alpha/beta/alpha sandwich fold; Cytidyltransferase-like domain;
A0A1Q3EAD0	88	0.62	Down	0.000582	S	D-lactaldehyde dehydrogenase OS=Lentinula edodes OX=5353 GN=LENED_005936 PE=4 SV=1	LENED_005936	0.974127	2.71e-21	142.39	GVDAIEHT(0.026)AS(0.974)PFHFK	4	0.12963	2	1.344	1.252	1.153	0.763	0.804	0.757	cytoplasm	GO:0008152 metabolic process; GO:0032259 methylation;		GO:0097159 organic cyclic compound binding; GO:1901363 heterocyclic compound binding; GO:0008168 methyltransferase activity; GO:0003824 catalytic activity; GO:0005488 binding; GO:0003676 nucleic acid binding; GO:0016741 transferase activity, transferring one-carbon groups; GO:0016740 transferase activity; GO:0048037 cofactor binding; GO:0050662 coenzyme binding;				IPR001509; IPR016040;	NAD-dependent epimerase/dehydratase; NAD(P)-binding domain;
A0A1Q3EAD5	55	0.588	Down	1.52e-05	S	Uncharacterized protein OS=Lentinula edodes OX=5353 GN=LENED_005961 PE=4 SV=1	LENED_005961	0.991078	6.6e-08	108.66	EGIEAPS(0.991)AT(0.009)INK	3	-0.21525	2	1.273	1.321	1.239	0.759	0.746	0.749	cytoplasm
A0A1Q3EAH4	127	0.657	Down	0.00126	S	40S ribosomal protein S5 OS=Lentinula edodes OX=5353 GN=LENED_005990 PE=3 SV=1	LENED_005990	0.996665	0.00596	72.731	IGS(0.997)QGT(0.003)VR	2	-0.0068879	1	1.211	1.259	1.194	0.755	0.884	0.77	cytoplasm	GO:0006518 peptide metabolic process; GO:0043043 peptide biosynthetic process; GO:0044267 cellular protein metabolic process; GO:0006807 nitrogen compound metabolic process; GO:0009058 biosynthetic process; GO:0043603 cellular amide metabolic process; GO:0044238 primary metabolic process; GO:1901566 organonitrogen compound biosynthetic process; GO:1901576 organic substance biosynthetic process; G…	GO:0043229 intracellular organelle; GO:0005840 ribosome; GO:0043232 intracellular non-membrane-bounded organelle; GO:0015935 small ribosomal subunit; GO:0005737 cytoplasm; GO:0044446 intracellular organelle part; GO:0032991 macromolecular complex; GO:0044424 intracellular part; GO:0005623 cell; GO:0044422 organelle part; GO:0043228 non-membrane-bounded organelle; GO:0043226 organelle; GO:0044464 …	GO:0097159 organic cyclic compound binding; GO:1901363 heterocyclic compound binding; GO:0003723 RNA binding; GO:0005488 binding; GO:0003676 nucleic acid binding; GO:0005198 structural molecule activity; GO:0003735 structural constituent of ribosome;	K02989	RP-S5e, RPS5; small subunit ribosomal protein S5e	tms03010 Ribosome - Tremella mesenterica;	IPR023798;	Ribosomal protein S7 domain;
A0A1Q3EAQ8	1001	1.637	Up	0.03	S	Mrna export factor elf1 OS=Lentinula edodes OX=5353 GN=LENED_006094 PE=4 SV=1	LENED_006094	0.988398	0.00715	70.438	GS(1)GS(0.988)NT(0.012)PVR	2	-0.47812	1	0.696	0.868	0.69	0.979	1.512	1.198	cytoplasm			GO:0005524 ATP binding; GO:1901265 nucleoside phosphate binding; GO:0001882 nucleoside binding; GO:0043167 ion binding; GO:0016817 hydrolase activity, acting on acid anhydrides; GO:0016787 hydrolase activity; GO:0000166 nucleotide binding; GO:0017111 nucleoside-triphosphatase activity; GO:0016887 ATPase activity; GO:0097159 organic cyclic compound binding; GO:1901363 heterocyclic compound binding…	K03235	EF3, TEF3; elongation factor 3		IPR003593; IPR023780; IPR011989; IPR003439; IPR027417; IPR016024; IPR000953;	AAA+ ATPase domain; Chromo domain; Armadillo-like helical; ABC transporter-like; P-loop containing nucleoside triphosphate hydrolase; Armadillo-type fold; Chromo/chromo shadow domain;
A0A1Q3EAQ8	999	1.654	Up	3.83e-05	S	Mrna export factor elf1 OS=Lentinula edodes OX=5353 GN=LENED_006094 PE=4 SV=1	LENED_006094	0.999839	3.51e-07	167.21	GS(1)GS(0.988)NT(0.012)PVR	2	-0.47812	5	0.733	0.743	0.772	1.288	1.208	1.222	cytoplasm			GO:0005524 ATP binding; GO:1901265 nucleoside phosphate binding; GO:0001882 nucleoside binding; GO:0043167 ion binding; GO:0016817 hydrolase activity, acting on acid anhydrides; GO:0016787 hydrolase activity; GO:0000166 nucleotide binding; GO:0017111 nucleoside-triphosphatase activity; GO:0016887 ATPase activity; GO:0097159 organic cyclic compound binding; GO:1901363 heterocyclic compound binding…	K03235	EF3, TEF3; elongation factor 3		IPR003593; IPR023780; IPR011989; IPR003439; IPR027417; IPR016024; IPR000953;	AAA+ ATPase domain; Chromo domain; Armadillo-like helical; ABC transporter-like; P-loop containing nucleoside triphosphate hydrolase; Armadillo-type fold; Chromo/chromo shadow domain;
A0A1Q3EAR1	47	0.62	Down	0.00284	S	Uncharacterized protein OS=Lentinula edodes OX=5353 GN=LENED_006008 PE=4 SV=1	LENED_006008	1	0.000553	79.86	KQS(1)QNALEVAR	3	0.518	1	1.093	1.345	1.318	0.731	0.79	0.808	nucleus			GO:0016787 hydrolase activity; GO:0003824 catalytic activity;	K23362			IPR029052; IPR004843; IPR005607;	Metallo-dependent phosphatase-like; Calcineurin-like phosphoesterase domain, ApaH type; BSD domain;
A0A1Q3EAS1	615	1.645	Up	0.000638	S	Carbamoyl-phosphate synthase arginine-specific small chain OS=Lentinula edodes OX=5353 GN=LENED_006006 PE=4 SV=1	LENED_006006	1	3.55e-16	151.55	S(1)QS(1)PIENALATK	3	-0.13967	4	0.814	0.685	0.754	1.266	1.21	1.23	nucleus				K21544	NSF1, BCR1, DVRA; C2H2 transcription facotor
A0A1Q3EAS1	834	1.658	Up	0.0316	S	Carbamoyl-phosphate synthase arginine-specific small chain OS=Lentinula edodes OX=5353 GN=LENED_006006 PE=4 SV=1	LENED_006006	0.879583	0.0118	66.19	RS(0.054)S(0.88)T(0.054)AY(0.013)R	2	-1.3836	1	0.788	0.545	0.918	1.358	1.227	1.148	nucleus				K21544	NSF1, BCR1, DVRA; C2H2 transcription facotor
A0A1Q3EAS1	815	0.626	Down	0.00684	S	Carbamoyl-phosphate synthase arginine-specific small chain OS=Lentinula edodes OX=5353 GN=LENED_006006 PE=4 SV=1	LENED_006006	0.999974	0.000429	62.589	LDEDS(1)EEEEEVQETITPR	2	1.9244	1	1.329	1.237	1.167	0.838	0.654	0.846	nucleus				K21544	NSF1, BCR1, DVRA; C2H2 transcription facotor
A0A1Q3EAV9	1604	1.585	Up	0.000183	T	Uncharacterized protein OS=Lentinula edodes OX=5353 GN=LENED_006162 PE=4 SV=1	LENED_006162	0.932788	1.78e-05	86.498	LTVDTT(0.001)ENDLPERPKS(0.869)PWT(0.933)PS(0.029)Y(0.155)S(0.006)VS(0.007)R	4	-0.72636	3	0.818	0.757	0.731	1.243	1.2	1.213	nucleus
A0A1Q3EAV9	1601	1.74	Up	0.000504	S	Uncharacterized protein OS=Lentinula edodes OX=5353 GN=LENED_006162 PE=4 SV=1	LENED_006162	0.868952	1.37e-14	112.95	LTVDTT(0.001)ENDLPERPKS(0.869)PWT(0.933)PS(0.029)Y(0.155)S(0.006)VS(0.007)R	4	-0.72636	3	0.803	0.683	0.685	1.281	1.242	1.254	nucleus
A0A1Q3EAV9	1732	1.929	Up	6.4e-07	S	Uncharacterized protein OS=Lentinula edodes OX=5353 GN=LENED_006162 PE=4 SV=1	LENED_006162	1	0.000292	126.03	AVS(1)PVEGR	2	0.09306	1	0.665	0.691	0.672	1.284	1.321	1.307	nucleus
A0A1Q3EAW0	598	0.597	Down	0.00064	S	Uncharacterized protein OS=Lentinula edodes OX=5353 GN=LENED_006113 PE=4 SV=1	LENED_006113	1	2.35e-65	237.09	AGVTIEEVS(1)DEDDISHAK	3	-0.46342	2	1.251	1.32	1.233	0.685	0.801	0.786	nucleus			GO:0097159 organic cyclic compound binding; GO:1901363 heterocyclic compound binding; GO:0003729 mRNA binding; GO:0003723 RNA binding; GO:0005488 binding; GO:0003676 nucleic acid binding;
A0A1Q3EAW0	7	0.441	Down	0.00154	S	Uncharacterized protein OS=Lentinula edodes OX=5353 GN=LENED_006113 PE=4 SV=1	LENED_006113	1	0.00301	80.69	VNS(1)GPVIK	3	0.017309	2	1.335	1.491	1.427	0.625	0.623	0.626	nucleus			GO:0097159 organic cyclic compound binding; GO:1901363 heterocyclic compound binding; GO:0003729 mRNA binding; GO:0003723 RNA binding; GO:0005488 binding; GO:0003676 nucleic acid binding;
A0A1Q3EAX9	618	0.496	Down	0.0317	S	26s proteasome non-atpase regulatory subunit 12 OS=Lentinula edodes OX=5353 GN=LENED_006174 PE=4 SV=1	LENED_006174	0.838462	2.54e-07	92.098	DFT(0.162)S(0.838)EVDALLPETASLAK	3	-0.46229	1	1.138	1.253	1.716	0.698	0.66	0.678	cytoplasm,nucleus				K03035	PSMD12, RPN5; 26S proteasome regulatory subunit N5	tms03050 Proteasome - Tremella mesenterica;	IPR032675;	Leucine-rich repeat domain, L domain-like;
A0A1Q3EAY0	191	0.624	Down	0.00466	S	THP2 domain OS=Lentinula edodes OX=5353 GN=LENED_006141 PE=4 SV=1	LENED_006141	0.999983	2.96e-24	149.84	S(1)INEPLHTIYCSDGK	3	-0.31013	1	1.36	1.227	1.157	0.889	0.723	0.726	nucleus
A0A1Q3EAZ0	254	0.52	Down	0.02	S	Fungal zinc cluster transcription factor OS=Lentinula edodes OX=5353 GN=LENED_006080 PE=4 SV=1	LENED_006080	0.987899	2.11e-25	185.79	NAIHS(0.988)PS(0.012)QEQHHHR	3	-0.16775	3	1.698	1.01	1.307	0.806	0.669	0.612
A0A1Q3EAZ0	101	0.412	Down	2.35e-05	S	Fungal zinc cluster transcription factor OS=Lentinula edodes OX=5353 GN=LENED_006080 PE=4 SV=1	LENED_006080	1	2.66e-05	105.41	KDS(1)LELDGR	2	-0.87993	2	1.375	1.473	1.495	0.608	0.56	0.622
A0A1Q3EAZ7	147	1.554	Up	7.82e-05	S	Ribonuclease iii OS=Lentinula edodes OX=5353 GN=LENED_006202 PE=4 SV=1	LENED_006202	0.966798	1.72e-16	142.84	SLS(0.967)PS(0.033)HSEPESK	2	1.5254	3	0.77	0.793	0.776	1.243	1.24	1.152
A0A1Q3EAZ7	145	1.55	Up	0.000278	S	Ribonuclease iii OS=Lentinula edodes OX=5353 GN=LENED_006202 PE=4 SV=1	LENED_006202	0.998583	1.72e-16	142.84	RS(0.999)LS(0.945)PS(0.051)HS(0.005)EPESK	3	0.163	2	0.776	0.821	0.743	1.233	1.239	1.156
A0A1Q3EAZ7	151	1.602	Up	0.0085	S	Ribonuclease iii OS=Lentinula edodes OX=5353 GN=LENED_006202 PE=4 SV=1	LENED_006202	0.871935	0.0125	40.315	RS(0.942)LS(0.865)PS(0.218)HS(0.872)EPES(0.103)K	3	1.1379	1	0.743	0.898	0.651	1.22	1.297	1.154
A0A1Q3EB04	638	1.765	Up	9.55e-05	S	Sodium calcium exchanger protein OS=Lentinula edodes OX=5353 GN=LENED_006165 PE=3 SV=1	LENED_006165	0.938979	0.000104	99.539	AQS(0.061)S(0.939)PGPPR	2	0.41908	2	0.737	0.704	0.712	1.335	1.192	1.274	plasma membrane	GO:0006810 transport; GO:0055085 transmembrane transport; GO:0051179 localization; GO:0051234 establishment of localization;	GO:0031224 intrinsic component of membrane; GO:0016020 membrane; GO:0016021 integral component of membrane; GO:0044425 membrane part;		K13754	SLC24A6, NCKX6; solute carrier family 24 (sodium/potassium/calcium exchanger), member 6		IPR004837;	Sodium/calcium exchanger membrane region;
A0A1Q3EB08	291	1.832	Up	0.00104	S	Uncharacterized protein OS=Lentinula edodes OX=5353 GN=LENED_006204 PE=4 SV=1	LENED_006204	0.970671	0.000164	80.049	S(0.017)AS(0.971)AS(0.257)RS(0.617)PT(0.126)AS(0.011)R	2	0.761	2	0.798	0.648	0.649	1.232	1.296	1.311	nucleus	GO:0018130 heterocycle biosynthetic process; GO:0006725 cellular aromatic compound metabolic process; GO:0097659 nucleic acid-templated transcription; GO:0034654 nucleobase-containing compound biosynthetic process; GO:1901360 organic cyclic compound metabolic process; GO:0006807 nitrogen compound metabolic process; GO:0032774 RNA biosynthetic process; GO:0009058 biosynthetic process; GO:0044238 p…	GO:0043226 organelle; GO:0043231 intracellular membrane-bounded organelle; GO:0043229 intracellular organelle; GO:0005634 nucleus; GO:0044464 cell part; GO:0005622 intracellular; GO:0044424 intracellular part; GO:0043227 membrane-bounded organelle; GO:0005623 cell;	GO:0097159 organic cyclic compound binding; GO:1901363 heterocyclic compound binding; GO:0003677 DNA binding; GO:0046914 transition metal ion binding; GO:0005488 binding; GO:0043167 ion binding; GO:0003676 nucleic acid binding; GO:0046872 metal ion binding; GO:0043169 cation binding; GO:0008270 zinc ion binding;				IPR007219;	Transcription factor domain, fungi;
A0A1Q3EB08	295	1.502	Up	0.00174	S	Uncharacterized protein OS=Lentinula edodes OX=5353 GN=LENED_006204 PE=4 SV=1	LENED_006204	0.969167	0.000164	84.753	S(0.969)PT(0.062)AS(0.969)REPHR	3	-0.32156	4	0.881	0.741	0.761	1.174	1.221	1.185	nucleus	GO:0018130 heterocycle biosynthetic process; GO:0006725 cellular aromatic compound metabolic process; GO:0097659 nucleic acid-templated transcription; GO:0034654 nucleobase-containing compound biosynthetic process; GO:1901360 organic cyclic compound metabolic process; GO:0006807 nitrogen compound metabolic process; GO:0032774 RNA biosynthetic process; GO:0009058 biosynthetic process; GO:0044238 p…	GO:0043226 organelle; GO:0043231 intracellular membrane-bounded organelle; GO:0043229 intracellular organelle; GO:0005634 nucleus; GO:0044464 cell part; GO:0005622 intracellular; GO:0044424 intracellular part; GO:0043227 membrane-bounded organelle; GO:0005623 cell;	GO:0097159 organic cyclic compound binding; GO:1901363 heterocyclic compound binding; GO:0003677 DNA binding; GO:0046914 transition metal ion binding; GO:0005488 binding; GO:0043167 ion binding; GO:0003676 nucleic acid binding; GO:0046872 metal ion binding; GO:0043169 cation binding; GO:0008270 zinc ion binding;				IPR007219;	Transcription factor domain, fungi;
A0A1Q3EB08	293	1.561	Up	0.00328	S	Uncharacterized protein OS=Lentinula edodes OX=5353 GN=LENED_006204 PE=4 SV=1	LENED_006204	0.991591	0.00695	77.027	SAS(0.002)AS(0.992)RS(0.806)PT(0.177)AS(0.023)R	2	-0.3805	1	0.878	0.696	0.754	1.186	1.264	1.183	nucleus	GO:0018130 heterocycle biosynthetic process; GO:0006725 cellular aromatic compound metabolic process; GO:0097659 nucleic acid-templated transcription; GO:0034654 nucleobase-containing compound biosynthetic process; GO:1901360 organic cyclic compound metabolic process; GO:0006807 nitrogen compound metabolic process; GO:0032774 RNA biosynthetic process; GO:0009058 biosynthetic process; GO:0044238 p…	GO:0043226 organelle; GO:0043231 intracellular membrane-bounded organelle; GO:0043229 intracellular organelle; GO:0005634 nucleus; GO:0044464 cell part; GO:0005622 intracellular; GO:0044424 intracellular part; GO:0043227 membrane-bounded organelle; GO:0005623 cell;	GO:0097159 organic cyclic compound binding; GO:1901363 heterocyclic compound binding; GO:0003677 DNA binding; GO:0046914 transition metal ion binding; GO:0005488 binding; GO:0043167 ion binding; GO:0003676 nucleic acid binding; GO:0046872 metal ion binding; GO:0043169 cation binding; GO:0008270 zinc ion binding;				IPR007219;	Transcription factor domain, fungi;
A0A1Q3EB41	693	1.508	Up	0.00602	S	Exocyst protein OS=Lentinula edodes OX=5353 GN=LENED_006207 PE=4 SV=1	LENED_006207	0.99957	8.32e-05	87.647	AGTIIRS(1)PLDAR	3	-0.27206	1	0.729	0.792	0.855	1.052	1.258	1.273	nucleus	GO:0006810 transport; GO:1902578 single-organism localization; GO:0032940 secretion by cell; GO:0016192 vesicle-mediated transport; GO:0044763 single-organism cellular process; GO:0044699 single-organism process; GO:0051179 localization; GO:0009987 cellular process; GO:0051234 establishment of localization; GO:0006887 exocytosis; GO:0044765 single-organism transport; GO:0046903 secretion;	GO:0005938 cell cortex; GO:0044464 cell part; GO:0044448 cell cortex part; GO:0005622 intracellular; GO:0071944 cell periphery; GO:0005737 cytoplasm; GO:0099568 cytoplasmic region; GO:0032991 macromolecular complex; GO:0044424 intracellular part; GO:0000145 exocyst; GO:0043234 protein complex; GO:0005623 cell; GO:0044444 cytoplasmic part; GO:0099023 tethering complex;		K19983	EXOC1, SEC3; exocyst complex component 1		IPR019160; IPR028258;	Exocyst complex component Sec3, C-terminal; Exocyst complex component Sec3, PIP2-binding N-terminal domain;
A0A1Q3EB42	359	1.561	Up	0.00056	S	Heat shock protein OS=Lentinula edodes OX=5353 GN=LENED_006130 PE=3 SV=1	LENED_006130	1	0.000161	105.83	ALS(1)DAGVK	2	1.4682	1	0.757	0.736	0.84	1.26	1.181	1.201	mitochondria	GO:0006457 protein folding; GO:0009987 cellular process;		GO:0005524 ATP binding; GO:1901265 nucleoside phosphate binding; GO:0001882 nucleoside binding; GO:0043167 ion binding; GO:0005515 protein binding; GO:0000166 nucleotide binding; GO:0097159 organic cyclic compound binding; GO:1901363 heterocyclic compound binding; GO:0032549 ribonucleoside binding; GO:0097367 carbohydrate derivative binding; GO:0032553 ribonucleotide binding; GO:0005488 binding; …	K04043	dnaK, HSPA9; molecular chaperone DnaK	tms03018 RNA degradation - Tremella mesenterica;	IPR029048; IPR029047;	Heat shock protein 70kD, C-terminal domain; Heat shock protein 70kD, peptide-binding domain;
A0A1Q3EB55	298	1.573	Up	0.00496	S	UPF0187-domain-containing protein OS=Lentinula edodes OX=5353 GN=LENED_006227 PE=3 SV=1	LENED_006227	0.989524	6.13e-08	81.205	VPS(0.284)NAS(0.726)FQS(0.99)QHQVLAPSQQPGEQDMMK	4	-0.2694	1	0.834	0.67	0.817	1.309	1.133	1.21	plasma membrane	GO:1901071 glucosamine-containing compound metabolic process; GO:0006030 chitin metabolic process; GO:0006026 aminoglycan catabolic process; GO:1901136 carbohydrate derivative catabolic process; GO:0006807 nitrogen compound metabolic process; GO:0006032 chitin catabolic process; GO:0005975 carbohydrate metabolic process; GO:0044238 primary metabolic process; GO:1901072 glucosamine-containing comp…		GO:0004553 hydrolase activity, hydrolyzing O-glycosyl compounds; GO:0016787 hydrolase activity; GO:0004568 chitinase activity; GO:0003824 catalytic activity; GO:0016798 hydrolase activity, acting on glycosyl bonds;				IPR001223; IPR029070; IPR011583; IPR017853; IPR013781;	Glycoside hydrolase family 18, catalytic domain; Chitinase insertion domain; Chitinase II; Glycoside hydrolase superfamily; Glycoside hydrolase, catalytic domain;
A0A1Q3EB55	366	2.479	Up	0.000279	S	UPF0187-domain-containing protein OS=Lentinula edodes OX=5353 GN=LENED_006227 PE=3 SV=1	LENED_006227	1	0.00783	63.091	KWS(1)GPLQPR	3	0.075817	1	0.613	0.486	0.599	1.354	1.413	1.443	plasma membrane	GO:1901071 glucosamine-containing compound metabolic process; GO:0006030 chitin metabolic process; GO:0006026 aminoglycan catabolic process; GO:1901136 carbohydrate derivative catabolic process; GO:0006807 nitrogen compound metabolic process; GO:0006032 chitin catabolic process; GO:0005975 carbohydrate metabolic process; GO:0044238 primary metabolic process; GO:1901072 glucosamine-containing comp…		GO:0004553 hydrolase activity, hydrolyzing O-glycosyl compounds; GO:0016787 hydrolase activity; GO:0004568 chitinase activity; GO:0003824 catalytic activity; GO:0016798 hydrolase activity, acting on glycosyl bonds;				IPR001223; IPR029070; IPR011583; IPR017853; IPR013781;	Glycoside hydrolase family 18, catalytic domain; Chitinase insertion domain; Chitinase II; Glycoside hydrolase superfamily; Glycoside hydrolase, catalytic domain;
A0A1Q3EB55	232	1.709	Up	0.0091	S	UPF0187-domain-containing protein OS=Lentinula edodes OX=5353 GN=LENED_006227 PE=3 SV=1	LENED_006227	1	2.42e-20	122.82	IAS(1)NPALPQAQTSAS(0.005)GIS(0.994)R	3	-0.31296	4	0.899	0.62	0.677	1.255	1.313	1.186	plasma membrane	GO:1901071 glucosamine-containing compound metabolic process; GO:0006030 chitin metabolic process; GO:0006026 aminoglycan catabolic process; GO:1901136 carbohydrate derivative catabolic process; GO:0006807 nitrogen compound metabolic process; GO:0006032 chitin catabolic process; GO:0005975 carbohydrate metabolic process; GO:0044238 primary metabolic process; GO:1901072 glucosamine-containing comp…		GO:0004553 hydrolase activity, hydrolyzing O-glycosyl compounds; GO:0016787 hydrolase activity; GO:0004568 chitinase activity; GO:0003824 catalytic activity; GO:0016798 hydrolase activity, acting on glycosyl bonds;				IPR001223; IPR029070; IPR011583; IPR017853; IPR013781;	Glycoside hydrolase family 18, catalytic domain; Chitinase insertion domain; Chitinase II; Glycoside hydrolase superfamily; Glycoside hydrolase, catalytic domain;
A0A1Q3EB96	692	1.978	Up	7.62e-05	Y	U3 snornp-associated protein rrp5 OS=Lentinula edodes OX=5353 GN=LENED_006186 PE=4 SV=1	LENED_006186	0.893467	0.0367	43.442	KS(0.107)GAVY(0.893)K	3	0.34127	1	0.692	0.661	0.637	1.229	1.365	1.342
A0A1Q3EBB2	561	1.653	Up	0.0477	S	Tip elongation aberrant protein Tea4 OS=Lentinula edodes OX=5353 GN=LENED_006296 PE=4 SV=1	LENED_006296	0.962017	7.35e-19	122.01	LAQPQDS(0.962)PT(0.037)SSNSAHR	3	-0.26688	1	0.95	0.514	0.787	1.345	1.242	1.133	nucleus	GO:0050794 regulation of cellular process; GO:0044700 single organism signaling; GO:0051716 cellular response to stimulus; GO:0007165 signal transduction; GO:0050789 regulation of biological process; GO:0007154 cell communication; GO:0044699 single-organism process; GO:0023052 signaling; GO:0050896 response to stimulus; GO:0009987 cellular process; GO:0065007 biological regulation;		GO:0005515 protein binding; GO:0005488 binding;				IPR011990; IPR029071; IPR013026; IPR000159;	Tetratricopeptide-like helical domain; Ubiquitin-related domain; Tetratricopeptide repeat-containing domain; Ras-associating (RA) domain;
A0A1Q3EBC4	10	0.561	Down	0.000296	T	Erg4 erg24 ergosterol biosynthesis-like protein OS=Lentinula edodes OX=5353 GN=LENED_006240 PE=4 SV=1	LENED_006240	1	0.00657	92.866	KQNT(1)LINR	3	-0.060072	1	1.284	1.328	1.287	0.666	0.736	0.785	mitochondria	GO:0044699 single-organism process; GO:0008152 metabolic process; GO:0044238 primary metabolic process; GO:0044710 single-organism metabolic process; GO:0006629 lipid metabolic process; GO:0071704 organic substance metabolic process;	GO:0016020 membrane; GO:0044464 cell part; GO:0005622 intracellular; GO:0044425 membrane part; GO:0005737 cytoplasm; GO:0031224 intrinsic component of membrane; GO:0044424 intracellular part; GO:0005623 cell; GO:0016021 integral component of membrane;	GO:0016627 oxidoreductase activity, acting on the CH-CH group of donors; GO:0003824 catalytic activity; GO:0016491 oxidoreductase activity;				IPR001104;	3-oxo-5-alpha-steroid 4-dehydrogenase, C-terminal;
A0A1Q3EBC7	120	0.663	Down	0.00414	T	HCP-like protein OS=Lentinula edodes OX=5353 GN=LENED_006306 PE=4 SV=1	LENED_006306	0.996757	1.9e-38	153.87	KNT(0.997)LGS(0.003)YQPQPQPQPQQAHGR	4	-0.098064	3	1.161	1.354	1.137	0.874	0.758	0.791	nucleus			GO:0005515 protein binding; GO:0005488 binding;				IPR011990;	Tetratricopeptide-like helical domain;
A0A1Q3EBD7	23	1.739	Up	0.00618	S	TBC-domain-containing protein OS=Lentinula edodes OX=5353 GN=LENED_006265 PE=4 SV=1	LENED_006265	1	7.24e-11	135.81	HQVIHRPS(1)IGR	4	-0.49616	1	0.607	0.762	0.811	1.393	1.138	1.261
A0A1Q3EBF6	496	1.824	Up	0.000956	S	Membrane protein OS=Lentinula edodes OX=5353 GN=LENED_006248 PE=4 SV=1	LENED_006248	0.948768	0.0005	58.024	S(0.051)ERES(0.949)GNVRPEGVDTK	4	-0.31564	1	0.752	0.684	0.67	1.225	1.433	1.184
A0A1Q3EBG0	1200	1.57	Up	0.0317	S	MFS general substrate transporter OS=Lentinula edodes OX=5353 GN=LENED_006263 PE=4 SV=1	LENED_006263	1	1.19e-33	178.22	TSHSHDLQS(1)R	2	-0.043752	7	0.968	0.61	0.745	1.301	1.254	1.092	plasma membrane	GO:0050794 regulation of cellular process; GO:0010468 regulation of gene expression; GO:0006355 regulation of transcription, DNA-templated; GO:0031326 regulation of cellular biosynthetic process; GO:0080090 regulation of primary metabolic process; GO:0060255 regulation of macromolecule metabolic process; GO:0019219 regulation of nucleobase-containing compound metabolic process; GO:0010556 regulat…	GO:0031224 intrinsic component of membrane; GO:0016020 membrane; GO:0016021 integral component of membrane; GO:0044425 membrane part;	GO:0016741 transferase activity, transferring one-carbon groups; GO:0008168 methyltransferase activity; GO:0003824 catalytic activity; GO:0016740 transferase activity; GO:0003700 transcription factor activity, sequence-specific DNA binding; GO:0001071 nucleic acid binding transcription factor activity;				IPR000818; IPR020846; IPR029063;	TEA/ATTS domain; Major facilitator superfamily domain; S-adenosyl-L-methionine-dependent methyltransferase;
A0A1Q3EBG0	1192	1.777	Up	0.0083	T	MFS general substrate transporter OS=Lentinula edodes OX=5353 GN=LENED_006263 PE=4 SV=1	LENED_006263	0.955339	1.07e-20	215.02	T(0.955)S(0.039)HS(0.006)HDLQSR	2	-0.57206	3	0.859	0.593	0.695	1.367	1.306	1.142	plasma membrane	GO:0050794 regulation of cellular process; GO:0010468 regulation of gene expression; GO:0006355 regulation of transcription, DNA-templated; GO:0031326 regulation of cellular biosynthetic process; GO:0080090 regulation of primary metabolic process; GO:0060255 regulation of macromolecule metabolic process; GO:0019219 regulation of nucleobase-containing compound metabolic process; GO:0010556 regulat…	GO:0031224 intrinsic component of membrane; GO:0016020 membrane; GO:0016021 integral component of membrane; GO:0044425 membrane part;	GO:0016741 transferase activity, transferring one-carbon groups; GO:0008168 methyltransferase activity; GO:0003824 catalytic activity; GO:0016740 transferase activity; GO:0003700 transcription factor activity, sequence-specific DNA binding; GO:0001071 nucleic acid binding transcription factor activity;				IPR000818; IPR020846; IPR029063;	TEA/ATTS domain; Major facilitator superfamily domain; S-adenosyl-L-methionine-dependent methyltransferase;
A0A1Q3EBG0	1204	1.573	Up	0.00816	S	MFS general substrate transporter OS=Lentinula edodes OX=5353 GN=LENED_006263 PE=4 SV=1	LENED_006263	1	1.19e-33	178.22	TSHSHDLQS(1)RENS(1)PLNR	3	-0.29483	4	0.874	0.658	0.791	1.303	1.229	1.122	plasma membrane	GO:0050794 regulation of cellular process; GO:0010468 regulation of gene expression; GO:0006355 regulation of transcription, DNA-templated; GO:0031326 regulation of cellular biosynthetic process; GO:0080090 regulation of primary metabolic process; GO:0060255 regulation of macromolecule metabolic process; GO:0019219 regulation of nucleobase-containing compound metabolic process; GO:0010556 regulat…	GO:0031224 intrinsic component of membrane; GO:0016020 membrane; GO:0016021 integral component of membrane; GO:0044425 membrane part;	GO:0016741 transferase activity, transferring one-carbon groups; GO:0008168 methyltransferase activity; GO:0003824 catalytic activity; GO:0016740 transferase activity; GO:0003700 transcription factor activity, sequence-specific DNA binding; GO:0001071 nucleic acid binding transcription factor activity;				IPR000818; IPR020846; IPR029063;	TEA/ATTS domain; Major facilitator superfamily domain; S-adenosyl-L-methionine-dependent methyltransferase;
A0A1Q3EBH7	191	0.648	Down	2.21e-05	S	G-protein alpha subunit OS=Lentinula edodes OX=5353 GN=LENED_006378 PE=4 SV=1	LENED_006378	0.998998	0.000228	94.09	DS(0.001)AS(0.999)VHQDLK	2	0.23387	1	1.242	1.236	1.205	0.77	0.801	0.816	nucleus	GO:0007186 G-protein coupled receptor signaling pathway; GO:0050794 regulation of cellular process; GO:0044700 single organism signaling; GO:0051716 cellular response to stimulus; GO:0007165 signal transduction; GO:0050789 regulation of biological process; GO:0007154 cell communication; GO:0044699 single-organism process; GO:0023052 signaling; GO:0050896 response to stimulus; GO:0009987 cellular …		GO:1901265 nucleoside phosphate binding; GO:0044877 macromolecular complex binding; GO:0031683 G-protein beta/gamma-subunit complex binding; GO:0016817 hydrolase activity, acting on acid anhydrides; GO:0016787 hydrolase activity; GO:0005515 protein binding; GO:0000166 nucleotide binding; GO:0017111 nucleoside-triphosphatase activity; GO:0004871 signal transducer activity; GO:1901363 heterocyclic …	K04630	GNAI; guanine nucleotide-binding protein G(i) subunit alpha	tms04113 Meiosis - yeast - Tremella mesenterica;	IPR027417; IPR011025;	P-loop containing nucleoside triphosphate hydrolase; G protein alpha subunit, helical insertion;
A0A1Q3EBI7	108	0.568	Down	0.0112	S	Alcohol oxidase OS=Lentinula edodes OX=5353 GN=LENED_006388 PE=3 SV=1	LENED_006388	0.969019	0.000913	84.297	AS(0.969)AS(0.031)DWDDFK	2	-1.5992	1	1.234	1.451	1.196	0.734	0.731	0.74	cytoplasm	GO:0044699 single-organism process; GO:0008152 metabolic process; GO:0055114 oxidation-reduction process; GO:0044710 single-organism metabolic process;		GO:0097159 organic cyclic compound binding; GO:1901363 heterocyclic compound binding; GO:0016614 oxidoreductase activity, acting on CH-OH group of donors; GO:1901265 nucleoside phosphate binding; GO:0050660 flavin adenine dinucleotide binding; GO:0003824 catalytic activity; GO:0005488 binding; GO:0043167 ion binding; GO:0043168 anion binding; GO:0000166 nucleotide binding; GO:0048037 cofactor bin…				IPR000172; IPR007867; IPR023753;	Glucose-methanol-choline oxidoreductase, N-terminal; Glucose-methanol-choline oxidoreductase, C-terminal; FAD/NAD(P)-binding domain;
A0A1Q3EBI7	358	0.434	Down	0.000256	S	Alcohol oxidase OS=Lentinula edodes OX=5353 GN=LENED_006388 PE=3 SV=1	LENED_006388	0.828658	0.00018	87.447	LS(0.829)S(0.171)NAIDAGFK	3	-0.3757	4	1.407	1.49	1.371	0.646	0.542	0.664	cytoplasm	GO:0044699 single-organism process; GO:0008152 metabolic process; GO:0055114 oxidation-reduction process; GO:0044710 single-organism metabolic process;		GO:0097159 organic cyclic compound binding; GO:1901363 heterocyclic compound binding; GO:0016614 oxidoreductase activity, acting on CH-OH group of donors; GO:1901265 nucleoside phosphate binding; GO:0050660 flavin adenine dinucleotide binding; GO:0003824 catalytic activity; GO:0005488 binding; GO:0043167 ion binding; GO:0043168 anion binding; GO:0000166 nucleotide binding; GO:0048037 cofactor bin…				IPR000172; IPR007867; IPR023753;	Glucose-methanol-choline oxidoreductase, N-terminal; Glucose-methanol-choline oxidoreductase, C-terminal; FAD/NAD(P)-binding domain;
A0A1Q3EBI7	327	0.503	Down	0.0196	S	Alcohol oxidase OS=Lentinula edodes OX=5353 GN=LENED_006388 PE=3 SV=1	LENED_006388	0.999407	4.39e-16	161.91	VS(0.001)NES(0.999)ATLDDFLR	3	-0.041142	2	1.361	1.382	1.32	0.756	0.555	0.732	cytoplasm	GO:0044699 single-organism process; GO:0008152 metabolic process; GO:0055114 oxidation-reduction process; GO:0044710 single-organism metabolic process;		GO:0097159 organic cyclic compound binding; GO:1901363 heterocyclic compound binding; GO:0016614 oxidoreductase activity, acting on CH-OH group of donors; GO:1901265 nucleoside phosphate binding; GO:0050660 flavin adenine dinucleotide binding; GO:0003824 catalytic activity; GO:0005488 binding; GO:0043167 ion binding; GO:0043168 anion binding; GO:0000166 nucleotide binding; GO:0048037 cofactor bin…				IPR000172; IPR007867; IPR023753;	Glucose-methanol-choline oxidoreductase, N-terminal; Glucose-methanol-choline oxidoreductase, C-terminal; FAD/NAD(P)-binding domain;
A0A1Q3EBI7	324	0.415	Down	0.000976	S	Alcohol oxidase OS=Lentinula edodes OX=5353 GN=LENED_006388 PE=3 SV=1	LENED_006388	0.999804	2.03e-16	137.27	VS(1)NESATLDDFLR	2	0.41093	1	1.672	1.321	1.327	0.566	0.676	0.549	cytoplasm	GO:0044699 single-organism process; GO:0008152 metabolic process; GO:0055114 oxidation-reduction process; GO:0044710 single-organism metabolic process;		GO:0097159 organic cyclic compound binding; GO:1901363 heterocyclic compound binding; GO:0016614 oxidoreductase activity, acting on CH-OH group of donors; GO:1901265 nucleoside phosphate binding; GO:0050660 flavin adenine dinucleotide binding; GO:0003824 catalytic activity; GO:0005488 binding; GO:0043167 ion binding; GO:0043168 anion binding; GO:0000166 nucleotide binding; GO:0048037 cofactor bin…				IPR000172; IPR007867; IPR023753;	Glucose-methanol-choline oxidoreductase, N-terminal; Glucose-methanol-choline oxidoreductase, C-terminal; FAD/NAD(P)-binding domain;
A0A1Q3EBI7	329	0.341	Down	0.000177	T	Alcohol oxidase OS=Lentinula edodes OX=5353 GN=LENED_006388 PE=3 SV=1	LENED_006388	0.993092	2.83e-16	139.88	VSNES(0.007)AT(0.993)LDDFLR	2	0.18549	1	1.448	1.51	1.625	0.471	0.496	0.598	cytoplasm	GO:0044699 single-organism process; GO:0008152 metabolic process; GO:0055114 oxidation-reduction process; GO:0044710 single-organism metabolic process;		GO:0097159 organic cyclic compound binding; GO:1901363 heterocyclic compound binding; GO:0016614 oxidoreductase activity, acting on CH-OH group of donors; GO:1901265 nucleoside phosphate binding; GO:0050660 flavin adenine dinucleotide binding; GO:0003824 catalytic activity; GO:0005488 binding; GO:0043167 ion binding; GO:0043168 anion binding; GO:0000166 nucleotide binding; GO:0048037 cofactor bin…				IPR000172; IPR007867; IPR023753;	Glucose-methanol-choline oxidoreductase, N-terminal; Glucose-methanol-choline oxidoreductase, C-terminal; FAD/NAD(P)-binding domain;
A0A1Q3EBI7	351	0.406	Down	8.02e-05	S	Alcohol oxidase OS=Lentinula edodes OX=5353 GN=LENED_006388 PE=3 SV=1	LENED_006388	0.967046	1.16e-15	136.57	ELFNEWET(0.033)S(0.967)PEK	3	0.1531	2	1.399	1.563	1.392	0.558	0.574	0.636	cytoplasm	GO:0044699 single-organism process; GO:0008152 metabolic process; GO:0055114 oxidation-reduction process; GO:0044710 single-organism metabolic process;		GO:0097159 organic cyclic compound binding; GO:1901363 heterocyclic compound binding; GO:0016614 oxidoreductase activity, acting on CH-OH group of donors; GO:1901265 nucleoside phosphate binding; GO:0050660 flavin adenine dinucleotide binding; GO:0003824 catalytic activity; GO:0005488 binding; GO:0043167 ion binding; GO:0043168 anion binding; GO:0000166 nucleotide binding; GO:0048037 cofactor bin…				IPR000172; IPR007867; IPR023753;	Glucose-methanol-choline oxidoreductase, N-terminal; Glucose-methanol-choline oxidoreductase, C-terminal; FAD/NAD(P)-binding domain;
A0A1Q3EBI7	449	0.475	Down	8.3e-05	T	Alcohol oxidase OS=Lentinula edodes OX=5353 GN=LENED_006388 PE=3 SV=1	LENED_006388	0.999998	5.76e-16	135.13	APT(1)FDSGFMNNK	2	1.0684	2	1.318	1.361	1.469	0.614	0.678	0.678	cytoplasm	GO:0044699 single-organism process; GO:0008152 metabolic process; GO:0055114 oxidation-reduction process; GO:0044710 single-organism metabolic process;		GO:0097159 organic cyclic compound binding; GO:1901363 heterocyclic compound binding; GO:0016614 oxidoreductase activity, acting on CH-OH group of donors; GO:1901265 nucleoside phosphate binding; GO:0050660 flavin adenine dinucleotide binding; GO:0003824 catalytic activity; GO:0005488 binding; GO:0043167 ion binding; GO:0043168 anion binding; GO:0000166 nucleotide binding; GO:0048037 cofactor bin…				IPR000172; IPR007867; IPR023753;	Glucose-methanol-choline oxidoreductase, N-terminal; Glucose-methanol-choline oxidoreductase, C-terminal; FAD/NAD(P)-binding domain;
A0A1Q3EBN7	718	1.784	Up	0.00142	S	Calcium permease OS=Lentinula edodes OX=5353 GN=LENED_006349 PE=3 SV=1	LENED_006349	0.910328	8.9e-07	111.63	RPAS(0.91)PVY(0.09)QR	3	0.13995	1	0.643	0.767	0.725	1.152	1.379	1.277	plasma membrane	GO:0006810 transport; GO:0055085 transmembrane transport; GO:0051179 localization; GO:0051234 establishment of localization;	GO:0031224 intrinsic component of membrane; GO:0016020 membrane; GO:0016021 integral component of membrane; GO:0044425 membrane part;		K07300	chaA, CAX; Ca2+:H+ antiporter		IPR004837; IPR005185;	Sodium/calcium exchanger membrane region; Inner membrane component domain;
A0A1Q3EBN7	241	1.573	Up	0.0262	S	Calcium permease OS=Lentinula edodes OX=5353 GN=LENED_006349 PE=3 SV=1	LENED_006349	0.814878	0.00691	61.409	RS(0.182)S(0.815)GS(0.003)S(0.001)NTVR	3	0.0030628	1	0.728	0.935	0.662	1.322	1.312	1.024	plasma membrane	GO:0006810 transport; GO:0055085 transmembrane transport; GO:0051179 localization; GO:0051234 establishment of localization;	GO:0031224 intrinsic component of membrane; GO:0016020 membrane; GO:0016021 integral component of membrane; GO:0044425 membrane part;		K07300	chaA, CAX; Ca2+:H+ antiporter		IPR004837; IPR005185;	Sodium/calcium exchanger membrane region; Inner membrane component domain;
A0A1Q3EBN7	816	2.851	Up	0.00216	S	Calcium permease OS=Lentinula edodes OX=5353 GN=LENED_006349 PE=3 SV=1	LENED_006349	0.999964	1.12e-20	196.71	HQQQSTQGHS(1)PAR	3	0.24249	1	0.657	0.405	0.473	1.566	1.492	1.318	plasma membrane	GO:0006810 transport; GO:0055085 transmembrane transport; GO:0051179 localization; GO:0051234 establishment of localization;	GO:0031224 intrinsic component of membrane; GO:0016020 membrane; GO:0016021 integral component of membrane; GO:0044425 membrane part;		K07300	chaA, CAX; Ca2+:H+ antiporter		IPR004837; IPR005185;	Sodium/calcium exchanger membrane region; Inner membrane component domain;
A0A1Q3EBN7	20	1.613	Up	0.0204	S	Calcium permease OS=Lentinula edodes OX=5353 GN=LENED_006349 PE=3 SV=1	LENED_006349	0.948559	1.09e-06	114.86	S(0.026)T(0.026)S(0.949)VSSTAR	2	0.042647	1	0.836	0.782	0.661	1.238	1.214	1.225	plasma membrane	GO:0006810 transport; GO:0055085 transmembrane transport; GO:0051179 localization; GO:0051234 establishment of localization;	GO:0031224 intrinsic component of membrane; GO:0016020 membrane; GO:0016021 integral component of membrane; GO:0044425 membrane part;		K07300	chaA, CAX; Ca2+:H+ antiporter		IPR004837; IPR005185;	Sodium/calcium exchanger membrane region; Inner membrane component domain;
A0A1Q3EBV3	102	2.77	Up	0.000199	T	Stomatin family protein OS=Lentinula edodes OX=5353 GN=LENED_006511 PE=4 SV=1	LENED_006511	0.999939	3.43e-16	161.19	IPVYHT(1)VQVVDLR	3	0.028192	1	0.567	0.498	0.507	1.642	1.398	1.315
A0A1Q3EBX1	145	1.519	Up	0.00214	S	Peroxisomal protein OS=Lentinula edodes OX=5353 GN=LENED_006498 PE=4 SV=1	LENED_006498	0.999922	1.88e-16	138.77	AGSPYSSSPQS(1)PR	2	0.69004	2	0.741	0.821	0.809	1.133	1.322	1.146
A0A1Q3EBX5	142	2.372	Up	3.64e-05	S	Uncharacterized protein OS=Lentinula edodes OX=5353 GN=LENED_006477 PE=4 SV=1	LENED_006477	0.890351	4.23e-05	110.08	QKS(0.89)IT(0.108)S(0.002)FR	3	0.20107	1	0.609	0.605	0.539	1.388	1.352	1.418
A0A1Q3EC51	90	0.6	Down	0.000536	T	Uncharacterized protein OS=Lentinula edodes OX=5353 GN=LENED_006568 PE=4 SV=1	LENED_006568	0.765526	9.52e-51	170.81	PVT(0.766)S(0.18)T(0.054)GYEGSGNPDVMYPGLSQSK	3	-0.25274	6	1.3	1.2	1.299	0.697	0.782	0.801	nucleus				K21544	NSF1, BCR1, DVRA; C2H2 transcription facotor
A0A1Q3EC51	302	0.556	Down	0.000178	S	Uncharacterized protein OS=Lentinula edodes OX=5353 GN=LENED_006568 PE=4 SV=1	LENED_006568	0.910576	0.0368	41.996	LS(0.495)S(0.495)RT(0.1)S(0.911)HPR	3	-0.46021	1	1.329	1.218	1.373	0.711	0.763	0.706	nucleus				K21544	NSF1, BCR1, DVRA; C2H2 transcription facotor
A0A1Q3EC53	9	1.594	Up	0.00692	S	Rrna primary transcript binding protein OS=Lentinula edodes OX=5353 GN=LENED_006609 PE=4 SV=1	LENED_006609	1	8.56e-13	126.77	PEEHDRAS(1)HREDR	5	0.25368	2	0.755	0.731	0.809	1.23	1.038	1.391	nucleus			GO:0097159 organic cyclic compound binding; GO:1901363 heterocyclic compound binding; GO:1901265 nucleoside phosphate binding; GO:0005488 binding; GO:0003676 nucleic acid binding; GO:0000166 nucleotide binding; GO:0036094 small molecule binding;	K12837	U2AF2; splicing factor U2AF 65 kDa subunit	tms03040 Spliceosome - Tremella mesenterica;	IPR000504; IPR012677;	RNA recognition motif domain; Nucleotide-binding alpha-beta plait domain;
A0A1Q3EC58	238	0.66	Down	0.0123	T	And fes cip4 domain-containing protein OS=Lentinula edodes OX=5353 GN=LENED_006619 PE=4 SV=1	LENED_006619	0.997841	3.9e-06	58.867	SSSAFSTKPETASLLSS(0.001)ES(0.001)DAPDET(0.998)PKVDK	4	0.48669	1	1.17	1.224	1.255	0.659	0.856	0.895	nucleus	GO:0050794 regulation of cellular process; GO:0044700 single organism signaling; GO:0051716 cellular response to stimulus; GO:0007165 signal transduction; GO:0050789 regulation of biological process; GO:0007154 cell communication; GO:0035556 intracellular signal transduction; GO:0044699 single-organism process; GO:0023052 signaling; GO:0050896 response to stimulus; GO:0009987 cellular process; GO…						IPR011991; IPR031160; IPR001060; IPR008936; IPR000198; IPR000591;	Winged helix-turn-helix DNA-binding domain; F-BAR domain; FCH domain; Rho GTPase activation protein; Rho GTPase-activating protein domain; DEP domain;
A0A1Q3EC58	1054	0.628	Down	0.0115	S	And fes cip4 domain-containing protein OS=Lentinula edodes OX=5353 GN=LENED_006619 PE=4 SV=1	LENED_006619	0.976787	0.00542	48.616	LS(0.024)GGS(0.977)GS(0.982)RPS(0.009)S(0.009)VLGR	3	0.11167	1	1.05	1.394	1.294	0.792	0.696	0.859	nucleus	GO:0050794 regulation of cellular process; GO:0044700 single organism signaling; GO:0051716 cellular response to stimulus; GO:0007165 signal transduction; GO:0050789 regulation of biological process; GO:0007154 cell communication; GO:0035556 intracellular signal transduction; GO:0044699 single-organism process; GO:0023052 signaling; GO:0050896 response to stimulus; GO:0009987 cellular process; GO…						IPR011991; IPR031160; IPR001060; IPR008936; IPR000198; IPR000591;	Winged helix-turn-helix DNA-binding domain; F-BAR domain; FCH domain; Rho GTPase activation protein; Rho GTPase-activating protein domain; DEP domain;
A0A1Q3EC81	1704	0.607	Down	1.81e-05	S	Mitogen-activated protein kinase OS=Lentinula edodes OX=5353 GN=LENED_006593 PE=4 SV=1	LENED_006593	1	1.97e-23	149.47	QTTEADAPAS(1)EMPR	2	-0.011567	5	1.273	1.269	1.244	0.75	0.795	0.752	nucleus	GO:0016310 phosphorylation; GO:0044267 cellular protein metabolic process; GO:0044238 primary metabolic process; GO:0044237 cellular metabolic process; GO:0006796 phosphate-containing compound metabolic process; GO:0071704 organic substance metabolic process; GO:0008152 metabolic process; GO:0006468 protein phosphorylation; GO:0006793 phosphorus metabolic process; GO:0044260 cellular macromolecul…		GO:0005524 ATP binding; GO:1901265 nucleoside phosphate binding; GO:0016773 phosphotransferase activity, alcohol group as acceptor; GO:0001882 nucleoside binding; GO:0043167 ion binding; GO:0004672 protein kinase activity; GO:0000166 nucleotide binding; GO:0004702 signal transducer, downstream of receptor, with serine/threonine kinase activity; GO:0004871 signal transducer activity; GO:0004707 MA…				IPR000719; IPR011989; IPR032460; IPR016024; IPR022075; IPR011009;	Protein kinase domain; Armadillo-like helical; Symplekin/Pta1, N-terminal; Armadillo-type fold; Symplekin C-terminal; Protein kinase-like domain;
A0A1Q3EC90	701	0.627	Down	0.00484	S	Glycogen [starch] synthase OS=Lentinula edodes OX=5353 GN=LENED_006640 PE=3 SV=1	LENED_006640	0.987027	8.54e-21	131.98	ADS(0.008)VIS(0.987)GAS(0.023)T(0.982)PGGGVFNSLTER	3	0.50628	9	1.383	1.063	1.29	0.764	0.815	0.762	cytoplasm	GO:0016051 carbohydrate biosynthetic process; GO:0000271 polysaccharide biosynthetic process; GO:0044042 glucan metabolic process; GO:0044699 single-organism process; GO:0009058 biosynthetic process; GO:0006112 energy reserve metabolic process; GO:0044237 cellular metabolic process; GO:0044264 cellular polysaccharide metabolic process; GO:0071704 organic substance metabolic process; GO:0008152 me…		GO:0016758 transferase activity, transferring hexosyl groups; GO:0003824 catalytic activity; GO:0035251 UDP-glucosyltransferase activity; GO:0008194 UDP-glycosyltransferase activity; GO:0046527 glucosyltransferase activity; GO:0004373 glycogen (starch) synthase activity; GO:0016757 transferase activity, transferring glycosyl groups; GO:0016740 transferase activity;	K00693	GYS; glycogen synthase [EC:2.4.1.11]	tms00500 Starch and sucrose metabolism - Tremella mesenterica; tms01100 Metabolic pathways - Tremella mesenterica;
A0A1Q3ECB1	20	1.579	Up	0.000525	S	Sugar transporter OS=Lentinula edodes OX=5353 GN=LENED_006662 PE=4 SV=1	LENED_006662	0.915922	2.82e-21	146.18	DLS(0.916)VT(0.084)NLS(1)VGHGQK	3	-0.87689	2	0.834	0.745	0.734	1.266	1.201	1.185
A0A1Q3ECC8	137	3.842	Up	0.00128	S	Hexose transporter protein OS=Lentinula edodes OX=5353 GN=LENED_006646 PE=4 SV=1	LENED_006646	0.990458	0.000548	89.507	HDDLGS(0.99)ES(0.01)EK	2	-0.14693	1	0.366	0.31	0.542	1.593	1.645	1.442
A0A1Q3ECG1	86	0.626	Down	0.000883	S	Amine oxidase OS=Lentinula edodes OX=5353 GN=LENED_006696 PE=3 SV=1	LENED_006696	0.999809	0.00016	78.814	LLPAS(1)PGTLFTK	3	0.69083	2	1.308	1.219	1.214	0.846	0.719	0.778	cytoplasm	GO:0044699 single-organism process; GO:0008152 metabolic process; GO:0055114 oxidation-reduction process; GO:0044710 single-organism metabolic process;		GO:0003824 catalytic activity; GO:0016491 oxidoreductase activity;				IPR002937; IPR023753;	Amine oxidase; FAD/NAD(P)-binding domain;
A0A1Q3ECL0	205	0.631	Down	0.00202	S	Aromatic peroxygenase OS=Lentinula edodes OX=5353 GN=LENED_006752 PE=4 SV=1	LENED_006752	0.995414	1.05e-12	125.45	VHNPDFS(0.005)LS(0.995)AFHK	3	0.79483	1	1.18	1.286	1.257	0.715	0.759	0.874	extracellular			GO:0016209 antioxidant activity; GO:0004601 peroxidase activity; GO:0003824 catalytic activity; GO:0016491 oxidoreductase activity; GO:0016684 oxidoreductase activity, acting on peroxide as acceptor;				IPR000028;	Chloroperoxidase;
A0A1Q3ECL0	228	0.639	Down	0.00114	S	Aromatic peroxygenase OS=Lentinula edodes OX=5353 GN=LENED_006752 PE=4 SV=1	LENED_006752	1	7.68e-16	135.09	VS(1)DLRPFLIEER	2	-0.7187	2	1.13	1.287	1.296	0.759	0.838	0.774	extracellular			GO:0016209 antioxidant activity; GO:0004601 peroxidase activity; GO:0003824 catalytic activity; GO:0016491 oxidoreductase activity; GO:0016684 oxidoreductase activity, acting on peroxide as acceptor;				IPR000028;	Chloroperoxidase;
A0A1Q3ECN4	91	1.538	Up	0.00136	T	Nudix hydrolase 20 OS=Lentinula edodes OX=5353 GN=LENED_006753 PE=4 SV=1	LENED_006753	0.993381	7.1e-32	171.13	QELWDLDIDT(0.993)AS(0.002)S(0.004)KPR	3	0.25234	3	0.847	0.778	0.723	1.158	1.274	1.179	nucleus			GO:0016787 hydrolase activity; GO:0003824 catalytic activity;				IPR015797; IPR031804; IPR000086;	NUDIX hydrolase domain-like; Domain of unknown function DUF4743; NUDIX hydrolase domain;
A0A1Q3ECT2	785	1.532	Up	0.0458	S	Transcriptional corepressor OS=Lentinula edodes OX=5353 GN=LENED_006846 PE=4 SV=1	LENED_006846	0.823016	3.21e-09	76.255	GGS(0.823)PGPT(0.13)S(0.043)S(0.006)NGS(0.135)GS(0.11)S(0.099)NRPS(0.631)PT(0.015)S(0.005)AMT(0.004)PRPPSR	4	0.061329	2	0.662	0.701	0.995	1.023	1.363	1.227	plasma membrane			GO:0005515 protein binding; GO:0005488 binding;				IPR011990; IPR013026;	Tetratricopeptide-like helical domain; Tetratricopeptide repeat-containing domain;
A0A1Q3ECT2	871	2.197	Up	0.0139	S	Transcriptional corepressor OS=Lentinula edodes OX=5353 GN=LENED_006846 PE=4 SV=1	LENED_006846	0.784258	5.59e-10	100.44	HSDS(0.001)RPS(0.011)VS(0.011)HRDS(0.976)IS(0.784)S(0.217)NR	4	-0.0019955	1	0.803	0.503	0.558	1.723	1.215	1.158	plasma membrane			GO:0005515 protein binding; GO:0005488 binding;				IPR011990; IPR013026;	Tetratricopeptide-like helical domain; Tetratricopeptide repeat-containing domain;
A0A1Q3ECW9	587	0.66	Down	0.00454	S	Acid protease OS=Lentinula edodes OX=5353 GN=LENED_006852 PE=3 SV=1	LENED_006852	0.999806	4.98e-13	133.16	LINPYGTVNS(1)HK	3	-0.11824	3	1.227	1.297	1.123	0.72	0.803	0.884	extracellular							IPR019383; IPR033121; IPR021109; IPR034164;	Golgin subfamily A member 7/ERF4; Peptidase family A1 domain; Aspartic peptidase domain; Pepsin-like domain;
A0A1Q3ECY7	1099	1.628	Up	0.000258	S	Uncharacterized protein OS=Lentinula edodes OX=5353 GN=LENED_006860 PE=4 SV=1	LENED_006860	1	0.00282	80.165	HMHS(1)QNR	3	0.39324	1	0.801	0.757	0.709	1.217	1.275	1.198	nucleus	GO:0044267 cellular protein metabolic process; GO:0044238 primary metabolic process; GO:0006470 protein dephosphorylation; GO:0016311 dephosphorylation; GO:0044237 cellular metabolic process; GO:0006796 phosphate-containing compound metabolic process; GO:0071704 organic substance metabolic process; GO:0008152 metabolic process; GO:0006793 phosphorus metabolic process; GO:0044260 cellular macromol…		GO:0016787 hydrolase activity; GO:0004721 phosphoprotein phosphatase activity; GO:0004725 protein tyrosine phosphatase activity; GO:0003824 catalytic activity; GO:0042578 phosphoric ester hydrolase activity; GO:0016791 phosphatase activity; GO:0016788 hydrolase activity, acting on ester bonds;	K19806	PTP2_3; tyrosine-protein phosphatase 2/3 [EC:3.1.3.48]	tms04011 MAPK signaling pathway - yeast - Tremella mesenterica;	IPR029021; IPR001763; IPR000387; IPR003595; IPR000242;	Protein-tyrosine phosphatase-like; Rhodanese-like domain; Tyrosine specific protein phosphatases domain; Protein-tyrosine phosphatase, catalytic; PTP type protein phosphatase;
A0A1Q3ECZ3	65	1.548	Up	0.00678	T	Ubiquitin carboxyl-terminal hydrolase OS=Lentinula edodes OX=5353 GN=LENED_006910 PE=3 SV=1	LENED_006910	0.999917	0.000359	91.043	YEPINVT(1)PK	3	0.15445	3	0.857	0.734	0.751	1.161	1.375	1.09
A0A1Q3ED28	181	1.568	Up	0.0144	S	Uncharacterized protein OS=Lentinula edodes OX=5353 GN=LENED_006944 PE=4 SV=1	LENED_006944	0.999632	0.00154	80.69	VVS(1)LEIPSK	2	0.28848	1	0.839	0.784	0.696	1.207	1.205	1.225
A0A1Q3ED65	9	0.665	Down	0.0056	T	Uncharacterized protein OS=Lentinula edodes OX=5353 GN=LENED_006978 PE=4 SV=1	LENED_006978	1	3.99e-06	119.25	IRT(1)LQNEQK	3	-0.02043	1	1.071	1.317	1.26	0.808	0.753	0.866
A0A1Q3ED83	7	4.84	Up	0.000343	S	Histone H2B OS=Lentinula edodes OX=5353 GN=LENED_007014 PE=3 SV=1	LENED_007014	0.755345	0.00984	60.157	APKPAS(0.755)T(0.245)AGK	3	-0.15101	1	0.317	0.42	0.263	1.499	1.68	1.661	nucleus		GO:0043229 intracellular organelle; GO:0043232 intracellular non-membrane-bounded organelle; GO:0044446 intracellular organelle part; GO:0032991 macromolecular complex; GO:0044424 intracellular part; GO:0005623 cell; GO:0044422 organelle part; GO:0044427 chromosomal part; GO:0043228 non-membrane-bounded organelle; GO:0000786 nucleosome; GO:0043226 organelle; GO:0000785 chromatin; GO:0044464 cell …	GO:0097159 organic cyclic compound binding; GO:1901363 heterocyclic compound binding; GO:0003677 DNA binding; GO:0046982 protein heterodimerization activity; GO:0005488 binding; GO:0046983 protein dimerization activity; GO:0003676 nucleic acid binding; GO:0005515 protein binding;	K11252	H2B; histone H2B		IPR009072; IPR007125;	Histone-fold; Histone H2A/H2B/H3;
A0A1Q3ED86	101	0.604	Down	0.0151	S	Rna annealing factor OS=Lentinula edodes OX=5353 GN=LENED_007006 PE=4 SV=1	LENED_007006	0.9999	4.69e-11	148.08	EVTLHYDS(1)AGR	3	-0.52528	1	1.298	1.145	1.363	0.784	0.904	0.61	nucleus			GO:0097159 organic cyclic compound binding; GO:1901363 heterocyclic compound binding; GO:1901265 nucleoside phosphate binding; GO:0005488 binding; GO:0003676 nucleic acid binding; GO:0000166 nucleotide binding; GO:0036094 small molecule binding;	K12881	THOC4, ALY; THO complex subunit 4	tms03013 RNA transport - Tremella mesenterica; tms03015 mRNA surveillance pathway - Tremella mesenterica; tms03040 Spliceosome - Tremella mesenterica;	IPR000504; IPR012677; IPR025715;	RNA recognition motif domain; Nucleotide-binding alpha-beta plait domain; Chromatin target of PRMT1 protein, C-terminal;
A0A1Q3EDA4	218	1.742	Up	0.00364	S	Snf2 family dna-dependent atpase OS=Lentinula edodes OX=5353 GN=LENED_007031 PE=4 SV=1	LENED_007031	0.986566	1.14e-06	112.5	S(0.013)PDS(0.987)PGIQR	2	-0.4593	1	0.786	0.771	0.616	1.384	1.205	1.196
A0A1Q3EDB7	86	1.531	Up	0.0206	S	Histone deacetylase complex subunit cti6 OS=Lentinula edodes OX=5353 GN=LENED_007045 PE=4 SV=1	LENED_007045	0.989042	1.05e-21	145.99	HS(0.011)S(0.989)ANSHHTAGANTR	4	-0.13387	1	0.822	0.651	0.894	1.374	1.133	1.118	nucleus			GO:0043169 cation binding; GO:0046872 metal ion binding; GO:0005515 protein binding; GO:0008270 zinc ion binding; GO:0046914 transition metal ion binding; GO:0005488 binding; GO:0043167 ion binding;				IPR013083; IPR001965; IPR011011; IPR019787;	Zinc finger, RING/FYVE/PHD-type; Zinc finger, PHD-type; Zinc finger, FYVE/PHD-type; Zinc finger, PHD-finger;
A0A1Q3EDC1	504	3.177	Up	1.86e-05	S	Carboxylic acid transporter OS=Lentinula edodes OX=5353 GN=LENED_007009 PE=4 SV=1	LENED_007009	0.999632	3.29e-23	153.06	DAEASGEKDS(1)VDVK	3	-0.83904	1	0.5	0.442	0.47	1.514	1.566	1.406
A0A1Q3EDC3	119	2.62	Up	8.97e-07	Y	Topoisomerase i OS=Lentinula edodes OX=5353 GN=LENED_007051 PE=4 SV=1	LENED_007051	0.997262	3.44e-14	190.86	KEES(0.003)DDDGY(0.997)LK	3	0.63643	2	0.568	0.531	0.533	1.441	1.415	1.42	nucleus	GO:0016043 cellular component organization; GO:0006725 cellular aromatic compound metabolic process; GO:0006259 DNA metabolic process; GO:1901360 organic cyclic compound metabolic process; GO:0006807 nitrogen compound metabolic process; GO:0044238 primary metabolic process; GO:0044237 cellular metabolic process; GO:0006265 DNA topological change; GO:0071704 organic substance metabolic process; GO…	GO:0043226 organelle; GO:0043229 intracellular organelle; GO:0043232 intracellular non-membrane-bounded organelle; GO:0044464 cell part; GO:0005622 intracellular; GO:0005694 chromosome; GO:0044424 intracellular part; GO:0005623 cell; GO:0043228 non-membrane-bounded organelle;	GO:0097159 organic cyclic compound binding; GO:1901363 heterocyclic compound binding; GO:0003677 DNA binding; GO:0003917 DNA topoisomerase type I activity; GO:0016853 isomerase activity; GO:0003824 catalytic activity; GO:0003916 DNA topoisomerase activity; GO:0005488 binding; GO:0003676 nucleic acid binding;	K03163	TOP1; DNA topoisomerase I [EC:5.99.1.2]		IPR013030; IPR008336; IPR013500; IPR014727; IPR014711; IPR011010; IPR013499; IPR013034; IPR025834;	DNA topoisomerase I, DNA binding, mixed alpha/beta motif, eukaryotic-type; DNA topoisomerase I, DNA binding, eukaryotic-type; DNA topoisomerase I, catalytic core, eukaryotic-type; DNA topoisomerase I, catalytic core, alpha/beta subdomain; DNA topoisomerase I, catalytic core, alpha-helical subdomain, eukaryotic-type; DNA breaking-rejoining enzyme, catalytic core; DNA topoisomerase I, eukaryotic-ty…
A0A1Q3EDC3	137	1.956	Up	3.5e-05	S	Topoisomerase i OS=Lentinula edodes OX=5353 GN=LENED_007051 PE=4 SV=1	LENED_007051	1	1.84e-21	146.13	KEES(1)S(1)DDDIPIVAPK	2	0.11774	6	0.673	0.68	0.653	1.241	1.309	1.374	nucleus	GO:0016043 cellular component organization; GO:0006725 cellular aromatic compound metabolic process; GO:0006259 DNA metabolic process; GO:1901360 organic cyclic compound metabolic process; GO:0006807 nitrogen compound metabolic process; GO:0044238 primary metabolic process; GO:0044237 cellular metabolic process; GO:0006265 DNA topological change; GO:0071704 organic substance metabolic process; GO…	GO:0043226 organelle; GO:0043229 intracellular organelle; GO:0043232 intracellular non-membrane-bounded organelle; GO:0044464 cell part; GO:0005622 intracellular; GO:0005694 chromosome; GO:0044424 intracellular part; GO:0005623 cell; GO:0043228 non-membrane-bounded organelle;	GO:0097159 organic cyclic compound binding; GO:1901363 heterocyclic compound binding; GO:0003677 DNA binding; GO:0003917 DNA topoisomerase type I activity; GO:0016853 isomerase activity; GO:0003824 catalytic activity; GO:0003916 DNA topoisomerase activity; GO:0005488 binding; GO:0003676 nucleic acid binding;	K03163	TOP1; DNA topoisomerase I [EC:5.99.1.2]		IPR013030; IPR008336; IPR013500; IPR014727; IPR014711; IPR011010; IPR013499; IPR013034; IPR025834;	DNA topoisomerase I, DNA binding, mixed alpha/beta motif, eukaryotic-type; DNA topoisomerase I, DNA binding, eukaryotic-type; DNA topoisomerase I, catalytic core, eukaryotic-type; DNA topoisomerase I, catalytic core, alpha/beta subdomain; DNA topoisomerase I, catalytic core, alpha-helical subdomain, eukaryotic-type; DNA breaking-rejoining enzyme, catalytic core; DNA topoisomerase I, eukaryotic-ty…
A0A1Q3EDC3	64	1.508	Up	0.0065	S	Topoisomerase i OS=Lentinula edodes OX=5353 GN=LENED_007051 PE=4 SV=1	LENED_007051	0.99618	1.22e-13	110.01	S(0.005)NYAES(0.996)S(0.999)DEDDIPLASSPAK	3	0.73294	1	0.817	0.731	0.825	1.038	1.248	1.293	nucleus	GO:0016043 cellular component organization; GO:0006725 cellular aromatic compound metabolic process; GO:0006259 DNA metabolic process; GO:1901360 organic cyclic compound metabolic process; GO:0006807 nitrogen compound metabolic process; GO:0044238 primary metabolic process; GO:0044237 cellular metabolic process; GO:0006265 DNA topological change; GO:0071704 organic substance metabolic process; GO…	GO:0043226 organelle; GO:0043229 intracellular organelle; GO:0043232 intracellular non-membrane-bounded organelle; GO:0044464 cell part; GO:0005622 intracellular; GO:0005694 chromosome; GO:0044424 intracellular part; GO:0005623 cell; GO:0043228 non-membrane-bounded organelle;	GO:0097159 organic cyclic compound binding; GO:1901363 heterocyclic compound binding; GO:0003677 DNA binding; GO:0003917 DNA topoisomerase type I activity; GO:0016853 isomerase activity; GO:0003824 catalytic activity; GO:0003916 DNA topoisomerase activity; GO:0005488 binding; GO:0003676 nucleic acid binding;	K03163	TOP1; DNA topoisomerase I [EC:5.99.1.2]		IPR013030; IPR008336; IPR013500; IPR014727; IPR014711; IPR011010; IPR013499; IPR013034; IPR025834;	DNA topoisomerase I, DNA binding, mixed alpha/beta motif, eukaryotic-type; DNA topoisomerase I, DNA binding, eukaryotic-type; DNA topoisomerase I, catalytic core, eukaryotic-type; DNA topoisomerase I, catalytic core, alpha/beta subdomain; DNA topoisomerase I, catalytic core, alpha-helical subdomain, eukaryotic-type; DNA breaking-rejoining enzyme, catalytic core; DNA topoisomerase I, eukaryotic-ty…
A0A1Q3EDC3	138	1.956	Up	3.5e-05	S	Topoisomerase i OS=Lentinula edodes OX=5353 GN=LENED_007051 PE=4 SV=1	LENED_007051	1	1.84e-21	146.13	KEES(1)S(1)DDDIPIVAPK	2	0.11774	7	0.673	0.68	0.653	1.241	1.309	1.374	nucleus	GO:0016043 cellular component organization; GO:0006725 cellular aromatic compound metabolic process; GO:0006259 DNA metabolic process; GO:1901360 organic cyclic compound metabolic process; GO:0006807 nitrogen compound metabolic process; GO:0044238 primary metabolic process; GO:0044237 cellular metabolic process; GO:0006265 DNA topological change; GO:0071704 organic substance metabolic process; GO…	GO:0043226 organelle; GO:0043229 intracellular organelle; GO:0043232 intracellular non-membrane-bounded organelle; GO:0044464 cell part; GO:0005622 intracellular; GO:0005694 chromosome; GO:0044424 intracellular part; GO:0005623 cell; GO:0043228 non-membrane-bounded organelle;	GO:0097159 organic cyclic compound binding; GO:1901363 heterocyclic compound binding; GO:0003677 DNA binding; GO:0003917 DNA topoisomerase type I activity; GO:0016853 isomerase activity; GO:0003824 catalytic activity; GO:0003916 DNA topoisomerase activity; GO:0005488 binding; GO:0003676 nucleic acid binding;	K03163	TOP1; DNA topoisomerase I [EC:5.99.1.2]		IPR013030; IPR008336; IPR013500; IPR014727; IPR014711; IPR011010; IPR013499; IPR013034; IPR025834;	DNA topoisomerase I, DNA binding, mixed alpha/beta motif, eukaryotic-type; DNA topoisomerase I, DNA binding, eukaryotic-type; DNA topoisomerase I, catalytic core, eukaryotic-type; DNA topoisomerase I, catalytic core, alpha/beta subdomain; DNA topoisomerase I, catalytic core, alpha-helical subdomain, eukaryotic-type; DNA breaking-rejoining enzyme, catalytic core; DNA topoisomerase I, eukaryotic-ty…
A0A1Q3EDC3	65	1.508	Up	0.0065	S	Topoisomerase i OS=Lentinula edodes OX=5353 GN=LENED_007051 PE=4 SV=1	LENED_007051	0.999	1.22e-13	110.01	S(0.005)NYAES(0.996)S(0.999)DEDDIPLASSPAK	3	0.73294	1	0.817	0.731	0.825	1.038	1.248	1.293	nucleus	GO:0016043 cellular component organization; GO:0006725 cellular aromatic compound metabolic process; GO:0006259 DNA metabolic process; GO:1901360 organic cyclic compound metabolic process; GO:0006807 nitrogen compound metabolic process; GO:0044238 primary metabolic process; GO:0044237 cellular metabolic process; GO:0006265 DNA topological change; GO:0071704 organic substance metabolic process; GO…	GO:0043226 organelle; GO:0043229 intracellular organelle; GO:0043232 intracellular non-membrane-bounded organelle; GO:0044464 cell part; GO:0005622 intracellular; GO:0005694 chromosome; GO:0044424 intracellular part; GO:0005623 cell; GO:0043228 non-membrane-bounded organelle;	GO:0097159 organic cyclic compound binding; GO:1901363 heterocyclic compound binding; GO:0003677 DNA binding; GO:0003917 DNA topoisomerase type I activity; GO:0016853 isomerase activity; GO:0003824 catalytic activity; GO:0003916 DNA topoisomerase activity; GO:0005488 binding; GO:0003676 nucleic acid binding;	K03163	TOP1; DNA topoisomerase I [EC:5.99.1.2]		IPR013030; IPR008336; IPR013500; IPR014727; IPR014711; IPR011010; IPR013499; IPR013034; IPR025834;	DNA topoisomerase I, DNA binding, mixed alpha/beta motif, eukaryotic-type; DNA topoisomerase I, DNA binding, eukaryotic-type; DNA topoisomerase I, catalytic core, eukaryotic-type; DNA topoisomerase I, catalytic core, alpha/beta subdomain; DNA topoisomerase I, catalytic core, alpha-helical subdomain, eukaryotic-type; DNA breaking-rejoining enzyme, catalytic core; DNA topoisomerase I, eukaryotic-ty…
A0A1Q3EDG0	138	1.552	Up	0.00276	S	Histone H2A OS=Lentinula edodes OX=5353 GN=LENED_007015 PE=3 SV=1	LENED_007015	1	0.0154	53.557	KEDGIS(1)QEV	2	0.55305	2	0.829	0.72	0.786	1.118	1.333	1.174	nucleus		GO:0043229 intracellular organelle; GO:0043232 intracellular non-membrane-bounded organelle; GO:0044446 intracellular organelle part; GO:0032991 macromolecular complex; GO:0044424 intracellular part; GO:0005623 cell; GO:0044422 organelle part; GO:0044427 chromosomal part; GO:0000786 nucleosome; GO:0043228 non-membrane-bounded organelle; GO:0043231 intracellular membrane-bounded organelle; GO:0043…	GO:0097159 organic cyclic compound binding; GO:1901363 heterocyclic compound binding; GO:0003677 DNA binding; GO:0046982 protein heterodimerization activity; GO:0005488 binding; GO:0046983 protein dimerization activity; GO:0003676 nucleic acid binding; GO:0005515 protein binding;	K11251	H2A; histone H2A		IPR032454; IPR009072; IPR007125;	Histone H2A, C-terminal domain; Histone-fold; Histone H2A/H2B/H3;
A0A1Q3EDG7	278	0.607	Down	0.00734	S	Fructose-bisphosphate aldolase OS=Lentinula edodes OX=5353 GN=LENED_007101 PE=3 SV=1	LENED_007101	0.992292	4.02e-25	141.45	VEKPLYLVFHGGS(0.992)GS(0.006)T(0.001)K	3	-0.17679	4	1.273	1.245	1.262	0.709	0.763	0.822	cytoplasm	GO:0006757 ATP generation from ADP; GO:0009116 nucleoside metabolic process; GO:0042278 purine nucleoside metabolic process; GO:0006165 nucleoside diphosphate phosphorylation; GO:0046031 ADP metabolic process; GO:0019362 pyridine nucleotide metabolic process; GO:0006096 glycolytic process; GO:0009167 purine ribonucleoside monophosphate metabolic process; GO:0009117 nucleotide metabolic process; G…		GO:0004332 fructose-bisphosphate aldolase activity; GO:0046914 transition metal ion binding; GO:0003824 catalytic activity; GO:0005488 binding; GO:0016830 carbon-carbon lyase activity; GO:0043167 ion binding; GO:0016829 lyase activity; GO:0046872 metal ion binding; GO:0043169 cation binding; GO:0008270 zinc ion binding; GO:0016832 aldehyde-lyase activity;	K01624	FBA, fbaA; fructose-bisphosphate aldolase, class II [EC:4.1.2.13]	tms00010 Glycolysis / Gluconeogenesis - Tremella mesenterica; tms00030 Pentose phosphate pathway - Tremella mesenterica; tms00051 Fructose and mannose metabolism - Tremella mesenterica; tms00680 Methane metabolism - Tremella mesenterica; tms01100 Metabolic pathways - Tremella mesenterica; tms01110 Biosynthesis of secondary metabolites - Tremella mesenterica; tms01130 Biosynthesis of antibiotics -…	IPR013785;	Aldolase-type TIM barrel;
A0A1Q3EDI8	396	1.707	Up	0.000242	S	Uncharacterized protein OS=Lentinula edodes OX=5353 GN=LENED_007074 PE=4 SV=1	LENED_007074	0.999991	1.01e-72	187.11	S(1)NGEYEFAVVDDEGEERS(0.998)PQGS(0.002)EIK	3	-0.20761	4	0.754	0.682	0.761	1.202	1.238	1.31	nucleus	GO:0050794 regulation of cellular process; GO:0006725 cellular aromatic compound metabolic process; GO:0097659 nucleic acid-templated transcription; GO:0060255 regulation of macromolecule metabolic process; GO:0019219 regulation of nucleobase-containing compound metabolic process; GO:0009058 biosynthetic process; GO:0044237 cellular metabolic process; GO:0071704 organic substance metabolic proces…	GO:0043226 organelle; GO:0043231 intracellular membrane-bounded organelle; GO:0043229 intracellular organelle; GO:0005634 nucleus; GO:0044464 cell part; GO:0005622 intracellular; GO:0044424 intracellular part; GO:0043227 membrane-bounded organelle; GO:0005623 cell;	GO:0097159 organic cyclic compound binding; GO:1901363 heterocyclic compound binding; GO:0000981 RNA polymerase II transcription factor activity, sequence-specific DNA binding; GO:0003677 DNA binding; GO:0046914 transition metal ion binding; GO:0005488 binding; GO:0043167 ion binding; GO:0001071 nucleic acid binding transcription factor activity; GO:0003676 nucleic acid binding; GO:0043169 cation…				IPR001138; IPR007219;	Zn(2)-C6 fungal-type DNA-binding domain; Transcription factor domain, fungi;
A0A1Q3EDL6	254	2.17	Up	8.06e-07	S	MFS general substrate transporter OS=Lentinula edodes OX=5353 GN=LENED_007151 PE=4 SV=1	LENED_007151	0.994577	2.31e-14	120.32	LAQGT(0.005)DGEKNS(0.995)VDINEK	3	-1.4691	1	0.607	0.636	0.626	1.325	1.353	1.377
A0A1Q3EDL6	272	1.955	Up	0.000715	S	MFS general substrate transporter OS=Lentinula edodes OX=5353 GN=LENED_007151 PE=4 SV=1	LENED_007151	0.999994	1.37e-10	122.46	ENAS(1)EDLISSR	2	-0.86556	1	0.664	0.747	0.596	1.244	1.378	1.302
A0A1Q3EDN8	159	2.415	Up	0.000956	T	Sec7 guanine nucleotide exchange factor OS=Lentinula edodes OX=5353 GN=LENED_007133 PE=4 SV=1	LENED_007133	0.992405	5.4e-21	127.58	ELPVPEPESSLELT(0.992)PT(0.008)LK	3	-0.052301	1	0.629	0.471	0.636	1.448	1.422	1.323	nucleus	GO:0050794 regulation of cellular process; GO:0050789 regulation of biological process; GO:0010646 regulation of cell communication; GO:1902531 regulation of intracellular signal transduction; GO:0023051 regulation of signaling; GO:0048583 regulation of response to stimulus; GO:0046578 regulation of Ras protein signal transduction; GO:0032012 regulation of ARF protein signal transduction; GO:0009…		GO:0098772 molecular function regulator; GO:0005086 ARF guanyl-nucleotide exchange factor activity; GO:0005085 guanyl-nucleotide exchange factor activity;	K18442	ARFGEF, BIG; brefeldin A-inhibited guanine nucleotide-exchange protein	tms04144 Endocytosis - Tremella mesenterica;	IPR023394; IPR032691; IPR000904; IPR032629;	Sec7 domain, alpha orthogonal bundle; Guanine nucleotide exchange factor, N-terminal; Sec7 domain; Mon2, dimerisation and cyclophilin-binding domain;
A0A1Q3EDP9	732	1.662	Up	0.00276	S	Uncharacterized protein OS=Lentinula edodes OX=5353 GN=LENED_007188 PE=4 SV=1	LENED_007188	0.95966	6.63e-06	88.009	RS(0.021)S(0.96)VS(0.009)GT(0.011)GS(0.001)R	2	-0.54893	2	0.647	0.754	0.841	1.259	1.199	1.268
A0A1Q3EDR1	18	1.901	Up	0.0107	T	Rna-binding protein OS=Lentinula edodes OX=5353 GN=LENED_007204 PE=4 SV=1	LENED_007204	1	7.98e-26	145.88	VIET(1)DVADEDVQMEDVK	3	-0.47797	2	0.767	0.765	0.514	1.277	1.437	1.176	nucleus	GO:0044085 cellular component biogenesis; GO:0042254 ribosome biogenesis; GO:0022613 ribonucleoprotein complex biogenesis; GO:0071840 cellular component organization or biogenesis;	GO:0043229 intracellular organelle; GO:0043232 intracellular non-membrane-bounded organelle; GO:0044446 intracellular organelle part; GO:0032991 macromolecular complex; GO:0031981 nuclear lumen; GO:0044424 intracellular part; GO:0005730 nucleolus; GO:0005623 cell; GO:0044422 organelle part; GO:0043228 non-membrane-bounded organelle; GO:0043226 organelle; GO:0043231 intracellular membrane-bounded …	GO:0097159 organic cyclic compound binding; GO:1901363 heterocyclic compound binding; GO:0003723 RNA binding; GO:0005488 binding; GO:0003676 nucleic acid binding;	K11129	NHP2, NOLA2; H/ACA ribonucleoprotein complex subunit 2	tms03008 Ribosome biogenesis in eukaryotes - Tremella mesenterica;	IPR029064; IPR004038;	50S ribosomal protein L30e-like; Ribosomal protein L7Ae/L30e/S12e/Gadd45;
A0A1Q3EDR5	142	1.79	Up	0.000757	S	Protein pob1 OS=Lentinula edodes OX=5353 GN=LENED_007118 PE=4 SV=1	LENED_007118	0.998278	0.00164	88.576	S(0.998)FS(0.002)FASTR	2	0.83467	1	0.637	0.759	0.74	1.278	1.342	1.204	nucleus			GO:0005515 protein binding; GO:0005488 binding;				IPR001452; IPR013761; IPR011993; IPR001660; IPR001849;	SH3 domain; Sterile alpha motif/pointed domain; PH domain-like; Sterile alpha motif domain; Pleckstrin homology domain;
A0A1Q3EDT1	402	1.713	Up	0.000125	S	Salivary gland secretion 1 OS=Lentinula edodes OX=5353 GN=LENED_007222 PE=4 SV=1	LENED_007222	1	4.59e-05	100.09	APS(1)VHLGDR	3	-0.19773	1	0.734	0.736	0.722	1.171	1.328	1.256
A0A1Q3EDT1	284	1.673	Up	0.00164	S	Salivary gland secretion 1 OS=Lentinula edodes OX=5353 GN=LENED_007222 PE=4 SV=1	LENED_007222	1	0.000138	93.442	LPS(1)VHLANR	3	-0.19822	2	0.789	0.681	0.763	1.365	1.144	1.226
A0A1Q3EDT1	188	1.633	Up	0.0236	S	Salivary gland secretion 1 OS=Lentinula edodes OX=5353 GN=LENED_007222 PE=4 SV=1	LENED_007222	1	3.39e-12	125.97	ALS(1)PIFQEDEPK	3	0.88338	1	0.713	0.598	0.953	1.167	1.19	1.341
A0A1Q3EDT8	74	0.489	Down	0.000437	S	Short-chain dehydrogenase reductase OS=Lentinula edodes OX=5353 GN=LENED_007239 PE=4 SV=1	LENED_007239	0.930604	0.000121	92.8	KIS(0.931)S(0.069)LNAAVEK	3	0.63312	1	1.258	1.488	1.367	0.732	0.629	0.649	mitochondria				K16066	ydfG; 3-hydroxy acid dehydrogenase / malonic semialdehyde reductase [EC:1.1.1.381 1.1.1.-]	tms00240 Pyrimidine metabolism - Tremella mesenterica; tms00260 Glycine, serine and threonine metabolism - Tremella mesenterica; tms01100 Metabolic pathways - Tremella mesenterica;	IPR016040;	NAD(P)-binding domain;
A0A1Q3EDU2	1062	1.522	Up	0.00628	S	Alpha beta-hydrolase OS=Lentinula edodes OX=5353 GN=LENED_007233 PE=4 SV=1	LENED_007233	1	0.000713	88.282	ERDPELS(1)PDR	3	-0.25326	2	0.694	0.893	0.78	1.223	1.121	1.259
A0A1Q3EDV6	127	1.652	Up	0.000958	S	Zinc finger protein 364 OS=Lentinula edodes OX=5353 GN=LENED_007208 PE=4 SV=1	LENED_007208	0.998867	0.000392	101.82	AGS(0.999)EPS(0.001)GR	2	2.2484	1	0.815	0.724	0.702	1.194	1.185	1.323	nucleus				K11982	RNF115_126; E3 ubiquitin-protein ligase RNF115/126 [EC:2.3.2.27]		IPR013083;	Zinc finger, RING/FYVE/PHD-type;
A0A1Q3EDW2	338	1.532	Up	0.00106	T	Agc ndr protein kinase OS=Lentinula edodes OX=5353 GN=LENED_007209 PE=4 SV=1	LENED_007209	0.886938	1.02e-46	189.82	LAY(0.002)S(0.104)T(0.887)VGT(0.006)PDY(0.001)IAPEIFLQR	2	-0.22758	1	0.828	0.805	0.719	1.139	1.235	1.229	nucleus	GO:0016310 phosphorylation; GO:0044267 cellular protein metabolic process; GO:0044238 primary metabolic process; GO:0044237 cellular metabolic process; GO:0006796 phosphate-containing compound metabolic process; GO:0071704 organic substance metabolic process; GO:0008152 metabolic process; GO:0006468 protein phosphorylation; GO:0006793 phosphorus metabolic process; GO:0044260 cellular macromolecul…		GO:0005524 ATP binding; GO:1901265 nucleoside phosphate binding; GO:0016773 phosphotransferase activity, alcohol group as acceptor; GO:0001882 nucleoside binding; GO:0043167 ion binding; GO:0004672 protein kinase activity; GO:0000166 nucleotide binding; GO:0097159 organic cyclic compound binding; GO:1901363 heterocyclic compound binding; GO:0032549 ribonucleoside binding; GO:0097367 carbohydrate …	K08286	E2.7.11.-; protein-serine/threonine kinase [EC:2.7.11.-]		IPR000719; IPR011993; IPR011009; IPR000961;	Protein kinase domain; PH domain-like; Protein kinase-like domain; AGC-kinase, C-terminal;
A0A1Q3EDW3	203	1.679	Up	0.000315	S	Uncharacterized protein OS=Lentinula edodes OX=5353 GN=LENED_007258 PE=4 SV=1	LENED_007258	0.982224	2.71e-06	104.95	S(0.018)EIS(0.982)ALPLSTAR	2	-0.77755	1	0.769	0.689	0.769	1.306	1.237	1.197
A0A1Q3EDY0	8	1.647	Up	0.0341	S	Cation efflux family OS=Lentinula edodes OX=5353 GN=LENED_007276 PE=4 SV=1	LENED_007276	0.806597	2.1e-48	245.74	RQHS(0.807)T(0.193)HENGEAETK	3	0.2704	7	0.898	0.604	0.761	1.48	1.231	1.016
A0A1Q3EDZ3	911	2.655	Up	1.65e-06	S	Meiosis protein mei2 OS=Lentinula edodes OX=5353 GN=LENED_007286 PE=4 SV=1	LENED_007286	0.989847	7.81e-05	115.06	FDS(0.01)S(0.99)PHR	3	-0.16498	3	0.515	0.551	0.551	1.46	1.392	1.441
A0A1Q3EE17	307	1.662	Up	0.000161	S	Guanine nucleotide exchange factor OS=Lentinula edodes OX=5353 GN=LENED_007277 PE=4 SV=1	LENED_007277	0.999867	1.19e-14	124.3	VS(1)PVPPPTSDTYAR	2	-0.079162	2	0.762	0.778	0.695	1.209	1.242	1.264	nucleus	GO:0050794 regulation of cellular process; GO:0050789 regulation of biological process; GO:0010646 regulation of cell communication; GO:1902531 regulation of intracellular signal transduction; GO:0023051 regulation of signaling; GO:0048583 regulation of response to stimulus; GO:0046578 regulation of Ras protein signal transduction; GO:0032012 regulation of ARF protein signal transduction; GO:0009…		GO:0098772 molecular function regulator; GO:0005086 ARF guanyl-nucleotide exchange factor activity; GO:0005085 guanyl-nucleotide exchange factor activity;				IPR023394; IPR011993; IPR000904;	Sec7 domain, alpha orthogonal bundle; PH domain-like; Sec7 domain;
A0A1Q3EE19	429	1.931	Up	4.01e-05	S	Glycoside hydrolase family 61 protein OS=Lentinula edodes OX=5353 GN=LENED_007323 PE=4 SV=1	LENED_007323	1	0.0374	41.025	HHAGVS(1)R	3	0.031186	1	0.693	0.68	0.652	1.31	1.237	1.364
A0A1Q3EE33	370	0.453	Down	0.000161	S	Uncharacterized protein OS=Lentinula edodes OX=5353 GN=LENED_007321 PE=4 SV=1	LENED_007321	0.996845	7.4e-09	111.01	GS(0.997)NS(0.003)NTPVPAMPK	3	-0.17714	1	1.312	1.382	1.52	0.592	0.644	0.674	cytoplasm,nucleus
A0A1Q3EE34	869	1.503	Up	0.0343	S	Uncharacterized protein OS=Lentinula edodes OX=5353 GN=LENED_007298 PE=4 SV=1	LENED_007298	0.960789	0.000362	92.747	Y(0.028)RS(0.961)PS(0.011)DGGDR	2	-0.72446	1	0.921	0.72	0.74	1.169	1.202	1.207	nucleus
A0A1Q3EE43	57	1.848	Up	0.000121	S	FK506-binding protein OS=Lentinula edodes OX=5353 GN=LENED_007308 PE=3 SV=1	LENED_007308	1	1.07e-99	225.17	LGFPLIGEDS(1)DEEDDEDEDEDKAKDEK	3	-0.80854	5	0.75	0.673	0.662	1.252	1.286	1.315	cytoplasm	GO:0016043 cellular component organization; GO:0016570 histone modification; GO:0044267 cellular protein metabolic process; GO:0000412 histone peptidyl-prolyl isomerization; GO:0044238 primary metabolic process; GO:0000413 protein peptidyl-prolyl isomerization; GO:0018208 peptidyl-proline modification; GO:0044237 cellular metabolic process; GO:0071704 organic substance metabolic process; GO:00181…	GO:0043229 intracellular organelle; GO:0043232 intracellular non-membrane-bounded organelle; GO:0044446 intracellular organelle part; GO:0031981 nuclear lumen; GO:0044424 intracellular part; GO:0005730 nucleolus; GO:0005623 cell; GO:0044422 organelle part; GO:0043228 non-membrane-bounded organelle; GO:0043226 organelle; GO:0043231 intracellular membrane-bounded organelle; GO:0031974 membrane-encl…	GO:0097159 organic cyclic compound binding; GO:1901363 heterocyclic compound binding; GO:0003755 peptidyl-prolyl cis-trans isomerase activity; GO:0016853 isomerase activity; GO:0003824 catalytic activity; GO:0005488 binding; GO:0008144 drug binding; GO:0005528 FK506 binding; GO:0005527 macrolide binding; GO:0016859 cis-trans isomerase activity;	K14826	FPR3_4; FK506-binding nuclear protein [EC:5.2.1.8]		IPR001179;	FKBP-type peptidyl-prolyl cis-trans isomerase domain;
A0A1Q3EE43	322	1.619	Up	0.000241	S	FK506-binding protein OS=Lentinula edodes OX=5353 GN=LENED_007308 PE=3 SV=1	LENED_007308	1	0.00244	133.12	GS(1)PFVFR	2	0.32831	1	0.731	0.754	0.796	1.263	1.271	1.159	cytoplasm	GO:0016043 cellular component organization; GO:0016570 histone modification; GO:0044267 cellular protein metabolic process; GO:0000412 histone peptidyl-prolyl isomerization; GO:0044238 primary metabolic process; GO:0000413 protein peptidyl-prolyl isomerization; GO:0018208 peptidyl-proline modification; GO:0044237 cellular metabolic process; GO:0071704 organic substance metabolic process; GO:00181…	GO:0043229 intracellular organelle; GO:0043232 intracellular non-membrane-bounded organelle; GO:0044446 intracellular organelle part; GO:0031981 nuclear lumen; GO:0044424 intracellular part; GO:0005730 nucleolus; GO:0005623 cell; GO:0044422 organelle part; GO:0043228 non-membrane-bounded organelle; GO:0043226 organelle; GO:0043231 intracellular membrane-bounded organelle; GO:0031974 membrane-encl…	GO:0097159 organic cyclic compound binding; GO:1901363 heterocyclic compound binding; GO:0003755 peptidyl-prolyl cis-trans isomerase activity; GO:0016853 isomerase activity; GO:0003824 catalytic activity; GO:0005488 binding; GO:0008144 drug binding; GO:0005528 FK506 binding; GO:0005527 macrolide binding; GO:0016859 cis-trans isomerase activity;	K14826	FPR3_4; FK506-binding nuclear protein [EC:5.2.1.8]		IPR001179;	FKBP-type peptidyl-prolyl cis-trans isomerase domain;
A0A1Q3EE67	1633	1.573	Up	0.000336	S	AAA-domain-containing protein OS=Lentinula edodes OX=5353 GN=LENED_007319 PE=4 SV=1	LENED_007319	1	1.51e-07	122.52	AAS(1)PMPIIER	2	0.68823	2	0.772	0.729	0.819	1.21	1.264	1.176
A0A1Q3EE87	537	0.608	Down	0.00134	T	Gelsolin repeat OS=Lentinula edodes OX=5353 GN=LENED_007314 PE=4 SV=1	LENED_007314	0.988949	1.28e-08	120.84	S(0.011)FT(0.989)LEPNSSLK	3	-0.213	1	1.359	1.209	1.211	0.821	0.696	0.782	nucleus			GO:0003779 actin binding; GO:0005515 protein binding; GO:0008092 cytoskeletal protein binding; GO:0005488 binding;				IPR029006;	ADF-H/Gelsolin-like domain;
A0A1Q3EEA0	219	0.348	Down	1.6e-06	S	Cyclohexanone monooxygenase OS=Lentinula edodes OX=5353 GN=LENED_007350 PE=4 SV=1	LENED_007350	1	0.000154	125.97	KIS(1)EEEQKK	4	0.29357	8	1.44	1.563	1.561	0.531	0.521	0.537	cytoplasm,peroxisome	GO:0044699 single-organism process; GO:0008152 metabolic process; GO:0055114 oxidation-reduction process; GO:0044710 single-organism metabolic process;		GO:0016709 oxidoreductase activity, acting on paired donors, with incorporation or reduction of molecular oxygen, NAD(P)H as one donor, and incorporation of one atom of oxygen; GO:1901265 nucleoside phosphate binding; GO:0050660 flavin adenine dinucleotide binding; GO:0043167 ion binding; GO:0016705 oxidoreductase activity, acting on paired donors, with incorporation or reduction of molecular oxy…				IPR023753;	FAD/NAD(P)-binding domain;
A0A1Q3EEA0	307	0.446	Down	2.21e-06	S	Cyclohexanone monooxygenase OS=Lentinula edodes OX=5353 GN=LENED_007350 PE=4 SV=1	LENED_007350	1	4.96e-05	99.238	ERIS(1)DPELQEK	3	-0.17965	2	1.417	1.384	1.433	0.633	0.651	0.605	cytoplasm,peroxisome	GO:0044699 single-organism process; GO:0008152 metabolic process; GO:0055114 oxidation-reduction process; GO:0044710 single-organism metabolic process;		GO:0016709 oxidoreductase activity, acting on paired donors, with incorporation or reduction of molecular oxygen, NAD(P)H as one donor, and incorporation of one atom of oxygen; GO:1901265 nucleoside phosphate binding; GO:0050660 flavin adenine dinucleotide binding; GO:0043167 ion binding; GO:0016705 oxidoreductase activity, acting on paired donors, with incorporation or reduction of molecular oxy…				IPR023753;	FAD/NAD(P)-binding domain;
A0A1Q3EEC2	142	0.416	Down	0.000117	S	Late embryogenesis abundant protein OS=Lentinula edodes OX=5353 GN=LENED_007414 PE=4 SV=1	LENED_007414	0.919765	2.73e-13	109.56	SLSNAKDS(0.92)T(0.08)ENLYNEAR	3	-0.35995	1	1.48	1.345	1.502	0.588	0.557	0.654	mitochondria
A0A1Q3EEF5	191	0.653	Down	8.16e-07	Y	Map kinase OS=Lentinula edodes OX=5353 GN=LENED_007470 PE=3 SV=1	LENED_007470	1	1.63e-93	282.97	VAGNQGFMTEY(1)VATR	2	-0.39575	19	1.203	1.234	1.24	0.796	0.803	0.801	nucleus	GO:0016310 phosphorylation; GO:0044267 cellular protein metabolic process; GO:0044238 primary metabolic process; GO:0044237 cellular metabolic process; GO:0006796 phosphate-containing compound metabolic process; GO:0071704 organic substance metabolic process; GO:0008152 metabolic process; GO:0006468 protein phosphorylation; GO:0006793 phosphorus metabolic process; GO:0044260 cellular macromolecul…		GO:0005524 ATP binding; GO:1901265 nucleoside phosphate binding; GO:0016773 phosphotransferase activity, alcohol group as acceptor; GO:0001882 nucleoside binding; GO:0043167 ion binding; GO:0004672 protein kinase activity; GO:0000166 nucleotide binding; GO:0097159 organic cyclic compound binding; GO:1901363 heterocyclic compound binding; GO:0032549 ribonucleoside binding; GO:0097367 carbohydrate …				IPR000719; IPR011009;	Protein kinase domain; Protein kinase-like domain;
A0A1Q3EEF5	189	0.641	Down	1.16e-06	T	Map kinase OS=Lentinula edodes OX=5353 GN=LENED_007470 PE=3 SV=1	LENED_007470	0.999999	4.33e-24	151.87	VAGNQGFMT(1)EY(1)VATR	3	-0.1799	26	1.252	1.22	1.23	0.795	0.779	0.8	nucleus	GO:0016310 phosphorylation; GO:0044267 cellular protein metabolic process; GO:0044238 primary metabolic process; GO:0044237 cellular metabolic process; GO:0006796 phosphate-containing compound metabolic process; GO:0071704 organic substance metabolic process; GO:0008152 metabolic process; GO:0006468 protein phosphorylation; GO:0006793 phosphorus metabolic process; GO:0044260 cellular macromolecul…		GO:0005524 ATP binding; GO:1901265 nucleoside phosphate binding; GO:0016773 phosphotransferase activity, alcohol group as acceptor; GO:0001882 nucleoside binding; GO:0043167 ion binding; GO:0004672 protein kinase activity; GO:0000166 nucleotide binding; GO:0097159 organic cyclic compound binding; GO:1901363 heterocyclic compound binding; GO:0032549 ribonucleoside binding; GO:0097367 carbohydrate …				IPR000719; IPR011009;	Protein kinase domain; Protein kinase-like domain;
A0A1Q3EEF5	194	0.572	Down	3.73e-05	T	Map kinase OS=Lentinula edodes OX=5353 GN=LENED_007470 PE=3 SV=1	LENED_007470	0.999004	5.23e-12	117.29	VAGNQGFMT(0.999)EY(0.002)VAT(0.999)R	2	-0.3078	4	1.326	1.321	1.224	0.749	0.727	0.738	nucleus	GO:0016310 phosphorylation; GO:0044267 cellular protein metabolic process; GO:0044238 primary metabolic process; GO:0044237 cellular metabolic process; GO:0006796 phosphate-containing compound metabolic process; GO:0071704 organic substance metabolic process; GO:0008152 metabolic process; GO:0006468 protein phosphorylation; GO:0006793 phosphorus metabolic process; GO:0044260 cellular macromolecul…		GO:0005524 ATP binding; GO:1901265 nucleoside phosphate binding; GO:0016773 phosphotransferase activity, alcohol group as acceptor; GO:0001882 nucleoside binding; GO:0043167 ion binding; GO:0004672 protein kinase activity; GO:0000166 nucleotide binding; GO:0097159 organic cyclic compound binding; GO:1901363 heterocyclic compound binding; GO:0032549 ribonucleoside binding; GO:0097367 carbohydrate …				IPR000719; IPR011009;	Protein kinase domain; Protein kinase-like domain;
A0A1Q3EEG2	99	0.517	Down	0.00224	S	Carboxylic ester hydrolase OS=Lentinula edodes OX=5353 GN=LENED_007463 PE=3 SV=1	LENED_007463	0.829267	7.94e-08	116.63	SYFLGCS(0.17)S(0.829)GGR	2	-0.74483	1	1.127	1.541	1.359	0.686	0.672	0.724	cytoplasm				K00856	E2.7.1.20, ADK; adenosine kinase [EC:2.7.1.20]	tms00230 Purine metabolism - Tremella mesenterica; tms01100 Metabolic pathways - Tremella mesenterica;	IPR029058;	Alpha/Beta hydrolase fold;
A0A1Q3EEG2	98	0.634	Down	0.00252	S	Carboxylic ester hydrolase OS=Lentinula edodes OX=5353 GN=LENED_007463 PE=3 SV=1	LENED_007463	0.85385	7.94e-08	116.63	SYFLGCS(0.854)S(0.146)GGR	3	-0.18026	3	1.303	1.13	1.29	0.846	0.714	0.799	cytoplasm				K00856	E2.7.1.20, ADK; adenosine kinase [EC:2.7.1.20]	tms00230 Purine metabolism - Tremella mesenterica; tms01100 Metabolic pathways - Tremella mesenterica;	IPR029058;	Alpha/Beta hydrolase fold;
A0A1Q3EEH5	369	1.88	Up	6.21e-05	T	Cell polarity protein OS=Lentinula edodes OX=5353 GN=LENED_007436 PE=4 SV=1	LENED_007436	0.999911	1.48e-11	124.84	LKT(1)DDEEDGPSTR	2	0.30738	1	0.699	0.653	0.715	1.303	1.344	1.238	nucleus							IPR013724;	GIT, Spa2 homology (SHD) domain;
A0A1Q3EEH5	323	1.638	Up	0.012	S	Cell polarity protein OS=Lentinula edodes OX=5353 GN=LENED_007436 PE=4 SV=1	LENED_007436	1	3.74e-11	116.81	ESGSSTNDERDRS(1)R	3	-0.13505	1	0.833	0.732	0.693	1.24	1.242	1.217	nucleus							IPR013724;	GIT, Spa2 homology (SHD) domain;
A0A1Q3EEN0	134	1.839	Up	0.00132	S	Cation-transporting ATPase OS=Lentinula edodes OX=5353 GN=LENED_007540 PE=3 SV=1	LENED_007540	1	0.0345	54.343	AWVET(1)S(1)QVR	2	3.4998	1	0.804	0.653	0.634	1.294	1.24	1.312	plasma membrane	GO:0006810 transport; GO:0051179 localization; GO:0006812 cation transport; GO:0006811 ion transport; GO:0051234 establishment of localization;	GO:0031224 intrinsic component of membrane; GO:0016020 membrane; GO:0016021 integral component of membrane; GO:0044425 membrane part;	GO:1901265 nucleoside phosphate binding; GO:0043167 ion binding; GO:0016817 hydrolase activity, acting on acid anhydrides; GO:0016787 hydrolase activity; GO:0000166 nucleotide binding; GO:0017111 nucleoside-triphosphatase activity; GO:0016887 ATPase activity; GO:1901363 heterocyclic compound binding; GO:0097159 organic cyclic compound binding; GO:0016462 pyrophosphatase activity; GO:0003824 catal…	K14950	ATP13A1, SPF1; manganese-transporting P-type ATPase [EC:3.6.3.-]		IPR008250; IPR023299; IPR023214;	P-type ATPase, A domain; P-type ATPase, cytoplasmic domain N; HAD-like domain;
A0A1Q3EEN0	133	1.839	Up	0.00132	T	Cation-transporting ATPase OS=Lentinula edodes OX=5353 GN=LENED_007540 PE=3 SV=1	LENED_007540	1	0.0345	54.343	AWVET(1)S(1)QVR	2	3.4998	1	0.804	0.653	0.634	1.294	1.24	1.312	plasma membrane	GO:0006810 transport; GO:0051179 localization; GO:0006812 cation transport; GO:0006811 ion transport; GO:0051234 establishment of localization;	GO:0031224 intrinsic component of membrane; GO:0016020 membrane; GO:0016021 integral component of membrane; GO:0044425 membrane part;	GO:1901265 nucleoside phosphate binding; GO:0043167 ion binding; GO:0016817 hydrolase activity, acting on acid anhydrides; GO:0016787 hydrolase activity; GO:0000166 nucleotide binding; GO:0017111 nucleoside-triphosphatase activity; GO:0016887 ATPase activity; GO:1901363 heterocyclic compound binding; GO:0097159 organic cyclic compound binding; GO:0016462 pyrophosphatase activity; GO:0003824 catal…	K14950	ATP13A1, SPF1; manganese-transporting P-type ATPase [EC:3.6.3.-]		IPR008250; IPR023299; IPR023214;	P-type ATPase, A domain; P-type ATPase, cytoplasmic domain N; HAD-like domain;
A0A1Q3EET7	788	1.516	Up	0.0115	S	Uncharacterized protein OS=Lentinula edodes OX=5353 GN=LENED_007561 PE=4 SV=1	LENED_007561	0.980632	3.31e-24	149.53	ADHHEDS(0.999)GS(0.981)T(0.02)GAPTR	2	-0.15177	3	0.818	0.746	0.82	1.356	1.246	1.011
A0A1Q3EEU0	163	0.658	Down	5.86e-05	S	Nucleic acid-binding protein OS=Lentinula edodes OX=5353 GN=LENED_007603 PE=4 SV=1	LENED_007603	0.959071	7.81e-52	164.35	AAPVDS(0.041)AS(0.959)PPAPAAAATSTAEAPIDEGK	3	-0.067589	3	1.224	1.232	1.204	0.799	0.774	0.836	cytoplasm			GO:0097159 organic cyclic compound binding; GO:1901363 heterocyclic compound binding; GO:0003723 RNA binding; GO:0000049 tRNA binding; GO:0005488 binding; GO:0003676 nucleic acid binding;	K15437	AIMP1, ARC1; aminoacyl tRNA synthase complex-interacting multifunctional protein 1		IPR012340; IPR010987; IPR002547;	Nucleic acid-binding, OB-fold; Glutathione S-transferase, C-terminal-like; tRNA-binding domain;
A0A1Q3EEU4	697	2.653	Up	0.000359	T	Multidrug resistance protein 1 OS=Lentinula edodes OX=5353 GN=LENED_007571 PE=4 SV=1	LENED_007571	1	9.72e-28	194.75	KNT(1)GRS(1)LAS(1)EIIEQK	3	1.5417	8	0.619	0.47	0.527	1.377	1.532	1.379	plasma membrane	GO:0006810 transport; GO:0055085 transmembrane transport; GO:0051179 localization; GO:0051234 establishment of localization;	GO:0031224 intrinsic component of membrane; GO:0016020 membrane; GO:0016021 integral component of membrane; GO:0044425 membrane part;	GO:1901265 nucleoside phosphate binding; GO:0015399 primary active transmembrane transporter activity; GO:0016817 hydrolase activity, acting on acid anhydrides; GO:0016787 hydrolase activity; GO:0016887 ATPase activity; GO:0097159 organic cyclic compound binding; GO:1901363 heterocyclic compound binding; GO:0016462 pyrophosphatase activity; GO:0003824 catalytic activity; GO:0032553 ribonucleotide…	K05658	ABCB1, CD243; ATP-binding cassette, subfamily B (MDR/TAP), member 1 [EC:3.6.3.44]	tms02010 ABC transporters - Tremella mesenterica;	IPR003593; IPR003439; IPR011527; IPR027417;	AAA+ ATPase domain; ABC transporter-like; ABC transporter type 1, transmembrane domain; P-loop containing nucleoside triphosphate hydrolase;
A0A1Q3EEU4	28	1.944	Up	0.00108	S	Multidrug resistance protein 1 OS=Lentinula edodes OX=5353 GN=LENED_007571 PE=4 SV=1	LENED_007571	0.813749	5.18e-05	110.84	S(0.186)S(0.814)NPAVPK	2	-0.48305	1	0.73	0.587	0.706	1.402	1.312	1.218	plasma membrane	GO:0006810 transport; GO:0055085 transmembrane transport; GO:0051179 localization; GO:0051234 establishment of localization;	GO:0031224 intrinsic component of membrane; GO:0016020 membrane; GO:0016021 integral component of membrane; GO:0044425 membrane part;	GO:1901265 nucleoside phosphate binding; GO:0015399 primary active transmembrane transporter activity; GO:0016817 hydrolase activity, acting on acid anhydrides; GO:0016787 hydrolase activity; GO:0016887 ATPase activity; GO:0097159 organic cyclic compound binding; GO:1901363 heterocyclic compound binding; GO:0016462 pyrophosphatase activity; GO:0003824 catalytic activity; GO:0032553 ribonucleotide…	K05658	ABCB1, CD243; ATP-binding cassette, subfamily B (MDR/TAP), member 1 [EC:3.6.3.44]	tms02010 ABC transporters - Tremella mesenterica;	IPR003593; IPR003439; IPR011527; IPR027417;	AAA+ ATPase domain; ABC transporter-like; ABC transporter type 1, transmembrane domain; P-loop containing nucleoside triphosphate hydrolase;
A0A1Q3EEU4	45	2.353	Up	0.0189	S	Multidrug resistance protein 1 OS=Lentinula edodes OX=5353 GN=LENED_007571 PE=4 SV=1	LENED_007571	0.874816	1.11e-10	76.562	DVDHDEKES(0.875)LS(0.094)S(0.032)EPPLVPQPVEPELHPVSFTEMFR	5	0.845	1	0.637		0.446	1.457	1.039	1.326	plasma membrane	GO:0006810 transport; GO:0055085 transmembrane transport; GO:0051179 localization; GO:0051234 establishment of localization;	GO:0031224 intrinsic component of membrane; GO:0016020 membrane; GO:0016021 integral component of membrane; GO:0044425 membrane part;	GO:1901265 nucleoside phosphate binding; GO:0015399 primary active transmembrane transporter activity; GO:0016817 hydrolase activity, acting on acid anhydrides; GO:0016787 hydrolase activity; GO:0016887 ATPase activity; GO:0097159 organic cyclic compound binding; GO:1901363 heterocyclic compound binding; GO:0016462 pyrophosphatase activity; GO:0003824 catalytic activity; GO:0032553 ribonucleotide…	K05658	ABCB1, CD243; ATP-binding cassette, subfamily B (MDR/TAP), member 1 [EC:3.6.3.44]	tms02010 ABC transporters - Tremella mesenterica;	IPR003593; IPR003439; IPR011527; IPR027417;	AAA+ ATPase domain; ABC transporter-like; ABC transporter type 1, transmembrane domain; P-loop containing nucleoside triphosphate hydrolase;
A0A1Q3EEU4	703	3.314	Up	0.00134	S	Multidrug resistance protein 1 OS=Lentinula edodes OX=5353 GN=LENED_007571 PE=4 SV=1	LENED_007571	1	6.24e-24	165.38	S(1)LAS(1)EIIEQK	3	-0.11257	8	0.494	0.427	0.444	1.515	1.515	1.493	plasma membrane	GO:0006810 transport; GO:0055085 transmembrane transport; GO:0051179 localization; GO:0051234 establishment of localization;	GO:0031224 intrinsic component of membrane; GO:0016020 membrane; GO:0016021 integral component of membrane; GO:0044425 membrane part;	GO:1901265 nucleoside phosphate binding; GO:0015399 primary active transmembrane transporter activity; GO:0016817 hydrolase activity, acting on acid anhydrides; GO:0016787 hydrolase activity; GO:0016887 ATPase activity; GO:0097159 organic cyclic compound binding; GO:1901363 heterocyclic compound binding; GO:0016462 pyrophosphatase activity; GO:0003824 catalytic activity; GO:0032553 ribonucleotide…	K05658	ABCB1, CD243; ATP-binding cassette, subfamily B (MDR/TAP), member 1 [EC:3.6.3.44]	tms02010 ABC transporters - Tremella mesenterica;	IPR003593; IPR003439; IPR011527; IPR027417;	AAA+ ATPase domain; ABC transporter-like; ABC transporter type 1, transmembrane domain; P-loop containing nucleoside triphosphate hydrolase;
A0A1Q3EEU4	700	2.691	Up	0.000197	S	Multidrug resistance protein 1 OS=Lentinula edodes OX=5353 GN=LENED_007571 PE=4 SV=1	LENED_007571	1	9.72e-28	194.75	S(1)LAS(1)EIIEQK	3	-0.11257	14	0.607	0.473	0.519	1.402	1.495	1.406	plasma membrane	GO:0006810 transport; GO:0055085 transmembrane transport; GO:0051179 localization; GO:0051234 establishment of localization;	GO:0031224 intrinsic component of membrane; GO:0016020 membrane; GO:0016021 integral component of membrane; GO:0044425 membrane part;	GO:1901265 nucleoside phosphate binding; GO:0015399 primary active transmembrane transporter activity; GO:0016817 hydrolase activity, acting on acid anhydrides; GO:0016787 hydrolase activity; GO:0016887 ATPase activity; GO:0097159 organic cyclic compound binding; GO:1901363 heterocyclic compound binding; GO:0016462 pyrophosphatase activity; GO:0003824 catalytic activity; GO:0032553 ribonucleotide…	K05658	ABCB1, CD243; ATP-binding cassette, subfamily B (MDR/TAP), member 1 [EC:3.6.3.44]	tms02010 ABC transporters - Tremella mesenterica;	IPR003593; IPR003439; IPR011527; IPR027417;	AAA+ ATPase domain; ABC transporter-like; ABC transporter type 1, transmembrane domain; P-loop containing nucleoside triphosphate hydrolase;
A0A1Q3EF15	1616	1.522	Up	0.00142	S	Uncharacterized protein OS=Lentinula edodes OX=5353 GN=LENED_007680 PE=4 SV=1	LENED_007680	0.999986	0.00109	121.85	LPSFS(1)PR	2	-0.15602	1	0.815	0.816	0.739	1.281	1.217	1.109	nucleus			GO:0005515 protein binding; GO:0005488 binding;	K18715	NUP159; nucleoporin NUP159		IPR017986; IPR015943;	WD40-repeat-containing domain; WD40/YVTN repeat-like-containing domain;
A0A1Q3EFD4	705	0.658	Down	0.00416	S	Cysteine protease OS=Lentinula edodes OX=5353 GN=LENED_007805 PE=3 SV=1	LENED_007805	0.946015	3.93e-07	92.932	PSGS(0.009)S(0.043)S(0.946)GYGT(0.002)TEDAGDER	2	-0.79667	1	1.24	1.122	1.298	0.715	0.846	0.849	nucleus				K08342	ATG4; cysteine protease ATG4 [EC:3.4.22.-]	tms04136 Autophagy - other - Tremella mesenterica; tms04138 Autophagy - yeast - Tremella mesenterica;
A0A1Q3EFI2	156	0.517	Down	0.000164	S	Interferon-induced GTP-binding protein Mx OS=Lentinula edodes OX=5353 GN=LENED_007843 PE=3 SV=1	LENED_007843	0.812322	1.12e-12	124.84	S(0.188)QS(0.812)EVLATDFFAK	3	0.2488	1	1.28	1.37	1.38	0.743	0.642	0.697	nucleus			GO:1901265 nucleoside phosphate binding; GO:0001882 nucleoside binding; GO:0043167 ion binding; GO:0016817 hydrolase activity, acting on acid anhydrides; GO:0016787 hydrolase activity; GO:0000166 nucleotide binding; GO:0017111 nucleoside-triphosphatase activity; GO:0097159 organic cyclic compound binding; GO:1901363 heterocyclic compound binding; GO:0032549 ribonucleoside binding; GO:0097367 carb…	K23481			IPR030381; IPR003130; IPR020850; IPR027417; IPR000375;	Dynamin-type guanine nucleotide-binding (G) domain; Dynamin GTPase effector; GTPase effector domain; P-loop containing nucleoside triphosphate hydrolase; Dynamin central domain;
A0A1Q3EFJ0	296	1.548	Up	0.012	T	Duf1753-domain-containing protein OS=Lentinula edodes OX=5353 GN=LENED_007878 PE=4 SV=1	LENED_007878	0.92255	0.000185	84.508	MGT(0.923)DES(0.064)S(0.014)AEEER	2	1.4601	1	0.789	0.654	0.901	1.253	1.112	1.264
A0A1Q3EFJ8	476	0.652	Down	0.000364	S	Tartrate dehydrogenase OS=Lentinula edodes OX=5353 GN=LENED_007846 PE=4 SV=1	LENED_007846	1	0.000382	86.497	INS(1)PIPPPIPK	3	0.76218	9	1.147	1.305	1.228	0.797	0.813	0.791	plasma membrane	GO:0006810 transport; GO:0055085 transmembrane transport; GO:0008152 metabolic process; GO:0055114 oxidation-reduction process; GO:0044710 single-organism metabolic process; GO:0044699 single-organism process; GO:0051179 localization; GO:0051234 establishment of localization;	GO:0031224 intrinsic component of membrane; GO:0016020 membrane; GO:0016021 integral component of membrane; GO:0044425 membrane part;	GO:0000287 magnesium ion binding; GO:1901265 nucleoside phosphate binding; GO:0043167 ion binding; GO:0000166 nucleotide binding; GO:0048037 cofactor binding; GO:0016491 oxidoreductase activity; GO:0016614 oxidoreductase activity, acting on CH-OH group of donors; GO:1901363 heterocyclic compound binding; GO:0097159 organic cyclic compound binding; GO:0016616 oxidoreductase activity, acting on the…				IPR020846; IPR024084;	Major facilitator superfamily domain; Isopropylmalate dehydrogenase-like domain;
A0A1Q3EFK3	627	0.655	Down	0.00692	T	Enth domain-containing protein OS=Lentinula edodes OX=5353 GN=LENED_007864 PE=4 SV=1	LENED_007864	0.960811	2.79e-06	91.401	NPFGPIS(0.039)T(0.961)PPPPVPK	4	-0.20008	2	1.064	1.335	1.269	0.745	0.79	0.869
A0A1Q3EFM9	181	1.639	Up	0.00314	S	Uncharacterized protein OS=Lentinula edodes OX=5353 GN=LENED_007920 PE=4 SV=1	LENED_007920	0.850537	5.33e-05	84.753	S(0.001)AVS(0.015)S(0.107)S(0.851)PNS(0.027)LPK	3	-0.052662	1	0.829	0.703	0.733	1.37	1.229	1.114	nucleus			GO:0097159 organic cyclic compound binding; GO:1901363 heterocyclic compound binding; GO:0003677 DNA binding; GO:0005488 binding; GO:0003676 nucleic acid binding;	K17617	CTDNEP1, DULLARD, NEM1; CTD nuclear envelope phosphatase 1 [EC:3.1.3.16]		IPR009057;	Homeobox domain-like;
A0A1Q3EFN5	383	0.569	Down	0.000857	T	Rab GDP dissociation inhibitor OS=Lentinula edodes OX=5353 GN=LENED_007921 PE=3 SV=1	LENED_007921	1	0.000347	123.01	LLGT(1)IHDK	3	-0.089351	8	1.192	1.411	1.283	0.771	0.68	0.759	cytoplasm	GO:0050794 regulation of cellular process; GO:0044700 single organism signaling; GO:0051716 cellular response to stimulus; GO:0035556 intracellular signal transduction; GO:0055114 oxidation-reduction process; GO:0044699 single-organism process; GO:0071702 organic substance transport; GO:0007264 small GTPase mediated signal transduction; GO:0023052 signaling; GO:0050896 response to stimulus; GO:00…		GO:0030234 enzyme regulator activity; GO:0003824 catalytic activity; GO:0005093 Rab GDP-dissociation inhibitor activity; GO:0060589 nucleoside-triphosphatase regulator activity; GO:0005092 GDP-dissociation inhibitor activity; GO:0030695 GTPase regulator activity; GO:0098772 molecular function regulator; GO:0016491 oxidoreductase activity;	K17255	GDI1_2; Rab GDP dissociation inhibitor		IPR023753;	FAD/NAD(P)-binding domain;
A0A1Q3EFN7	418	1.822	Up	0.000515	S	5-methyltetrahydropteroyltriglutamate-homocysteine s-methyltransferase OS=Lentinula edodes OX=5353 GN=LENED_007892 PE=3 SV=1	LENED_007892	1	0.00318	85.622	KS(1)PFAVR	3	-0.33279	1	0.747	0.725	0.635	1.275	1.351	1.214	cytoplasm	GO:0000097 sulfur amino acid biosynthetic process; GO:0016053 organic acid biosynthetic process; GO:0009066 aspartate family amino acid metabolic process; GO:0044699 single-organism process; GO:0009058 biosynthetic process; GO:1901566 organonitrogen compound biosynthetic process; GO:0044237 cellular metabolic process; GO:0000096 sulfur amino acid metabolic process; GO:0044272 sulfur compound bios…		GO:0042085 5-methyltetrahydropteroyltri-L-glutamate-dependent methyltransferase activity; GO:0008168 methyltransferase activity; GO:0046914 transition metal ion binding; GO:0003824 catalytic activity; GO:0005488 binding; GO:0008172 S-methyltransferase activity; GO:0043167 ion binding; GO:0016741 transferase activity, transferring one-carbon groups; GO:0046872 metal ion binding; GO:0043169 cation …	K00549	metE; 5-methyltetrahydropteroyltriglutamate--homocysteine methyltransferase [EC:2.1.1.14]	tms00270 Cysteine and methionine metabolism - Tremella mesenterica; tms00450 Selenocompound metabolism - Tremella mesenterica; tms01100 Metabolic pathways - Tremella mesenterica; tms01110 Biosynthesis of secondary metabolites - Tremella mesenterica; tms01230 Biosynthesis of amino acids - Tremella mesenterica;	IPR013215; IPR002629;	Cobalamin-independent methionine synthase MetE, N-terminal; Cobalamin-independent methionine synthase MetE, C-terminal/archaeal;
A0A1Q3EFQ5	276	0.647	Down	0.00248	S	Laminin-like protein epi-1 OS=Lentinula edodes OX=5353 GN=LENED_007925 PE=4 SV=1	LENED_007925	0.997775	3.93e-11	148.52	TAS(0.998)VS(0.002)HTKPSK	3	-0.38611	1	1.27	1.251	1.174	0.883	0.789	0.717	nucleus
A0A1Q3EFQ5	112	0.537	Down	2.21e-06	S	Laminin-like protein epi-1 OS=Lentinula edodes OX=5353 GN=LENED_007925 PE=4 SV=1	LENED_007925	0.943721	3.97e-06	97.713	S(0.013)GVGKS(0.944)NGS(0.022)T(0.022)AVK	2	0.37941	2	1.333	1.316	1.317	0.685	0.722	0.723	nucleus
A0A1Q3EFR0	271	0.543	Down	2.4e-05	S	Protein serine threonine phosphatase 2C OS=Lentinula edodes OX=5353 GN=LENED_007950 PE=3 SV=1	LENED_007950	0.999707	2.59e-24	170.79	MMGSSLITDS(1)YGESR	3	-0.34436	5	1.316	1.352	1.281	0.685	0.744	0.715	mitochondria			GO:0043169 cation binding; GO:0003824 catalytic activity; GO:0005488 binding; GO:0043167 ion binding;	K19708	PTC6, AUP1; protein phosphatase PTC6 [EC:3.1.3.16 3.1.3.43]	tms04139 Mitophagy - yeast - Tremella mesenterica;	IPR001932;	PPM-type phosphatase domain;
A0A1Q3EFR7	86	1.638	Up	0.0097	T	Two-component gap byr4 OS=Lentinula edodes OX=5353 GN=LENED_007936 PE=4 SV=1	LENED_007936	0.996153	0.00179	49.768	PAQNQQGT(0.996)DDEEDDDGVS(0.002)T(0.002)IK	2	0.6226	1	0.676	0.702	0.891	1.388	1.118	1.211	nucleus
A0A1Q3EFS8	5	0.637	Down	0.00836	Y	Uncharacterized protein OS=Lentinula edodes OX=5353 GN=LENED_007911 PE=4 SV=1	LENED_007911	0.967938	0.0445	40.941	MT(0.014)S(0.014)T(0.004)Y(0.968)IQHLLGR	2	-1.8836	1	1.293	1.228	1.199	0.827	0.887	0.654
A0A1Q3EFT2	44	0.646	Down	0.0113	S	Uncharacterized protein OS=Lentinula edodes OX=5353 GN=LENED_007929 PE=4 SV=1	LENED_007929	1	0.0056	80.755	LS(1)LLGPK	2	-0.07075	1	1.148	1.327	1.228	0.94	0.692	0.76
A0A1Q3EFT4	1788	0.653	Down	0.000403	S	General substrate transporter OS=Lentinula edodes OX=5353 GN=LENED_007955 PE=3 SV=1	LENED_007955	0.985569	0.00122	76.358	S(0.016)HS(0.986)RS(0.998)LS(1)ADR	2	-0.41067	2	1.268	1.253	1.146	0.782	0.779	0.835	plasma membrane	GO:0006810 transport; GO:0055085 transmembrane transport; GO:0051179 localization; GO:0051234 establishment of localization;	GO:0031224 intrinsic component of membrane; GO:0016020 membrane; GO:0016021 integral component of membrane; GO:0044425 membrane part;	GO:0005524 ATP binding; GO:1901265 nucleoside phosphate binding; GO:0001882 nucleoside binding; GO:0043167 ion binding; GO:0022892 substrate-specific transporter activity; GO:0000166 nucleotide binding; GO:0022891 substrate-specific transmembrane transporter activity; GO:0097159 organic cyclic compound binding; GO:1901363 heterocyclic compound binding; GO:0032549 ribonucleoside binding; GO:009736…				IPR014014; IPR011545; IPR020846; IPR014001; IPR027417; IPR025256;	RNA helicase, DEAD-box type, Q motif; DEAD/DEAH box helicase domain; Major facilitator superfamily domain; Helicase superfamily 1/2, ATP-binding domain; P-loop containing nucleoside triphosphate hydrolase; Domain of unknown function DUF4203;
A0A1Q3EFT4	1701	0.485	Down	7.78e-05	T	General substrate transporter OS=Lentinula edodes OX=5353 GN=LENED_007955 PE=3 SV=1	LENED_007955	0.958988	5.13e-06	155.34	T(0.041)RT(0.959)FEELNER	2	0.12109	2	1.282	1.366	1.474	0.653	0.687	0.658	plasma membrane	GO:0006810 transport; GO:0055085 transmembrane transport; GO:0051179 localization; GO:0051234 establishment of localization;	GO:0031224 intrinsic component of membrane; GO:0016020 membrane; GO:0016021 integral component of membrane; GO:0044425 membrane part;	GO:0005524 ATP binding; GO:1901265 nucleoside phosphate binding; GO:0001882 nucleoside binding; GO:0043167 ion binding; GO:0022892 substrate-specific transporter activity; GO:0000166 nucleotide binding; GO:0022891 substrate-specific transmembrane transporter activity; GO:0097159 organic cyclic compound binding; GO:1901363 heterocyclic compound binding; GO:0032549 ribonucleoside binding; GO:009736…				IPR014014; IPR011545; IPR020846; IPR014001; IPR027417; IPR025256;	RNA helicase, DEAD-box type, Q motif; DEAD/DEAH box helicase domain; Major facilitator superfamily domain; Helicase superfamily 1/2, ATP-binding domain; P-loop containing nucleoside triphosphate hydrolase; Domain of unknown function DUF4203;
A0A1Q3EFT4	1776	0.58	Down	1.5e-05	S	General substrate transporter OS=Lentinula edodes OX=5353 GN=LENED_007955 PE=3 SV=1	LENED_007955	0.997257	0.000537	114.5	S(0.997)MT(0.003)LDDKK	3	0.053056	2	1.296	1.261	1.298	0.741	0.77	0.726	plasma membrane	GO:0006810 transport; GO:0055085 transmembrane transport; GO:0051179 localization; GO:0051234 establishment of localization;	GO:0031224 intrinsic component of membrane; GO:0016020 membrane; GO:0016021 integral component of membrane; GO:0044425 membrane part;	GO:0005524 ATP binding; GO:1901265 nucleoside phosphate binding; GO:0001882 nucleoside binding; GO:0043167 ion binding; GO:0022892 substrate-specific transporter activity; GO:0000166 nucleotide binding; GO:0022891 substrate-specific transmembrane transporter activity; GO:0097159 organic cyclic compound binding; GO:1901363 heterocyclic compound binding; GO:0032549 ribonucleoside binding; GO:009736…				IPR014014; IPR011545; IPR020846; IPR014001; IPR027417; IPR025256;	RNA helicase, DEAD-box type, Q motif; DEAD/DEAH box helicase domain; Major facilitator superfamily domain; Helicase superfamily 1/2, ATP-binding domain; P-loop containing nucleoside triphosphate hydrolase; Domain of unknown function DUF4203;
A0A1Q3EFT4	1580	0.648	Down	0.00182	S	General substrate transporter OS=Lentinula edodes OX=5353 GN=LENED_007955 PE=3 SV=1	LENED_007955	0.987775	0.00565	80.676	PT(0.012)S(0.988)APLR	2	-0.057628	1	1.194	1.143	1.355	0.811	0.752	0.828	plasma membrane	GO:0006810 transport; GO:0055085 transmembrane transport; GO:0051179 localization; GO:0051234 establishment of localization;	GO:0031224 intrinsic component of membrane; GO:0016020 membrane; GO:0016021 integral component of membrane; GO:0044425 membrane part;	GO:0005524 ATP binding; GO:1901265 nucleoside phosphate binding; GO:0001882 nucleoside binding; GO:0043167 ion binding; GO:0022892 substrate-specific transporter activity; GO:0000166 nucleotide binding; GO:0022891 substrate-specific transmembrane transporter activity; GO:0097159 organic cyclic compound binding; GO:1901363 heterocyclic compound binding; GO:0032549 ribonucleoside binding; GO:009736…				IPR014014; IPR011545; IPR020846; IPR014001; IPR027417; IPR025256;	RNA helicase, DEAD-box type, Q motif; DEAD/DEAH box helicase domain; Major facilitator superfamily domain; Helicase superfamily 1/2, ATP-binding domain; P-loop containing nucleoside triphosphate hydrolase; Domain of unknown function DUF4203;
A0A1Q3EFT4	1792	0.653	Down	0.000403	S	General substrate transporter OS=Lentinula edodes OX=5353 GN=LENED_007955 PE=3 SV=1	LENED_007955	0.999992	0.00122	76.358	S(0.016)HS(0.986)RS(0.998)LS(1)ADR	2	-0.41067	2	1.268	1.253	1.146	0.782	0.779	0.835	plasma membrane	GO:0006810 transport; GO:0055085 transmembrane transport; GO:0051179 localization; GO:0051234 establishment of localization;	GO:0031224 intrinsic component of membrane; GO:0016020 membrane; GO:0016021 integral component of membrane; GO:0044425 membrane part;	GO:0005524 ATP binding; GO:1901265 nucleoside phosphate binding; GO:0001882 nucleoside binding; GO:0043167 ion binding; GO:0022892 substrate-specific transporter activity; GO:0000166 nucleotide binding; GO:0022891 substrate-specific transmembrane transporter activity; GO:0097159 organic cyclic compound binding; GO:1901363 heterocyclic compound binding; GO:0032549 ribonucleoside binding; GO:009736…				IPR014014; IPR011545; IPR020846; IPR014001; IPR027417; IPR025256;	RNA helicase, DEAD-box type, Q motif; DEAD/DEAH box helicase domain; Major facilitator superfamily domain; Helicase superfamily 1/2, ATP-binding domain; P-loop containing nucleoside triphosphate hydrolase; Domain of unknown function DUF4203;
A0A1Q3EFT4	1765	0.616	Down	1.77e-05	S	General substrate transporter OS=Lentinula edodes OX=5353 GN=LENED_007955 PE=3 SV=1	LENED_007955	1	0.000136	97.273	KKS(1)EDDAER	4	0.28984	2	1.227	1.283	1.252	0.777	0.752	0.79	plasma membrane	GO:0006810 transport; GO:0055085 transmembrane transport; GO:0051179 localization; GO:0051234 establishment of localization;	GO:0031224 intrinsic component of membrane; GO:0016020 membrane; GO:0016021 integral component of membrane; GO:0044425 membrane part;	GO:0005524 ATP binding; GO:1901265 nucleoside phosphate binding; GO:0001882 nucleoside binding; GO:0043167 ion binding; GO:0022892 substrate-specific transporter activity; GO:0000166 nucleotide binding; GO:0022891 substrate-specific transmembrane transporter activity; GO:0097159 organic cyclic compound binding; GO:1901363 heterocyclic compound binding; GO:0032549 ribonucleoside binding; GO:009736…				IPR014014; IPR011545; IPR020846; IPR014001; IPR027417; IPR025256;	RNA helicase, DEAD-box type, Q motif; DEAD/DEAH box helicase domain; Major facilitator superfamily domain; Helicase superfamily 1/2, ATP-binding domain; P-loop containing nucleoside triphosphate hydrolase; Domain of unknown function DUF4203;
A0A1Q3EFT4	1790	0.653	Down	0.000403	S	General substrate transporter OS=Lentinula edodes OX=5353 GN=LENED_007955 PE=3 SV=1	LENED_007955	0.999554	0.00122	76.358	S(0.021)HS(0.979)RS(1)LS(1)ADR	3	-0.46056	2	1.268	1.253	1.146	0.782	0.779	0.835	plasma membrane	GO:0006810 transport; GO:0055085 transmembrane transport; GO:0051179 localization; GO:0051234 establishment of localization;	GO:0031224 intrinsic component of membrane; GO:0016020 membrane; GO:0016021 integral component of membrane; GO:0044425 membrane part;	GO:0005524 ATP binding; GO:1901265 nucleoside phosphate binding; GO:0001882 nucleoside binding; GO:0043167 ion binding; GO:0022892 substrate-specific transporter activity; GO:0000166 nucleotide binding; GO:0022891 substrate-specific transmembrane transporter activity; GO:0097159 organic cyclic compound binding; GO:1901363 heterocyclic compound binding; GO:0032549 ribonucleoside binding; GO:009736…				IPR014014; IPR011545; IPR020846; IPR014001; IPR027417; IPR025256;	RNA helicase, DEAD-box type, Q motif; DEAD/DEAH box helicase domain; Major facilitator superfamily domain; Helicase superfamily 1/2, ATP-binding domain; P-loop containing nucleoside triphosphate hydrolase; Domain of unknown function DUF4203;
A0A1Q3EFU6	978	1.527	Up	0.00884	S	Nucleoporin OS=Lentinula edodes OX=5353 GN=LENED_007983 PE=4 SV=1	LENED_007983	0.832607	0.00568	61.165	S(0.167)HPVS(0.833)AGGR	3	-0.30291	1	0.832	0.81	0.715	1.074	1.378	1.147	nucleus				K14312	NUP155, NUP170, NUP157; nuclear pore complex protein Nup155	tms03013 RNA transport - Tremella mesenterica;	IPR014908; IPR007187;	Nucleoporin, Nup133/Nup155-like, N-terminal; Nucleoporin, Nup133/Nup155-like, C-terminal;
A0A1Q3EFU7	8	2.037	Up	3.56e-05	S	Cyanide hydratase OS=Lentinula edodes OX=5353 GN=LENED_007932 PE=4 SV=1	LENED_007932	0.99378	1.1e-16	146.3	PIT(0.003)LNPS(0.994)PADT(0.002)S(0.001)K	3	0.19254	2	0.639	0.671	0.646	1.395	1.255	1.334	cytoplasm	GO:0006807 nitrogen compound metabolic process; GO:0008152 metabolic process;		GO:0016787 hydrolase activity; GO:0003824 catalytic activity; GO:0016810 hydrolase activity, acting on carbon-nitrogen (but not peptide) bonds;	K00667	FAS2; fatty acid synthase subunit alpha, fungi type [EC:2.3.1.86]	tms00061 Fatty acid biosynthesis - Tremella mesenterica; tms01100 Metabolic pathways - Tremella mesenterica; tms01212 Fatty acid metabolism - Tremella mesenterica;	IPR003010;	Carbon-nitrogen hydrolase;
A0A1Q3EFU7	329	5.823	Up	2.17e-05	S	Cyanide hydratase OS=Lentinula edodes OX=5353 GN=LENED_007932 PE=4 SV=1	LENED_007932	1	9.98e-07	164.9	S(1)EEGIAAVK	3	-0.020823	4	0.33	0.26	0.267	1.643	1.737	1.61	cytoplasm	GO:0006807 nitrogen compound metabolic process; GO:0008152 metabolic process;		GO:0016787 hydrolase activity; GO:0003824 catalytic activity; GO:0016810 hydrolase activity, acting on carbon-nitrogen (but not peptide) bonds;	K00667	FAS2; fatty acid synthase subunit alpha, fungi type [EC:2.3.1.86]	tms00061 Fatty acid biosynthesis - Tremella mesenterica; tms01100 Metabolic pathways - Tremella mesenterica; tms01212 Fatty acid metabolism - Tremella mesenterica;	IPR003010;	Carbon-nitrogen hydrolase;
A0A1Q3EFX0	1006	1.549	Up	0.0225	S	Pkinase-domain-containing protein OS=Lentinula edodes OX=5353 GN=LENED_007971 PE=4 SV=1	LENED_007971	0.921042	6.11e-17	106.28	QLPDPSSASSTS(0.002)T(0.011)T(0.022)S(0.044)IS(0.921)PPR	3	-0.68105	2	0.87	0.689	0.781	1.214	1.208	1.203	nucleus	GO:0016310 phosphorylation; GO:0044267 cellular protein metabolic process; GO:0044238 primary metabolic process; GO:0044237 cellular metabolic process; GO:0006796 phosphate-containing compound metabolic process; GO:0071704 organic substance metabolic process; GO:0008152 metabolic process; GO:0006468 protein phosphorylation; GO:0006793 phosphorus metabolic process; GO:0044260 cellular macromolecul…		GO:0005524 ATP binding; GO:1901265 nucleoside phosphate binding; GO:0016773 phosphotransferase activity, alcohol group as acceptor; GO:0001882 nucleoside binding; GO:0043167 ion binding; GO:0005515 protein binding; GO:0004672 protein kinase activity; GO:0000166 nucleotide binding; GO:0097159 organic cyclic compound binding; GO:1901363 heterocyclic compound binding; GO:0032549 ribonucleoside bindi…	K11229	BCK1; mitogen-activated protein kinase kinase kinase [EC:2.7.11.25]	tms04011 MAPK signaling pathway - yeast - Tremella mesenterica; tms04139 Mitophagy - yeast - Tremella mesenterica;	IPR024964; IPR000719; IPR006595; IPR006594; IPR013144; IPR011009;	CTLH/CRA C-terminal to LisH motif domain; Protein kinase domain; CTLH, C-terminal LisH motif; LIS1 homology motif; CRA domain; Protein kinase-like domain;
A0A1Q3EFY7	89	0.641	Down	3.61e-05	S	Yhr097c-like protein OS=Lentinula edodes OX=5353 GN=LENED_007992 PE=4 SV=1	LENED_007992	1	6.88e-12	155.06	KKGS(1)QHEDAIDR	4	0.54789	8	1.253	1.231	1.217	0.792	0.763	0.817	nucleus
A0A1Q3EG41	357	0.386	Down	0.000138	T	Aspartate aminotransferase OS=Lentinula edodes OX=5353 GN=LENED_008027 PE=4 SV=1	LENED_008027	1	0.00113	80.706	T(1)PGEWGHIK	3	-0.2367	2	1.425	1.356	1.652	0.547	0.563	0.603	mitochondria	GO:0044281 small molecule metabolic process; GO:0044763 single-organism cellular process; GO:0006807 nitrogen compound metabolic process; GO:0044699 single-organism process; GO:0009058 biosynthetic process; GO:0044238 primary metabolic process; GO:0044237 cellular metabolic process; GO:0071704 organic substance metabolic process; GO:0008152 metabolic process; GO:0006520 cellular amino acid metabo…		GO:0097159 organic cyclic compound binding; GO:1901363 heterocyclic compound binding; GO:0016769 transferase activity, transferring nitrogenous groups; GO:0003824 catalytic activity; GO:0005488 binding; GO:0043167 ion binding; GO:0043168 anion binding; GO:0008483 transaminase activity; GO:0016740 transferase activity; GO:0048037 cofactor binding; GO:0030170 pyridoxal phosphate binding;	K14455	GOT2; aspartate aminotransferase, mitochondrial [EC:2.6.1.1]	tms00220 Arginine biosynthesis - Tremella mesenterica; tms00250 Alanine, aspartate and glutamate metabolism - Tremella mesenterica; tms00270 Cysteine and methionine metabolism - Tremella mesenterica; tms00330 Arginine and proline metabolism - Tremella mesenterica; tms00350 Tyrosine metabolism - Tremella mesenterica; tms00360 Phenylalanine metabolism - Tremella mesenterica; tms00400 Phenylalanine,…	IPR015424; IPR004839; IPR015421;	Pyridoxal phosphate-dependent transferase; Aminotransferase, class I/classII; Pyridoxal phosphate-dependent transferase, major region, subdomain 1;
A0A1Q3EG57	349	0.634	Down	0.00696	T	2-oxoglutarate dehydrogenase complex E1 component mitochondrial OS=Lentinula edodes OX=5353 GN=LENED_008074 PE=4 SV=1	LENED_008074	0.99005	4e-15	122.49	YHLGANY(0.001)VRPT(0.99)PS(0.009)GK	4	1.4506	1	1.078	1.344	1.307	0.758	0.876	0.729	mitochondria	GO:0072350 tricarboxylic acid metabolic process; GO:0055114 oxidation-reduction process; GO:0044281 small molecule metabolic process; GO:0044763 single-organism cellular process; GO:0006099 tricarboxylic acid cycle; GO:0044699 single-organism process; GO:0044238 primary metabolic process; GO:0045333 cellular respiration; GO:0044237 cellular metabolic process; GO:0071704 organic substance metaboli…		GO:0019842 vitamin binding; GO:0043167 ion binding; GO:0016903 oxidoreductase activity, acting on the aldehyde or oxo group of donors; GO:0048037 cofactor binding; GO:1901681 sulfur compound binding; GO:0030976 thiamine pyrophosphate binding; GO:0016491 oxidoreductase activity; GO:1901363 heterocyclic compound binding; GO:0097159 organic cyclic compound binding; GO:0003824 catalytic activity; GO:…	K00164	OGDH, sucA; 2-oxoglutarate dehydrogenase E1 component [EC:1.2.4.2]	tms00020 Citrate cycle (TCA cycle) - Tremella mesenterica; tms01100 Metabolic pathways - Tremella mesenterica; tms01110 Biosynthesis of secondary metabolites - Tremella mesenterica; tms01130 Biosynthesis of antibiotics - Tremella mesenterica; tms01200 Carbon metabolism - Tremella mesenterica;	IPR031717; IPR005475; IPR032106; IPR029061; IPR001017;	Multifunctional 2-oxoglutarate metabolism enzyme, C-terminal; Transketolase-like, pyrimidine-binding domain; 2-oxoglutarate dehydrogenase E1 component, N-terminal domain; Thiamin diphosphate-binding fold; Dehydrogenase, E1 component;
A0A1Q3EGB4	252	1.542	Up	0.0011	T	Uncharacterized protein OS=Lentinula edodes OX=5353 GN=LENED_008119 PE=4 SV=1	LENED_008119	0.864974	0.000432	69.331	KRPADGS(0.135)T(0.865)PPPSK	4	0.47771	4	0.79	0.721	0.835	1.196	1.151	1.271
A0A1Q3EGD0	37	0.598	Down	0.00072	S	Vitamin B6 biosynthesis protein OS=Lentinula edodes OX=5353 GN=LENED_008174 PE=3 SV=1	LENED_008174	0.857015	1.63e-11	117	DGAAS(0.857)S(0.138)T(0.005)LGTFGVK	3	-0.10016	1	1.35	1.209	1.24	0.708	0.743	0.821	mitochondria	GO:0051188 cofactor biosynthetic process; GO:0009110 vitamin biosynthetic process; GO:0006725 cellular aromatic compound metabolic process; GO:1901615 organic hydroxy compound metabolic process; GO:0042822 pyridoxal phosphate metabolic process; GO:0044699 single-organism process; GO:0009058 biosynthetic process; GO:1901566 organonitrogen compound biosynthetic process; GO:0044237 cellular metaboli…		GO:0003824 catalytic activity;	K06215	pdxS, pdx1; pyridoxal 5'-phosphate synthase pdxS subunit [EC:4.3.3.6]	tms00750 Vitamin B6 metabolism - Tremella mesenterica;	IPR033755; IPR013785; IPR011060;	PdxS/SNZ N-terminal domain; Aldolase-type TIM barrel; Ribulose-phosphate binding barrel;
A0A1Q3EGG3	365	1.883	Up	0.000337	Y	Fungal zn-cys binuclear cluster domain protein OS=Lentinula edodes OX=5353 GN=LENED_008187 PE=4 SV=1	LENED_008187	0.997843	1.02e-11	121.99	QY(0.998)GS(0.002)SPNTPANR	2	-0.88479	1	0.665	0.669	0.729	1.217	1.416	1.251
A0A1Q3EGK3	175	0.638	Down	0.0383	S	Uncharacterized protein OS=Lentinula edodes OX=5353 GN=LENED_008201 PE=4 SV=1	LENED_008201	0.930949	7.6e-18	118.16	WFTSTVLS(0.063)S(0.931)PIS(0.006)R	3	4.097	2	1.06	1.312	1.328	0.624	0.752	0.986	nucleus
A0A1Q3EGL2	1200	0.612	Down	0.0164	S	3-oxoacid-transferase OS=Lentinula edodes OX=5353 GN=LENED_008250 PE=4 SV=1	LENED_008250	0.986649	3.46e-09	98.175	Y(0.013)NPGGVS(0.987)AGIAIPGIK	3	0.13428	1	1.242	1.269	1.26	0.686	0.856	0.766	cytoplasm	GO:0008152 metabolic process;		GO:0008410 CoA-transferase activity; GO:0016782 transferase activity, transferring sulfur-containing groups; GO:0003824 catalytic activity; GO:0016740 transferase activity;	K01027	OXCT; 3-oxoacid CoA-transferase [EC:2.8.3.5]	tms00072 Synthesis and degradation of ketone bodies - Tremella mesenterica; tms00280 Valine, leucine and isoleucine degradation - Tremella mesenterica; tms00650 Butanoate metabolism - Tremella mesenterica; tms01100 Metabolic pathways - Tremella mesenterica;	IPR002893; IPR012792; IPR002575; IPR012791; IPR011009;	Zinc finger, MYND-type; 3-oxoacid CoA-transferase, subunit A; Aminoglycoside phosphotransferase; 3-oxoacid CoA-transferase, subunit B; Protein kinase-like domain;
A0A1Q3EGM2	1496	1.782	Up	0.00132	S	NADPH-dependent glutamate synthase OS=Lentinula edodes OX=5353 GN=LENED_008219 PE=4 SV=1	LENED_008219	0.947028	2.29e-38	156.78	T(0.053)AS(0.947)QVDLASEGLEDILLPK	3	-0.17448	1	0.671	0.655	0.818	1.317	1.238	1.265	cytoplasm	GO:0043648 dicarboxylic acid metabolic process; GO:0016053 organic acid biosynthetic process; GO:0044699 single-organism process; GO:0009058 biosynthetic process; GO:1901566 organonitrogen compound biosynthetic process; GO:0044237 cellular metabolic process; GO:0009084 glutamine family amino acid biosynthetic process; GO:0071704 organic substance metabolic process; GO:0008152 metabolic process; G…		GO:1901265 nucleoside phosphate binding; GO:0005506 iron ion binding; GO:0050660 flavin adenine dinucleotide binding; GO:0016639 oxidoreductase activity, acting on the CH-NH2 group of donors, NAD or NADP as acceptor; GO:0043167 ion binding; GO:0016040 glutamate synthase (NADH) activity; GO:0015930 glutamate synthase activity; GO:0000166 nucleotide binding; GO:0048037 cofactor binding; GO:0016491 …	K00264	GLT1; glutamate synthase (NADPH/NADH) [EC:1.4.1.13 1.4.1.14]	tms00250 Alanine, aspartate and glutamate metabolism - Tremella mesenterica; tms00910 Nitrogen metabolism - Tremella mesenterica; tms01100 Metabolic pathways - Tremella mesenterica; tms01110 Biosynthesis of secondary metabolites - Tremella mesenterica; tms01130 Biosynthesis of antibiotics - Tremella mesenterica; tms01230 Biosynthesis of amino acids - Tremella mesenterica;	IPR013785; IPR002489; IPR028261; IPR029055; IPR006982; IPR016040; IPR009051; IPR002932; IPR023753; IPR017932;	Aldolase-type TIM barrel; Glutamate synthase, alpha subunit, C-terminal; Dihydroprymidine dehydrogenase domain II; Nucleophile aminohydrolases, N-terminal; Glutamate synthase, central-N; NAD(P)-binding domain; Alpha-helical ferredoxin; Glutamate synthase domain; FAD/NAD(P)-binding domain; Glutamine amidotransferase type 2 domain;
A0A1Q3EGV7	412	1.88	Up	1.39e-06	S	Filament-forming protein OS=Lentinula edodes OX=5353 GN=LENED_008387 PE=4 SV=1	LENED_008387	0.982384	0.000612	87.184	GAAGT(0.018)PS(0.982)RR	3	0.072562	2	0.701	0.691	0.671	1.269	1.294	1.315	nucleus				K09291	TPR, MLP1, MLP2; nucleoprotein TPR	tms03013 RNA transport - Tremella mesenterica;
A0A1Q3EGW9	7	1.725	Up	0.000104	S	p-loop containing nucleoside triphosphate hydrolase protein OS=Lentinula edodes OX=5353 GN=LENED_008397 PE=4 SV=1	LENED_008397	1	1.84e-06	89.968	LVS(1)PNS(1)DDEDAQDASPAFK	3	-0.14257	1	0.741	0.729	0.712	1.249	1.184	1.331
A0A1Q3EGW9	10	1.725	Up	0.000104	S	p-loop containing nucleoside triphosphate hydrolase protein OS=Lentinula edodes OX=5353 GN=LENED_008397 PE=4 SV=1	LENED_008397	1	1.84e-06	89.968	LVS(1)PNS(1)DDEDAQDASPAFK	3	-0.14257	1	0.741	0.729	0.712	1.249	1.184	1.331
A0A1Q3EGY1	39	0.605	Down	0.000116	T	Lipase from carbohydrate esterase family ce10 OS=Lentinula edodes OX=5353 GN=LENED_008402 PE=4 SV=1	LENED_008402	0.932547	7.05e-14	115.42	Y(0.053)LQHIT(0.933)PPHS(0.014)LPWDPVK	4	-0.090557	2	1.26	1.301	1.225	0.721	0.788	0.782	cytoplasm	GO:0008152 metabolic process;		GO:0016787 hydrolase activity; GO:0003824 catalytic activity;				IPR029058; IPR013094;	Alpha/Beta hydrolase fold; Alpha/beta hydrolase fold-3;
A0A1Q3EH12	193	0.5	Down	0.0119	S	Cleavage and polyadenylation specific protein OS=Lentinula edodes OX=5353 GN=LENED_008404 PE=4 SV=1	LENED_008404	0.994893	1.8e-14	110.38	GSGTGHHNGT(0.005)GNS(0.995)NGGER	3	0.64397	1	1.249	1.137	1.712	0.815	0.591	0.645	cytoplasm		GO:0043226 organelle; GO:0043231 intracellular membrane-bounded organelle; GO:0043229 intracellular organelle; GO:0005634 nucleus; GO:0044464 cell part; GO:0005622 intracellular; GO:0044424 intracellular part; GO:0043227 membrane-bounded organelle; GO:0005623 cell;	GO:0097159 organic cyclic compound binding; GO:1901363 heterocyclic compound binding; GO:0005488 binding; GO:0003676 nucleic acid binding;	K14401	CPSF1, CFT1; cleavage and polyadenylation specificity factor subunit 1	tms03015 mRNA surveillance pathway - Tremella mesenterica;	IPR004871;	Cleavage/polyadenylation specificity factor, A subunit, C-terminal;
A0A1Q3EH26	25	0.62	Down	0.00284	S	Uncharacterized protein OS=Lentinula edodes OX=5353 GN=LENED_008460 PE=4 SV=1	LENED_008460	0.914907	0.00652	48.568	RLS(0.058)INS(0.915)KPHT(0.027)HR	5	-0.11168	1	1.27	1.341	1.137	0.824	0.693	0.808
A0A1Q3EH26	22	0.562	Down	6.31e-05	S	Uncharacterized protein OS=Lentinula edodes OX=5353 GN=LENED_008460 PE=4 SV=1	LENED_008460	0.998871	4.47e-13	133.47	RLS(0.999)INS(0.001)KPHTHR	5	-0.093412	2	1.333	1.237	1.33	0.725	0.704	0.761
A0A1Q3EH32	725	1.605	Up	0.01	S	Zinc metalloprotease OS=Lentinula edodes OX=5353 GN=LENED_008424 PE=4 SV=1	LENED_008424	0.996993	0.0261	40.373	S(0.997)FHRPGS(0.002)S(0.001)QK	4	0.76749	1	0.91	0.661	0.72	1.331	1.18	1.166
A0A1Q3EH40	538	0.409	Down	9.84e-05	S	FACT complex subunit POB3 OS=Lentinula edodes OX=5353 GN=LENED_008425 PE=3 SV=1	LENED_008425	1	1.77e-15	121.25	KADDS(1)DVDGDEDEDKDK	3	-0.94245	3	1.567	1.346	1.432	0.565	0.576	0.635	cytoplasm		GO:0043226 organelle; GO:0043231 intracellular membrane-bounded organelle; GO:0043229 intracellular organelle; GO:0005634 nucleus; GO:0044464 cell part; GO:0005622 intracellular; GO:0044424 intracellular part; GO:0043227 membrane-bounded organelle; GO:0005623 cell;	GO:0097159 organic cyclic compound binding; GO:1901363 heterocyclic compound binding; GO:0003677 DNA binding; GO:0005488 binding; GO:0003676 nucleic acid binding;	K09272	SSRP1; structure-specific recognition protein 1		IPR013719; IPR011993; IPR024954;	Domain of unknown function DUF1747; PH domain-like; SSRP1 domain;
A0A1Q3EH50	277	2.094	Up	0.0038	S	Inorganic phosphate transporter OS=Lentinula edodes OX=5353 GN=LENED_008477 PE=4 SV=1	LENED_008477	1	5.6e-15	124.32	DIDTILATGANQS(1)K	3	0.071771	1	0.762	0.617	0.532	1.196	1.501	1.304	plasma membrane	GO:0006820 anion transport; GO:0006810 transport; GO:0055085 transmembrane transport; GO:0006811 ion transport; GO:0006817 phosphate ion transport; GO:0051179 localization; GO:0015698 inorganic anion transport; GO:0051234 establishment of localization;	GO:0031224 intrinsic component of membrane; GO:0016020 membrane; GO:0016021 integral component of membrane; GO:0044425 membrane part;	GO:0022804 active transmembrane transporter activity; GO:0015291 secondary active transmembrane transporter activity; GO:0005315 inorganic phosphate transmembrane transporter activity; GO:0005215 transporter activity; GO:0022857 transmembrane transporter activity;	K08176	PHO84; MFS transporter, PHS family, inorganic phosphate transporter		IPR020846;	Major facilitator superfamily domain;
A0A1Q3EH60	1581	1.585	Up	0.000836	S	Glycosyltransferase family 2 protein OS=Lentinula edodes OX=5353 GN=LENED_008487 PE=4 SV=1	LENED_008487	0.999995	1.64e-12	131.39	RGS(1)NATSTSPAR	3	0.16721	3	0.724	0.744	0.844	1.268	1.211	1.186	plasma membrane	GO:1901071 glucosamine-containing compound metabolic process; GO:0006023 aminoglycan biosynthetic process; GO:0006030 chitin metabolic process; GO:0006807 nitrogen compound metabolic process; GO:0006031 chitin biosynthetic process; GO:0009058 biosynthetic process; GO:1901073 glucosamine-containing compound biosynthetic process; GO:1901566 organonitrogen compound biosynthetic process; GO:1901576 o…		GO:0008375 acetylglucosaminyltransferase activity; GO:0016758 transferase activity, transferring hexosyl groups; GO:0003824 catalytic activity; GO:0008194 UDP-glycosyltransferase activity; GO:0016757 transferase activity, transferring glycosyl groups; GO:0004100 chitin synthase activity; GO:0016740 transferase activity;	K00698	CHS1; chitin synthase [EC:2.4.1.16]	tms00520 Amino sugar and nucleotide sugar metabolism - Tremella mesenterica; tms01100 Metabolic pathways - Tremella mesenterica;	IPR029044; IPR013616;	Nucleotide-diphospho-sugar transferases; Chitin synthase N-terminal;
A0A1Q3EH65	1114	0.634	Down	0.00106	S	Carbohydrate-binding module family 21 protein OS=Lentinula edodes OX=5353 GN=LENED_008465 PE=4 SV=1	LENED_008465	0.935821	4.84e-20	121.72	GSGVGIS(0.037)S(0.936)PS(0.027)VGVDKPLDADPLYR	3	0.4801	2	1.303	1.143	1.27	0.752	0.761	0.842	extracellular			GO:0005515 protein binding; GO:0005488 binding;				IPR005036;	CBM21 (carbohydrate binding type-21) domain;
A0A1Q3EH65	391	0.512	Down	7.78e-05	S	Carbohydrate-binding module family 21 protein OS=Lentinula edodes OX=5353 GN=LENED_008465 PE=4 SV=1	LENED_008465	0.989631	3.52e-07	111.35	PS(0.01)S(0.99)LLVTR	2	-0.052526	2	1.35	1.293	1.396	0.697	0.646	0.724	extracellular			GO:0005515 protein binding; GO:0005488 binding;				IPR005036;	CBM21 (carbohydrate binding type-21) domain;
A0A1Q3EH65	184	0.46	Down	0.000337	S	Carbohydrate-binding module family 21 protein OS=Lentinula edodes OX=5353 GN=LENED_008465 PE=4 SV=1	LENED_008465	0.999985	0.000363	128.87	SSADS(1)PVR	2	0.31874	1	1.502	1.398	1.286	0.699	0.642	0.586	extracellular			GO:0005515 protein binding; GO:0005488 binding;				IPR005036;	CBM21 (carbohydrate binding type-21) domain;
A0A1Q3EH65	144	0.457	Down	0.00398	S	Carbohydrate-binding module family 21 protein OS=Lentinula edodes OX=5353 GN=LENED_008465 PE=4 SV=1	LENED_008465	0.843724	2.74e-46	190.63	GS(0.004)S(0.021)S(0.132)S(0.844)EDDDGNDDHSDR	2	0.4122	2	1.35	1.18	1.682	0.682	0.544	0.699	extracellular			GO:0005515 protein binding; GO:0005488 binding;				IPR005036;	CBM21 (carbohydrate binding type-21) domain;
A0A1Q3EH79	218	4.155	Up	3.74e-06	S	Uncharacterized protein OS=Lentinula edodes OX=5353 GN=LENED_008440 PE=4 SV=1	LENED_008440	0.999942	5.35e-07	122.34	VNYS(1)GDIHR	3	-0.4309	1	0.41	0.379	0.349	1.592	1.542	1.594
A0A1Q3EHA0	118	0.476	Down	3.47e-07	S	Uncharacterized protein OS=Lentinula edodes OX=5353 GN=LENED_008534 PE=4 SV=1	LENED_008534	0.989315	8.96e-11	142.54	KNDS(0.004)DS(0.989)T(0.007)QAPR	3	0.4179	2	1.368	1.376	1.396	0.643	0.671	0.657	plasma membrane
A0A1Q3EHB7	548	0.546	Down	0.00218	S	Uncharacterized protein OS=Lentinula edodes OX=5353 GN=LENED_008555 PE=4 SV=1	LENED_008555	0.999998	0.000216	89.358	RPES(1)VQVLGSK	3	0.062681	1	1.221	1.328	1.39	0.614	0.739	0.799	nucleus
A0A1Q3EHC7	350	1.787	Up	0.0024	S	Ck1 ck1 ck1-d protein kinase OS=Lentinula edodes OX=5353 GN=LENED_008488 PE=3 SV=1	LENED_008488	1	2.73e-24	202.84	VVQEDDEHRQS(1)DR	3	0.45905	10	0.696	0.688	0.753	1.281	1.271	1.266	nucleus	GO:0016310 phosphorylation; GO:0044267 cellular protein metabolic process; GO:0044238 primary metabolic process; GO:0044237 cellular metabolic process; GO:0006796 phosphate-containing compound metabolic process; GO:0071704 organic substance metabolic process; GO:0008152 metabolic process; GO:0006468 protein phosphorylation; GO:0006793 phosphorus metabolic process; GO:0044260 cellular macromolecul…		GO:0005524 ATP binding; GO:1901265 nucleoside phosphate binding; GO:0016773 phosphotransferase activity, alcohol group as acceptor; GO:0001882 nucleoside binding; GO:0043167 ion binding; GO:0004672 protein kinase activity; GO:0000166 nucleotide binding; GO:0097159 organic cyclic compound binding; GO:1901363 heterocyclic compound binding; GO:0032549 ribonucleoside binding; GO:0097367 carbohydrate …	K14758	HRR25; casein kinase I homolog HRR25 [EC:2.7.11.1]	tms03008 Ribosome biogenesis in eukaryotes - Tremella mesenterica;	IPR000719; IPR011009;	Protein kinase domain; Protein kinase-like domain;
A0A1Q3EHD2	117	1.703	Up	0.00546	S	Uncharacterized protein OS=Lentinula edodes OX=5353 GN=LENED_008532 PE=4 SV=1	LENED_008532	1	0.00324	60.093	GQHPNPT(1)RHNS(1)R	3	-0.22291	1	0.636	0.835	0.74	1.405	1.191	1.17	cytoplasm			GO:0097159 organic cyclic compound binding; GO:1901363 heterocyclic compound binding; GO:0003729 mRNA binding; GO:0003723 RNA binding; GO:0000339 RNA cap binding; GO:1901265 nucleoside phosphate binding; GO:0000340 RNA 7-methylguanosine cap binding; GO:0005488 binding; GO:0003676 nucleic acid binding; GO:0000166 nucleotide binding; GO:0036094 small molecule binding;				IPR012677;	Nucleotide-binding alpha-beta plait domain;
A0A1Q3EHD2	113	1.703	Up	0.00546	T	Uncharacterized protein OS=Lentinula edodes OX=5353 GN=LENED_008532 PE=4 SV=1	LENED_008532	1	0.00324	60.093	GQHPNPT(1)RHNS(1)R	3	-0.22291	1	0.636	0.835	0.74	1.405	1.191	1.17	cytoplasm			GO:0097159 organic cyclic compound binding; GO:1901363 heterocyclic compound binding; GO:0003729 mRNA binding; GO:0003723 RNA binding; GO:0000339 RNA cap binding; GO:1901265 nucleoside phosphate binding; GO:0000340 RNA 7-methylguanosine cap binding; GO:0005488 binding; GO:0003676 nucleic acid binding; GO:0000166 nucleotide binding; GO:0036094 small molecule binding;				IPR012677;	Nucleotide-binding alpha-beta plait domain;
A0A1Q3EHE2	522	0.497	Down	0.000141	T	Calreticulin-domain-containing protein OS=Lentinula edodes OX=5353 GN=LENED_008542 PE=3 SV=1	LENED_008542	1	3.66e-06	100.04	KKT(1)EAAPVSDEK	3	-1.1361	3	1.255	1.471	1.355	0.654	0.69	0.686	extracellular	GO:0006457 protein folding; GO:0009987 cellular process;	GO:0043226 organelle; GO:0043231 intracellular membrane-bounded organelle; GO:0043229 intracellular organelle; GO:0005783 endoplasmic reticulum; GO:0044464 cell part; GO:0005622 intracellular; GO:0005737 cytoplasm; GO:0012505 endomembrane system; GO:0044424 intracellular part; GO:0043227 membrane-bounded organelle; GO:0005623 cell; GO:0044444 cytoplasmic part;	GO:0005488 binding; GO:0043167 ion binding; GO:0046872 metal ion binding; GO:0043169 cation binding; GO:0005515 protein binding; GO:0005509 calcium ion binding; GO:0051082 unfolded protein binding;	K08054	CANX; calnexin	tms04141 Protein processing in endoplasmic reticulum - Tremella mesenterica; tms04145 Phagosome - Tremella mesenterica;	IPR009033; IPR013320;	Calreticulin/calnexin, P domain; Concanavalin A-like lectin/glucanase domain;
A0A1Q3EHE7	128	1.54	Up	0.00146	S	1-phosphatidylinositol-3-phosphate 5-kinase OS=Lentinula edodes OX=5353 GN=LENED_008507 PE=4 SV=1	LENED_008507	0.999586	0.00552	70.747	TTGS(1)LHR	3	0.20403	1	0.813	0.817	0.713	1.155	1.17	1.283
A0A1Q3EHG6	20	0.564	Down	4.24e-06	S	Uncharacterized protein OS=Lentinula edodes OX=5353 GN=LENED_008568 PE=4 SV=1	LENED_008568	0.983702	2.83e-07	147.96	EFLS(0.984)DGT(0.016)LIK	2	0.49812	2	1.282	1.314	1.301	0.75	0.706	0.741	plasma membrane
A0A1Q3EHK1	1113	1.542	Up	0.00296	T	Elongation factor 3 OS=Lentinula edodes OX=5353 GN=LENED_008604 PE=4 SV=1	LENED_008604	1	0.00253	75.89	RGEDVT(1)DDEL	2	0.25604	3	0.704	0.861	0.78	1.142	1.19	1.283	mitochondria			GO:0005524 ATP binding; GO:1901265 nucleoside phosphate binding; GO:0001882 nucleoside binding; GO:0043167 ion binding; GO:0016817 hydrolase activity, acting on acid anhydrides; GO:0016787 hydrolase activity; GO:0000166 nucleotide binding; GO:0017111 nucleoside-triphosphatase activity; GO:0016887 ATPase activity; GO:0097159 organic cyclic compound binding; GO:1901363 heterocyclic compound binding…	K03235	EF3, TEF3; elongation factor 3		IPR003593; IPR034085; IPR003439; IPR011989; IPR027417; IPR016024;	AAA+ ATPase domain; TOG domain; ABC transporter-like; Armadillo-like helical; P-loop containing nucleoside triphosphate hydrolase; Armadillo-type fold;
A0A1Q3EHK2	61	2.395	Up	0.0043	T	Aminophospholipid-transporting P-type ATPase OS=Lentinula edodes OX=5353 GN=LENED_008635 PE=3 SV=1	LENED_008635	0.999516	0.0445	71.451	TLT(1)KEEK	3	-0.034028	1	0.663	0.447	0.633	1.26	1.638	1.276	plasma membrane		GO:0031224 intrinsic component of membrane; GO:0016020 membrane; GO:0016021 integral component of membrane; GO:0044425 membrane part;	GO:0097159 organic cyclic compound binding; GO:1901363 heterocyclic compound binding; GO:1901265 nucleoside phosphate binding; GO:0005488 binding; GO:0043167 ion binding; GO:0043169 cation binding; GO:0046872 metal ion binding; GO:0000166 nucleotide binding; GO:0036094 small molecule binding;	K01537	E3.6.3.8; Ca2+-transporting ATPase [EC:3.6.3.8]		IPR004014; IPR023298; IPR008250; IPR023299; IPR006068; IPR023214;	Cation-transporting P-type ATPase, N-terminal; P-type ATPase, transmembrane domain; P-type ATPase, A domain; P-type ATPase, cytoplasmic domain N; Cation-transporting P-type ATPase, C-terminal; HAD-like domain;
A0A1Q3EHK2	1148	2.01	Up	0.0015	T	Aminophospholipid-transporting P-type ATPase OS=Lentinula edodes OX=5353 GN=LENED_008635 PE=3 SV=1	LENED_008635	1	0.00127	87.184	GLMMFPT(1)MR	2	-1.8447	1	0.711	0.686	0.572	1.213	1.479	1.265	plasma membrane		GO:0031224 intrinsic component of membrane; GO:0016020 membrane; GO:0016021 integral component of membrane; GO:0044425 membrane part;	GO:0097159 organic cyclic compound binding; GO:1901363 heterocyclic compound binding; GO:1901265 nucleoside phosphate binding; GO:0005488 binding; GO:0043167 ion binding; GO:0043169 cation binding; GO:0046872 metal ion binding; GO:0000166 nucleotide binding; GO:0036094 small molecule binding;	K01537	E3.6.3.8; Ca2+-transporting ATPase [EC:3.6.3.8]		IPR004014; IPR023298; IPR008250; IPR023299; IPR006068; IPR023214;	Cation-transporting P-type ATPase, N-terminal; P-type ATPase, transmembrane domain; P-type ATPase, A domain; P-type ATPase, cytoplasmic domain N; Cation-transporting P-type ATPase, C-terminal; HAD-like domain;
A0A1Q3EHL2	182	0.666	Down	0.00132	Y	Uncharacterized protein OS=Lentinula edodes OX=5353 GN=LENED_008614 PE=4 SV=1	LENED_008614	0.999991	7.6e-05	140.57	KDTY(1)AAQR	2	0.62877	4	1.252	1.156	1.235	0.764	0.882	0.782	nucleus				K00698	CHS1; chitin synthase [EC:2.4.1.16]	tms00520 Amino sugar and nucleotide sugar metabolism - Tremella mesenterica; tms01100 Metabolic pathways - Tremella mesenterica;
A0A1Q3EHL3	379	1.51	Up	2.04e-05	Y	Uncharacterized protein OS=Lentinula edodes OX=5353 GN=LENED_008609 PE=4 SV=1	LENED_008609	0.999049	0.000738	100.25	KVS(0.001)EAY(0.999)R	2	-0.45746	4	0.774	0.811	0.795	1.223	1.175	1.195	mitochondria
A0A1Q3EHL4	47	0.652	Down	0.0136	T	DNA-directed RNA polymerase subunit OS=Lentinula edodes OX=5353 GN=LENED_008615 PE=3 SV=1	LENED_008615	1	7.31e-14	124.2	KT(1)VDDVLGGDEMWK	3	0.37033	1	1.292	1.031	1.358	0.74	0.887	0.772	nucleus	GO:0006725 cellular aromatic compound metabolic process; GO:0097659 nucleic acid-templated transcription; GO:0009058 biosynthetic process; GO:0044237 cellular metabolic process; GO:0071704 organic substance metabolic process; GO:0008152 metabolic process; GO:0046483 heterocycle metabolic process; GO:0019438 aromatic compound biosynthetic process; GO:0006139 nucleobase-containing compound metaboli…		GO:0097159 organic cyclic compound binding; GO:1901363 heterocyclic compound binding; GO:0046914 transition metal ion binding; GO:0005488 binding; GO:0003676 nucleic acid binding; GO:0043167 ion binding; GO:0046872 metal ion binding; GO:0043169 cation binding; GO:0008270 zinc ion binding;	K03019	RPC11, POLR3K; DNA-directed RNA polymerase III subunit RPC11	tms03020 RNA polymerase - Tremella mesenterica;	IPR001222; IPR001529; IPR034014;	Zinc finger, TFIIS-type; DNA-directed RNA polymerase, M/15kDa subunit; Pol III subunit C11, C-terminal zinc ribbon;
A0A1Q3EHP8	695	2.269	Up	0.000503	S	Uncharacterized protein OS=Lentinula edodes OX=5353 GN=LENED_008666 PE=4 SV=1	LENED_008666	0.946066	0.000612	84.759	ARS(0.946)T(0.054)IS(0.999)IEK	3	-0.20694	1	0.59	0.626	0.596	1.374	1.364	1.374	mitochondria	GO:0050794 regulation of cellular process; GO:0044700 single organism signaling; GO:0051716 cellular response to stimulus; GO:0007165 signal transduction; GO:0050789 regulation of biological process; GO:0007154 cell communication; GO:0044699 single-organism process; GO:0023052 signaling; GO:0050896 response to stimulus; GO:0009987 cellular process; GO:0065007 biological regulation;						IPR001251; IPR008936; IPR000198;	CRAL-TRIO lipid binding domain; Rho GTPase activation protein; Rho GTPase-activating protein domain;
A0A1Q3EHP8	698	2.269	Up	0.000503	S	Uncharacterized protein OS=Lentinula edodes OX=5353 GN=LENED_008666 PE=4 SV=1	LENED_008666	0.999438	0.000612	84.759	ARS(0.946)T(0.054)IS(0.999)IEK	3	-0.20694	1	0.59	0.626	0.596	1.374	1.364	1.374	mitochondria	GO:0050794 regulation of cellular process; GO:0044700 single organism signaling; GO:0051716 cellular response to stimulus; GO:0007165 signal transduction; GO:0050789 regulation of biological process; GO:0007154 cell communication; GO:0044699 single-organism process; GO:0023052 signaling; GO:0050896 response to stimulus; GO:0009987 cellular process; GO:0065007 biological regulation;						IPR001251; IPR008936; IPR000198;	CRAL-TRIO lipid binding domain; Rho GTPase activation protein; Rho GTPase-activating protein domain;
A0A1Q3EHT9	93	1.532	Up	0.000679	T	Uncharacterized protein OS=Lentinula edodes OX=5353 GN=LENED_008729 PE=4 SV=1	LENED_008729	0.86118	0.000327	178.94	S(0.069)T(0.069)T(0.861)PSVIR	2	-0.19878	1	0.824	0.774	0.76	1.286	1.13	1.197
A0A1Q3EHU1	240	1.573	Up	1.55e-05	S	HPP family protein OS=Lentinula edodes OX=5353 GN=LENED_008701 PE=4 SV=1	LENED_008701	1	6.86e-05	102.52	DAS(1)INDVEK	2	-1.7359	4	0.772	0.787	0.76	1.248	1.196	1.203
A0A1Q3EHU4	182	0.623	Down	0.000104	S	Uncharacterized protein OS=Lentinula edodes OX=5353 GN=LENED_008702 PE=4 SV=1	LENED_008702	1	0.0461	44.097	VAVDS(1)EKR	3	2.1908	2	1.196	1.311	1.242	0.801	0.758	0.777
A0A1Q3EHU9	242	1.561	Up	0.000176	S	Uncharacterized protein OS=Lentinula edodes OX=5353 GN=LENED_008706 PE=4 SV=1	LENED_008706	1	3.07e-16	156.17	EDIEHAS(1)PR	3	0.43559	7	0.783	0.738	0.809	1.243	1.168	1.227	nucleus				K21989	TMEM63; calcium permeable stress-gated cation channel
A0A1Q3EHV0	1004	0.572	Down	8.24e-05	S	Mitochondrial Rho GTPase 1 OS=Lentinula edodes OX=5353 GN=LENED_008741 PE=4 SV=1	LENED_008741	0.997268	1.61e-23	148.06	VELREDS(0.997)IS(0.003)LDQAK	2	-0.26696	5	1.238	1.324	1.317	0.78	0.716	0.724	cytoplasm	GO:0050794 regulation of cellular process; GO:0044700 single organism signaling; GO:0051716 cellular response to stimulus; GO:0007165 signal transduction; GO:0050789 regulation of biological process; GO:0007154 cell communication; GO:0035556 intracellular signal transduction; GO:0044699 single-organism process; GO:0007264 small GTPase mediated signal transduction; GO:0023052 signaling; GO:0050896…		GO:1901265 nucleoside phosphate binding; GO:0001882 nucleoside binding; GO:0043167 ion binding; GO:0016817 hydrolase activity, acting on acid anhydrides; GO:0016787 hydrolase activity; GO:0000166 nucleotide binding; GO:0017111 nucleoside-triphosphatase activity; GO:0097159 organic cyclic compound binding; GO:1901363 heterocyclic compound binding; GO:0032549 ribonucleoside binding; GO:0097367 carb…	K07870	RHOT1, ARHT1; mitochondrial Rho GTPase 1 [EC:3.6.5.-]		IPR011992; IPR027417; IPR013566; IPR002048; IPR013567; IPR005225; IPR020860; IPR002035;	EF-hand domain pair; P-loop containing nucleoside triphosphate hydrolase; EF hand associated, type-1; EF-hand domain; EF hand associated, type-2; Small GTP-binding protein domain; MIRO domain; von Willebrand factor, type A;
A0A1Q3EHV0	983	0.613	Down	0.000297	T	Mitochondrial Rho GTPase 1 OS=Lentinula edodes OX=5353 GN=LENED_008741 PE=4 SV=1	LENED_008741	0.863531	1.08e-78	268.08	T(0.136)T(0.864)FDDDEDEEDDGR	2	0.54335	1	1.212	1.265	1.299	0.743	0.828	0.742	cytoplasm	GO:0050794 regulation of cellular process; GO:0044700 single organism signaling; GO:0051716 cellular response to stimulus; GO:0007165 signal transduction; GO:0050789 regulation of biological process; GO:0007154 cell communication; GO:0035556 intracellular signal transduction; GO:0044699 single-organism process; GO:0007264 small GTPase mediated signal transduction; GO:0023052 signaling; GO:0050896…		GO:1901265 nucleoside phosphate binding; GO:0001882 nucleoside binding; GO:0043167 ion binding; GO:0016817 hydrolase activity, acting on acid anhydrides; GO:0016787 hydrolase activity; GO:0000166 nucleotide binding; GO:0017111 nucleoside-triphosphatase activity; GO:0097159 organic cyclic compound binding; GO:1901363 heterocyclic compound binding; GO:0032549 ribonucleoside binding; GO:0097367 carb…	K07870	RHOT1, ARHT1; mitochondrial Rho GTPase 1 [EC:3.6.5.-]		IPR011992; IPR027417; IPR013566; IPR002048; IPR013567; IPR005225; IPR020860; IPR002035;	EF-hand domain pair; P-loop containing nucleoside triphosphate hydrolase; EF hand associated, type-1; EF-hand domain; EF hand associated, type-2; Small GTP-binding protein domain; MIRO domain; von Willebrand factor, type A;
A0A1Q3EHY0	427	1.567	Up	0.000136	S	Cell division control protein 25 OS=Lentinula edodes OX=5353 GN=LENED_008738 PE=4 SV=1	LENED_008738	0.999768	0.0118	70.552	DSGFS(1)PK	2	0.48442	1	0.755	0.771	0.797	1.164	1.275	1.202
A0A1Q3EHZ3	390	0.616	Down	0.0028	S	C6 transcription factor OS=Lentinula edodes OX=5353 GN=LENED_008755 PE=4 SV=1	LENED_008755	0.919765	0.00188	77.744	ARPS(0.92)T(0.08)GNGR	3	-0.11937	2	1.148	1.352	1.27	0.831	0.69	0.8
A0A1Q3EI11	6	2.807	Up	0.0053	S	Nadh:flavin oxidoreductase nadh oxidase OS=Lentinula edodes OX=5353 GN=LENED_008775 PE=4 SV=1	LENED_008775	0.90267	3.23e-06	107.09	VS(0.011)T(0.083)PS(0.903)LS(0.003)ALFK	3	0.3085	1	0.53	0.669	0.349	1.517	1.352	1.477	mitochondria	GO:0044699 single-organism process; GO:0008152 metabolic process; GO:0055114 oxidation-reduction process; GO:0044710 single-organism metabolic process;		GO:0097159 organic cyclic compound binding; GO:1901363 heterocyclic compound binding; GO:0097367 carbohydrate derivative binding; GO:1901265 nucleoside phosphate binding; GO:0003824 catalytic activity; GO:0032553 ribonucleotide binding; GO:0005488 binding; GO:0043167 ion binding; GO:0043168 anion binding; GO:0000166 nucleotide binding; GO:0010181 FMN binding; GO:0048037 cofactor binding; GO:00164…	K00354	E1.6.99.1; NADPH2 dehydrogenase [EC:1.6.99.1]		IPR001155; IPR013785;	NADH:flavin oxidoreductase/NADH oxidase, N-terminal; Aldolase-type TIM barrel;
A0A1Q3EI11	3	3.719	Up	4e-05	S	Nadh:flavin oxidoreductase nadh oxidase OS=Lentinula edodes OX=5353 GN=LENED_008775 PE=4 SV=1	LENED_008775	0.981248	5.84e-11	170.95	VS(0.981)T(0.019)PSLSALFK	3	0.90942	1	0.442	0.428	0.372	1.488	1.463	1.668	mitochondria	GO:0044699 single-organism process; GO:0008152 metabolic process; GO:0055114 oxidation-reduction process; GO:0044710 single-organism metabolic process;		GO:0097159 organic cyclic compound binding; GO:1901363 heterocyclic compound binding; GO:0097367 carbohydrate derivative binding; GO:1901265 nucleoside phosphate binding; GO:0003824 catalytic activity; GO:0032553 ribonucleotide binding; GO:0005488 binding; GO:0043167 ion binding; GO:0043168 anion binding; GO:0000166 nucleotide binding; GO:0010181 FMN binding; GO:0048037 cofactor binding; GO:00164…	K00354	E1.6.99.1; NADPH2 dehydrogenase [EC:1.6.99.1]		IPR001155; IPR013785;	NADH:flavin oxidoreductase/NADH oxidase, N-terminal; Aldolase-type TIM barrel;
A0A1Q3EI29	16	3.194	Up	0.000123	S	High-affinity nicotinic acid transporter OS=Lentinula edodes OX=5353 GN=LENED_008833 PE=4 SV=1	LENED_008833	0.974167	5.04e-07	113.52	KPS(0.112)S(0.636)T(0.226)T(0.052)S(0.974)IEK	2	0.83838	2	0.415	0.541	0.45	1.525	1.506	1.46
A0A1Q3EI29	13	2.553	Up	0.000539	S	High-affinity nicotinic acid transporter OS=Lentinula edodes OX=5353 GN=LENED_008833 PE=4 SV=1	LENED_008833	0.901869	1.23e-05	106.19	KPS(0.051)S(0.902)T(0.166)T(0.554)S(0.328)IEK	3	0.05504	2	0.461	0.626	0.577	1.365	1.458	1.426
A0A1Q3EI36	235	0.64	Down	0.009	S	Glycosyltransferase Family 22 protein OS=Lentinula edodes OX=5353 GN=LENED_008838 PE=4 SV=1	LENED_008838	0.985192	9.2e-25	214	S(0.985)VS(0.015)FASEDPTK	3	0.40171	1	1.365	1.037	1.301	0.815	0.732	0.824	nucleus				K17617	CTDNEP1, DULLARD, NEM1; CTD nuclear envelope phosphatase 1 [EC:3.1.3.16]		IPR024325;	Domain of unknown function DUF3835;
A0A1Q3EI68	1772	1.563	Up	0.00258	S	p-loop containing nucleoside triphosphate hydrolase protein OS=Lentinula edodes OX=5353 GN=LENED_008836 PE=4 SV=1	LENED_008836	1	0.000422	85.924	QAS(1)LPLHQR	3	-0.30303	1	0.73	0.867	0.73	1.173	1.298	1.167	nucleus			GO:0005524 ATP binding; GO:1901265 nucleoside phosphate binding; GO:0001882 nucleoside binding; GO:0043167 ion binding; GO:0000166 nucleotide binding; GO:0097159 organic cyclic compound binding; GO:1901363 heterocyclic compound binding; GO:0032549 ribonucleoside binding; GO:0097367 carbohydrate derivative binding; GO:0032553 ribonucleotide binding; GO:0005488 binding; GO:0032550 purine ribonucleo…				IPR003959; IPR003593; IPR027417;	ATPase, AAA-type, core; AAA+ ATPase domain; P-loop containing nucleoside triphosphate hydrolase;
A0A1Q3EI86	1136	2.273	Up	8.36e-05	S	Myosin 5 OS=Lentinula edodes OX=5353 GN=LENED_008861 PE=3 SV=1	LENED_008861	0.839408	0.0446	53.517	S(0.161)KS(0.839)IEPR	3	-0.0073855	1	0.665	0.571	0.572	1.348	1.377	1.385	nucleus		GO:0043229 intracellular organelle; GO:0043232 intracellular non-membrane-bounded organelle; GO:0044430 cytoskeletal part; GO:0044446 intracellular organelle part; GO:0032991 macromolecular complex; GO:0044424 intracellular part; GO:0005623 cell; GO:0015629 actin cytoskeleton; GO:0044422 organelle part; GO:0043228 non-membrane-bounded organelle; GO:0043226 organelle; GO:0005856 cytoskeleton; GO:0…	GO:0005524 ATP binding; GO:0003774 motor activity; GO:1901265 nucleoside phosphate binding; GO:0001882 nucleoside binding; GO:0043167 ion binding; GO:0016817 hydrolase activity, acting on acid anhydrides; GO:0016787 hydrolase activity; GO:0005515 protein binding; GO:0000166 nucleotide binding; GO:0017111 nucleoside-triphosphatase activity; GO:0097159 organic cyclic compound binding; GO:1901363 he…	K10357	MYO5; myosin V		IPR027417; IPR001609;	P-loop containing nucleoside triphosphate hydrolase; Myosin head, motor domain;
A0A1Q3EIE1	776	2.302	Up	5.7e-05	S	Small nuclear ribonucleoprotein OS=Lentinula edodes OX=5353 GN=LENED_008921 PE=3 SV=1	LENED_008921	1	1.01e-58	187.21	LDAIDVDRDDDGS(1)DEEVVVKK	4	1.2604	5	0.642	0.599	0.55	1.345	1.389	1.388	nucleus				K14564	NOP56; nucleolar protein 56	tms03008 Ribosome biogenesis in eukaryotes - Tremella mesenterica;	IPR002687; IPR012974; IPR023395; IPR012976;	Nop domain; NOP5, N-terminal; Mitochondrial carrier domain; NOSIC;
A0A1Q3EIE5	6	1.666	Up	0.000576	S	Uncharacterized protein OS=Lentinula edodes OX=5353 GN=LENED_008870 PE=4 SV=1	LENED_008870	1	0.00292	58.626	MLKEDS(1)AVEAR	3	3.9119	1	0.799	0.679	0.758	1.289	1.219	1.218
A0A1Q3EIE6	468	0.571	Down	7.6e-05	T	Kinesin-like protein OS=Lentinula edodes OX=5353 GN=LENED_008914 PE=3 SV=1	LENED_008914	1	6.46e-05	100.93	NMVGVHT(1)PK	3	-0.029942	1	1.366	1.279	1.225	0.728	0.732	0.751	nucleus	GO:0044763 single-organism cellular process; GO:0007018 microtubule-based movement; GO:0006928 movement of cell or subcellular component; GO:0044699 single-organism process; GO:0009987 cellular process; GO:0007017 microtubule-based process;		GO:0003774 motor activity; GO:1901265 nucleoside phosphate binding; GO:0016817 hydrolase activity, acting on acid anhydrides; GO:0016787 hydrolase activity; GO:0005515 protein binding; GO:0097159 organic cyclic compound binding; GO:1901363 heterocyclic compound binding; GO:0008092 cytoskeletal protein binding; GO:0016462 pyrophosphatase activity; GO:0003824 catalytic activity; GO:0032553 ribonucl…	K10392	KIF1; kinesin family member 1		IPR008984; IPR027417; IPR032405; IPR001752; IPR000253;	SMAD/FHA domain; P-loop containing nucleoside triphosphate hydrolase; Kinesin-associated; Kinesin motor domain; Forkhead-associated (FHA) domain;
[truncated: 215 more rows]
